# Supplementary material for: High-Throughput Single-Cell Proteomics of In Vivo Cells
Source: Mol Cell Proteomics. 2025 Jun 20;24(7):101018. doi: 10.1016/j.mcpro.2025.101018 (PMC12301781; doi:10.1016/j.mcpro.2025.101018)
Supplement: Supplemental Table S1 [file mmc2.xlsx]

## Sheet: README
Supplementary table	Excel Sheet	Main Subject	More Information	Related figure in manuscrupt
Table S1.xlsx	S1A	MS parameters	DIA data acquicition parameters of pydiAID PASEF method
	S1B		DIA data acquicition parameters of slice PASEF method
	S1C	Sample preparation optimization Rehydration vs. Covered Plates	Protein Groups - HeLa single cells under two conditions: 300nL rehydration and covered, processed using a 384-well plate in different MasterMix volumes	Figure 1B, 1D
	S1D		Precursors - HeLa single cells under two conditions: 300nL rehydration and covered, processed using a 384-well plate in different MasterMix volumes	Figure 1C, 1E
Table S2.xlsx	S2A	Automation upscaling and robustness	Protein Groups - HeLa single cells with 200nL MasterMix 384well plate, semi-automated Evotip loading	Figure 2B
	S2B		Precursors - HeLa single cells with 200nL MasterMix 384well plate, semi-automated Evotip loading	Figure 2C
Table S3.xlsx	S3A	MasterMix Volume Effect in 1536 well-plates	Protein Groups - HeLa single cells with 200nL 100nL, 50nL and 20nL MasterMix 1536 well plate, covered, semi-automated Evotip loading	Figure 3B
	S3B		Precursors -HeLa single cells with 200nL 100nL, 50nL and 20nL MasterMix 1536 well plate, covered, semi-automated Evotip loading	Figure 3C
Table S4.xlsx	S4A	Fixation experiments	Protein Groups - HeLa single cells 200nl MasterMix, 384 well-plate, covered, fixed vs. non fixed same day and ovrenigt in 4C	Figure 4A, 4C
	S4B		Precursors - HeLa single cells 200nl MasterMix, 384 well-plate, covered, fixed vs. non fixed same day and ovrenigt in 4C	Figure 4B, 4D
	S4C		Significantly different protein IDs non-fixed HeLa single-cell comparing same-day to overnight samples	Supplementary Figure 1
Table S5.xlsx	S5A	LC and MS method assesment	Protein Groups - Comparison between 3 LC methods: Whisper ZOOM 40SPD, 80SPD and 120SPD, HeLa single cells	Figure 5A
	S5B		Precursors - Comparison between 3 LC methods: Whisper ZOOM 40SPD, 80SPD and 120SPD, HeLa single cells	Figure 5B
	S5C		Protein Groups -slice PASEF, HeLa single cells	Figure 5E
	S5D		Protein Groups -pydiAID PASEF, HeLa single cells	Figure 5E
Table S6.xlsx	S6A	in-vivo Macrophages SCP 1536 well plate	Protein Groups - In Vivo Macrophages in 1536wp. Comparison between tumor macrophaages (MacT) and control macrphages (MacPBS) originating in murine lungs metastasis model	Figure 6A
	S6B		Precursors - In Vivo Macrophages in 1536wp. Comparison between tumor macrophaages (MacT) and control macrphages (MacPBS) originating in murine lungs metastasis model	Figure 6B
	S6C		Significantly changing protein IDs in non-fixed HeLa single-cell comparing same-day to overnight samples. Student's t-test, FDR = 5%, S0 = 0.1	Figure 6D
