# Supplementary material for: High-Throughput Single-Cell Proteomics of In Vivo Cells
Source: Mol Cell Proteomics. 2025 Jun 20;24(7):101018. doi: 10.1016/j.mcpro.2025.101018 (PMC12301781; doi:10.1016/j.mcpro.2025.101018)
Supplement: Supplemental Table S2 [file mmc3.xlsx]

## Sheet: S1_Legend
Supplementary Table 1: Information about the excel sheets in this file
Excel Sheet	Information	Related figure in manuscrupt
S1A	DIA data acquicition parameters of pydiAID PASEF method
S1B	DIA data acquicition parameters of slice PASEF method
S1C	Protein Groups -Two experiments: (1) HeLa single cells under 300nL rehydration vs. covered conditions, processed using a 384-well plate, and (2) rehydration with 50% MasterMix volumes, optimizing rehydration volumes proportional to the initial reaction volumes.	Figure 1B, 1D
S1D	Precursors -Two experiments: (1) HeLa single cells under 300nL rehydration vs. covered conditions, processed using a 384-well plate, and (2) rehydration with 50% MasterMix volumes, optimizing rehydration volumes proportional to the initial reaction volumes.	Figure 1C,1E
Sample abbreviation	Meaning
Rehyd50percent	Samples used in the experiment of 50% rehydration volume
CoverVsRehyd	Samples used in the comparison between covered plates and rehydrated plated with 300 nL
XnlMM	X = volume, nl = nanoliter, MM = MasterMix
rehyd_Xnl	rehyd means sample was rehydrated, X = rehydratio volume, nl = nanoliter

## Sheet: S1A
DIA data acquicition parameters of pydiAID PASEF method
#MS Type	Cycle Id	Start IM [1/K0]	End IM [1/K0]	Start Mass [m/z]	End Mass [m/z]	CE [eV]
MS1	0	-	-	-	-	-
PASEF	1	0.7	0.94	343.22	509.26	-
PASEF	1	0.94	1.4	758.83	789.08	-
PASEF	2	0.7	0.99	509.26	563.33	-
PASEF	2	0.99	1.4	789.08	823.89	-
PASEF	3	0.7	1.01	563.33	603.3	-
PASEF	3	1.01	1.4	823.89	858.93	-
PASEF	4	0.7	1.02	603.3	635.78	-
PASEF	4	1.02	1.4	858.93	898.94	-
PASEF	5	0.7	1.04	635.78	665.33	-
PASEF	5	1.04	1.4	898.94	947	-
PASEF	6	0.7	1.06	665.33	696.35	-
PASEF	6	1.06	1.4	947	1008.06	-
PASEF	7	0.7	1.09	696.35	726.86	-
PASEF	7	1.09	1.4	1008.06	1090.22	-
PASEF	8	0.7	1.17	726.86	758.83	-
PASEF	8	1.17	1.4	1090.22	1393.69	-

## Sheet: S1B
diaParameters_slice_PASEF_method_MCP_SCP
#MS Type	Cycle Id	Start IM [1/K0]	End IM [1/K0]	Start Mass [m/z]	End Mass [m/z]	CE [eV]
MS1	0	-	-	-	-	-
PASEF	1	0.75	0.78	400.2	483.94	-
PASEF	1	0.78	0.81	400.2	519.91	-
PASEF	1	0.81	0.84	400.9	555.96	-
PASEF	1	0.84	0.87	427.87	597.98	-
PASEF	1	0.87	0.9	473.75	639.33	-
PASEF	1	0.9	0.93	509.8	674.33	-
PASEF	1	0.93	0.96	550.3	717.78	-
PASEF	1	0.96	0.99	587.3	753.69	-
PASEF	1	0.99	1.02	622.31	795.72	-
PASEF	1	1.02	1.05	664.3	843.83	-
PASEF	1	1.05	1.08	700.87	891.36	-
PASEF	1	1.08	1.11	742.36	951.9	-
PASEF	1	1.11	1.14	784.37	999.42	-
PASEF	1	1.14	1.17	826.4	999.96	-
PASEF	1	1.17	1.2	874.79	1000	-
PASEF	2	0.75	0.78	400.2	483.94	-
PASEF	2	0.78	0.81	400.2	519.91	-
PASEF	2	0.81	0.84	400.9	555.96	-
PASEF	2	0.84	0.87	427.87	597.98	-
PASEF	2	0.87	0.9	473.75	639.33	-
PASEF	2	0.9	0.93	509.8	674.33	-
PASEF	2	0.93	0.96	550.3	717.78	-
PASEF	2	0.96	0.99	587.3	753.69	-
PASEF	2	0.99	1.02	622.31	795.72	-
PASEF	2	1.02	1.05	664.3	843.83	-
PASEF	2	1.05	1.08	700.87	891.36	-
PASEF	2	1.08	1.11	742.36	951.9	-
PASEF	2	1.11	1.14	784.37	999.42	-
PASEF	2	1.14	1.17	826.4	999.96	-
PASEF	2	1.17	1.2	874.79	1000	-
PASEF	3	0.75	0.78	400.2	483.94	-
PASEF	3	0.78	0.81	400.2	519.91	-
PASEF	3	0.81	0.84	400.9	555.96	-
PASEF	3	0.84	0.87	427.87	597.98	-
PASEF	3	0.87	0.9	473.75	639.33	-
PASEF	3	0.9	0.93	509.8	674.33	-
PASEF	3	0.93	0.96	550.3	717.78	-
PASEF	3	0.96	0.99	587.3	753.69	-
PASEF	3	0.99	1.02	622.31	795.72	-
PASEF	3	1.02	1.05	664.3	843.83	-
PASEF	3	1.05	1.08	700.87	891.36	-
PASEF	3	1.08	1.11	742.36	951.9	-
PASEF	3	1.11	1.14	784.37	999.42	-
PASEF	3	1.14	1.17	826.4	999.96	-
PASEF	3	1.17	1.2	874.79	1000	-
PASEF	4	0.75	0.78	400.2	483.94	-
PASEF	4	0.78	0.81	400.2	519.91	-
PASEF	4	0.81	0.84	400.9	555.96	-
PASEF	4	0.84	0.87	427.87	597.98	-
PASEF	4	0.87	0.9	473.75	639.33	-
PASEF	4	0.9	0.93	509.8	674.33	-
PASEF	4	0.93	0.96	550.3	717.78	-
PASEF	4	0.96	0.99	587.3	753.69	-
PASEF	4	0.99	1.02	622.31	795.72	-
PASEF	4	1.02	1.05	664.3	843.83	-
PASEF	4	1.05	1.08	700.87	891.36	-
PASEF	4	1.08	1.11	742.36	951.9	-
PASEF	4	1.11	1.14	784.37	999.42	-
PASEF	4	1.14	1.17	826.4	999.96	-
PASEF	4	1.17	1.2	874.79	1000	-
PASEF	5	0.75	0.78	400.2	483.94	-
PASEF	5	0.78	0.81	400.2	519.91	-
PASEF	5	0.81	0.84	400.9	555.96	-
PASEF	5	0.84	0.87	427.87	597.98	-
PASEF	5	0.87	0.9	473.75	639.33	-
PASEF	5	0.9	0.93	509.8	674.33	-
PASEF	5	0.93	0.96	550.3	717.78	-
PASEF	5	0.96	0.99	587.3	753.69	-
PASEF	5	0.99	1.02	622.31	795.72	-
PASEF	5	1.02	1.05	664.3	843.83	-
PASEF	5	1.05	1.08	700.87	891.36	-
PASEF	5	1.08	1.11	742.36	951.9	-
PASEF	5	1.11	1.14	784.37	999.42	-
PASEF	5	1.14	1.17	826.4	999.96	-
PASEF	5	1.17	1.2	874.79	1000	-

## Sheet: S1C
Protein Groups -Two experiments: (1) HeLa single cells under 300nL rehydration vs. covered conditions, processed using a 384-well plate, and (2) rehydration with 50% MasterMix volumes, optimizing rehydration volumes proportional to the initial reaction volumes.
Protein.Group	Protein.Names	Genes	First.Protein.Description	num_peptide_per_protein	Rehyd50percent_50nlMM_rehyd_25nl_S4-E1_1_13317.d	Rehyd50percent_50nlMM_rehyd_25nl_S4-E2_1_13322.d	Rehyd50percent_50nlMM_rehyd_25nl_S4-E3_1_13316.d	Rehyd50percent_50nlMM_rehyd_25nl_S4-E4_1_13292.d	Rehyd50percent_50nlMM_rehyd_25nl_S4-E5_1_13308.d	Rehyd50percent_50nlMM_rehyd_25nl_S4-E6_1_13325.d	Rehyd50percent_50nlMM_rehyd_25nl_S4-E7_1_13287.d	Rehyd50percent_50nlMM_rehyd_25nl_S4-E8_1_13303.d	Rehyd50percent_50nlMM_rehyd_25nl_S4-E9_1_13280.d	Rehyd50percent_50nlMM_rehyd_25nl_S4-E10_1_13298.d	Rehyd50percent_50nlMM_rehyd_25nl_S4-E12_1_13318.d	Rehyd50percent_50nlMM_rehyd_25nl_S5-E1_1_13116.d	Rehyd50percent_50nlMM_rehyd_25nl_S5-E2_1_13146.d	Rehyd50percent_50nlMM_rehyd_25nl_S5-E3_1_13070.d	Rehyd50percent_50nlMM_rehyd_25nl_S5-E4_1_13137.d	Rehyd50percent_50nlMM_rehyd_25nl_S5-E5_1_13080.d	Rehyd50percent_50nlMM_rehyd_25nl_S5-E6_1_13075.d	Rehyd50percent_50nlMM_rehyd_25nl_S5-E7_1_13074.d	Rehyd50percent_50nlMM_rehyd_25nl_S5-E8_1_13065.d	Rehyd50percent_50nlMM_rehyd_25nl_S5-E9_1_13107.d	Rehyd50percent_50nlMM_rehyd_25nl_S5-E10_1_13148.d	Rehyd50percent_50nlMM_rehyd_25nl_S5-E11_1_13144.d	Rehyd50percent_50nlMM_rehyd_25nl_S5-E12_1_13119.d	Rehyd50percent_50nlMM_rehyd_25nl_S5-H1_1_13066.d	Rehyd50percent_50nlMM_rehyd_25nl_S5-H2_1_13152.d	Rehyd50percent_50nlMM_rehyd_25nl_S5-H3_1_13081.d	Rehyd50percent_50nlMM_rehyd_25nl_S5-H4_1_13142.d	Rehyd50percent_50nlMM_rehyd_25nl_S5-H5_1_13115.d	Rehyd50percent_50nlMM_rehyd_25nl_S5-H6_1_13138.d	Rehyd50percent_50nlMM_rehyd_25nl_S5-H7_1_13068.d	Rehyd50percent_50nlMM_rehyd_25nl_S5-H8_1_13079.d	Rehyd50percent_50nlMM_rehyd_25nl_S5-H9_1_13143.d	Rehyd50percent_50nlMM_rehyd_25nl_S5-H10_1_13153.d	Rehyd50percent_50nlMM_rehyd_25nl_S5-H11_1_13104.d	Rehyd50percent_50nlMM_rehyd_25nl_S5-H12_1_13101.d	Rehyd50percent_50nlMM_rehyd_50nl_S5-G1_1_13122.d	Rehyd50percent_50nlMM_rehyd_50nl_S5-G2_1_13114.d	Rehyd50percent_50nlMM_rehyd_50nl_S5-G3_1_13128.d	Rehyd50percent_50nlMM_rehyd_50nl_S5-G4_1_13099.d	Rehyd50percent_50nlMM_rehyd_50nl_S5-G5_1_13123.d	Rehyd50percent_50nlMM_rehyd_50nl_S5-G6_1_13087.d	Rehyd50percent_50nlMM_rehyd_50nl_S5-G7_1_13110.d	Rehyd50percent_50nlMM_rehyd_50nl_S5-G8_1_13090.d	Rehyd50percent_50nlMM_rehyd_50nl_S5-G9_1_13076.d	Rehyd50percent_50nlMM_rehyd_50nl_S5-G10_1_13136.d
A0A075B6P5;A0A075B6S2;A0A075B6S6;A0A087WW87;A0A0A0MRZ7;A2NJV5;P01614;P01615;P06310	KV228_HUMAN;KV229_HUMAN;KV230_HUMAN;KV240_HUMAN;KVD26_HUMAN;KVD28_HUMAN;KVD29_HUMAN;KVD30_HUMAN;KVD40_HUMAN	IGKV2-28;IGKV2-29;IGKV2-30;IGKV2-40;IGKV2D-26;IGKV2D-28;IGKV2D-29;IGKV2D-30;IGKV2D-40	Immunoglobulin kappa variable 2-28	1
A0A087WUM0;A0A087WYV9;A0A087X1F5	A0A087WUM0_HUMAN;A0A087WYV9_HUMAN;A0A087X1F5_HUMAN	SYNJ2BP-COX16	Isoform of A0A087WYV9, SYNJ2BP-COX16 readthrough (Fragment)	3			1498.67		1338.78	3893.96	1165.38		1097.05	713.596		1995.61	1365.71	1961.58	1228.55	1994.59	1000.79	1812.87	1352.77	935.504		946.837	785.468			1377.89	1264.73	1906.1		1043.62	1722.48		1106.02	1011.09	1389.48	1962.48		1626.51	1061.12	1108.85	1610.98	660.436			1205.16
A0A0B4J2D5;P0DPI2	GAL3A_HUMAN;GAL3B_HUMAN	GATD3A;GATD3B	Glutamine amidotransferase-like class 1 domain-containing protein 3B, mitochondrial	3			670.109	1644.63	2254.94			1006.5		682.339	1423.01	1422.47	2138.85		1570.25	444.646	1068.54	1146.43	1975.26	1164.78		1435.16	1095.42	1530.86			1529.61	2950.59	1058.44	864.619	1447.75		2019.47	1486.83		1134.57				1015.26	1138.9			1828.98	944.815
A0AV96;A0AV96-2	RBM47-2_HUMAN;RBM47_HUMAN	RBM47	RNA-binding protein 47	2			627.369		1574.93				920.778								1466.72				793.023	873.567						1637.12		718.668				932.024							1864.38	1733.4	1068.87
A0AVT1	UBA6_HUMAN	UBA6	Ubiquitin-like modifier-activating enzyme 6	7		1854.34	833.273	1364.33	1363.83	1635.67	1251.14	770.544	1277	629.288		1194.32			889.597	502.42	1290.83	1081.03	1264.83	966.064	2198.71	1203.62	1012.33			1356.25	845.411	1313.17	1084.92	1067.58		911.304	1345.33	1223.11	1720.78	1177.5	1121.82	1413.15	1269.58	2265.26	1134.64	1117.97	869.804	1082.51	873.509
A0FGR8;A0FGR8-2;A0FGR8-6	ESYT2-2_HUMAN;ESYT2-6_HUMAN;ESYT2_HUMAN	ESYT2	Extended synaptotagmin-2	9			939.675	425.458			806.667	1829.81	932.684	1350.23	1403.28	1906.23	1695.5		2268.63		1369.95	1142.58	1350.24	1343.54	1268.3	1634		2208.99		2455.47		771.77	2039.88	1061.99	1033.05	3338.15	1668.05	1711.24	998.14	1182.92	1814.04	1257.07	1365	1659.35	1069.38		1099.01	1828.97	2615.33
A0MZ66;A0MZ66-3;A0MZ66-4	SHOT1-3_HUMAN;SHOT1-4_HUMAN;SHOT1_HUMAN	SHTN1	Shootin-1	10			1512.98	1762.51	1719.3			1291.3	1509.96	1170.5		1394.77		1108.98	1811.14	1159.83	1046.55	969.641	1576.83	1351.38	1425.12	1956.24		2948.86		1097.44	1401.4	1561.54	523.224	1111.6	615.731	1365.2	1634.74	841.892	1250.04	1048.94	1058.61	1374.31	1382.53	705.024	1102.92	949.919	2001.12	1439.65	894.46
A1L0T0	ILVBL_HUMAN	ILVBL	Acetolactate synthase-like protein	4	2996.11	2705.28	2190.74	3086.74	1303.43	2512.74	2718.17	2076.31	2072.69	2006.17	1495.32	2112.13	1924.78	2136.03	1975.91	1680.95	1851.43	2454.01	1618.02	1521.97	2403.46	2953.4	1429.7	1614.42		2261.94	2022.89	990.158	2294.83	1242.35	2215.82	1865.13	2502.86	1880.17	2928.68	2041.17	1606.54	1556.21	1426.44	2839.73	2251.18	1673.74	1927.96	1157.75	1439.04
A3KMH1;A3KMH1-3	VWA8-3_HUMAN;VWA8_HUMAN	VWA8	von Willebrand factor A domain-containing protein 8	2	928.259		291.096			1099.49		668.767			1007.47			880.804	766.031		482.739	349.936	633.037		649.381	659.109	633.922			711.759		524.296	479.6				805.864	582.489			371.196	750.353	556.345		372.015			556.408	323.007
A3KN83;A3KN83-2;A3KN83-3	SBNO1-2_HUMAN;SBNO1-3_HUMAN;SBNO1_HUMAN	SBNO1	Protein strawberry notch homolog 1	4			518.553					716.047			778.855	588.089			932.418	1321.52						1250.11	750.834									766.525	715.501	386.434	977.528		687.628
A4D1E9	GTPBA_HUMAN	GTPBP10	GTP-binding protein 10	1											619.918			606.169						785.86									670.46				515.141	303.738								718.05
A5A3E0	POTEF_HUMAN	POTEF	POTE ankyrin domain family member F	9	467494	714606	660105	689354	651792	564053	598014	557841	762236	636108	608199	586698	492713	576199	631851	603097	748022	637119	653743	639087	667031	515532	547574	473433		697763	500926	427447	549034	762363	499380	497384	504797	492938	633540	520347	587140	526952	574516	901067	503010	681212	484073	597269	511551
A5YKK6	CNOT1_HUMAN	CNOT1	CCR4-NOT transcription complex subunit 1	17	1156.9	1232.68	1507.94	1492.84	2242.8	1182.03		1406.9	2305.94	1366.09	778.297	2229.67	1190.31	960.543	1335.42	1686.8	1256.51	1275.73	1147.45	1340.21	1700.78	1228.87	2038.98	2079.38		2477.57	779.758	1308.84	1580.45	967.383	2006	1300.37	1345.01	1385.43	1734	1843.9	571.279	1423.17	778.877	1203.76	1495.05	1787.35	1056.96	829.619	858.215
A6NCE7;Q9GZQ8	MLP3B_HUMAN;MP3B2_HUMAN	MAP1LC3B;MAP1LC3B2	Microtubule-associated proteins 1A/1B light chain 3 beta 2	1		3538.77	4039.71	3780.4	1418.18		2171.13	3145.41	3250.05		1787.18	3994.76	2715.52	2800.06	5835.92	4586.13	2231.24	4291.09	3804.92	1482.17	5516.04	2232.77	2207.1			3970.67		1984.63	2905.97	1698.62	999.085			7683.06	3134.69		2783.28	1489.48	704.295	6875.21		4859.8	2330.97	5626.44
A6NDG6	PGP_HUMAN	PGP	Glycerol-3-phosphate phosphatase	4			3876.67	3527.62	3755.53		1556.78	3202.33	3699.1	2517.55	3807.74	2456.08	3578.57	3075.83	4405.43	1572.23	2731.5	2799.37	3026.56	2080.11	2686.75	4078.52	2061.71			2555.51	1708.42	2311.43	2442.47	2750.05	2518.11	2372.48	2547.99	3133.9	3773.84	3209.08	3298.72	1907.86	1673.09	4116.5	1399.73	3523.02	3323.1	2948.3	2026.26
A6NHL2;A6NHL2-2	TBAL3-2_HUMAN;TBAL3_HUMAN	TUBAL3	Tubulin alpha chain-like 3	1	3759.48	4353.46	5068.63	4562.52	5055.17	6984.96	9102.54	7390.84	5326.6	4256.23	5273.97	1697.81	3972.01	3652.06	9088.74	6227.07	7011.26	3624.59	7559.52	5834.96	7945.65	5368.09	5741.04			4021.58	4791.05	4526.82	6926.05	4944.33	8813.2	8288.39	9701.8	8180.58	8918.14	4382.03	3072.78	6062.19	8599.44	15663.5	14508	13721.2	9026.75	15864.2	11018.5
A6NHQ2	FBLL1_HUMAN	FBLL1	rRNA/tRNA 2'-O-methyltransferase fibrillarin-like protein 1	1		23723.5									12083.1	19845.3				12258.3					11568.1						16357.7	18659.5	14441.4		13157.4		20958.9				20999.4				22908.2
A6NHR9;A6NHR9-2	SMHD1-2_HUMAN;SMHD1_HUMAN	SMCHD1	Structural maintenance of chromosomes flexible hinge domain-containing protein 1	7	1137.33		575.436		947.574	1516.88	723.722	726.129	864.097	892.646	468.33	910.921	1217.76		1078.24	497.078	1013.62	671.966	945.312	1101.25	721.989	657.73	802.21				1207.34	1050.25	1253.2	1458.21	1408.81	683.984	718.949	796.343	1023.93	1685.53	642.488	1266.04	1052.99	1662.96	1115.81	745.256		1056.1	1321.03
A8MVW0	F1712_HUMAN	FAM171A2	Protein FAM171A2	2	4149.74	5875.02	5927.27	4348.69	7898.38		7477.84	5137.52	5091.03	6098.57	5521.12	5958.66	5989.84	7343.89	6021.35	6141.66	4994.06	5739.14	5758.38	6978.65	4315.79	3986.79	4777.35	8956.17		8244.47		5862.02	6411.24	5275.74	4548.37	4800.49	5318.64	5637.4	4098.52	5641.31	4731	4552.9	5790.6	4936.93	5975.18	5862.23	5079.84	7232.49	4111.98
A8MWD9;P62308	RUXGL_HUMAN;RUXG_HUMAN	SNRPG;SNRPGP15	Putative small nuclear ribonucleoprotein G-like protein 15	3	17501.7	15699.8	13983.2	12237.6	10621.6	13714.6	12768.7	11461.7	10121.9	10655.7	8519.15	16631.4	13292.5	15090.6	13485.1	14191.8	14924.6	13946.9	13955.8	11493.2	12245	16255.4	14843.2	17338.1		16778.1	14522.5	16814.7	18670.1	16134.1	15343.9	16769.2	14753.2	13498.8	21077.9	20464.3	16689.8	20471.2	16071.9	18613.3	19516.2	15627.3	22489.9	22455.3	21565.7
B0I1T2	MYO1G_HUMAN	MYO1G	Unconventional myosin-Ig	11		5653.15	1657.06		2602.16	2581.27	2147.94			1972.43	1747.84		1566.08	1919.32	3042.82		1667.48	1199.48	2537.08		1695.01	1586.55	988.283	3812.15		2688.38	2658.62	953.803	1933.29	2151.64	1942.28	1175.54	1113.87	1529.1	1554.12	1511.26	1775.79		1242.49	1867.1	1294.75		1720.76		1468.03
B4DLN1	B4DLN1_HUMAN		cDNA FLJ60124, highly similar to Mitochondrial dicarboxylate carrier	8	3165.42	3160.21	5402.13	5094.12	4731.94	4674.91	4586.51	5614.97	3422.45	5511.47	7207.23	4187.26	4517.76	5957.07	5440.08	5574.52	5006.95	5718.1	4525.54	4700.53	2257.47	7108.04	5230.07	2564.2		4062.85	5289.83	6081.26	5365.01	4133.99	5703.21	4839.07	6469.58	4620.39	5741.59	3605.86	3319.69	4623.17	4756.92	1596.8	6010.81	4221.2	5190.85	4633.23	4436.8
B5ME19;Q99613	EIF3C_HUMAN;EIFCL_HUMAN	EIF3C;EIF3CL	Eukaryotic translation initiation factor 3 subunit C-like protein	17	5866.87	5297.96	7827.55	7128.21	8474.06	7032.43	6841.61	6500.08	5756.54	7637.44	7838.01	8608.87	6659.31	7849.58	6656.25	8745.36	7010.96	8985.49	6752.5	7699.46	4430.44	6187.41	3950.3	7772.59		8272.39	6410.1	7568.79	6217.15	6023.48	5910.12	6459.79	7583.93	7499.8	5406.16	7685.46	7185.95	6831.46	7611.65	4339.83	7637.07	5589.6	6297.16	6909.97	7705.44
E9PAV3;E9PAV3-2;Q13765	NACAM-2_HUMAN;NACAM_HUMAN;NACA_HUMAN	NACA	Nascent polypeptide-associated complex subunit alpha, muscle-specific form	8	16101.8	10769.5	18522.2	16823	18829.7	17864.7	19697.9	17540.6	15248	18873.5	18754.6	21071.5	18570.7	23942.1	16328.8	22029	21425.3	22038	16487.6	20914.2	14409.6	16744.4	19922.7	23248.1		19735.6	18556.5	19860.2	21248.8	20504.2	22286.3	20202.3	18469.4	21076.9	19869.9	24540.3	25573.6	22163.5	21859.8	14767	24398	17832.2	22193.4	19680.7	22107.9
E9PRG8	CK098_HUMAN	C11orf98	Uncharacterized protein C11orf98	1		2322.16	1409.59		2640.93	1738.82	1450.16	2441.52		1537.8	1875.1	1934.64	2376.76	2247.08	2293.87	1481.97	1680.27	2277.58	1162.32	1687.23	2222.03	1510.54	2132.47	2414.51		1336.23	1428.4	2431.93	2585.5	2080.18	1689.86	1451.94	1411.84	1720.44	1423.4	1804.19	2479.48	1912.65	2052.66	1171.13	1545.42	1128.73	1703.02	1637.53	4859.61
E9PSI1	E9PSI1_HUMAN		Transmembrane 9 superfamily member	5			1206.73		1435.5		1465.37	1521.02	1100.19	1297.25	1362.82	1272.72	1500.17	1520.82	1201.83	1409.04	1581.1	933.515	1453.14	1197.07	1171.88	1191.66	1333.62	1591.97		1965.25	916.641	1446.88	1451.22	1121.15	1346.01	1113.24	1357.5	1092.86	1147.67	1666.93	1802.64	1475.06	1303.88	1583.74	1715.42	1226.11	887.615	1752.14	1191.12
G3V325	G3V325_HUMAN	ATP5MF-PTCD1	ATP5MF-PTCD1 readthrough	3	13922.1	9233.21	13689.1	11223.6	8515.32	11584.8	13990	11449.8	9276.93	9630.7	9530.68	14977	13557	13989.8	12619.8	14697.5	11576.8	12440.4	11135.2	11541.8	8326.92	15362.6	15569.6	12729.5		15118.9	14096.4	6491.74	16177.7	11151.7	15426	15410.6	14789	13508.7	9171.46	13713	10851.2	13728.3	10859	6122	13286.4	9166.83	13805.1	10808.8	9008.35
L0R6Q1	S35U4_HUMAN	SLC35A4	Isoform of Q96G79, SLC35A4 upstream open reading frame protein	2			1341.94	2457.59	2327.18			2682.75	1175.97	1596.52	3344.96	1614.8	1968.57					2100.22	2712.22	1593.38		1419.2	2699.53	1592.41		2124.18		3506.6	1547.76	1844.59	2247.72	3185.84	1367.97	2206.47		2787.81	1626.63		1652.46	1609.75	2129.99		1848.95	703.394	1904.91
L0R8F8	MIDUO_HUMAN	MIEF1	Isoform of Q9NQG6, MIEF1 upstream open reading frame protein	2					906.971			988.366					802.519										935.417									1570.07	1188.49	1216.11					1015.57		618.114			1003.33
O00116	ADAS_HUMAN	AGPS	Alkyldihydroxyacetonephosphate synthase, peroxisomal	8	1418.57	860.948	1245.99		1020.62	1010.66	1538.41	1533.65	1283.16	2262.23	1752.07	2345.63		3235.57	1568.16	1594.26	1685.93	512.977	1784.54	975.405		554.402	674.08	1634.3		1284.89	2698.7		2236.61	1312.41	1997.77	2491.89	1903.04	1354.69	2479.5	1479.84			1862.26	924.333	2182.49	970.373	2212.78		690.646
O00139;O00139-1;O00139-2;O00139-4;O00139-5	KIF2A-1_HUMAN;KIF2A-2_HUMAN;KIF2A-4_HUMAN;KIF2A-5_HUMAN;KIF2A_HUMAN	KIF2A	Kinesin-like protein KIF2A	9			971.342	1030.68	974.16		1004.24	1132.11	1249.96	2754.97	2835.85	3312.03	4721.87		2965.05		1626.15	2142.7	3385.23	1234.4	1682.76	3811.1	6536.78	1123.53		1348.76	4318.31	917.129	3157.36	884.149	4222.35		3333.3	2608.89		5860.89	927.561	2818.99	1548.67	1345.18	1096.94	856.884		2445.75	4896.3
O00148	DX39A_HUMAN	DDX39A	ATP-dependent RNA helicase DDX39A	2	8728.95	7502.41	7721.48	7325.47	4433.8	6184.04	7302.35	7980.21	5004.4	6687.22	10263.7	5792.08	7767.73	7922.92	5292.09	7828.9	9439.42	3313.12	6768.76	5432.93	4178.86	6457.87	9923.13			4085.84	6959.88	5398.33	8782.3	7272.94	9103.81	9285.86	7850.99	8751.26	9004.94	8887.08	7252.13	9813.54	9772.98	4250.05	9495.75	5741.36	6414.8	5755.02	7154.37
O00151	PDLI1_HUMAN	PDLIM1	PDZ and LIM domain protein 1	5			3586.64	3051.98	3082.96	3815.16	3707.53	2399.23	2542.91	3523.64	3383.51	3890.86	3237.22	2653.31	2700.08	3828.97	2336.76	3446.26	4026.36	2646.86	2939.43	4107.09	2494.27			3094.7	3440.87	2575.87	3802.67	3850.1	3612.79	3319.95	3967.17	3187.48	4117.58	3739.88		3516.91	3012.81	3991.31	3535.34	3383.27	4850.06	4088	2941.44
O00154;O00154-4;O00154-6;O00154-7;O00154-5	BACH-4_HUMAN;BACH-5_HUMAN;BACH-6_HUMAN;BACH-7_HUMAN;BACH_HUMAN	ACOT7	Cytosolic acyl coenzyme A thioester hydrolase	7		2311.9	2148.67	1355.23	2559.13		2041.11	1929.18	2903.51	4093.33	1421.68	1608.56	2636.71	1633.92	2373.48	1341.96	1597.48	3430.23	4139.72	3914.06	997.06	2715.16	1620.14	1845.9		3181.21	1458.05	1428.99	1522.62	1345.02	4381.18	6604.22	2434.54	2070.41	1424.22	1366.61	1903.98	1404.58	1922.76	2320.41	1479.7	2068.52	2124.22	1336.14	1818.9
O00159;O00159-3;O00159-2	MYO1C-2_HUMAN;MYO1C-3_HUMAN;MYO1C_HUMAN	MYO1C	Unconventional myosin-Ic	19	3034.36	4026.77	2297.51	3752.92	3944.47	7394.65	2618.47	2419.18	4184.77	3184.73	2827.02	3236.03	2963.3	3286.99	3414.08	2197.35	3094.3	1816.26	4347.81	3467.49	3399.89	2818.29	1498.41	3496.59		2433.22	2813.28	2740.14	2706.05	2666.86	2401.78	2395.72	3216.71	2126.7	2754.27	1410.84	3413.52	3295.6	3117.87	3685.73	3300.99	2735.21	2074.33	2242.13	3053.09
O00160	MYO1F_HUMAN	MYO1F	Unconventional myosin-If	1			1239.02				1002.35			1511.77				2177.46	1686.97				941.002				1538.63				1170.7		1050.97		2021.57	1636.98			1395.58				1236.67	893.025
O00161;O00161-2	SNP23-2_HUMAN;SNP23_HUMAN	SNAP23	Synaptosomal-associated protein 23	2		1214.36						761.426													1173.6		1038.47											516.706		722.513		1166.63	877.049	826.589	979.084
O00165;O00165-2	HAX1-2_HUMAN;HAX1_HUMAN	HAX1	HCLS1-associated protein X-1	1			1816.16		1114.69									1520.95	456.27	1346.74		1358.11			693.205	1086.16	1512.69					1760.9					2036.5	1870.53		2691.38		1596.58	1069.67	1924.92	2164.8			1288.02	1382.05
O00170	AIP_HUMAN	AIP	AH receptor-interacting protein	3	3463.65	3164.07	1912.56	2201.2	1831.43	2355.02	2341.91	2886.86	2408.85	1454.91	3521.62	1855.83	2216.88	2204.71	2774.16	1151.46	2281.55	2193.21	3681.01	3596.29	1765.76	3003.99	2294.3	2876.07		2426.54	3790.43	1846.95	2849.02	1974.71	3378.74	2083.3	3118.79	2543.16	2644.91	2363.82	2294.71	3053.33	2695.83	3124.87	3293.53	3453.88	3520.41	2728.63	2182.73
O00178	GTPB1_HUMAN	GTPBP1	GTP-binding protein 1	2										1178.49			641.806				831.928														582.324			610.292										1014.12
O00186	STXB3_HUMAN	STXBP3	Syntaxin-binding protein 3	7		2000.57	909.452	1175.81	1464.7	1503.37		739.425	1376.65	1087.68	2298.63	1578.42	2221.31		1355.18	1563.43	995.558	1262.45	1336.7	1979.81	2081.16	1837.46	1369.75	1518.41		1490.79	1537.66	369.299	723.508	1328.51	1278.15		1028.09	937.846	1763.76		1680.89	1017.23	627.584	1665.5	1826.51	1587.79		1420.99	1010.25
O00193	SMAP_HUMAN	SMAP	Small acidic protein	1			1160.81				1120.04		1676.36	569.196	700.597	806.057			683.564		1403.54		757.9		1919.19		931.262				708.825	678.331			667.339		718.563	1162.61		661.727	748.289	1556.33	537.962	875.259	1245.26	1683.57	1226.72	1337.3	976.255
O00194	RB27B_HUMAN	RAB27B	Ras-related protein Rab-27B	2																					1185.85					876.102											1117.06			1099.96
O00203;O00203-3	AP3B1-3_HUMAN;AP3B1_HUMAN	AP3B1	AP-3 complex subunit beta-1	12		2472.8	1274.23	1893.95	1270.78	4051.36		1947.57	1574.2	1960.8	1494.63	1306.73	1776.1		1503.97	1488.42	1475.73	1537.96	1629.59	1458.13	2412.23	1449.07	1793.6	1926.18			3651.15		728.352	1456.59	1807.23	746.744	1247.64	1110.98	1671.04	1259.82	2067.04		743.622	913.83	1641.71	1356.51	1509.17		1230.29
O00204;O00204-2	ST2B1-2_HUMAN;ST2B1_HUMAN	SULT2B1	Sulfotransferase family cytosolic 2B member 1	1
O00217	NDUS8_HUMAN	NDUFS8	NADH dehydrogenase [ubiquinone] iron-sulfur protein 8, mitochondrial	3			1695.28			4459.8	3380.95	1702.66		1611.95	2416.1	1244.29			1725.13	2125.76		1336.06	1252.91								2002.53	3663.71	2210.77	1656.76	2522.41		1482.42	1789.65	3425.21		1358.85	2019.88				1658.9			2359.26
O00231;O00231-2	PSD11-2_HUMAN;PSD11_HUMAN	PSMD11	26S proteasome non-ATPase regulatory subunit 11	17	5513.18	5132.46	5809.58	6309.57	5940.05	5364.96	7075.59	5857.25	5113.65	6892.05	5925.6	7225.08	7123.48	6521.52	5081.37	7398.82	5689.98	7241.36	5369.15	6313.9	6448.81	4464.51	5466.81	6838.74		7718.51	4522.9	6177.08	5787.55	5769.93	5296.82	6547.7	5546.37	5187.5	4791.71	6255.45	6525.23	6257.21	6589.56	5699.23	5247.18	5914.47	6584.86	6630.36	5401.79
O00232	PSD12_HUMAN	PSMD12	26S proteasome non-ATPase regulatory subunit 12	15	5655.69	4031.18	5264.77	5025.72	5536.95	5168.44	5836.24	5472.99	4685.9	5234.86	4707.8	6126.1	5016.68	5108.46	5183.51	5251.25	4940.09	4692.99	4222.85	5546.3	5180.18	4025.17	5580.28	4568.8		6832.31	3654.14	6439.9	4627.69	4384.18	4795.41	4887.3	5440.22	5452.3	4408.63	5002.71	4555.33	4934.83	5854.57	4979.71	4724.2	5701.46	4830.01	5258.5	5303.7
O00233;O00233-2	PSMD9-2_HUMAN;PSMD9_HUMAN	PSMD9	26S proteasome non-ATPase regulatory subunit 9	3	4193.04		2720.1	3070.85	3234.76		2681.17	2805.27	3069.18	3011.56	2564.5	2726.95	3347.01	2463.12	3462.54	2297.46	3026.56	3445.27	3343.43	2448.46	2109.84	3322.21	3052.04	2757.69		3208.65	3429.21	2269.28	3052.63	3063.27	2570.05	2778.75	2524.51	2740.84	2272.68	2731.65	2440.49	3402.29	2732.77	2624.96	3112.26	3470.48	3939.44	3035.43	3184.01
O00244	ATOX1_HUMAN	ATOX1	Copper transport protein ATOX1	2			1896.24	2091.78	1386.14		2162.47	1317.62	1049.73	1879.57	2296.38	1873.19	1926.67		984.157	1109.06	1132.83	1383.72	1911.17	1387.57	1076.05			1096.17		1998.2	1130.29		1192.97	1791.44	1883.27		1151.26	2401.85		1180.18	1418.03		642.121	1612.94	1686.15	2253.36		2169.4	1943.8
O00264	PGRC1_HUMAN	PGRMC1	Membrane-associated progesterone receptor component 1	6	13558.7	10123.1	13835.2	11227.7	11664	16215.8	8268.99	11123.1	11082	10997.4	15594	9884.37	11027.1	4866.72	9411.46	7735.65	11303	10871.7	13413.6	11468.9	8345.18	12406.1	7764.63	9146.45		10921.3	10513.4	8979.63	11069.8	12056.2	10345	9914.92	15094.9	15663.3	11691.5	8562.08	7454.76	8715.41	8663.94	12791.3	9270.55	13779	10852.7	11485.3	9327.11
O00267	SPT5H_HUMAN	SUPT5H	Transcription elongation factor SPT5	18		1861.67	1750.54	2910.53	2535.12	3236.71	974.436	2422.79	1798.68	2563.37	2066.03	1416.63	2449.89	2882.73	2123.66	1945.93	2357.99	1646.63	1698.24	2700.29	1973.46	2051.88	2487.02	2200.97		1838.33	2642.16	2238.12	2481.61	1739.64	2475.53	2595.28	1743.21	1622.47	2400.76	2007.18	1689.71	2385.05	1923.92	1677.5	2008.53	2032.76	2062.65	2225.21	2156.38
O00273	DFFA_HUMAN	DFFA	DNA fragmentation factor subunit alpha	5		2792.06	2350.16	2684.26	3090.86	3288.99	2022.15	2995.1	2789.75	2547.8	1383.39	1855.72	2309.78	3109.67	2222.77	2151.22	1549.51	2215.01	1471.51	2324.93	1851.95	2819.53	1624.99	4331.86		2443.43	2138.27	3683.59	2513.28	2921.66	2570.88	1782.74	2191.96	1509.47	1633.2	1732.33	1687.56	1748.51	2485.15	1582.79	1964.53	1868.86	2720.4	2963.72	1902.27
O00299	CLIC1_HUMAN	CLIC1	Chloride intracellular channel protein 1	6	13047.9	42764.4	20665.8	21240	16756	18602.1	16587.6	18387.7	19750.4	14365.8	16541.3	19803.2	15344.8	21738.4	22397.5	17214.7	23557.1	15846.7	18059.7	14262.1	27996.3	16392.6	15095.5	19651.9		20788	18840.8	14360.1	18663.2	27266.6	15340.6	19314.8	17140.3	23099.3	19692.5	21826	25052.6	19163.3	16371	31673.7	13287.9	19825.5	18389.6	17653.3	14588
O00303	EIF3F_HUMAN	EIF3F	Eukaryotic translation initiation factor 3 subunit F	10	4304.68	5523.34	4745.63	5948.06	5619.67	6359.91	4395.21	5420.87	4561.24	4500.3	5405.67	6014.33	5618.17	5005.38	5206.48	4964.7	4879.15	5099.44	4664.34	5546.63	2992.19	4531.75	3202.71	5883.22		5973.25	4933.78	4992.71	4663.03	4843.08	5207.87	4692.56	4684.43	5138.98	4336.19	6455.74	4317.1	4864.08	5215.27	3125.86	5535.31	4171.35	4329.45	4860.86	4838.49
O00330;O00330-3	ODPX-3_HUMAN;ODPX_HUMAN	PDHX	Pyruvate dehydrogenase protein X component, mitochondrial	4			1010.05	2029.19				1182.88	1914.4			2954.98		1751.34		1122.39	1327.87	1729.03					1191.74			2813.62			1834.32	2261.91	1839.56	1474.95	1706.39	1047.78			2086.21		1567.03		1782.78	1873.8			1140.07
O00401	WASL_HUMAN	WASL	Neural Wiskott-Aldrich syndrome protein	1			968.895																								1552.58							1135.33					990.492	1466.11
O00410;O00410-3	IPO5-3_HUMAN;IPO5_HUMAN	IPO5	Importin-5	19	9310.56	4277.35	7464.36	5837.02	5890.91	3566.64	6703.06	5911.76	7946.46	7015.83	5113.03	7216.41	5936.08	4236.16	5140.9	7117.09	6966.69	9089.49	6536.94	5661.92	4333.55	6530.61	6037.27	5589.05		6253.82	4977.83	5850.44	5811.37	6201.09	5016.32	6369.53	8032.52	5828.42	6125.8	5797.87	5368.94	6214.08	6308.56	4713.22	7836.06	8235.24	7864.49	8911.48	7851.81
O00422;O00422-2	SAP18-2_HUMAN;SAP18_HUMAN	SAP18	Histone deacetylase complex subunit SAP18	1	4192.69	10393.1	3643.3	6855.78	3685.91	3541.56	9514.42	8935.3	8569.5	5833.01	6728.51	11730.7	6378.82	12002.3	4907.2	9946.47	9182.94	11511.6	5611.25	5269.13		5097.32	5856.07	9772.53		7547.21	7039.87	6269.39	2403.93	4612.08	8061.31	6975.17	7533.96	3318.51	6667.21	6745.67	9713.23	7703.51	8384.59		9503	6098.45	13291.7	6970.25	7787.94
O00425	IF2B3_HUMAN	IGF2BP3	Insulin-like growth factor 2 mRNA-binding protein 3	15	6800.42	6625.51	4475.61	3539.89	3534.16	11700.2	4854.97	4573.79	3933.93	4894.78	4689.98	4310	5195.98	3966.55	4239.71	4621.87	4194.16	5023.22	5981.84	5187.62	6104.14	3925.08	4555.82	6096.24		5947.71	5224.03	3656.82	6367.13	6262.82	4782	6027.5	4262.11	5457.42	6958.52	4402.49	6615.15	4310.56	7211.2	6327.69	3945.65	4510.65	4976.09	5057.53	7162.94
O00429;O00429-2;O00429-3;O00429-4;O00429-5;O00429-6;O00429-8	DNM1L-2_HUMAN;DNM1L-3_HUMAN;DNM1L-4_HUMAN;DNM1L-5_HUMAN;DNM1L-6_HUMAN;DNM1L-8_HUMAN;DNM1L_HUMAN	DNM1L	Dynamin-1-like protein	13		2934.55	1985.18	2027.33	2719.55	3469.46	3279.16	1822.98	2667.07	2278.65	1975.45	2290.77	2533.65	1897.96	1785.65	2019.48	2088.53	1973.67	2033.61	1901.43	1861.49	1923.18	2116.64	2167.91		2883.61	2408.16	2332.72	2061.07	2086.09	2213.67	2521.49	1974.05	1923.11	2995.78	2355.01	2031.58		1592.63	2012.98	2288.87	1598.15	2424.6	2871.64	1903.19
O00442;O00442-2	RTCA-2_HUMAN;RTCA_HUMAN	RTCA	RNA 3'-terminal phosphate cyclase	3		1158.37	814.406					729.896	997.322	666.109								992.856			331.361	955.739						763.003		523.962	713.715		599.421	350.372			1084.84		1040.76		535.258	791.882			355.629
O00461	GOLI4_HUMAN	GOLIM4	Golgi integral membrane protein 4	1			542.022						491.932	494.8							721.588																599.42	330.917					518.149
O00469;O00469-2	PLOD2-2_HUMAN;PLOD2_HUMAN	PLOD2	Procollagen-lysine,2-oxoglutarate 5-dioxygenase 2	6		1840.83				913.634	771.746						392.269				583.667	792.091	349.176		1909.78		403.702			691.824	462.419		276.764	609.098				362.065			1559.66		794.3	2888.92		763.488
O00483	NDUA4_HUMAN	NDUFA4	Cytochrome c oxidase subunit NDUFA4	2	5469.75	3947.58	7634.37	6583.61	6168.91	8854.6	7962.66	7889.23	6483.85	7608.94	10759.6	4699.16	6402.18	6808.28	6984.18	9615.28	8515.21	9584.86	7744.22	6200.08	3016.63	8826.76	6905.87	2373.21		6378.31	5464.66	6514.39	8047.54	4067.17	8205.76	9099.66	8538.64	9823.59	5296.64	3908.95	1613.91	5516.8	6865.4	1683	7612.96	5927.71	6883.67	9727.85	6863.15
O00487	PSDE_HUMAN	PSMD14	26S proteasome non-ATPase regulatory subunit 14	4	4531.77	3180.82	3347.46	3597.29	3349.77	4071.85	4074.76	2230.83	3137.45	4715.43	2943.22	4854.72	2922.91	4303.21	3728.23	4131.77	3049.26	3070.97	2934.21	4153.5	3128.5	1958.44	2965.88	3436.76		4295.74	3331.87	3329.63	4237.2	3194.56	2827.11	2740.03	3506.09	3170.82	3523.13	2538.04	2524.87	2918.95	3789.97	3468.88	3023.15	2710.48	2328.88	3256.56	2571.61
O00499;O00499-10;O00499-11;O00499-2;O00499-3;O00499-4;O00499-5;O00499-6;O00499-7;O00499-8;O00499-9	BIN1-10_HUMAN;BIN1-11_HUMAN;BIN1-2_HUMAN;BIN1-3_HUMAN;BIN1-4_HUMAN;BIN1-5_HUMAN;BIN1-6_HUMAN;BIN1-7_HUMAN;BIN1-8_HUMAN;BIN1-9_HUMAN;BIN1_HUMAN	BIN1	Myc box-dependent-interacting protein 1	2																																												653.756
O00505	IMA4_HUMAN	KPNA3	Importin subunit alpha-4	2			1164.69				1712.97	1275.19		943.674		916.505				1187.12	614.316		955.521		414.271	1356.08	1130.54			447.063			1075.49	649.101			608.915	789.09		507.426				828.539	757.589			1099.89
O00534;O00534-2;O00534-3;O00534-4	VMA5A-2_HUMAN;VMA5A-3_HUMAN;VMA5A-4_HUMAN;VMA5A_HUMAN	VWA5A	von Willebrand factor A domain-containing protein 5A	2											766.377							849.496																					1085.46	1460.72					601.105
O00541;O00541-2	PESC-2_HUMAN;PESC_HUMAN	PES1	Pescadillo homolog	7	4160.15	3035.98	2806.17	1962.04	3466.29		2306.36	2655.46	1616.14	2275.27	2495.08	2683.69	3113.3	2271.31	1831.93	2304.95	2044.03	2418.47	2959.19	3100.05	1657.64	2584.31	3045.95	4434.27		1886	2484.06	2121.76	2827.04	2890.42	2634.99	3050.84	2295.7	2836.79	2031.61	2661.53	2058.35	2162.77	2350.47	1955.87	1982.88	1732.74	2855.09	1920.82	2865.76
O00560;O00560-3	SDCB1-3_HUMAN;SDCB1_HUMAN	SDCBP	Syntenin-1	2					1203.56			1005.76	1177.18	366.967	1020.8	1176.3		929.255			1150.44	983.932	947.285	316.618	1898.09		1207.99	677.592		823.81	1103.37	460.016		435.657			304.872	522.396			878.094			1004.89		526.971		977.305
O00566	MPP10_HUMAN	MPHOSPH10	U3 small nucleolar ribonucleoprotein protein MPP10	3					651.447		619.275	832.842		1013.08	1215.94	1633.49					1025.42	595.892					950.66				1693.2		1282.06	804.389	1198.71		589.183	964.742		680.471	915.416		1184.45		1536.5	870.895		1152.02
O00567	NOP56_HUMAN	NOP56	Nucleolar protein 56	14	5056.77	6212	4652.19	5221.39	5219.97	4221.68	5661.07	5729.86	4446.86	5383.32	4190.05	5792.31	5739.02	6112.84	4962.14	4825.71	4849.7	4612.11	5214.94	5788.43	5053.44	5074.89	5119.5	4901.54		5225.43	6323.34	5982.02	5603.86	5341.64	5088.03	5785.18	5194.96	5629.13	5565.39	5377.16	6566.22	5914.81	6394.33	5255.18	5841.66	4242.31	4912.87	4659.02	6854.38
O00571;O00571-2	DDX3X-2_HUMAN;DDX3X_HUMAN	DDX3X	ATP-dependent RNA helicase DDX3X	28	12701.8	14521	18812.6	18526	16486.9	18225.6	17238.4	19640.6	17352.6	19556.7	16648.8	16051.7	17577	18402.8	16262.9	19761.2	18138.7	18341.4	14835.2	17079.7	19933.5	17102.1	18640.9	14984.1		19093.8	18519	15750.4	18623.3	16927.3	16732.5	18368	17953.3	15547	19530.3	16493.4	18186.8	17897.5	19018.5	19617.9	19579.1	15411.3	16732.5	18886.7	19883
O00592;O00592-2	PODXL-2_HUMAN;PODXL_HUMAN	PODXL	Podocalyxin	3		3710.77	5608.54	6057.68	7240.69	3539.23	4788.46	5027.07	4360.48	7043.57	4864.03	3746	5869.55	5442.31	5668.68	5042.8	5136.66	4119.71	6279.53	5793.2	2718.15	4120.29	5023.32	7729.61		3894.17	6250.23	3755.38	4892.37	4520.1	4472	3515.32	7834.84	5413.46	5504.28	3718.38	6447.27	4003.6	6171.87	4617.39	4022.96	3326.49	4859.99	4678.02	6043.64
O00625	PIR_HUMAN	PIR	Pirin	6	2633.36	2634.28	1727.29	3248.69	1893.05	3078.6	2513.07	3079.9	2847.01	2661.83	2177.18	2745.2	1985.83	3258.02	1870.73	2906.18	1858.8	2643.52	2101.39	2540.82	3148.06	2424.48	1822.4	2504.4		3020.78	2644.12	3079.63	3543.87	2046.79	2294.76	4527.87	2860.86	1704.18	3024.04	2641.02	2034.2	2120.28	4208.43	1909.09	2827.51	1612.93	2834	3546.48	2447.88
O00629	IMA3_HUMAN	KPNA4	Importin subunit alpha-3	5	3616.71	4518.76	4809.29	3643.33	6140.43	3365.74	5149.41	4999.54	4995.07	4756.1	4186.95	5305.48	5155.56	5298.64	6339.12	5383.37	3344.33	5931.84	4322.21	4504.45	4602.45	4084.93	4662.59	3710.26		3923.69	5534.64	3313.29	5461.87	4158.85	4876.96	4328.94	4765.37	3032.17	4423.99	3783.73	3933.5	4345.49	5165.23	4263.96	4457.77	4084.36	3317.93	4696.55	4585.71
O00743;O00743-2;O00743-3	PPP6-2_HUMAN;PPP6-3_HUMAN;PPP6_HUMAN	PPP6C	Serine/threonine-protein phosphatase 6 catalytic subunit	1		2512.33	2170.5	2063.3						1760.65						1556.07		1280.02								1315.76			1765.72				997.502	1371.64					1552.23						1681.22
O00754;O00754-2	MA2B1-2_HUMAN;MA2B1_HUMAN	MAN2B1	Lysosomal alpha-mannosidase	1																										573.596									568.4					967.849	422.176
O00762	UBE2C_HUMAN	UBE2C	Ubiquitin-conjugating enzyme E2 C	4			1971.74					1932.69	2263.85		4443.99		6952.97				2138.37		3913.69				6131.74						4282.69	2016.8	2538.31	2230.97	2061.11	1335.72		5716.11		3090.86			2367.39			2320.99	3598.07
O00764	PDXK_HUMAN	PDXK	Pyridoxal kinase	4		2054.98	1315.97		2227.68	3796.72	2494.4	2046.25	3925.14	2229.09	2215.27	2143.45	2131.03		2665.38	2494.97	2073.84	2285.29	2743.77	3315.31	2704.13	3067.11	1803.75	2637.97		2184.34	2930.56	2899.55	1522.06	2063.68	1529.93	2287.02	2800.32	1868.54	3133.02	2524.21	3223.67	2445.71	2251.98	4146.53	2360.54	1395.91	2080.5	2795.24	2165.61
O00767	ACOD_HUMAN	SCD	Acyl-CoA desaturase	3			2104.89	1748.07	5041.26		1832.46	7062.87	5244.45	3118.8	3174.59		1726.21	2400.81	1027.29	3546.27		4516.52		3599.17	2825.79	1403.36	2189.92	2909.6		2171.2	3460.92		1597.45	982.19	1020.86	2940.68	3283.76	660.62		1748.26	1639.07		4674.93	2726.07	7177.93	2450.21	4015.83	1147.07	1868.51
O14519;O14519-2	CDKA1-2_HUMAN;CDKA1_HUMAN	CDK2AP1	Cyclin-dependent kinase 2-associated protein 1	1					270.764										481.918		552.687						478.15			439.448				517.896									431.144	339.499		689.846	802.875		283.8
O14530;O14530-2	TXND9-2_HUMAN;TXND9_HUMAN	TXNDC9	Thioredoxin domain-containing protein 9	1			810.844
O14545	TRAD1_HUMAN	TRAFD1	TRAF-type zinc finger domain-containing protein 1	3										1552.33																1345.14							866.87	545.032								2173.24		732.175
O14548	COX7R_HUMAN	COX7A2L	Cytochrome c oxidase subunit 7A-related protein, mitochondrial	2			1235.65		1080.07			1200.95	1401.84	1312.93	1964.95	1257.03				1295.29	1134.81	1189.13	1041.36			1232.13	954.019			917.482		1104.93	2175.85				656.075	1442.28	1300.2			1185.14			2044.32	1231.55	1409.32	645.12	1046.9
O14561	ACPM_HUMAN	NDUFAB1	Acyl carrier protein, mitochondrial	1			2256.86	2603.78	2484.19		2119.7	1787.63	2706.88	2300.64	1818.12	3169.1	3382.93	2374.1	2380.53	2095.79	1534.49	3575.03	2197.6		825.167	1942.76	2273.2			1994.39	2182.3	2244.64	1323.67	1644.81		1814.14	1042.87	2130.25	2667.48	1015.75		1780.92	1123.2	1351.55	1543.55	1880.56	2306.9	1990.42	1748.17
O14562	UBFD1_HUMAN	UBFD1	Ubiquitin domain-containing protein UBFD1	2			1685.3				1678.47	2216.53		2054.9		1530.8				3769.7			1803.42		3035.55	3410.19								2501.08				2008.75										1186.52
O14578-4;O14578	CTRO-4_HUMAN;CTRO_HUMAN	CIT	Citron Rho-interacting kinase	2																														862.849
O14579	COPE_HUMAN	COPE	Coatomer subunit epsilon	2		3750.22	5306.55	6100.11	6364.63	8023.8	7215.47	6747.18	6738.88	4610.4	5896.55	6628.86	3794.9	6874.78	5348.18	5777.79	5362.02	3791.58	5014.47	5298.67	5252.54	4747.26	5489.17			8150.49		3858.99	5638.53	7191.1			5635.54	4858.65	6731.42	3563.31	6711.34	7188.42	4214.2	7389.35	4636.87	4458.73	5420.2	3162.77
O14602;P47813	IF1AX_HUMAN;IF1AY_HUMAN	EIF1AX;EIF1AY	Eukaryotic translation initiation factor 1A, Y-chromosomal	4	6053.19	8741.35	10885.6	7601.09	10288.2	9843.71	11607.7	10180.7	9046.75	12180	9702.94	7057.94	11002.9	11074.9	11802.6	11595.7	10967.7	11853.4	11795.6	9583.71	7885.55	11968	11566.5	3407.72		6509.44	12689.1	7963.97	12824.5	10790.3	11680.5	13192.7	13569.7	10847.9	12128.6	5930.51	7089.19	7645.31	8347.12	8379.21	13970.3	12048.5	12158.2	11934.7	13894.6
O14617;O14617-5;O14617-4	AP3D1-4_HUMAN;AP3D1-5_HUMAN;AP3D1_HUMAN	AP3D1	AP-3 complex subunit delta-1	6			760.194		753.148		754.554	797.272	1657.82	863.035	1068.95	823.684			581.622		824.018	820.946	744.59		933.021	683.312	1135.38			1029.51	782.206	824.966	1193.08	654.286	651.132		805.662	739.657	1076.93	821.312	935.095	1029.87	581.648	960.87		1315.53	1054.49		405.41
O14618	CCS_HUMAN	CCS	Copper chaperone for superoxide dismutase	2			886.474		1216.61			1206.4	1132.72	1122.57	1332.18		1593.42		976.841	676.728	1677.38		1114.29			786.004								1404.89		1534.67	540.806	556.792	1219.4	1626.43			688.32	1670.26	635.272			850.082	718.786
O14646;O14646-2	CHD1-2_HUMAN;CHD1_HUMAN	CHD1	Chromodomain-helicase-DNA-binding protein 1	2																		557.091														596.18							366.685						318.789
O14647;O14647-2	CHD2-2_HUMAN;CHD2_HUMAN	CHD2	Chromodomain-helicase-DNA-binding protein 2	2				780.975				658.157	488.34	450.584		539.475		650.364	455.374		631.172				606.333	634.722	408.769						577.218	333.205		489.671	202.805	226.931				451.207	646.929	601.644	377.84
O14657	TOR1B_HUMAN	TOR1B	Torsin-1B	1	342.464		540.833			874.547		449.41	1089.79	512.783					797.686		1323.13		484.893	1114.12	586.334		321.038			683.022		777.503			796.329		739.621	750.491			937.127	657.173	652.318	585.842	546.439	740.872	1188.52
O14672	ADA10_HUMAN	ADAM10	Disintegrin and metalloproteinase domain-containing protein 10	1							671.42
O14681;O14681-3	EI24-3_HUMAN;EI24_HUMAN	EI24	Etoposide-induced protein 2.4 homolog	1			1164.53						677.489		1797.71	1727.44			1315.42							1376.84				1031.19				1161.34		2103.1	631.09			1146.98			1021.15		1841.39
O14683	P5I11_HUMAN	TP53I11	Tumor protein p53-inducible protein 11	1		7216.63	7419.06	7467.97				7050.68	10641.5	4608.53			8874.27							8367.08										10512.2				7366.66	7121.94	5218.69	9507.61				10270.9		9627.41
O14684	PTGES_HUMAN	PTGES	Prostaglandin E synthase	1		7563.57	4651.96	5325.46	9834.8	8844.45	3137.98			3247.67	3090.6	2340.06			3406.9	2418.22	2832.47	3514.69	4583.86		1685.36		1426.64	8928.45		5215.41	4564.12	2917.57	2648.09				3203.43	3010.73	3983.29		2358.99		1548.76	3997.41	2877.71		2667.29	2463.02	2145.65
O14732;O14732-2	IMPA2-2_HUMAN;IMPA2_HUMAN	IMPA2	Inositol monophosphatase 2	3	3931.23	2496.8	3403.7	5603.6	3021.14	5224.54	4249.75	6186.09	4297.21	3969.27	2086.67	4152.12	3093.03	3339.6	2843.57	1666.98	4408.81	4049.71	2983.01	4076.11	3143.54	4241.31	4236.36	3032.66		2715.39	2732.64	1482.51	4201.92	2952.84	3143.84	4364.92	3485.02	3565.58	6452.79		4440.06	4030.33	2859.37	3795.48	5251.04	3093.88	4327.74	5337.77	2733.37
O14734	ACOT8_HUMAN	ACOT8	Acyl-coenzyme A thioesterase 8	1																																	822.31
O14735;O14735-3	CDIPT-3_HUMAN;CDIPT_HUMAN	CDIPT	CDP-diacylglycerol--inositol 3-phosphatidyltransferase	3	3032.29		1755.18	1516.09	2896.23		1806.08	1470.65	1707.29	1344.33	1046.08	3163.03		2209.47	2051.2	1318.17	1459.48	2442.82		1247.45	2157.83	1445.46				2742.81	1741	2312.33	1772.55	1902.19	1297.73	1824.53	1323.6	1799.06	2308.82	1567.17	3070.67	1941.07		2092.59	1326.01	1927.22		1701.47	1269.53
O14737	PDCD5_HUMAN	PDCD5	Programmed cell death protein 5	6	7747.33	4030.06	4776.16	4039.5	3803.15	3455.07	4426.89	4533.06	3672.4	4448.18	4826.94	5037.21	4585.6	5421.66	4563.88	4361.78	6388.88	6449.5	4108.09	5399.18	3888.56	4351.2	4988.81	3471.04		4496.08	3432.17	2931.38	4890.14	5321.4	3988.65	4196.55	4931.43	4935.54	4058.68	3683.54	3930.02	5088.31	4395.08	3635.31	3954.4	5026.92	4830.19	4314.66	4062.02
O14744;O14744-2	ANM5-2_HUMAN;ANM5_HUMAN	PRMT5	Protein arginine N-methyltransferase 5	8	9885.71	9070.15	6672.86	7462.04	5060.99	5996.09	5623.71	5947.47	3939.05	6704.91	6646.51	6570.37	9928.71	6572.72	6205.17	5899.4	5141.52	5017.93	4672.78	6400.97	4271.51	6803.74	5582.19	8814.9		6604.06	7103.09	7974.4	6189.27	5362.71	4398.45	3887.97	5720.95	6329.81	5131.91	6557.37	5880.86	5582.15	4358.06	5102.36	8340.35	5679.06	6924.98	5928.38	7580.2
O14745	NHRF1_HUMAN	SLC9A3R1	Na(+)/H(+) exchange regulatory cofactor NHE-RF1	7	3192.45	6151.3	2001.52	1462.72	3411.54		2012.37	3245.1	2446.12	1485.46	1781.64	1584.46	1922.06	2809.51	2632.3	1040.25	2475.64	1418.5	2511.27	2900.14	1572.51	1938.06	2140.65	2631.74		1747.53	2840.83	2456.35	2002.74	1896.91	1528.43		3390.61	2000.49	2457.84	1398.97	2606.21		1906.61	2210.1	1956.01	2472.55	2249.78	1506.28	2704.18
O14763;O14763-2	TR10B-2_HUMAN;TR10B_HUMAN	TNFRSF10B	Tumor necrosis factor receptor superfamily member 10B	1			500.665					705.174						598.194	628.127				847.934		1382.65	615.424				705.991								668.489			448.402	954.51	580.849
O14773;O14773-2	TPP1-2_HUMAN;TPP1_HUMAN	TPP1	Tripeptidyl-peptidase 1	2			1244.55				1413.75		1319.4						2255.41	1316.63	1468.18		637.212		2426.4			1227.49		877.906				843.617		1139.14	812.934	530.4	1606.78	974.572		1071.2		2176.2	1493.31		1931.92
O14776;O14776-2	TCRG1-2_HUMAN;TCRG1_HUMAN	TCERG1	Transcription elongation regulator 1	14	3887.71	3553.07	3369.83	3331.38	3369.27	3037.61	3249.47	3197.22	3185.38	3285.96	3298.28	2974.51	4139.9	3892.67	3030.9	3609.35	3262.44	2627.54	2966.4	2167.08	3553.68	2807.41	3929.89	3990.87		3982.4	3351.64	3360.94	3440.59	3684.28	3821.66	3742.52	3016.03	2627.71	3700.73	4103.53	4109.13	4202.65	3435.08	2868.47	3147.19	3284.03	2904.12	2876.79	3627.78
O14787-2	TNPO2-2_HUMAN	TNPO2	Isoform of O14787, Isoform 2 of Transportin-2	2			636		792.323		683.1		709.96	492.306							498.327		659.295			799.581		538.242									486.873	746.87	801.795					720.224	684.372		674.197		939.454
O14802	RPC1_HUMAN	POLR3A	DNA-directed RNA polymerase III subunit RPC1	5	770.285	829.984	452.829		696.536	977.725	988.018	690.616	783.369	777.507		983.147			1088.33	1511.05		832.206	1259.85		859.305	827.974	1098.04			665.084	573.547	956.7		569.761			498.783	678.895		721.662	609.773	1137.78	716.19	828.607		840.956	1610.52	721.314	525.424
O14818	PSA7_HUMAN	PSMA7	Proteasome subunit alpha type-7	16	11854.9	9339.64	12706.2	12668.2	11166.9	9371.33	14581.6	13522.4	11662.1	12503.4	10373.2	15015.5	12403.9	14845.4	13468.8	15430.3	10534.4	14275.1	10943.4	14767.4	12406	12761.2	12823.7	10438.5		19784.3	13498.1	12047.8	12968.7	13769.5	12538.7	14834.1	14623.8	13387.6	13060.2	14725.1	13231.6	15267.2	15804.5	15430	15060.5	13895.5	15420.3	17654.8	15032.5
O14828	SCAM3_HUMAN	SCAMP3	Secretory carrier-associated membrane protein 3	2	2746.29	1416.93	2616.95	2431.07	1896.68		1462.3	2388.36	2124.5	3378.03	3024.96	1989.55	2545.14	2315.18	1991.53	2074.3	1639.8	1573.76	1560.12	2318.15	780.111	1471.29	1911.57	1974.05		2332.97	1730.73	2878.36	2170.82	2064.78	2349.26	2245.15	1507.66	1980.65	1916.89	2715.8	1876.98	2294.6	3083.53	1648.32	2482.68	1704.69	2174.54	1620.26	2411.54
O14879	IFIT3_HUMAN	IFIT3	Interferon-induced protein with tetratricopeptide repeats 3	3							1007.98	874.06												597.528		1057.09	822.986				501.89		978.408	1411.25	1031.57		874.446	1255.44				731.22	767.19	1515	2247.1	1250.23	529.683		814.597
O14880	MGST3_HUMAN	MGST3	Microsomal glutathione S-transferase 3	3		2984.12	1758.54	2432.06	4407.35	3177.53	2083.15	1876.71	3089.67	2060.61	4312.55	3236.27	2341.5	2579.45	1858.72	3304.61	1764.69	4395.97	3993.48	1935.73	2158.89	5271.42	2251.74			2497.91	1825.69	3650.29	2862.47	1546.55	3275.69	3546.13	2675.12	4445.78	3672.54		1304.99		2215.15	1642.78	2420.67	3221.41	2698.29	2295.9	1265.09
O14907	TX1B3_HUMAN	TAX1BP3	Tax1-binding protein 3	1		800.95	351.259		1343.58		845.869		1332.23						951.018	1358.78	1422.02	741.549			1326.02	919.792		1728.43							684.274		966.412	689.687			1406.48			1747.03				1143.89
O14908	GIPC1_HUMAN	GIPC1	PDZ domain-containing protein GIPC1	4			1395.11				1698.18										820.254		1619.87															779.803			521.19		1026.51	615.381					1011.82
O14925;Q5SRD1	TI23B_HUMAN;TIM23_HUMAN	TIMM23;TIMM23B	Mitochondrial import inner membrane translocase subunit Tim23	2			1004.61		1291.76	1181.79	1004.38	1658.61	2035.07	1333.1		726.768	944.738	1633.82	601.847	1080	1644.74		1194.63			918.736	1499.69			745.128			1967.86	1058.22	1606.49		671.402	876.698				1833.77	1119.73	631.533	922.649		1255.22	1691.94	1704.23
O14929	HAT1_HUMAN	HAT1	Histone acetyltransferase type B catalytic subunit	4			1732.45	857.184	1566.95	3099.83	2117.23	1320.68	1452.35	2479.45	2140.24	2756.74	2496.03	2191.86	2023.98	1320.14	2212.52	1345.75	2491.5	1379.25		1369.6	2439.86			1459.74	996.958	1456.08	2615.1	2091.29	2685.78	1716.1	1859.23	1966.38	3006.96	2232	1086.22	2282.01		1044.46	2251.85	1821.78	1542.27	1633.56	727.463
O14936;O14936-3	CSKP-3_HUMAN;CSKP_HUMAN	CASK	Peripheral plasma membrane protein CASK	3			886.688				1717.52			1270.96		684.367	968.596		2473.56					1744.04	1168.58	1062.88	473.815			1023.17	963.445	661.305		983.134	922.316	2652.61	693.458	611.846	1227.03				1079.84	754.643		609.05		1090.89	830.445
O14949	QCR8_HUMAN	UQCRQ	Cytochrome b-c1 complex subunit 8	2		2442.96	2090.63													1701.34		1005					1401.44				2697.1					1052.62		1811.79		771.493					986.971				857.932
O14950;P19105	ML12A_HUMAN;ML12B_HUMAN	MYL12A;MYL12B	Myosin regulatory light chain 12B	5	5464.51	6675.36	6855.47	10246.7	7002.3	8739.59	10212	6534.35	11703.7	7918.87	9409.57	7543.93	7252.17	4695.41	9608.96	7192.92	8261.22	9115.21	9385.41	8043.88	7894.17	8898.86	6434.55	6963.14		6659.03	7280.53	5897.26	7796.25	8944.73	5674.01	7411	6605.77	8148.79	6448.84	7976.28	8198.24	7502.69	7827.94	9760.97	5711.73	10891.1	6334.28	5142.11	6487.46
O14964	HGS_HUMAN	HGS	Hepatocyte growth factor-regulated tyrosine kinase substrate	3			1211.4	1584.06	1778.86		1144.19	873.661	1296.51	1507.96	944.181	1081.58	1373.8		1174.9	1054.98	2022.32	979.234	1504.42		1417.65	850.171	1228	983.244		1497.22	856.04	852.76	1043.73	527.9	469.372		1115.96	915.059	1868.09	1159.97	1331.24	1172.49		1321.03	1083.36	951.108		1260.33	1026.45
O14965	AURKA_HUMAN	AURKA	Aurora kinase A	4	1617.53		474.512					577.22			1707.98		2631.35				521.949		1077.74				3348.43						515.013							1335.08		1489.42			428.73				2063.74
O14974;O14974-4;O14974-5	MYPT1-4_HUMAN;MYPT1-5_HUMAN;MYPT1_HUMAN	PPP1R12A	Protein phosphatase 1 regulatory subunit 12A	7			922.451	955.389	1043.77		1591.05	1498.67	1491.46	1243.81	2995.85	1772.45	1201.66	1413.24	930.908		1657.49	1450.54	1959.47	787.007	961	1347.24	1714.96			1247.39	1144.7	463.736	1446.43	966.785	859.367	2704.81	1009.59	1065.37		1076.26	1580.64	1865.76	1352.35	1014.82	1345.16	2498.5	1543.54	1345.32	2133.37
O14975	S27A2_HUMAN	SLC27A2	Very long-chain acyl-CoA synthetase	10	2492.43	2601.83	2785.24	4097.81	6845.87	3761.59	3325.72	6234.4	3899.67	4206.25	5401.51	2884.16	3562.74	3247.45	3684.69	2668.3	3359.15	3685.74	4494.47	3068.03	3021.41	3296.28	3488.81	2578.6		3431.71	3226.75	2897.85	5261.88	3620.9	5093.5	4021.2	4583.8	2898.47	5260.28	3334.07	1773.19	3399.72	3394.9	2216.52	4409.28	3267.59	3577.4	3658.99	4150.7
O14976;O14976-2	GAK-2_HUMAN;GAK_HUMAN	GAK	Cyclin-G-associated kinase	2			684.514					794.893		680.604	748.203							1266.97	669.18			608.459				579.682				780.904			815.403								976.12
O14979	HNRDL_HUMAN	HNRNPDL	Heterogeneous nuclear ribonucleoprotein D-like	6	12419.3	13780.3	11651.3	12126.2	12785.2	12210.6	16089.8	16114.6	13000.6	14569.8	13097.4	12531.5	16389.4	17285.4	12822.4	14444.2	12001	12759.1	12700.3	20686.1	10576.9	14901.6	18235.5	8228.34		7903.29	13743.7	15894.3	16009.3	15878	13290.7	14549.3	15276.1	10733.9	13664.3	14200.9	11910.2	9202.4	17656	11251	12354.6	8397.25	11177.4	12915.1	18792.1
O14980	XPO1_HUMAN	XPO1	Exportin-1	25	3929.09	4140.76	4391.54	3946	6505.06	5794.83	5048.8	4109.95	4428.2	4602.34	4606.99	4431.2	4727.84	5805.49	5679.68	4628.46	4805.12	5196.5	4832.27	4543.04	5698.99	5744.3	5850.87	4902.89		3894.72	4800.86	4265.67	5049.04	4651.69	5345.25	5507.49	5710.96	4486.05	5709.02	3570.73	4350.39	4969.76	4865.54	6452.12	5352.39	5119.05	5472.8	5535.14	5497.61
O14981	BTAF1_HUMAN	BTAF1	TATA-binding protein-associated factor 172	3			359.721				482.346	308.644	671.756	745.919					551.811													704.583			652.583			521.945			709.564		599.791
O15027;O15027-2;O15027-3;O15027-4;O15027-5	SC16A-2_HUMAN;SC16A-3_HUMAN;SC16A-4_HUMAN;SC16A-5_HUMAN;SC16A_HUMAN	SEC16A	Protein transport protein Sec16A	9			1581.16	6083.33	2020.97		1933.06	1393	1146.16	2361.7	1098.11	1060.15		792.647	853.04	1201.8		1575.69	1162.86		1528.81	863.195	1452.79	1699.21		1152.89	1986.96	779.699	852.703	1540.38	1263.16		1592.69	1999.2	698.386	514.089	2588.35		1798.72	3369.3	1437.06	1214.64		817.908	1258.84
O15031	PLXB2_HUMAN	PLXNB2	Plexin-B2	1																																							808.781	561.581
O15042;O15042-2	SR140-2_HUMAN;SR140_HUMAN	U2SURP	U2 snRNP-associated SURP motif-containing protein	11		1265.55	2008.73		2213.32	1617.38	2380.54	1905.26	1514.32	2058.42	1615.5	2201.71	1870.25	1919.29	1808.78	1847.81	2303.84	2066.17	1527.42	2040.84	1952.22	1863.81	1506.58	2670.9			1748.33	2149.58	2174.67	1944.43	2608.2	2025.76	2038.27	1528.71	2644.79	2538.21	1744.58	2009.2	1965.41	1442.58	1769.53	1487.22		1641.76	2692.41
O15050	TRNK1_HUMAN	TRANK1	TPR and ankyrin repeat-containing protein 1	1	11881	21983.6	22976.5	18979.5	14362.8			14191.9	26570.6	12051.7	9965.23		17001	19218.6	13947.4	15102.3	15414.4	15836.7	17119.6	19671.8	20023.5		18233.6	17503.9		10912.1	12785.1	11951.6	13388.6		16279.4	16043.4	6447.53	15991.8	14318	17474.6	21828.1	20367.4	16542.7	34236.9	13574.4	29232.2	19952.6	16797.5
O15061;O15061-2	SYNEM-2_HUMAN;SYNEM_HUMAN	SYNM	Synemin	3											17930.1		5428.08										7255.79																				896.275
O15067	PUR4_HUMAN	PFAS	Phosphoribosylformylglycinamidine synthase	19	7356.78	4475.84	4869.41	4941.06	5346.88	6651.06	4809.65	4480.02	4182.62	5647	4917.09	4628.27	5601.25	5205.04	4775.7	5248.79	5143.29	4934.07	3897.39	4995.76	5110.3	5280.51	5014.64	5186.37		5042.83	5582.3	3756.21	5034.54	3909.15	5120.36	4781.16	4296.07	4730.56	5194.2	4508.95	3912.01	4446.78	3854.01	3933.4	5216.81	4167.42	3978.02	4515.77	4807.65
O15091;O15091-2	MRPP3-2_HUMAN;MRPP3_HUMAN	KIAA0391	Mitochondrial ribonuclease P catalytic subunit	3		998.181	561.088	283.871	1239.46	625.494	869.698			932.106	651.761	861.155		905.634	719.987		1239.81	708.032	704.321	970.76	389.939		863.578			713.867		553.672		1120.66		697.344	537.519	466.096				847.77			607.141				820.719
O15116	LSM1_HUMAN	LSM1	U6 snRNA-associated Sm-like protein LSm1	1			482.888																										1671.92				745.519	755.803
O15118	NPC1_HUMAN	NPC1	NPC intracellular cholesterol transporter 1	2					895.952			808.969	835.984			791.792							1092.26		1457.38													602.919					483.577	983.352	613.105	1174.58
O15121	DEGS1_HUMAN	DEGS1	Sphingolipid delta(4)-desaturase DES1	1			940.575		954.909	1222.95		839.962		1527.19		1112.75			902.587				876.835		504.282												1009.05	402.988		1553.07			638.607		693.26		442.571
O15126	SCAM1_HUMAN	SCAMP1	Secretory carrier-associated membrane protein 1	2										645.244													732.683										651.885	815.799
O15143	ARC1B_HUMAN	ARPC1B	Actin-related protein 2/3 complex subunit 1B	7	2064.85	2649.38	2581.5	1906.07	1939.15		2310.34	1851.61	2253.26	1442.26	1645.35	1744.03	1526.16	2369.98	1576.68	3065.48	1914.89	2744.76	3106.22	2153.94	3102.87	1303.27	2531.12	2668.15		2237.15	2036	2498.2	1322.83	1646.05	2405.07	1210.61	1919.62	2027.34	2867.39	1524.46	970.982	1531.71	1966.93	3564.92	1323.47	1448.48	1705.26	1777.95	1793.61
O15144	ARPC2_HUMAN	ARPC2	Actin-related protein 2/3 complex subunit 2	15	6448.17	8069.59	5601.21	5604.13	5334.19	6285.59	5324.92	4999.33	5659.08	4720.26	4342.64	6481.95	5626.89	4924.07	5515.3	5221.72	5318.43	4565.08	6126.51	5506.36	6549.43	6538.75	5502.49	6531.65		4583.97	5392.13	4473.58	5026.49	6130.85	4046.89	4814.64	5087.51	4788.74	5614.02	4276.17	5739.97	4872.24	5538.42	6916.33	5049.89	5068.29	5274.14	5183.08	5022.65
O15145	ARPC3_HUMAN	ARPC3	Actin-related protein 2/3 complex subunit 3	4	8371.23	9632.04	6495.95	5104.57	6573.94	5800.38	6388.43	4537.34	6662.21	6096.88	5455.92	5338.75	5699.83	6483.35	5136.01	5654.22	6846.28	5467.48	8145.16	7491.47	7037.76	7246.87	6797.45	3986.94		5451.21	4797.61	4766.9	5638.75	5818.16	4196.32	6763.21	5498.83	4974.36	6473.08	4302.99	5795.43	4694.52	6021.99	6717.93	4030.29	6408.59	4340.98	4158.81	5146.25
O15155	BET1_HUMAN	BET1	BET1 homolog	2			1133.95		1166.37		1224.1	882.529	1248.04	926.03			606.091	1247	907.874				1039.85		934.514	882.401	1150.41	1287.68		1525.3	594.377		1278.84	961.895	662.672		638.378	1255.34		572.799	1937.34		716.944		1105.06	1286.57	838.722	2136.89	1137.57
O15160;O15160-2	RPAC1-2_HUMAN;RPAC1_HUMAN	POLR1C	DNA-directed RNA polymerases I and III subunit RPAC1	5	3364.13	3614.24	3571.97	2682.26	3211.99	3370.04	4912.35	2501.07	2432.59	3072.09	3189.21	3285.92	3734.1	3381.47	2841.76	3294.01	2189.81	2762.32	3206.49	3977.55	2673.44	1894.54	2431.7	4471.24		3342.21	3471.86	3104.51	3681.74	3617.77	3089.85	4511.05	3318.36	2724.1	3107.63	4445.4	2906.68	2948.36	3947.02	2591.86	3901.99	2545.29	3372.22	2880.05	2832.24
O15173;O15173-2	PGRC2-2_HUMAN;PGRC2_HUMAN	PGRMC2	Membrane-associated progesterone receptor component 2	3		6549.39	5416.64	6647.72	4070.58	7681.35	4044.98	5563.92	4086.68	4175.63	4700.65	3332.52	3827.12	3337.52	3438.95	2797.3	3049.24	2135	3884.45	5098.8	7865.44	3543.97	3224.39	3698.58		5174.28	5702.72	6612.04	5898.83	6840.27	4489	4086.66	4664.39	4134.24	2975.71	3089.97	7750.95	4076.99	5973.28	8831.52	3456.17	6042.82	4865.11	4213.15	2882.97
O15212	PFD6_HUMAN	PFDN6	Prefoldin subunit 6	7	2507.67	2941.52	4512.16	3498.85	3408.49	2813.97	3318.29	2878.84	2830.96	2775.38	3528.67	3446.98	2911.64	3295.04	3647.77	3184.67	3791.68	3002.77	3686.37	3297.8	2263.43	3122.79	2193.07	4081.07		3305.31	4127.19	3103.32	3073.62	4046.03	3078.67	2960.98	2655.23	3135.33	2824.13	3718.62	2850.96	2490.24	3680.27	2276.48	3152.54	4316.03	2977.31	3612.54	3588.47
O15213	WDR46_HUMAN	WDR46	WD repeat-containing protein 46	3			630.664							1298.77						1120.35		2057.64			1096.81									2213.03	1817.52	1605.74	1073.78	1159.78					1476.9		2485.38			804.261	1500.68
O15226;O15226-2	NKRF-2_HUMAN;NKRF_HUMAN	NKRF	NF-kappa-B-repressing factor	6		4750.74	1564.15		1701.06		2903.05	1854.54	2244.49	1698.18	1521.81	2087.37	2792.8		1692.61	2196.42	1333.84	2219.78		2210.44		1461.39	1346.1			2222.52	1601.43		2263.76	1084.58	1429.69	1951.86	1297.21	1965.51		2353.39	1932.97	1688.86	2056.18		1442.32		1367.02	1782.38	1890.23
O15228;O15228-2	GNPAT-2_HUMAN;GNPAT_HUMAN	GNPAT	Dihydroxyacetone phosphate acyltransferase	1	813.557	780.255	944.138		800.373		850.833	433.824	787.465	767.998	1122.97				764.954	698.947		601.308					729.771						680.359		770.759		942.248	487.851	1426.65	743.639	485.304	984.508	1069.98	817.412	731.797	809.037		1335.67
O15254;O15254-2	ACOX3-2_HUMAN;ACOX3_HUMAN	ACOX3	Peroxisomal acyl-coenzyme A oxidase 3	1					243.687				264.92			463.074																					262.506	328.292
O15258	RER1_HUMAN	RER1	Protein RER1	2		3318.87	1581.67	1944.26	1988.31				2253.31	1409.67	1634.23	2608.38	1137.33	1151.21	2814.65	1197.92	1829.43		1842.27	1306.43			1766.27	1769.68		1435.33	1610.77	2177.68	1449.58	1822.42	1153.97			1148.79	825.837	1144.58	1803.62	1677.99	1479.88	1437.5		2261.09	901.753	2206.15	2037.68
O15260;O15260-2	SURF4-2_HUMAN;SURF4_HUMAN	SURF4	Surfeit locus protein 4	2	13764.6	9674.09	12941.3	17773.8	12785	18829	12371.8	10625.2	13986	14062.8	9518.5	12646.6	10590.1	10057.8	10967.7	9420.22	11905.7	12913.7	16357.3	11516.4	19988.5	12713.8	13310.8	7553.74		12083.5	13251.5	9199.93	11087.1	11892.3	9539.42	13706	11418.6	15668.1	12403.5	14063.6	15161.3	11467.8	14550	16560.6	12241.6	12235	12055.5	11986.5	10544.8
O15269	SPTC1_HUMAN	SPTLC1	Serine palmitoyltransferase 1	3			1377.53		1185.59							769.432	1684.09								970.589						531.627	819.082		1722.06				798.005					1131.78	881.355			951.922
O15270	SPTC2_HUMAN	SPTLC2	Serine palmitoyltransferase 2	3			144.905																								474.917						525.878				650.951
O15294	OGT1_HUMAN	OGT	UDP-N-acetylglucosamine--peptide N-acetylglucosaminyltransferase 110 kDa subunit	9			951.702	500.501			1820.68		892.526		1160.93				861.174	870.527								713.098						390.636				488.363				1081.02	1292.4					561.009
O15305	PMM2_HUMAN	PMM2	Phosphomannomutase 2	10	2148.83	3437	3907.25	4009.57	4409.16	2939.89	3663.9	3221.06	3688.63	3478.48	3871.45	4072.55	5160.67	2243.48	3964.99	3310.66	2944.78	4354.85	4529.62	3800.5	5710.43	4514.78	3142.96	3520.28		4309.23	2831.01	3103.87	3772.87	3714.42	2680.73	3378.91	3337.61	3941.06	4470.91	3407.69	4235.71	3406.9	2115.3	6341.12	3269.48	3545.79	4075.78	3300.11	2545.86
O15347	HMGB3_HUMAN	HMGB3	High mobility group protein B3	5	11986.4	3080.17	4225.9	4245.74	3747.6	5713.42	5044.35	4035.06	3141.53	4633.79	5344.43	4490.16	4133.48	3976.98	4681.35	3670.46	5731.95	4690.05	4542.29	8850	4349.51	7343.93	3314.05	3765.74		2126.09	9034.94	6426.31	7675.33	4099.94	5724.35	6008.43	5026	5533.69	7083.14	5629.44	5939.85	6452.21	5374.18	3990.72	4425.55	4449.36	3914.2	3309.57	6004.8
O15355	PPM1G_HUMAN	PPM1G	Protein phosphatase 1G	11		4668.08	4201.88	4745.97	4892.34		4897.03	4383.71	4734.08	3869.98	4456.91	4356.44	4394.42	4215.8	4557.47	2954.14	4424.52	3600.18	4734.55	4461.63	2711.82	3733.3	4095.76	4019.75		4136.8	4865.67	3866.13	3690.38	3650.6	4827.06	4094.51	5251.95	5003.67	3897.61	5208.61	4849.13	4770.7	3634.16	3144.67	4128.85	3873.01	5282.2	4461.78	4636.67
O15357	SHIP2_HUMAN	INPPL1	Phosphatidylinositol 3,4,5-trisphosphate 5-phosphatase 2	7			463.124		1454.13		1752.1	1298.3	1346.24			1682.5			909.466		2223.53	1491.02	1645.72	2515.43	834.078					1527.66		1217.4		1651.04			927.527	1063.81	719.242	1123.58	2465.95	1914.98	1502.27	2318.63	1439.31	1311.02
O15371;O15371-2;O15371-3	EIF3D-2_HUMAN;EIF3D-3_HUMAN;EIF3D_HUMAN	EIF3D	Eukaryotic translation initiation factor 3 subunit D	13	4851.77	2744.86	2673.73	2225.71	3148.74	3290.23	3869.85	3772.6	2969.14	3569.82	4038.2	2163.61	3193.31	3922.89	3331.28	3774.37	2929.83	3310.07	2454.42	3599.46	1915.87	3495.26	3112.08	3799.49		3726.35	4350.71	3727.03	3437.54	3356.1	3271.73	3317.31	3621.38	3086.07	3434.52	2924.93	2887.48	3608.67	2659.76	2369.89	3462.33	3054.67	2993.86	3420.52	4520.14
O15372	EIF3H_HUMAN	EIF3H	Eukaryotic translation initiation factor 3 subunit H	14	1906.3	5090.1	5520.52	7228.15	6442.01	7276.61	6674.83	6702.99	4232.02	8473.36	7201.89	7147.61	7051.41	9159.4	5887.51	7942.77	5707.57	8448.73	7307.98	7321.35	5072.46	7834.64	6027.42	7223.55		7203.86	6239.25	8238.42	7131.67	5627.01	5148.29	7567.41	5731.43	7437.23	5165.69	6594.07	7672.15	6251.87	7383.01	5698.23	6567.16	4339.61	7634.35	5998.01	6292.98
O15381;O15381-5	NVL-5_HUMAN;NVL_HUMAN	NVL	Nuclear valosin-containing protein-like	3			682.599				1048.9				909.853		996.147			787.976			776.751				1501.89					1125.97	943.55	772.151				614.801					590.865						980.345
O15382;O15382-2	BCAT2-2_HUMAN;BCAT2_HUMAN	BCAT2	Branched-chain-amino-acid aminotransferase, mitochondrial	2			3043.08					2304.74	4727.22	2019.26	2453.6	3895.89	1681.08		2408.08	2307.22	2093.46	1213.78		1345.22		2442.52	2886.3			2873.29	2062.11	2396.69	1718.75		1683.91	1505.09	2458.61	2366	2885.78		1322.73		1213.17		2384.1			1406.25	2167.84
O15392;O15392-2;O15392-4;O15392-5	BIRC5-2_HUMAN;BIRC5-4_HUMAN;BIRC5-5_HUMAN;BIRC5_HUMAN	BIRC5	Baculoviral IAP repeat-containing protein 5	1													710.508																												551.12				462.433
O15397	IPO8_HUMAN	IPO8	Importin-8	7			1278.8	1785.89	2039.47		1762.01	1339.4	2215.89	1121.14	1569.06	1651.58	1483.22	1873.79	1215.45	1922.81		1523.32	1373.69	1568.25		1399.09	1606.12	1489.7		1556.87		1277.98	1129.18	1498.45	1408.43	2210.42	1043	979.821	1811.22	1475.94	1350.74	1759.65	1570.15		1293.35	1359.37	2023.88		1914.25
O15400;O15400-2	STX7-2_HUMAN;STX7_HUMAN	STX7	Syntaxin-7	1										228.968	305.488																				1169.37				687.183				185.593	842.746	1142.47
O15427	MOT4_HUMAN	SLC16A3	Monocarboxylate transporter 4	3	4221.25	9201.82	3111.04	2533.43	3637.43	4521.58	4329.83	3709.95	4379.46	2262.32	3476.29	1347.19	3427.73	5223.48	3668.83	3877.83	3008.32	2478.33	5343.91	3693.42	6236.59	2985.14	4047.74			2768.78	7008.62	4144.4		3736.19	2939.09	3302.17	1665.77	2206.07	4305.51	3023.72	3055.19	3498.47	3231.14	7722.19	4436.99	3861.99	3039	2621.45	2659.19
O15446;O15446-2	RPA34-2_HUMAN;RPA34_HUMAN	CD3EAP	DNA-directed RNA polymerase I subunit RPA34	1					804.658					1383.15													399.027							604.337
O15460;O15460-2	P4HA2-2_HUMAN;P4HA2_HUMAN	P4HA2	Prolyl 4-hydroxylase subunit alpha-2	1																	939.637				1205.73																			2545.94
O15498;O15498-2	YKT6-2_HUMAN;YKT6_HUMAN	YKT6	Synaptobrevin homolog YKT6	7		1763.65	2200.98	1431.62	1984.4	2242.16	2319.89	2457.31	1485.49	1407.63	1725.97	3040.27	1393.23	2802.85	1263.56	1616.94	1805.88	1420.82	1733.95	1873.51	1852.73	1942.58	1914.65	2397.94		1919.51	2121.26	1598.19	2063.78	1227.25	2107.18	2651.55	1545.39	1822.9	1335.72	1795.19	1590.44	1386.43	1379.21	1482.76	1683.78	1792.84	2612.09	2342.48	1956.21
O15511	ARPC5_HUMAN	ARPC5	Actin-related protein 2/3 complex subunit 5	5		5001.31	4223.6	3643.73	2922.95		4094.61	3266.28	4468.5	3330.7	3199.11	3453.65	3464.73	3114.68	4229.73	3438.21	4153.85	3653.58	5702.25	2929.32	4690.01	3512.5	2943.7	4300.69		4057.63	2933.32	5101.26	3268.5	3775.33	3488.77	3849.39	2894.92	2951.56	3199.3	2755.17	5103.78	4717.19	3510.98	6716.88	2819.61	5041.62	4505.94	3609.6	2941.15
O15514	RPB4_HUMAN	POLR2D	DNA-directed RNA polymerase II subunit RPB4	1			515.282																	415.688																	783.748		555.09	874.622
O15533;O15533-2;O15533-3;O15533-4	TPSN-2_HUMAN;TPSN-3_HUMAN;TPSN-4_HUMAN;TPSN_HUMAN	TAPBP	Tapasin	2			1707.62																															1079
O15541	R113A_HUMAN	RNF113A	E3 ubiquitin-protein ligase RNF113A	2								1634.27			2237.8	1635.08			1125.8		1116.48	881.882								1478.4			1781.9	2515.36	2264.07	2501.42	804.36	1617.79			744.462
O43143	DHX15_HUMAN	DHX15	Pre-mRNA-splicing factor ATP-dependent RNA helicase DHX15	26	10426.4	9665.27	9156.45	7701.27	10847.9	8715.73	9425.58	8670.43	9042.32	9718.12	9670.84	8454.29	9689.13	10399.2	8749.13	8507.84	9425.39	9066.07	9078.72	9538.13	9311.41	8503.39	10400	9129.52		7840.08	10251.5	11473.8	9907.69	9634.12	10099.7	9487.74	8085.56	10099.7	9819.85	9105.71	9945.89	9634.49	10911.5	7501.37	11096.4	9789.04	8870.57	8812.2	9801.93
O43148;O43148-2	MCES-2_HUMAN;MCES_HUMAN	RNMT	mRNA cap guanine-N7 methyltransferase	3			744.858		1362.9	2628.78	1907.76	1538.79	1588.94	1225.49	1163.01		1637.24		1258.39	2134.63		967.311	1786.04	1879.81	1745.83	1174.34	1861.49	2132.77		1925.86			1365.86	1990.81	808.4	1994.09	1094.59	1449.3	2021.33	1955.95	2144.85	1612.86	1354.6	1890.08	1575.08	1352.2	2125.24	1250.21	1549.22
O43150;O43150-2	ASAP2-2_HUMAN;ASAP2_HUMAN	ASAP2	Arf-GAP with SH3 domain, ANK repeat and PH domain-containing protein 2	1		13973.4	19743.7	16452.4				17622	15443.5	17676.4	17307.8	16713	18670.9	17723.9	18290.8	19535	19295.5	15579.7	14778.4		14944	15023.6	15848.3			15859.5	16639.9	18837.5		17294.7	16092.1	24715.9		15450.7			21736.2		19350.6		22426.8	13117.8	17484	16150.3	18875.2
O43156	TTI1_HUMAN	TTI1	TELO2-interacting protein 1 homolog	3			754.619		764.608	950.073	634.615		417.405	886.788	435.806			476.377				625.137					366.026	1183.37		404.731		827.555			459.791		657.769	436.075					544.936	577.496	506.599			928.525	382.03
O43159	RRP8_HUMAN	RRP8	Ribosomal RNA-processing protein 8	3			589.105				266.919	469.498							309.674								349.847							870.985			646.831	823.516		619.58			908.7		790.565				500.254
O43169	CYB5B_HUMAN	CYB5B	Cytochrome b5 type B	3	4440.71	15758.4	9653.28	11815.9	16494.3	8102.03	5559.63	5871.38	11080.2	8942.1	7692.83	6721.34	6608.19	5355.77	12194.5	4741.79	11174	7325.67	19594.1	7514.8	13446.6	7969.21	5675.46	9487.72		11064.8	9367.18	3602.53	3075.64	10155.9	5149.38	5599.81	5909.94	12714	8885.23	5126.21	12056.7	8678.85	5096.74	32093.6	5477.48	14613.7	5083.44	7755.54	3551.3
O43172;O43172-2	PRP4-2_HUMAN;PRP4_HUMAN	PRPF4	U4/U6 small nuclear ribonucleoprotein Prp4	8			2059.25	2358.08	1809.52		1282.35	2002.33	1684.42	2335.22	911.861	2020.66	1477.62	2034.37	1432.71	1540.95	1609.85	1780.18	1639.43	1042.71	1118.39	1201.69	1310.42	2118.93		1402.8	1209.76	2308.23	1698.91	2558.81	1523.15	1544.7	2634.89	1819.73	1941.46	957.086		1216.31	1579.69	1500.11	1781.96		1046.71	2160.68	1791.3
O43175	SERA_HUMAN	PHGDH	D-3-phosphoglycerate dehydrogenase	13	40004.1	23488.3	46481	51606.7	45752.6	35811.7	49544.4	50683.7	56992.7	40664.7	61163.7	50233.8	49047.6	37525.3	51248.6	38521.6	52464.3	54855.1	32566.5	41785.3	17962.4	38958.1	40216.2	52144.7		37927.4	37694.4	55552.8	36864.1	31959.5	44457.2	41853.7	50436.3	38182.2	22243.6	45481.7	28541.4	52573	33235.7	15541.1	43939.4	27039	37892.9	50244	45062.9
O43237;O43237-2	DC1L2-2_HUMAN;DC1L2_HUMAN	DYNC1LI2	Cytoplasmic dynein 1 light intermediate chain 2	8		1875.18	2998.54	2909.42	2124.38	1316.75	1500.94	2009.64	2095.38	2441.03	1596.8	1793.08	2256.68	1406.41	2449.81	1144.37	2592.57	2113.89	2176.86	1950.33	1858.24	1941.89	1578.3	3379.49		2742.81	1961.35	1982.27	1822.3	3297.73	1347.32	2374.11	1644.52	2415.6	2636.77	1414.57	1979.58	1701.38	2121.63	1975.71	2219.94	3106.15	3221.06	1936.14	1403.21
O43242	PSMD3_HUMAN	PSMD3	26S proteasome non-ATPase regulatory subunit 3	22	3270.32	5211.43	4894.18	4812.22	4276.07	4333.18	5721.41	6418.62	4081.13	5414.99	4630.27	5979.68	5032.85	6097.81	4102.27	5550.51	5010.12	5468.38	4543.77	5443.23	4266.21	4518.1	4947.86	4389.46		5568.33	4493.11	5557.45	4907.3	3738.54	3829.4	4952.17	4377.93	4375.24	3999.19	5493.74	4640.55	4129.27	4801.47	4660.9	4141.73	5003.83	5416.13	5337.76	5214.86
O43251;O43251-10;O43251-2;O43251-5;O43251-6;O43251-8;O43251-4;O43251-7;O43251-9;Q9NWB1;Q9NWB1-2;Q9NWB1-3;Q9NWB1-4;Q9NWB1-5	RFOX1-2_HUMAN;RFOX1-3_HUMAN;RFOX1-4_HUMAN;RFOX1-5_HUMAN;RFOX1_HUMAN;RFOX2-10_HUMAN;RFOX2-2_HUMAN;RFOX2-4_HUMAN;RFOX2-5_HUMAN;RFOX2-6_HUMAN;RFOX2-7_HUMAN;RFOX2-8_HUMAN;RFOX2-9_HUMAN;RFOX2_HUMAN	RBFOX1;RBFOX2	RNA binding protein fox-1 homolog 2	2			642.376							814.248					1167.19				782.35			1141.72		1468							576.503		567.799	573.3					679.55	1002.58	463.71	619.847	627.217	489.24
O43252	PAPS1_HUMAN	PAPSS1	Bifunctional 3'-phosphoadenosine 5'-phosphosulfate synthase 1	5	2704.96	2128.94	1655.82		2249.1	2878.44	1913.01	1846.22	2214.26	1833.6	2096.99	3015.41	1565.44	1079.39	1779.8	1025.81	2114.68	1904.96	2235.81	1781.47	1773.31	2024.24	1930.42	1622.87		2647.84	1696.46	1711.07	2564.34	1351.47	1963.3	2080.3	1806.94	1694.98	2017.23		1962.28	1793.03	2271.53	1403.55	2038.77	2254.92	1478.18	1739.5	1487.87
O43286	B4GT5_HUMAN	B4GALT5	Beta-1,4-galactosyltransferase 5	1							1342.82	972.91		856.211	1691.93			901.968		750.327	532.024							1250.85		948.456		1027.5						802.138			761.981				620.048
O43290	SNUT1_HUMAN	SART1	U4/U6.U5 tri-snRNP-associated protein 1	11	1887.57	1239.92	1052.33	1688.77	1245.45			1483.32	1046.25	1349.48	1484.38	1037.47			1432.2	1418.89	1916.05	1068.84	1328.93	1143.33	1810.53	1273.14	959.466				1197.67	1646.03	1520.03	1979.39	1908.98	980.705	1117.25	1208.49		1347.74	1411.88	1532.19	1562.09	1454.51	1264.72	1238.98	1402.55	1200.64	1528.45
O43292	GPAA1_HUMAN	GPAA1	Glycosylphosphatidylinositol anchor attachment 1 protein	1			674.107	1242.87					1417.39			1195.6			748.204	739.069			931.941					1414.35			1678.74		978.44	1129.85	680.743		691.765	846.826		973.372				578.3				814.723
O43303;O43303-2	CP110-2_HUMAN;CP110_HUMAN	CCP110	Centriolar coiled-coil protein of 110 kDa	1			1028.91	1934.47	1923.44		1561.49	1514.21		1826.88	1377.38	1245.03	1005.7	2080.82	1712.01	2012.87	1715.03	2206.57	2133.14	2346.34		1638.39					1330.79	2153.91	1033	1143.65		1957.03	556.851	971.682	1073.11		1332.33	1492.32	710.849	736.348		1378.98		1290.13
O43324	MCA3_HUMAN	EEF1E1	Eukaryotic translation elongation factor 1 epsilon-1	6	3166.03	2537.84	4803.3	2528.88	8230.88	2008.78	5703.41	5131.03	6089.23	5106.42	4606.6	5245.77	4848.01	5284.33	4778.26	3803.92	6676.45	6205.09	4914.62	5061.53	4064.09	4077.81	5035.04	4149.5		5809.99	4315.66	6134.38	5766.37	4992.36	5725.76	3855.96	4553.57	4866.43	4382.69	2345.36	3010.91	4639	4637.88	3234.18	5351.5	3956.61	5123.11	3736.58	4164.77
O43390	HNRPR_HUMAN	HNRNPR	Heterogeneous nuclear ribonucleoprotein R	17	18816.9	19775.1	21507.7	20156.9	18765.1	19240.3	20809.9	21150.4	21478.7	20009.8	17566.7	17903.4	22528.4	16999.1	23075.1	20361.9	22497.1	19810.6	22020.4	21633.6	22776.8	20662.1	25287.3	18807.8		17040.9	22245.5	22416.3	25688.6	22852.5	22784	23174.3	21080.8	22873.1	24963	20024.8	20182.5	19911.8	21469.3	21547.1	21875.2	21300.9	19903	19683	23308.4
O43395	PRPF3_HUMAN	PRPF3	U4/U6 small nuclear ribonucleoprotein Prp3	7	6746.19	3859.63	2386.46	2085.62	2492.88		3503.83	2815.99	2881.6	3627.84	1804.91	3425.29	2601.35	2822.29	2306.1	2029.5	2055.61	2840.75	2629.2	1951.9	1586.68	2672.28	2334.01	3437.74		2180.86	2342.51	3032.69	3502.62	2319.23	2269.17	3126.02	2729.44	3073.27	2073.46	3130.58	2445.99	2532.83	3331.21	2411.54	2961.7	3076.14	2571.68	3337.52	2968.17
O43396	TXNL1_HUMAN	TXNL1	Thioredoxin-like protein 1	7		3881.81	2757.56	2458.28	2261.66		6171.04	4393.62	1927.86	3423.52	1702.15	4191.16	2875.47	4328.17	4534.45	3429.43	3858.67	2758.03	2318.59	2752.97	4121.08	1613.23	2733.59	4792.89		4182.92	3295.65	1988.56	4900.57	2389.3	2686.17	2343.82	4168.01	2077.85	3352.65	2287.75	2566.66	3072.29	5179.94	5420.68	2645.89	2529.38	3745.55	5647.91	5406.01
O43399;O43399-5;O43399-7	TPD54-5_HUMAN;TPD54-7_HUMAN;TPD54_HUMAN	TPD52L2	Tumor protein D54	6	12354.9	14339.2	12526.1	11463.3	11955.9	13152.3	11741.6	12576.1	13434.3	11448.6	11184.1	10897.4	11412.9	9288.21	11272.1	9978.71	12978.2	11814.8	13410.8	12671.1	16844.9	10150.6	9529.4	10128.3		10993.3	10716.5	10640.4	12507.8	14430.6	13008.1	10598.1	9615.66	16026.2	12067.3	12875.1	14951.2	12277	14132.4	18447.4	11654.7	10741	11373.6	10652.4	13066.6
O43402	EMC8_HUMAN	EMC8	ER membrane protein complex subunit 8	1			2949.65		1899.26		2687.83	2389.59	1933.33		2902.46	1458.37			2632.93	2049.57	1865.63	1971.89	2145.03				2068.52			1536.26				1210.86	2469.87		1664.77	1430.55	1706.07	1892.7	2181.21			1371.33	1777.54		1995.13	1023.35
O43432;O43432-3;O43432-4	IF4G3-3_HUMAN;IF4G3-4_HUMAN;IF4G3_HUMAN	EIF4G3	Eukaryotic translation initiation factor 4 gamma 3	2	2189.41		2111.06	1578.22	2746.53	2758.68	2658.87	2253.16	2726.65	2296.29	2565.38	3109.29	2367.18	2156.88	3008.19	3229.16	1958.98	2092.3	2220.24	2792.76	1959.7	1785.74	2833.55	2584		1612.43	2094.13	2279.5	1721.58	2692.6		2568.47	2204.31	2234.77		2099.54	1945.74	1456.93	2407.37	1485.91	1588.64	2473.02	1329.22	1864.71	2304.95
O43447	PPIH_HUMAN	PPIH	Peptidyl-prolyl cis-trans isomerase H	5		3952.24	2533.99	5458.88	2190.4		3050.04	2505.1	2960.29	4642.52		2838.46	2515.24	2166.96	3462.94	3464.09	3753.52	4107.57	2989.91	3304.94	3390.79	2731.55	3350.88	3487.46		1832.79	3335.62	3905.76	3621.58	3543.78	2837.81	2912.14	2877.89	2477.65	3961.05	3469.88	3800.06	2295.59	2739.78	2759.5	3275.54	3728.04	3241.02	2549.18	2957.86
O43464;O43464-3;O43464-2	HTRA2-2_HUMAN;HTRA2-3_HUMAN;HTRA2_HUMAN	HTRA2	Serine protease HTRA2, mitochondrial	2			755.632		977.646		559.108	1049.82	1195.59	990.176	634.542	923.876	699.7	973.46	499.64	892.976	1565.37	1150.93	809.423		655.972	1113.46	856.49	1342.58		673.511	350.762	1591.59		896.84	891.122	808.479	1229.38	750.844		920.978	616.739	1693.16	507.476	810.868	876.581			1288.85	742.773
O43488	ARK72_HUMAN	AKR7A2	Aflatoxin B1 aldehyde reductase member 2	6	1478.45	1065.07	2631.39	2856.79	2553.39	1396.12	2141.84	2779.69	3461.16	5236.86	1176.31	3001.54	2495.11	2045.08	2526.71	1293.94	2874.61	2868.65	4247.08	1397.07	2725.61	2755.02	1845.78	3285.9		2412.93	2999.7	2696.65	2670.74	2695.11	2224.53	3069.56	2834.3	1929.08	3179.12	1910.44	2036.99	3734.71	1938.88	3390.78	1699.1	2278.57	2908.96	2442.95	1669.19
O43491	E41L2_HUMAN	EPB41L2	Band 4.1-like protein 2	3								1040.54			1072.03				1567.33			987.622			495.827		865.154	1130.1																				817.857
O43504	LTOR5_HUMAN	LAMTOR5	Ragulator complex protein LAMTOR5	1		2500.91	1455.08	1948.09	1381.83		2176.39	967.157	932.354	1073.92	2240.43	1860.47	1861.98		1591.29	1004.18	1323	1545.86	1689.68	1974	2023.67	1683.32	1014.03	1740.71		1238.8	1346.71	2054.42	2246.72	1547.3	1525.74	1221.54	1384.48	2582.75	1735.92	1008.4	2331.51	1550.96	1409.95	1089.92	1849.07				1297.22
O43583	DENR_HUMAN	DENR	Density-regulated protein	2			2713.07		2356.78			1702.49	2043.32	2555	2551.36				2518.33			2273.11	2246.61	3488.32	2184.02	1486.53	2155.74			2367.92	2228.18			2199.05		2106.67	2082.19	2276.43	1926.78		1935.18	2385.13	1753.23	2757.4	2605.25	2366.64		1654.5
O43592	XPOT_HUMAN	XPOT	Exportin-T	13	2895.25	2954.91	3190.83	2593.8	3470.52	3804.41	2405.49	2545.05	3408.61	3289.59	3478.04	3368.92	3066.56	3756.37	3155.67	2900.3	3091.51	2844.34	3181.01	3603.87	4233.05	2555.66	3480.17	3299.61		3253.98	2716.95	3074.33	2766.43	4156.89	3088.23	3096.33	3281.77	3204.43	2646.94	3074.8	3490.56	3725.41	2736.19	3274.49	2667.55	3370.92	3239.22	3121.06	2400.66
O43598	DNPH1_HUMAN	DNPH1	2'-deoxynucleoside 5'-phosphate N-hydrolase 1	1			3220.16		2260.86		2665.78	1706.07	2546.9	2010.49	1008.4	1673.13	2440.91	2549.72	1460.47	2360.9	3280.06	1999.96	3773.97	2512.07	1462.22	2869.51		2477.43		1942.54	1307.64	6058.59	1483.35	3156.56	2171.14	2472.31	3915.49	2697.54	2077.32	2720.94	1244.03	2897.61	1504.02	1397.64	3075.37	4374.55	2807.21	1981.29	1786.29
O43615	TIM44_HUMAN	TIMM44	Mitochondrial import inner membrane translocase subunit TIM44	16	3993.23	2876.67	3072.91	3023.2	3165.54	3323.91	2825.26	3216.6	2317.48	2720.51	3034	2604.51	3727.5	3230.57	2939.39	3588.01	2412.54	3376.88	2734.08	2862.8	2134.41	2892.53	2988.79	3199.06		2661.16	2909.79	2368.74	3008.92	2783.01	3053.36	2667.35	2920.72	3315.71	3099.24	2717.22	2281.35	2620.65	2674.87	1555.46	3255.62	2656.41	3115.89	2838.53	3022.43
O43617;O43617-2	TPPC3-2_HUMAN;TPPC3_HUMAN	TRAPPC3	Trafficking protein particle complex subunit 3	3			1374.74		2361.2			2134.92	1927.03	2097.33		2291.73	1546	2332.92	1177.5	3089.42	1786.91	1259.2	1711.76				2049.47	2579.06		2639.18	1617.14		2103.59	1697.72	2450.16	2027.24	2018.63	2635.71		2215.85		2092.43	2468.03	1149.07	1908.44	1924.18	780.124	2170.99	1618.11
O43633	CHM2A_HUMAN	CHMP2A	Charged multivesicular body protein 2a	4		4097.35	3926.51	3049.7	5312.08		3671.45	4586.82	3915.05	3689.84	4182.25	3187.09	4272.9	3541.67	3939.97	3886.01	2959.32	4532.47	4337.49	3488	1700.78	3354.93	4128.33	4202.17		4566.75	3221.68	3139.73	3340.71	3556.81	3399.44	3810.58	4526.58	3461.74	3572.49	4366.6	3587.1	4000.09	3436.41	4534.15	3945.92	2901.57	3459.38	2283.24	3560.03
O43660;O43660-2	PLRG1-2_HUMAN;PLRG1_HUMAN	PLRG1	Pleiotropic regulator 1	1
O43663;O43663-4;O43663-2	PRC1-2_HUMAN;PRC1-4_HUMAN;PRC1_HUMAN	PRC1	Protein regulator of cytokinesis 1	7			1713.04	3055.39	2202.93	1614.14					2851.6			1021.89	913.835		2536.93		2615.63				3962.73	1509.65		1055.28	2804.66	2012.63	2228.09	1826.83	2200.98	2715.1	691.023	1513.9	2073.28	1879.28	1577.27				1919.83		1602.72		5975.37
O43670;O43670-2;O43670-4	ZN207-2_HUMAN;ZN207-4_HUMAN;ZN207_HUMAN	ZNF207	BUB3-interacting and GLEBS motif-containing protein ZNF207	4	7065.75		4760.38	3677.56	4004.83		6830.92	5708.56	3730.5	4846.69	4794.04	6049.17	5746.85	5923.53	4444.53	5458.25	4567.71	4439.46	4943.32	5848.69	4250.67	4656.21	5918.29	4975.44		5145.35	5620.32	4925.62	5931.33	4591.24	5465.58	5855.23	4353.4	4068.3	4801.52	6162.22	6485.63	5138.89	6249.4	4619.26	5650.82	4282.33	5648.99	5111.88	6350.06
O43674;O43674-2	NDUB5-2_HUMAN;NDUB5_HUMAN	NDUFB5	NADH dehydrogenase [ubiquinone] 1 beta subcomplex subunit 5, mitochondrial	3			1716.08		1959.29		2967.11	2160.83	2321.47	1941.69	1827.27	1395.67	3152.57	2557.11	1441.98	1573.51	1664.46	2513.09	2231.06			2324.81	2236.5	1348.73		1675.98	2099.42	1717.44	2321.95	1917.72		2449.17	2568.47	1504.96	1238.78	3069.31		2082.03	1767.67		2515.49		1849.3	1825.95	1473.86
O43676	NDUB3_HUMAN	NDUFB3	NADH dehydrogenase [ubiquinone] 1 beta subcomplex subunit 3	2	734.779		2087.32	1292.73	1515.04		1850.75	1895		2021.93	1869.45	2304.54		3040.07	2054.9	1448.68	2443.07	1718.28	1575.44			2382.23	1449.4	3220.4		2230.97	1564.31		1938.06	1335.11	1403.2	2004.44	2229.96	1599.5	1983.54	1541.79			2470.47		2570.23	1841.15	1313.81	3069.69	1774.34
O43678	NDUA2_HUMAN	NDUFA2	NADH dehydrogenase [ubiquinone] 1 alpha subcomplex subunit 2	1			1970.74	1015.4	1052.67	1738.21	1823.99	2268.64	2402.87	1368.4	2667.87	1587.08	2169.06	1142.88	1769.44		2161.53	2006.76	1446.53	1478.27	1124.67	1858.8	1021.17	2177.04		1770.8	1740.03	2175.98	1095.65	1539.71		3610.79	2122.57	1410.61	814.286		919.014		1956.96		2005.62	2471.51	2185.05	2555.66	1938.26
O43681	ASNA_HUMAN	ASNA1	ATPase ASNA1	7	2821.89	4055.76	6115.27	4315.83	4170.49	3667.75	4509.31	3242.49	3958.12	3339.41	4047.9	5632.84	3974.46	3672.01	5680.9	4194.35	4961.33	3637.03	5131.21	5698.5	3661.95	3923.57	3849.47	3738.09		4563.39	4940.38	2524.23	4749.54	2913.41	3664.03	6230.76	5759.7	4233.26	2880.42	3393.84	2559.58	3176.07	3139.07	4788.34	4180.19	3867.45	3365.45	4572.43	4050.1
O43684;O43684-2	BUB3-2_HUMAN;BUB3_HUMAN	BUB3	Mitotic checkpoint protein BUB3	6	4904.89	4646.56	6064.68	6688.77	5490.65	7018.51	5824.9	6069.61	5709.63	8238.78	7539.57	5906.44	6070.24	6717.99	5857.67	6267.96	7161.07	7053.45	7027.97	5858.43	4710.83	6630.02	8776.39	4771.72		4845.02	5240.29	6993.84	6397.47	5798.98	6156.23	6026.67	6230.93	6199.58	6488.54	6356.94	4796.71	5254.37	6030.19	4836.63	7289.06	4893.63	5916.25	7727.35	7825.69
O43707	ACTN4_HUMAN	ACTN4	Alpha-actinin-4	45	8458.92	16220.2	12142.2	14650.9	11526.4	12706.9	13135.9	10824.7	15664.7	10893.5	9911.37	10741.2	11565.2	11509.7	13996.2	11065.4	13928.8	13989.6	15895	11647.8	14194.6	9469.12	10213.5	11212.7		12153.7	11471.6	8430.23	10703.7	13668	10680.6	10814.6	10535.3	11144.3	14194.7	9482.74	14206.7	11913.5	13893.5	19453.9	11582.7	15837.4	10222.4	12114.8	12068.3
O43708;O43708-3	MAAI-3_HUMAN;MAAI_HUMAN	GSTZ1	Maleylacetoacetate isomerase	1																																			682.484				328.089					326.565
O43709;O43709-3	BUD23-3_HUMAN;BUD23_HUMAN	BUD23	Probable 18S rRNA (guanine-N(7))-methyltransferase	2			1433.34		1322.02	2367.42				2588.88	2743.39	1495.07	2904.87	2421.16	2810.04	1683.66	2131.72	2098.63	1763.02	2001.58		2024.4	1744.49				3139.26				1419.23	2313.65	1645.8	1880.96		2945.92	1306.82		1948.15	1543.16	2193.53		2912.82	2413.37	1765.33
O43719	HTSF1_HUMAN	HTATSF1	HIV Tat-specific factor 1	3			3466.96	4287.29	3017.51			2594.7	2277.5	3392.59	3409.36				3650.18	2176.51	3230.95	3604.55	4300.25	1388.11	1660.96	1454.96	1296.18	2390.35		2839.27	2636.09	3380.93	3030.43	2591.29		3096.16	3294.8	2523.93	3295.12		2435.56	3815.65	3213.38	2948.4	3117.22	3325.36		3613.8	2472.85
O43747	AP1G1_HUMAN	AP1G1	AP-1 complex subunit gamma-1	11	2923.78	2584.94	3997.51	4102.95	4057.53	3623.24	3846.76	3281.42	4830.58	4017.24	2798.23	4076.13	3569.9	3040.36	2776.97	3169.38	2508.58	3328.82	3363.08	3532.39	2748.76	2080.65	2513.17	3552.54		3565.89	3478.3	2685.54	2939.11	3497.78	2685.38	2473.02	2690.27	3325.48	3452.85	2892.5	3938.5	3283.76	3055.63	3210.69	3435.24	3482.84	3785.86	3097.4	2957.95
O43752	STX6_HUMAN	STX6	Syntaxin-6	3			525.691		1319.78				1204.33		929.13				1001.21	1078.49	1289.38	725.241	799.466	577.475	712.571	1102.99	890.353					1028.67	1809.49	1440.01	799.183	719.321		952.582	883.149	942.523	1049.57		1280.48					1140.5
O43760;O43760-2	SNG2-2_HUMAN;SNG2_HUMAN	SYNGR2	Synaptogyrin-2	2	5824.17	6302.41	6054.34	6770.09	7615.94	6785.7	8071.47	6679.91	9026.19	6734.86	8098.91	5894.54	6449.49	6098.11	4086.56	4609.27	4713.72	4950.78	6688.63	7572.78	6489.7	5926.36	4879.85	5721.82		7314.43	7636.97	7696.06	6982.35	6068.47	4669.62	6199.11	5320.85	7221.28	7643.57	5860.38	7916.18	5751.62	7541.93	8737.75	5078.1	6798.29	7398.39	5432.66	7708.43
O43765	SGTA_HUMAN	SGTA	Small glutamine-rich tetratricopeptide repeat-containing protein alpha	5			1706.09		1490.11		2172.05	1684.68	1760.13	1104.93	1030.59	1528.8			1505.13	1212.66	1462.36		1351.44	1529.26	1042.65	1932.52	1050.39			1263.96				1146.84			1534.63	1436.16	1663.1				1163.37	972.567		1364.71			1216.08
O43768;O43768-2;O43768-3;O43768-4;O43768-5;O43768-6;O43768-7;O43768-9	ENSA-2_HUMAN;ENSA-3_HUMAN;ENSA-4_HUMAN;ENSA-5_HUMAN;ENSA-6_HUMAN;ENSA-7_HUMAN;ENSA-9_HUMAN;ENSA_HUMAN	ENSA	Alpha-endosulfine	2			5162.24		3928.87			2649.21	3290.3		2713.68			3930.58	3943.3	2428.66	1627.87	3154.44	3196.84		2739.46	2589.39	2625.72			3319.03	3612.44	3465.14	4544.06	3871.1	3516.47	3043.56	3758.53	2338.42		3225.92		2828.27	1909.87	4867.65	3715.47	3636.28	4196.88	3573.99	3686.35
O43776	SYNC_HUMAN	NARS	Asparagine--tRNA ligase, cytoplasmic	11	8817.39	5822.28	6633.07	8229.5	7799.17	8116.68	7179.39	7620.56	6721.44	6668.26	3105.02	7189.11	8466.93	6049.5	5960.17	8122.05	7941.64	8510.34	5751.06	8729.78	7669.89	5636.89	8168.72	6352.63		6940.32	7318.62	3466.19	7039.38	7440.24	6042.53	7681.9	7363.81	8209.75	7693.95	6474.18	5332.54	7130.73	5865.92	5664.79	7202.67	6572.94	7954.27	7589.3	8390.36
O43790;Q14533;P78385	KRT81_HUMAN;KRT83_HUMAN;KRT86_HUMAN	KRT81;KRT83;KRT86	Keratin, type II cuticular Hb6	1						19137.6	42554.7					42903.4	35856.2											32149.8														28919.2			37155.5		37666
O43795;O43795-2	MYO1B-2_HUMAN;MYO1B_HUMAN	MYO1B	Unconventional myosin-Ib	7	771.563	1506.29	1175.72	1066.25		1240.94	1266.92	571.206	1268.35		867.4	1393.99		1081.68		1340.78	1026.86				1733.95	1477.84				1137.95				1154.58	1661.6	1338.04	1117.62	884.636			1297.52	1887.02	796.313	2301.94		944.569		1416.16	1195.46
O43805	SSNA1_HUMAN	SSNA1	Sjoegren syndrome nuclear autoantigen 1	2			408.201					657.218		719.304																												712.36				774.722
O43808	PM34_HUMAN	SLC25A17	Peroxisomal membrane protein PMP34	1			389.928							569.748	456.9					439.114										532.919									664.277		411.268		325.166		690.188				436.93
O43809	CPSF5_HUMAN	NUDT21	Cleavage and polyadenylation specificity factor subunit 5	8	7379.49	7479.75	7292.3	6556.61	6413.15	6110.1	5183.07	5996.58	8428.88	7704.86	6690.61	6853.7	6990.51	6195	7899.26	4559.92	8394.67	5948.66	6480.75	4631.49	5146.09	5148.21	7214.77	7186.75		5942.64	7289.97	6016.23	7135.38	6504.92	6459.15	6348.67	7375.66	7066.92	8623.69	7328.35	5736.43	5896.79	8079.75	6572.13	6683.04	6230.04	6713.2	8305.51	6167.53
O43813	LANC1_HUMAN	LANCL1	Glutathione S-transferase LANCL1	6	7636.07	5199.28	4814.72	5589.22	5570.92	9695.7	6920.33	5344.09	6614.57	7044.32	7393.43	6692.4	5341.1	5388.64	6714.11	4987.97	6876.6	4533.96	5759.83	5832.13	4519.57	5598.3	7129.16	4259.8		4690.24	4271.26	7625.1	5240.64	4882.97	4782.81	5908.44	9184	6674.29	6266.44	5969.25	4998.77	4440.73	5117.63	5115.31	5443.93	2876.33	5463.54	6673.7	7299.12
O43815;O43815-2	STRN-2_HUMAN;STRN_HUMAN	STRN	Striatin	1
O43818	U3IP2_HUMAN	RRP9	U3 small nucleolar RNA-interacting protein 2	5		3850.24	1697.47	1862.25	1929.69		2111.44	2565.8	1545.94	2416.38		1997.68	3077.47	2786.27	2308.51	2596.2	2013.86	1510.85	1491.33	2866.04	1389.12	2644.53	2423.15	3208.4		2459.54	2646.49	1905.41	2575.42	1862.02	2703.59	2694.61	2178.91	1617.22	1977.92	2299.28	2181.16	2413.69	2582.71	1414.57	2998.78	2341.58	2067.49	2198.26	2698.36
O43823	AKAP8_HUMAN	AKAP8	A-kinase anchor protein 8	2			912.798				984.861				798.667				1156.63	1195.11		1123.2			694.122					1080.03	838.465	485.76	1229.27	1139.47	741.753		324.666	898.569	1313.4				866.661	730.128	914.323	1158.96	1166.07		835.394
O43837	IDH3B_HUMAN	IDH3B	Isocitrate dehydrogenase [NAD] subunit beta, mitochondrial	8			1640.33				1186.14	1817.17		1662.71	1733.35	1275.59		1680.5	1019.69	888.474	1155.84	1143.77	551.583	794.484	928.501	1307.91				1620.71	2309.91	1713.41	1334.97	661.828	2048.53	746.783	1300.18	1370.58		1045.25		1088.76	2486.59		878.569		1120.57	958.407	1491.01
O43847;O43847-2	NRDC-2_HUMAN;NRDC_HUMAN	NRDC	Nardilysin	18	5174.66		2086.13	3147.71	3369.44	6174.64	2339.81	3166.06	1464.31	2285.25	2438.14	3317.87	2162.42	3314.82	2402.61	2401.46	2573.64	3243.79	1805.15	2993.32	1514.72	2275.73	2462.25	4169.54		2830.2	3231.57	2459.26	2072	1680.06	2583.73	2694.73	2725.36	2341.69	1446.53	1570.71	2741.13	2215.3	2412.33	2142.7	2609.1	3043.31	2769.35	2674.61	2409.17
O43852;O43852-3	CALU-3_HUMAN;CALU_HUMAN	CALU	Calumenin	12	7856.97	11852.2	10598.4	14306.6	12930	17072.1	10790.3	11269.1	14497.1	14570.5	13975.5	10751.1	8648.53	11010	14402.9	8662.12	15180.7	9784.07	14319.5	7873.65	12473	10302.7	8386.25	10148.7		12131.4	9019.97	7552.14	8553.51	10715.6	10254.7	11373.4	11055.6	13033.4	9268.66	10584.1	10516.7	12675.4	9815.89	14717.7	10826.2	11143	9525.19	10615.5	7830.9
O43865	SAHH2_HUMAN	AHCYL1	S-adenosylhomocysteine hydrolase-like protein 1	6	3423.19		1335.33	1755.65	980.116		1962.21	932.734	2793.98	2437.49	2779.54	2439.9	3147.16	3010.85	1230.71	3118.58	1482.74	2214.65	2878.98	2695.28	1852.41	3141.21	3350.01			2587.7	3292.77	2897.1	2597.27	2741.85	1752.06	1883.99	2376.3	1511.09	966.875	2386.06	1502.76	4598.9	1576.6	1967.85	1882.84	2724.12		3042.62	2484.59
O43913	ORC5_HUMAN	ORC5	Origin recognition complex subunit 5	2										794.331						408.716	514.103						1146.07			859.432		794.303					1162.93	452.624					861.279	595.154				668.024	503.605
O43920	NDUS5_HUMAN	NDUFS5	NADH dehydrogenase [ubiquinone] iron-sulfur protein 5	2			3474.16		1776.91			2886.72		3060.58	3584.37	2846.2	3756.13	5175.78		3261.76	3070.07	2624.83	1351.39	1848.78		2973.67	1274.56			2526.06	1951.59	2008.7	3453.66	2194.22	1900.82	2083.56	2596.17	3293.06	2651.9	2125.95		1392.51	2227.01		3328.59	2135.26	1539.6	2801.63	1911.99
O43929	ORC4_HUMAN	ORC4	Origin recognition complex subunit 4	2			156.028			683.726		727.502	720.82	510.38	553.885				1001.88	558.329				1602.24	522.201					492.87		509.293			810.003			843.522							495.471				769.475
O60216	RAD21_HUMAN	RAD21	Double-strand-break repair protein rad21 homolog	9		711.459	2789.85	4361.92	2298.98			2793.72	2039.12	4287.27	4070.25	1816.69			1336.2	539.244	2773.66	2160.8	1798.22	1292.12	1655.68	2152.49	1991.51	1932.68		1854.78	674.7	1303.83	2610.46	2366.59	2912.42	2401.98	1689.52	1757.04	4063.37	7481.93	873.092	3129.15	2281.92	1968.67	2738.57	3803.77	1458.85	1165.54	3844.89
O60218	AK1BA_HUMAN	AKR1B10	Aldo-keto reductase family 1 member B10	8								2016.99
O60220	TIM8A_HUMAN	TIMM8A	Mitochondrial import inner membrane translocase subunit Tim8 A	2		2106.88	875.204		483.937		982.854	1044.35		1702.08	1658.41	1255.89	1360.08	2135.43		2041.7	1051.18	1246.39	1756.45				1539.03			1662.15	1892.83	1890.79	1837.09	1621.58	1840.23	1272.39	1262.37	1461.35	2102.9	1682.82	1315.46	2257.8	1467.56	1133.92	1471.5	1772.08	1196.95	1292.57	1223.84
O60231	DHX16_HUMAN	DHX16	Pre-mRNA-splicing factor ATP-dependent RNA helicase DHX16	6		1527.05	873.16	620.616				406.908	832.967	600.306	549.674	574.425			862.912	103.184	649.098	811.23	947.824	1142	1195.7	660.909	861.831			1139.93	1461.42	1100.44	894.205	736.714	699.618	1167.86	614.449	591.461	1380.09	879.344	544.956	658.147	855.717	927.608	998.152	1431.93	1086.9	764.989	785.823
O60232	ZNRD2_HUMAN	ZNRD2	Protein ZNRD2	3			1873.89								2594.57					1050.3			701.266															703.387
O60256	KPRB_HUMAN	PRPSAP2	Phosphoribosyl pyrophosphate synthase-associated protein 2	8		542.188	1832.1	2988.43	2002.14	1204.91	1244.92	1610.16	2358.88	2140.96	939.706	1439.89	758.153		2168.8	1729.71	594.686	1303.96	2043.21	3481.22	2089.56	3076.62	1838.04	2068.38		1987.56	1609.55	2155.78	1742.62	1857.95	961.901	2284.86	1892.65	2747.51	2484.45	1412.13	2373.63		1559.94	2055.43	2254.5	2715.23	1994.66	3096	1482.52
O60264	SMCA5_HUMAN	SMARCA5	SWI/SNF-related matrix-associated actin-dependent regulator of chromatin subfamily A member 5	23	4293.24	4718.83	3184.48	2934.93	3826.42	4698.21	3286.94	3120.06	3856.04	3938.95	3699.64	3254.34	3839.21	3700.77	3418.31	3132.96	3229.65	3423.35	3500.87	3352.35	1840.12	3068.63	3622.21	3952.8		3474.83	3962.6	3653.12	3740.35	3816.66	3592.83	3985.55	3823.49	2910.04	3495.43	3673.04	3666.97	3676.91	3795.49	3250.37	3104.08	3362.53	2933.16	3431.71	3315.59
O60271;O60271-4;O60271-2	JIP4-2_HUMAN;JIP4-4_HUMAN;JIP4_HUMAN	SPAG9	C-Jun-amino-terminal kinase-interacting protein 4	3			585.425		319.721				591.359																		801.772			886.567			469.268				365.735		823.56	714.51	851.816	1385.17		504.29	946.277
O60287	NPA1P_HUMAN	URB1	Nucleolar pre-ribosomal-associated protein 1	6	101308	158826	34051.1	320373	107810	220705	434912	99718.6	24260.2	90098	181763	56254	626284	26766.3	42356.2	21455.8	32911.5	162169	37681.7	23115.7	22993.2	65793	30015.8	19215.4		29436.2	33947.9	32656.8	41490.6	24254.9	90584.9	192829	15516.1	21515.5	207260	408327	7982.86	102984	25687.8	16676.5	13228	4903.94	24754.5	45149.9	22097.3
O60306	AQR_HUMAN	AQR	RNA helicase aquarius	9			1566.76		2632.03		2264.98	1644.49	1015.83	2616.91	1817.06	2239.9	1853.4		708.628	1605.88	1506.39	2278.91	1739.36			1271.07	2285.89				2307.76	729.938	3389.11	1443.24	2095.62	2267.56	2187.4	1617.02	2506.29		1553.68	1361.42	1835.17		1574.52	2486.41	2215.85		2059.57
O60313;O60313-2;O60313-10;O60313-11;O60313-13;O60313-9	OPA1-10_HUMAN;OPA1-11_HUMAN;OPA1-13_HUMAN;OPA1-2_HUMAN;OPA1-9_HUMAN;OPA1_HUMAN	OPA1	Dynamin-like 120 kDa protein, mitochondrial	6			1571.19								1680.35								1890.19				1402.46				1418.37			1736.77		1398.41	1449.83	694.808					1120.71
O60341;O60341-2	KDM1A-2_HUMAN;KDM1A_HUMAN	KDM1A	Lysine-specific histone demethylase 1A	9			1236.9		472.059	1100.62	682.706	1269.1	2485.09	2191.07	2609.49	1426.78	1497.63		1328.13		900.252	1241.19	718.945		2035.74	1571.59	1994.53	1163.91		868.367	1557.54	721.781	1640.77	1286.44	1308.14	1121.99	1052.14	1300.24	1971.25	2085.32	1505.61	2271.91		965.649	1621.25	1399.86	1331.83	1287.17	1222.18
O60343	TBCD4_HUMAN	TBC1D4	TBC1 domain family member 4	7		842.242	1211.1	738.452	974.705	996.567	927.474			758.192	973.396	1618.59	1060.63		858.674		1025.2	497.384		680.007	848.306	1376.11	1167.65	1121.92		1022.88	645.874			677.039		578.788	868.671	1159.19	1183.46		591.422	859.428	920.609	866.727	749.113	730.833	1262.97		370.752
O60361	NDK8_HUMAN	NME2P1	Putative nucleoside diphosphate kinase	5	17357.7	9237.77	21073.4	17370.6	19903.8	17507.7	22201.7	16773.5	12829.5	17151.1	19304	18018.7	16652.4	22257.1	16710.6	22977.6	14570.1	17478.8	19349.3	19009.1	14487.7	19829.6	17204.5	14098.2		17857.7	16024.1	14864.5	14909.7	18097.1	15819.9	17881.8	22401.6	17197.2	15935.6	19006.9	13610.6	13234.5	15228.5	18761.3	17779.4	14953.8	19570.8	20347.2	15837.1
O60427	FADS1_HUMAN	FADS1	Acyl-CoA (8-3)-desaturase	2			1530.33	1785.33													2556.6		2266.45		1256.35	2474.53							1739.19		2130.28		1709.68					2610.72						1498.1
O60437	PEPL_HUMAN	PPL	Periplakin	21		2761.87	985.618	2010.55	1286.53	1550.18			2056.32	1335.01		940.659	829.559		2007.64		1091.63		1579.66		2591.04	1157.99				1684.21		1636.06		1116.35				859.868	1911.92		1310.39	1743.8	540.668	2844.47		1902.04	1489.85	1128.13
O60443	GSDME_HUMAN	GSDME	Gasdermin-E	8			575.069		656.792				627.838	1378.13	547.255	696.957	705.716	1111.13			480.821		452.187		996.75		708.52	1235.14					1149.15	993.021		1438.08	2382.49	643.732	745.252		1052.54	1002.5	1171.13	930.821	880.626	549.845			725.625
O60488;O60488-2	ACSL4-2_HUMAN;ACSL4_HUMAN	ACSL4	Long-chain-fatty-acid--CoA ligase 4	9	2442.48	1110.07	2682.06	3235.01	1912.21		1655.58	1333.41	2494.98	1590.94	2250.19	2498.45	947.081	1353.46	1546.79	1551.83	1772.87	2209.64	2297.59	2654.11	1548.16	1247.69	2033.54	1984.73		2420.44	851.645		1482.96	1372.28	2052.37	1782.98	1668.4	1425.27	1074.63	1485.44	1781.59	1465.08	2054.58	1909.71	1589.24	1972.98	1988.44	2364.37	720.539
O60493;O60493-2	SNX3-2_HUMAN;SNX3_HUMAN	SNX3	Sorting nexin-3	3			2055.16		2605.95		2269.91	2797.07	2209.06	2304.99	914.323	2669.03	2053.26		2124.95	2569.51	2382.5	2232.97	1681.94	2103.62	3110.25	1897.45	2348.52	1537.81		2356.08	1798.36	2497.77	1930.17	1594.93	1952.65		2001.7	1634		2240.56		2305.05	2127.95	1740.08	1646.25	2203.63	3334.46	2630.21	1957.17
O60499	STX10_HUMAN	STX10	Syntaxin-10	1
O60502;O60502-4	OGA-4_HUMAN;OGA_HUMAN	OGA	Protein O-GlcNAcase	6		3970.61	3159.49		4793.34		2917.61	1721.15	1250.94	2691.28	2551.22	2190.34	2539.37	2226.71	3123.06	2346.28	3009.3	2877.37	3121.75	3647.6	3171.01	2363.74	3586.6	2686.73		2609.73	4942.96	1830.16	2885.09	2372.59	1540.48		2313.2	2129.2	2684.97		1612.38	1974.31	2152.99	3889.82	1368.97	2652.62	3203.69	4139.67	1790.9
O60506;O60506-2;O60506-3;O60506-4	HNRPQ-2_HUMAN;HNRPQ-3_HUMAN;HNRPQ-4_HUMAN;HNRPQ_HUMAN	SYNCRIP	Heterogeneous nuclear ribonucleoprotein Q	14	11628.7	21692.3	18773.1	17874	20265	21309.7	18380.1	18711.1	18756.6	20686.6	20402.4	21825.8	20612.6	22909.9	20894.7	25528.8	20872.7	20130.6	19076.3	24199.2	25008.7	19208.6	23679.8	21153.6		18276.1	23992.2	20553.6	20376.5	21762.5	19580.9	20159.5	20872.2	22597	23830.5	20966.5	19172.5	20307.8	22161.4	20139	22265	19060.5	18343.5	20318.1	19930.1
O60518	RNBP6_HUMAN	RANBP6	Ran-binding protein 6	3		4929.98				3361.54	6383.79			7265.75			5554.83		7542.85					5433.62		4429.67					6494.44			4247.94			6625.05	5266.3	4050.29	4661.46	3751.51		3981.2		3707.09		5431.38	3959.97	4351.27
O60524;O60524-3;O60524-4;O60524-5	NEMF-3_HUMAN;NEMF-4_HUMAN;NEMF-5_HUMAN;NEMF_HUMAN	NEMF	Nuclear export mediator factor NEMF	4									919.687	539.909		1258.27		1553.73			1059.28	1041.26		864.543		1234.18	1603.69						1121.42	1226.97	1062.08	795.201		505.681					786.476		648.317
O60547;O60547-2	GMDS-2_HUMAN;GMDS_HUMAN	GMDS	GDP-mannose 4,6 dehydratase	6	7193.77	3972.59	1546.16		1774.89		2416.12	2919.6	3798.36	2097.91	1586.83	2570.46		3591.47		2635.9	3482.53		1734.91	1688.17	2405.41	2270.9	2607.51	3726.54		3054.18		2660.27	2047.68	1723.51	1874.8	1350.52	2029.73	1640.4	2369.1	4215.41	2996.79	2543.65	1222.21	8905.78	2226.11	2651.37	2889.37		1039.17
O60568	PLOD3_HUMAN	PLOD3	Multifunctional procollagen lysine hydroxylase and glycosyltransferase LH3	10	4103.55	6059.27	4772.36	3081.71	3531.54	5400.37	4326.76	3241.08	4655.57	3041.45	3188.55	5008.26	2808.14	4935.65	4705.79	3423.46	3382.78	4398.6	6029.11	3053.39	3967.34	4652.55	2936.1	4334.66		4221.91	3366.6	2664.81	1896.19	3241.87	4175.45	3452.72	3185.88	4642.11	2607.72	4007.83	3857.65	3260.02	3308.21	3835.64	2899.13	3435.4	2350.06	2486.24	2666.24
O60610	DIAP1_HUMAN	DIAPH1	Protein diaphanous homolog 1	19	5043.37	2693.25	3322.1	2743.53	3135.04		2504.06	2345.22	2772.22	2153.96	2114.66	2402.42	2253.45	2668.04	2251.94	2249.1	2147.32	2658.81	2487.22	1922.29	2447.43	2091.39	2481.38	3785.42		2949.45	1211.43	3193.19	1702.4	2123.16	2429.11	2700.19	2760.43	1842.31	2409.78	2739.5	1929.24	1616.83	2126.68	2068.64	2418.29	2523.48	2798.54	3646.3	2717.55
O60613	SEP15_HUMAN	SELENOF	Selenoprotein F	1								1740.79														344.351								1322.04	1254.5			1405.04		476.296			728.744			590.539
O60645	EXOC3_HUMAN	EXOC3	Exocyst complex component 3	3						638.913								872.483	398.814				686.351											296.674			527.028	265.839						633.129	690.778	339.629		681.483	531.077
O60664;O60664-3;O60664-4	PLIN3-3_HUMAN;PLIN3-4_HUMAN;PLIN3_HUMAN	PLIN3	Perilipin-3	9	7644.7	8692.38	7636.11	7402.75	7534.14	9878.6	8003.38	6236.99	6556.56	4458.69	7137.35	6572.38	5796.4	7749.23	7299.96	6919.89	6325.25	5063.63	5384.71	6295.54	18175.5	6510.67	6548.71	6609.76		8145.83	6605.87	4899.64	6905.33	5390.07	6096.64	6232.55	5618.94	6115.78	10006.8	6545.56	16481.1	8159.28	7355.86	22763.8	5708.89	8183.64	7752.4	5637.02	5364.3
O60675	MAFK_HUMAN	MAFK	Transcription factor MafK	3				1147.73				1337.12		492.872							626.651	869.236		1935.43	2814.97								1042.81						1434.82		839.897		1884.82	1508.38		1520.01	1179.34		2005.22
O60678	ANM3_HUMAN	PRMT3	Protein arginine N-methyltransferase 3	5			1550.84		894.389	1749.51	1635.3	1512.96	1090.96	1224.82		1654.48	1751.23		1200.71	2154.4		1297.22	1479.69	1058.22			1286.76				2274.11	1702.56	1468.04	1144.2		1545.14	1671.36	718.64	2991.87	1399.16		1326.61	1427.55		1066.76		1718.15	701.608	1554.67
O60684	IMA7_HUMAN	KPNA6	Importin subunit alpha-7	1			1168.81	1622.23	1587.74		1468.14	1123.71		1392.31	1264.8	1547.62				993.596	1311.75		1682.68	1683.21		1165.66	1338.77	2445.2		1642.92	862.356	1522.39		2361.25	1036.65		787.955	1064.88	1870.01	2855.44	3249.39		1515.06	813.744	1744.27	995.742	931.989
O60701	UGDH_HUMAN	UGDH	UDP-glucose 6-dehydrogenase	15	2884.48	2206.97	2416.98	4344.22	2488.15	2623.83	3245.27	7844.69	4122.01	4207.81	3765.71	2564.83	3379.91	3958.48	3400.44	2461.53	3677.22	1995.42	4239.75	2412.84	3181.34	2624.83	3176.81	2399.81		5185.76	2247.17	3887.15	2191.11	2967.22	2905.71	5399.49	1733.18	3057	4434.73	3474.56	3910.82	3140.91	4352.1	5515.55	2988.68	4198.91	5473.62	3983.07	3388.13
O60716;O60716-2;O60716-3;O60716-5;O60716-10;O60716-11;O60716-13;O60716-9	CTND1-10_HUMAN;CTND1-11_HUMAN;CTND1-13_HUMAN;CTND1-2_HUMAN;CTND1-3_HUMAN;CTND1-5_HUMAN;CTND1-9_HUMAN;CTND1_HUMAN	CTNND1	Catenin delta-1	11	1083.1		1024.92		1596.86	1963.67		1706.65	1153.84	1624.68	1189.2	1315.52	2384.78	1608.99	1132.41	1446.61	1139.9	2361.99	1235.76	1320.45	838.267	1538.85	1726.68			1690.1		2358.81	1272.62	917.949	1127.4	818.159	859.126	1157.99	1608.8	1127.15	1772.21		1308.08	1241.34	942.999	1499.51		1325.71	1231.91
O60739;P41567	EIF1B_HUMAN;EIF1_HUMAN	EIF1;EIF1B	Eukaryotic translation initiation factor 1b	2		3111.08	5896.21	4282.07	6188.96	4207.19	6493.63	3371.35	5821.09	6746.16	6153.12	3489.16	5515.86	4274.79	4534.92	5479.48	4946.7	7388.94	4415.92	1830.1	4116.78	5357.94	4518.13	2574.58		4983.34	5495.89	7282.79	6378.5	4958.93	4764.05	6627.48	5557.77	4573.04	8216.55	2522.86	1757.76	2373.69	3649.52	4942.56	7555.81	4279.34	5281.84	7664.76	5975.12
O60749	SNX2_HUMAN	SNX2	Sorting nexin-2	10			2504.85	2425.51	1877.09		2970.4	2259.2	2916.54	2169.83	3078.8	2889.15	2406.74	2026.74	1861.08	2204.31	2342.22	1733.75	2624.72	2687.6	2920.27	2703.65	2526.02	3217		3479.75	2223.06	3447.98	2434.51	2592.09	2900.79	2751.17	2461.7	2584.75	2039.34	2372.74	2969.62	2943.51	2996	2791.57	2724.9	2204.05	3492.35	2487.54	3033.01
O60762	DPM1_HUMAN	DPM1	Dolichol-phosphate mannosyltransferase subunit 1	7		2710.2	3307.35	4061.93	2241.72	2615.85	4047.35	2606.44	3328.09	3381.22	2466.75	3800.81	2946.64	2562.49	2844.75	2719.03	3334.1	3709.33	4582.3	3127	2467.6	3544.25	2600.67	3606.98		3453.51	3562.89	2284.2	3562.68	3036.48	2968.82	3776.24	3213.27	3256.5	4721.75	3466.05	2544.86	2064.56	3540.34	1729.5	2470.66	1750.32	3108.04	3675.87	2964.33
O60763;O60763-2	USO1-2_HUMAN;USO1_HUMAN	USO1	General vesicular transport factor p115	13	2218.72	2268.95	1722.75	2259.68	1929.23	2427.04	2255.15	1900.99	1736.05	1720.69	1694.66	2212.72	1707.75	1653.19	2119.48	2084.16	1668.87	1804.21	1757.7	1524.15	2661.78	1968.52	1683.83	1936.49		2218.66	1615.03	1922.75	2099.95	1705.04	1644.18	2219.58	1651.12	1541.04	2106.08	1658.52	1978.5	2051.89	1610.81	2164.48	1408.22	1685.82	1670.98	1485.44	1380.68
O60784;O60784-2;O60784-4	TOM1-2_HUMAN;TOM1-4_HUMAN;TOM1_HUMAN	TOM1	Target of Myb protein 1	1
O60814;P57053;P58876;P62807;Q5QNW6;Q5QNW6-2;Q93079;Q99877;Q99880;Q99879	H2B1C_HUMAN;H2B1D_HUMAN;H2B1H_HUMAN;H2B1K_HUMAN;H2B1L_HUMAN;H2B1M_HUMAN;H2B1N_HUMAN;H2B2F-2_HUMAN;H2B2F_HUMAN;H2BFS_HUMAN	H2BFS;HIST1H2BD;HIST1H2BH;HIST1H2BI;HIST1H2BK;HIST1H2BL;HIST1H2BM;HIST1H2BN;HIST2H2BF	Histone H2B type 1-K	8	1383590	1495940	1338500	1244330	893490	1343780	1182200	1405280	1258640	1424930	1276360	849876	1426290	1111720	1585850	919639	1437590	966724	1511370	1285370	1970010	1526650	1538800	827576		736370	1625980	1216440	1688020	1323290	1612120	1746170	1354160	1162680	1177480	1243120	1447760	1397040	926995	1241270	1371650	1025300	1223950	1262780	1515780
O60825	F262_HUMAN	PFKFB2	6-phosphofructo-2-kinase/fructose-2,6-bisphosphatase 2	5			870.847		1394.98			1295.39		2136.31	1131.68			2002.88	1191.88				1294.58	1521.94									568.015			1250.98	1339.89	841.412	1358.19				1376.6	2060.98	1422.47				1143.01
O60826	CCD22_HUMAN	CCDC22	Coiled-coil domain-containing protein 22	5		808.115	631.228		676.785			577.343		781.519		496.813			865.482			855.219	982.622	373.714		892.54				1098.4		459.69		724.893	502.003		530.373	470.809			569.99		1001.07	743.927	845.598		891.513	1109.19	590.376
O60828;O60828-2;O60828-5;O60828-4	PQBP1-2_HUMAN;PQBP1-4_HUMAN;PQBP1-5_HUMAN;PQBP1_HUMAN	PQBP1	Polyglutamine-binding protein 1	2			624.449					1885.85	1540.45			1055.11					1092.42	3371.07		1069.4	392.2					1090.48	1193.8						727.65	922.141				1004.86	674.404		1679.68		863.917	1784.96	800.573
O60831	PRAF2_HUMAN	PRAF2	PRA1 family protein 2	1			1159.99					1147.87							1060.24	858.148			1035.46				1319.73						1565.07	1045.18			745.419	752.914		992.776			633.737
O60832	DKC1_HUMAN	DKC1	H/ACA ribonucleoprotein complex subunit DKC1	13	6555.93	6189.52	5831.28	6273.72	6574.59	5666.63	9591.3	5847.93	5813.44	7758.54	7898.12	6298.43	7644.35	10157.6	7329.82	7154.06	7001.85	8134.6	5891.63	6592.6	4770.12	8917.57	6658.5	5556.87		6156.69	8139.47	7295.37	7517.18	7937.16	8045.33	8495.36	8057.06	7543.4	6710.05	10838.1	8592.99	7624.57	10227.1	6565.03	10057.9	6341.11	6131.5	6124.27	9588.21
O60841	IF2P_HUMAN	EIF5B	Eukaryotic translation initiation factor 5B	23	3722.45	3907.58	4874.21	4122.33	6321.32	5838.87	4068.47	4713.45	6053.08	3590.14	3768.33	4063.99	4436.53	5318	4668.02	5669.31	5897.36	4602.88	3331.3	5690.33	3947.57	4068.92	4721.48	4056.9		6389.16	4055.8	4341.42	5751.25	5680.16	4005	5381.07	5383.82	4884.25	4061.85	2759.78	3498.65	4753.93	3876.41	3616.62	6190.22	4250.68	7222.93	6594.3	4297.1
O60869	EDF1_HUMAN	EDF1	Endothelial differentiation-related factor 1	6			5864.87	5917.73	7616.87		8301.16	9032.06	8636.87	6487.24	6172.22	7570.68	7153.54	5675.73	6174.32	6952.34	6998.8	5634.38	7274.95	11266.7	8925.04	6028.34	6660.99	5998.38		6395.62	6469.39	8342.52	7294.5	7156.37	10250.4	6947.94	7028.32	6521.94	5311.37	10288.7	8017.77	7548.65	7304.19	5327.97	7113.21	4896.8	11468.7	6587.86	8158.83
O60879;O60879-2;O60879-3	DIAP2-2_HUMAN;DIAP2-3_HUMAN;DIAP2_HUMAN	DIAPH2	Protein diaphanous homolog 2	2			2539.04					1612.66		1561.29		2697.8	1755.77				2567.8		2195.33		1832.07	1226.61	3435.63			3609.21	1826.53		3084.69	1838.63			2311.66	2417.95		2203.5	2605.19		3140.69	1590.34	2390.64	3291.9			2807.34
O60884	DNJA2_HUMAN	DNAJA2	DnaJ homolog subfamily A member 2	6			2882.07	3694.77	4225.34		2065.78	3293.51	3317.48	3358.44	2403.58	3126.37	2620.6	2936.74	3314.33	3345.9	2649.91	2934.6	3623.02	4022.26	1760.26	3607.81	2689.22	4389.65		3190.39	2856.42	2355.24	2164.18	3486.35	2887.57	3411.93	2722.22	2709.97	3439.43	2850.42	3229.45	2644.62	2595.17	2076.16	3449.27	1981.08	3394.38	3445.96	2284.29
O60885	BRD4_HUMAN	BRD4	Bromodomain-containing protein 4	6				3663.95				3226.2			2919.14											1577.38								2831.88	2456.45	2936.11	1282.65	1492.37	1261.3	1192.03	3668.05	1296.79	2972.16		2044.79	2967.47
O60888;O60888-2;O60888-3	CUTA-2_HUMAN;CUTA-3_HUMAN;CUTA_HUMAN	CUTA	Protein CutA	2	5936.54	5256.45	4810.14	5563.27	6259.13	6504.43	4835.75	4527	5648.77	4442.81	5370.5	4184.98	5405.63	5588.48	5802.68	2725.24	5058.63	5435.87	6362.14	3324.76	4280.7	4803.91	4314.68	5626.61		5894.41	5791.58	7614.09	5073.8	6201.92	4458.91	4566.22	4231.45	3987.44	5142.32	5460.08	7741.6	6791.73	2875.93	7288.78	10135.6	5692.44	5848.39	7433.32	6021.66
O60925	PFD1_HUMAN	PFDN1	Prefoldin subunit 1	3			3372.24	3690.39	2218.52		3050.57	2769.54	3297.07	2875.84	2717.78	2650.97	4599.12	3071.49	3285.14	2312.09	3257.13	2398.3	3314.85	2867.4	2603.65	3215.36	3378.12	3254.55		2140.22	3447.42	2717.16	3595.65	2591.04	1774.49	3038.71	4314.59	3054.54	3975	2400.58	2071.75		3033.89	2264.33	3175.33	3521.94	3399.77	2235.29	4985.08
O60934	NBN_HUMAN	NBN	Nibrin	6		1807.9	1075.37	860.694				1106.75			889.948	1799.41	2365.17			1093.74		1828.08		631.241	1298.98	1448.97	1715.28			986.575		1415.85	559.234	1176	1802.61		1332.56	1139.05		1812.54		1941.08	1387.98	954.385					1292.71
O75027;O75027-2	ABCB7-2_HUMAN;ABCB7_HUMAN	ABCB7	ATP-binding cassette sub-family B member 7, mitochondrial	6	2465.54	2316.97	2121.58		1083.17	4030.1	2434.29	1971.21	1872.88	1990.6	2481.3	2393.58	2136.34	3244	1383.15	2151.85	1977.84	2199.86	1929.52	2319.29	1401.57	1586.12	2394.49	2447.43		2190.68	2661.23	1993.78	2018.98	1129.59	2076.44	1985.6	2477.7	1440.47	2338.64	1666.48	1737.6	2076.96	1606.32	1479.65	1742.13	2198.71	2156.81	1733.64	2051.87
O75038;O75038-3	PLCH2-3_HUMAN;PLCH2_HUMAN	PLCH2	1-phosphatidylinositol 4,5-bisphosphate phosphodiesterase eta-2	1		1912.64	3001.86	3216.03	2064.18		2118.84	1678.49	2920.85		2854.13	2599.45	3205.78	3946.48	2135.83		5586.89	2979.27	2828.11	2938.22	2973.78	1986.66	2203.38			2086.72	1292.14	1366.75	1587.34	2010.36	1820.23	1566.54	3004.92	3085.11	972.706	3022.34	2335.52	2477.23	3414.06	2809.63	3340.44	1801.53	1991.3	3873.37	3236.19
O75044	SRGP2_HUMAN	SRGAP2	SLIT-ROBO Rho GTPase-activating protein 2	2											662.818				827.522			654.896															486.606								502.053				274.414
O75083	WDR1_HUMAN	WDR1	WD repeat-containing protein 1	13	6259.72	4709.53	5525.29	4551.44	6675.35	6738.82	6965.17	4332.37	8484.86	4249.23	5643.53	5310.53	4983.52	5148.68	5377.97	4766.24	5621.88	7064.01	5602.22	5666.12	8640.1	5659.27	4156.25	6434.67		5033.13	5671.29	6315.65	5224.53	4806.29	3931.64	4173.35	5101.39	4620.25	5353.18	4274.93	7068.52	6576.93	5421.47	9602.71	5678.09	7363.33	4056.59	4969.01	3655.17
O75116	ROCK2_HUMAN	ROCK2	Rho-associated protein kinase 2	12			701.226	1248.91	1348.45		1100.39	1220.88	1284.31	1783.87	1137.8	997.309			1224.08	695.439	1840.22	3623.4	1899.32	1132.23		1462.9	1303.36			1864.71	1642.01		2101.12	1250.86	1535.31	947.679	1540.72	1568.96	2060.84	2015.17			1718.01		1443.91	1645.67		1928.66	1481.5
O75122;O75122-3	CLAP2-3_HUMAN;CLAP2_HUMAN	CLASP2	CLIP-associating protein 2	2									580.461																												549.258			799.015
O75131	CPNE3_HUMAN	CPNE3	Copine-3	8	3706.96	3826.74	5394.27	6423.12	3448.49	4721.19	3762.98	2502.9	4099.8	4854.56	3351.42	5587.51	2049.35	4073.36	3669.86	4156.98	4357.19	5711.22	4449.51	3348.47	5169.42	2176.04	3482.11	4348.67		4965.49	3236.62	4872.07	6039.63	4750.56	3602.15	4076.19	4520.75	3313.75	3317.98	5601.47	5455.07	3854.04	5703.95	5031.21	3412.11	4764.58	3454.83	4198.08	4570.34
O75146	HIP1R_HUMAN	HIP1R	Huntingtin-interacting protein 1-related protein	2
O75150	BRE1B_HUMAN	RNF40	E3 ubiquitin-protein ligase BRE1B	5			635.166	830.863	875.611				561.678	721.099						520.11	738.717	704.75				876.611		1034.9		1351.11				683.875		535.105	1121.94	526.634			910.094			776.001	619.623			844.311	327.516
O75152	ZC11A_HUMAN	ZC3H11A	Zinc finger CCCH domain-containing protein 11A	5			674.648	1052.26					1810.47	1799.68	1210.96		1300.53				597.955		1065.01		1177.55	1178.82	537.414				852.53			709.905	1363.43		876.987	545.367	1083.66		2105.39		849.133	809.048				1078.04	949.553
O75153	CLU_HUMAN	CLUH	Clustered mitochondria protein homolog	19	2916.18		1676.03	2978.3	2054.25		3015.73	1773.97	1683.55	2071.03	2085.84	2793.28	2644.89	2808.26	1405.37	1842.73	1739.15	2477.35	1928.83	2002.52	1657.77	2035.24	2143.3	3096.62		2131.71	1859.03	2306.94	2454.51	2120.09	1851	2369.95	2154.21	1958.63	2835.76	2058.36	1623.41	1942.42	1869.19	898.388	1947.67		2573.13	2577.78	2160.89
O75157;O75157-2	T22D2-2_HUMAN;T22D2_HUMAN	TSC22D2	TSC22 domain family protein 2	1			608.416					1749.39				1063.73	764.837		615.333	518.689		752.153				619.355											638.071	997.802	1031.1							1758.35			920.985
O75165	DJC13_HUMAN	DNAJC13	DnaJ homolog subfamily C member 13	3			838.033		572.885				1288.01		444.207					603.129					1069.89	618.12	290.317	974.388			671.387	895.437			679.47			246.454			329.582	812.181	619.739	481.985			761.585
O75175	CNOT3_HUMAN	CNOT3	CCR4-NOT transcription complex subunit 3	3				5315.68				3875.11	3906.12	3982.88	4571.03		2354.71		2473.96		4052.62	2033.06	2506.54		2316.2					3283.32				1434.58				3770.71									2914.59
O75179;O75179-2;O75179-7;O75179-6	ANR17-2_HUMAN;ANR17-6_HUMAN;ANR17-7_HUMAN;ANR17_HUMAN	ANKRD17	Ankyrin repeat domain-containing protein 17	5			1121.01		1262.74			571.355	1110.41	1315.85	838.733					1018.32	561.055	1772.8	781.135			1078.49						1495.09	1557.66			1284.61	503.752	1099.33			1613.6		1707.24				1429.29		937.965
O75208	COQ9_HUMAN	COQ9	Ubiquinone biosynthesis protein COQ9, mitochondrial	2		4340.85	1925.8	2207.63			1405.41	1982.79	2181.22	1281.33	943.682	4407.43	3745.78		1091.06	2103.8	2363.73	2102.53	1951.23			3191.83	2301.04	2132.92		3236.29	1038.47	2211.3		2041.04	2061.28	2052.68	1679.12	2498.49	2720.45	1680.75	1372.8		1415.18						1051.84
O75223	GGCT_HUMAN	GGCT	Gamma-glutamylcyclotransferase	8	4810.19	6274.34	6264.45	4631.39	6151.2	3915.29	4265.12	5238.25	4860.55	4776.75	4253.59	5572.34	5054.46	3374.8	3616.61	4567.53	5611.9	4336.48	4910.4	5173.93	3404.64	5136.02	4711.48	4741.72		3271.08	4430.08	4911.47	5054.7	5163.4	5539.39	4257.16	5154.09	4905.18	5574.35	4573.92	3837.97	5065.75	3915.01	5555.23	5086.82	6376.82	4547.18	4847.66	3827.86
O75251;O75251-2	NDUS7-2_HUMAN;NDUS7_HUMAN	NDUFS7	NADH dehydrogenase [ubiquinone] iron-sulfur protein 7, mitochondrial	2			1666.03	1640.89	1251		1376.17	975.878	1015.99	1852.18	1823.27	1085.91	1402.5	2439.27		1437.58	1068.4	1351.66	1401.07	1979.3		567.955	879.059			1257.81		1590.3	1217.06	1110.66	1149.17		1617.68	1143.58	1483.75		1064.94		1734.41		1985.13		1586.02	1694.88	1238.12
O75306;O75306-2	NDUS2-2_HUMAN;NDUS2_HUMAN	NDUFS2	NADH dehydrogenase [ubiquinone] iron-sulfur protein 2, mitochondrial	9	2921.23		3155.84	2731.55	2973.85	3937.61	3009.1	3842.25	2007.77	3536.67	3478.86	3507.66	3013.5	4485.61	3014.57	4042.73	3763.36	2726.09	2878.18	3057.1	1221.1	2886.12	2070.22	2147.72		3190.36	3294.33	3108.59	3157.96	2251.82	2815.9	3284.32	3713.75	2524.24	2991.58	3630.17	2449.88	2718.88	2885.62	1803.1	3043.31	2218.01	3050.02	3562.72	2703.97
O75312	ZPR1_HUMAN	ZPR1	Zinc finger protein ZPR1	2					642.772		874.487					865.4								583.804														519.481		668.23				1009.6	426.772
O75330;O75330-2;O75330-3;O75330-4	HMMR-2_HUMAN;HMMR-3_HUMAN;HMMR-4_HUMAN;HMMR_HUMAN	HMMR	Hyaluronan mediated motility receptor	2																											745.11
O75340	PDCD6_HUMAN	PDCD6	Programmed cell death protein 6	5	5374.44	8367.91	9662.82	9180.73	10404.9	9495.53	8203.95	8244.04	8560.81	9680.66	8924.9	8519.5	9344.85	6768.28	7350.79	4477.62	5674.4	9604.22	6260.96	6164.42	12679.9	6867.31	9060.81	4723.69		7256.35	8818.26	6049.13	10819.7	10478.8	6641.37	6990.85	9116.41	8036.86	11177.2	7057.46	10971.6	8658.28	8940.24	9385.08	11241.2	9624.37	7956.36	8673.56	10089.6
O75347	TBCA_HUMAN	TBCA	Tubulin-specific chaperone A	8	6672.9	6634.21	8905.93	6987.65	7613.56	7048.67	11222.7	9691.93	8203.65	9074.55	8299.46	8460.23	8514.52	11589.7	9548.95	12804.2	9266.87	9939.67	10453.1	10850.2	10562	7378.94	9653.55	10772.7		10087.8	8543.29	12134.1	11901	10080.8	8939.21	9800.38	7308.65	9900.54	10032.1	8222.15	8154.29	8502.59	9416.69	7794.3	10252.7	11367.5	9111.65	12500.3	10509.7
O75348	VATG1_HUMAN	ATP6V1G1	V-type proton ATPase subunit G 1	2	3873.69	1928.83	1553.51		1932.13			1418.57		2275.15	1791.88	960.447	2533.64		1017.53		1065.8	1003.16	1331.93	2366.35	1342.81	1706.35	1341.4	1386.79		1471.63		872.717	1905.13	1263.26	1086.34	1364.95	1425.45	1770.51	1977.39	999.097		2310.03	1277.67	1797.21	1080.84	2217.28		1072.51	1374.46
O75351	VPS4B_HUMAN	VPS4B	Vacuolar protein sorting-associated protein 4B	4	2824.05		2712.34	2452.22	3271.75	2322.48	2409.29	2435.82	2750.02	2430.63	1732.18	3242.21	2807.56	2000.61	3267.13	1587.66	2473.11	2159.87	2694.28		2985.38			2861.41		2487.65				2274.69		2477.3	2346.37	1784.23	1552.77		1994.38	1582.93	1756.95	3614.46	1694.99	2008.84	2477.68	2010.1	2705.24
O75352;O75352-2	MPU1-2_HUMAN;MPU1_HUMAN	MPDU1	Mannose-P-dolichol utilization defect 1 protein	2		4366.14	1433.17		1728.73	2473.84	3195.53	518.575	1666.69		3789.28	1098.72			3212.68	2000.94		2070.84	1480.04	1957.15	2986	1756.13				1661.11	2754.56		2452.62		2545.8	1661.83	1672.77	1138.15	2375.38	3116.3		627.392	1619.59	2486.92		3046.2	2171.94	2090.11	1491.05
O75367;O75367-3	H2AY-3_HUMAN;H2AY_HUMAN	H2AFY	Core histone macro-H2A.1	11	24196.5	23330	20247.6	21514.5	17093.1	27091.1	22565	26011.6	28316	21063.4	24165.5	21046.3	21685.5	22265.9	22106.7	21377.6	23038.6	20947.7	26145.5	21975.1	31530.2	21891.3	23517.5	20312		18971.6	26210.4	29434.5	26608	22561.4	25177.6	26922.6	25466.9	21425.3	22197.5	22345.4	25895.8	24388.1	22836	20884	26382	26154.6	24127.6	20340	21849.2
O75368	SH3L1_HUMAN	SH3BGRL	SH3 domain-binding glutamic acid-rich-like protein	5		2263.59	1988.87	5318.17	3032.98	2116.94	3964.57	1695.04	2909.2	2455.82	5764.73	1639.8	2864.42	3137.76	2472.78	2646.16	1155.78	2675.1	3308.06	2646.72	1867.85	3657.21	3145.03	1092.16		2007.94	2152.11	3416.22	1924.85	2408.12	2441.79	3245.43	3291.09	3246.99	4291.73	3599.75	2403.27	3415.98	4095.91	3302.28	2750.96	1758.1	4450.48	3179.63	2049.18
O75369;O75369-2;O75369-8;O75369-9	FLNB-2_HUMAN;FLNB-8_HUMAN;FLNB-9_HUMAN;FLNB_HUMAN	FLNB	Filamin-B	86	11157.4	19776.6	12086.7	12632.9	23027.2	17911	8445.67	7063.48	15649	11694.6	18140.1	8562.86	10662.4	8617.62	20143.4	9431.27	12025.6	12786.8	17889.7	13487.4	13672.7	9822.88	9492.92	16387.2		11763	14999.4	6852.81	10613.2	16518.1	9296	10899.3	13093.2	6011.3	12500	7937.13	21589.3	7913.68	29768.6	30177.3	8924.27	17745	9573.25	8597.34	11461.7
O75381;O75381-2	PEX14-2_HUMAN;PEX14_HUMAN	PEX14	Peroxisomal membrane protein PEX14	3			997.563		2003.66				1511.53	1504.61						921.839		1142.56				932.075	1442.45			1682.41				1242.81	1016.6	934.5	1226.04	937.642	1664.28		1025.58		1410.58
O75390	CISY_HUMAN	CS	Citrate synthase, mitochondrial	14	7829.5	8947.86	12683	11756.3	8447.69	11445.7	14181.1	10102	6462.44	15711	15300.8	12841.2	12752.2	8997.32	5347.85	7373.5	9086.79	10985.1	10901.5	7913.5	3326.34	6743.29	9364.72	13131.7		6637.41	11794.4	10238	6834.77	8184.6	8285.97	7779.26	9527.29	9282.33	6504.76	8537.97	3739.4	7961.79	8285.05	2363.98	6207.46	6083.45	6529.89	6288.68	7556.51
O75391	SPAG7_HUMAN	SPAG7	Sperm-associated antigen 7	2			1340.11				1189.38	1683.11			1021.72	1704.34						505.224			1147.06		1373.23				1737.82			1316.28	1527.87	1948.3	554.989	997.53					1568.5	1645.93	1981.66	926.377	956.333	2331.29
O75396	SC22B_HUMAN	SEC22B	Vesicle-trafficking protein SEC22b	8		5137.67	5342.72	7095.11	6691.35	5910.75	6162.95	6315.68	6141.83	6210.68	5641.93	7238.95	6048.79	6233.08	5212.32	4894.14	5105.43	6766.5	6374.94	5358.28	6756.06	5022.67	4828.6	3891.76		9377.08	7045.1	6140.08	6175.35	6109.75	4887.23	6197.19	5924.24	6126.39	5669.28	5887.99	5938.6	5436.25	4522.06	5025.26	4965.38	4450.17	7223.41	7287.28	5056.9
O75400;O75400-2;O75400-3	PR40A-2_HUMAN;PR40A-3_HUMAN;PR40A_HUMAN	PRPF40A	Pre-mRNA-processing factor 40 homolog A	10	11997.2	13326.3	15579.8	17191.1	17982.7	19003.9	17206.8	17744.3	16990.3	17696.7	22226.3	24063	17077.9	18886.4	18650.1	19297.6	19503.2	16565	15412.3	14491.6	14983.4	17410.6	16237	16991.6		11747	19528.7	19206.7	19768.1	15279.6	19049.8	16437.4	19411	17524.3	15666.1	18395.9	12533.7	18250	14597.9	9333.45	17149.3	19217.7	20418	16561.9	14992.1
O75431;O75431-2	MTX2-2_HUMAN;MTX2_HUMAN	MTX2	Metaxin-2	2												1165				2684.97			876.325				1159.51			1817.34				796.637		904.136					1332.39
O75436	VP26A_HUMAN	VPS26A	Vacuolar protein sorting-associated protein 26A	11	3941.76	3836.62	3912.14	5174.96	4935.1	4082.89	3638.46	4004.12	4509.24	3643.59	4526.62	4154.91	4210.18	5617.2	3567.71	3415.42	4383.45	3194.76	4762.43	4198.83	3581.31	4324.31	3259.78	3985.37		4424.58	4515.88	4736.73	4788.13	4374.43	3525.18	3778.57	3682.01	5154.33	5437.11	4021.01	5221.5	4189.08	4946.3	5168.79	4010.72	5411.33	4129.43	5000.82	4650.15
O75439	MPPB_HUMAN	PMPCB	Mitochondrial-processing peptidase subunit beta	8		1609.81	9059.23	8312.78	7568.58		6765.53	7290.39	5973.1	9544.19	10195	9705.45	10058	11012.9	8675.91	7276.44	6625.85	8264.12	8177.78	1966.07	4006.98	9514.24	9143.57	9313.63		8549.88	8781.93	9257.47	1857.78	7163.01	8694.29	7671.34	8653.53	10068.7	8775.96	7727.41	3866.61	9480.82	7500.43	3192.32	8419.77	1407.06	7784.59	8449.81	7256.73
O75475	PSIP1_HUMAN	PSIP1	PC4 and SFRS1-interacting protein	7	3255.83	3273.14	3285.35	1864.64	4783.69	2995.87	2843.42	3467.96	3828.84	3503.9	3815.72	2440.88	2410.79	3530.1	3083.24	2437.56	3995.17	3844.21	2782.03	3747.3	2072.82	2026.93	3473.63	3192.81		807.696	2699.78	2128.33	2557.75	3577.75	3411.09	2829.56	3729.45	2761.43	3696.97	2461.35	2702.47	2681.88	3284.37	2710.53	2934.54	2707.08	2531.18	3061.13	3062.02
O75477	ERLN1_HUMAN	ERLIN1	Erlin-1	4	2819.76	1403.78	1320.52		1817.47			1107.32	2081.35	1350.71	1000.73	953.22		1048.24	2435.33	1451	1610.49	1284.93	1639.26	1654.16	1858.67	1110.62	847.273	1456.69		1958.43	1691.19	1402.51	793.342	916.804	1219.94	1061.97	1199.07	1745.96	1865.72	1906.59	1632.94	1225.01	1571.11	1799.31	1611.91	1344.66	643.86	1814.13	1182.12
O75489	NDUS3_HUMAN	NDUFS3	NADH dehydrogenase [ubiquinone] iron-sulfur protein 3, mitochondrial	9	3658.81	2580.26	4725.22	3791.68	4074.33	4607.58	3125.19	4251.89	3532.46	3663.3	5902.31	3568.59	3477.09	7840.73	4948.93	4865.09	4312.19	3895.64	4157.19	4084.06	1986.11	4142.93	3183.8	4433.23		4543.15	3212.05	4604.72	3572.91	5022.27	6007.82	3743.19	4793.96	4033.85	3551.7	3811.15	3009.5	3614.22	3767.34	1365.33	4865.65	4598.87	3802.44	5608.07	4488.21
O75494;O75494-2;O75494-3;O75494-4;O75494-5;O75494-6	SRS10-2_HUMAN;SRS10-3_HUMAN;SRS10-4_HUMAN;SRS10-5_HUMAN;SRS10-6_HUMAN;SRS10_HUMAN	SRSF10	Serine/arginine-rich splicing factor 10	7	3371.69	3674.15	4388.93	4606.24	4188.37	4523.41	4304.91	3905.8	4123.17	5315.54	3059.91	3019	4244.24	3788.75	4609.01	4197.04	5029.76	3376.76	4644.31	5070.7	4491.57	4214.59	4441.73	4271.25		2720.07	3472.26	4916.69	5032.67	4424.98	4558.79	4398.92	4630.99	4816.27	5454.19	3237.01	3261.09	4446.07	4027.61	2895.02	4174.26	3795.38	3951.21	3706.27	4156.96
O75496	GEMI_HUMAN	GMNN	Geminin	2			2660.78					1939.15	3208.07			2270.58	969.203				1934.22		1572.78				1229.31						1565.82	2238.99		1109.33	2649.31	1686.11		3149.73		2026.39		555.642	1874.01	2837.94		2607.97	1784.81
O75506	HSBP1_HUMAN	HSBP1	Heat shock factor-binding protein 1	1			595.575									873.314			1261.14				956.458			430.312	245.339															813.755		882.58	1184.7		1838.33
O75521;O75521-2	ECI2-2_HUMAN;ECI2_HUMAN	ECI2	Enoyl-CoA delta isomerase 2, mitochondrial	6			1643.38					1073.46	1403	1436.16	1444.96	1125.78	2728.59		1654.36		799.608	1450.93	999.256	1313.81	996.179	1004.47	913.568	2511.93		1639.67		1071.77	924.157	888.532	1753.71	1248.53	1069.51	721.418	1283.71	1033.72			941.82	933.717	1062.62	976.978		1345.13	843.332
O75530;O75530-2;O75530-3	EED-2_HUMAN;EED-3_HUMAN;EED_HUMAN	EED	Polycomb protein EED	2																																		821.496						666.179
O75531	BAF_HUMAN	BANF1	Barrier-to-autointegration factor	5	19110.1	16026.7	20174.1	13610.3	17531.2	21073.1	17496.2	15955.4	14278.2	17591.4	10177.9	11188.4	20678.4	13147	17357.4	13608.5	16957.9	15978.7	18509.9	15815	20053	21975	21352.4	9828.57		15724.4	14917.6	20305.6	20512.6	16232	20223.9	14914.8	17890.2	19239	21688.6	17409.6	19794	15109.9	17143.3	18044.1	18171.8	16837.2	15510.5	17246.8	20741.3
O75533	SF3B1_HUMAN	SF3B1	Splicing factor 3B subunit 1	30	5735.56	5542.47	6673.01	5365.81	4902.09	3996.37	4765.2	4120.73	5241.93	6768.2	4921.33	4157.6	4009.73	4980.02	5283.08	5803.52	4999.18	4031.19	4704.43	4791.28	4671.21	4626.9	4557.79	5151.9		4425.28	6109.11	5478.72	5992.08	5649.14	4509.89	5315.56	5344.52	5186.43	6032.26	6686.6	4595.07	5024.4	6530.79	5725.01	5694.23	4555.3	4886.75	5101.64	5763.38
O75534;O75534-2;O75534-3;O75534-4	CSDE1-2_HUMAN;CSDE1-3_HUMAN;CSDE1-4_HUMAN;CSDE1_HUMAN	CSDE1	Cold shock domain-containing protein E1	22	5201.58	1642.49	5346.66	3648.14	6444.48		6013.68	4955.45	5049.52	3255.26	4340.27	6908.97	5476.48	6364.69	4049.93	5489.14	4936.45	6001.52	3549.37	4765.11	4812.68	3084.06	5676.86	7178		5623.04	4968.16	7468.54	3827.79	3147.22	3734.56	4575.27	4975.77	3574.97	2781.3	4767.26	3574.55	4302.68	5734.12	2915.21	4753.22	3456.7	6338.6	5503.74	4094.79
O75569;O75569-2;O75569-3	PRKRA-2_HUMAN;PRKRA-3_HUMAN;PRKRA_HUMAN	PRKRA	Interferon-inducible double-stranded RNA-dependent protein kinase activator A	2			672.687	1598.64	502.099		1221.53						869.671										846.175									773.542	1013.39	843.658					920.803
O75592;O75592-2	MYCB2-2_HUMAN;MYCB2_HUMAN	MYCBP2	E3 ubiquitin-protein ligase MYCBP2	2					1245.42																												560.217						855.032
O75608;O75608-2	LYPA1-2_HUMAN;LYPA1_HUMAN	LYPLA1	Acyl-protein thioesterase 1	4	3776.02	4043.54	5839.62	4844.05	4363.99	5257.58	4463.06	4975.13	4221.24	4660.73	5920.2	5529.99	5941.14	4166.74	4441.17	4089.4	6056.34	4212.08	4677.76	4479.13	5884.94	5816.38	5156.17	4756.21		5603.06	3090.54	6776.43	3898.04	5815.39	3636.87	3816.65	4454.03	5411.92	4572.01	4384.86	3832.89	5154.91	4123.69	4983.15	5093.57	4286.68	4010.34	3950.79	3436.1
O75616;O75616-2	ERAL1-2_HUMAN;ERAL1_HUMAN	ERAL1	GTPase Era, mitochondrial	2					1311.1														1129.23			1754.27	1377.1	1758.03				995.481		1077.56						1090.81								1176.93	630.955
O75643	U520_HUMAN	SNRNP200	U5 small nuclear ribonucleoprotein 200 kDa helicase	64	2616.79	6115.29	5164.44	7455.59	4891.38	4991.8	5728.67	4980.89	5834.35	5046.62	5755.22	4154.81	5491.95	4256.82	5555.92	5532.59	5132.58	4828.74	4036.09	5371.01	10341.6	5340.92	5577.31	4097.52		4490.41	5630.92	5169.42	4864.86	4888.76	4865.22	5855.96	5327.12	4776.32	4117.05	5381.4	4939.9	4755.75	6471.46	4716.92	4241.99	4451.16	3727.79	6249.26	5655.59
O75663	TIPRL_HUMAN	TIPRL	TIP41-like protein	2			1621.83		1116.69		2235.29	974.441	1461.87	1538.47	1814.67	1306.93	2016.05	1480.69	1139.24		1575.06	2248.98	1874.41	1222.87			1802.6	1369.55		1280.67		1448.78	1403.65		1653.04		1063.24	1291.48		1865.6	1964.41	1443.94	1264.57	1007.22	755.66	1007.39		1288.12	1546.44
O75676;O75676-2	KS6A4-2_HUMAN;KS6A4_HUMAN	RPS6KA4	Ribosomal protein S6 kinase alpha-4	2																													1422.5
O75683	SURF6_HUMAN	SURF6	Surfeit locus protein 6	1																			2070	2226.15		1609.82									2550.7												1571.33		1442.49
O75688;O75688-2;O75688-4;O75688-5	PPM1B-2_HUMAN;PPM1B-4_HUMAN;PPM1B-5_HUMAN;PPM1B_HUMAN	PPM1B	Protein phosphatase 1B	2										470.044																		1799.31					694.785							1194.59
O75691	UTP20_HUMAN	UTP20	Small subunit processome component 20 homolog	13	1640.21		1163.07		1387.46		3340.69	1233.87	905.098	1687.02	1640.88	1614.19			1605.76	1654.43		1672.32	1158.32	2246.17		1149.58	959.698	1338.17				2003.99	1320.49	1564.34	1551.41	1360.52	1087.66	1024.33	1033.43	1412.41	1079.79		1294.81	360.982	1540.07				1568.74
O75694;O75694-2	NU155-2_HUMAN;NU155_HUMAN	NUP155	Nuclear pore complex protein Nup155	16	1781.42	2968.41	2389.16	2203.66	1641.59	1768.99	2679.04	2628.97	2219.62	1905.57	2277.43	2434.61	1897.66	2297.44	2720.28	2139.93	2115.75	1767.79	2471.88	2031.95	2647.84	2236.71	2468.24	1539.01		2388.08	2171.56	2258.97	2414.8	2689.75	2923.5	2057.65	2189.05	2637.84	2742.17	2395.56	2027.54	2591.21	1854.85	1373.5	2676.79	2130.63	2782.57	2769.15	1925.42
O75695	XRP2_HUMAN	RP2	Protein XRP2	1						1820.3		1105.2			966.107					1483.04	1054.38		1050.29	1353.14								794.495				974.761	1209.21	1027.25			1236.81	1110.07							543.134
O75717	WDHD1_HUMAN	WDHD1	WD repeat and HMG-box DNA-binding protein 1	5			6553.3					9206.58		8470.31	6879.52	5721.98			10812		6284.32					7952.44	7420.74	12776.7		6598.55		19055.1		7011.17	8778.51	9450.95	7178.2	6880.47							8904.08	8266.54	10812.7	7715.12
O75718	CRTAP_HUMAN	CRTAP	Cartilage-associated protein	5			1797.22	2983.84	2237.12		2408.53	1796.97	2757.35	1848.22	2403.3	2560.83		2158.85	3083.89	1708.57	2665.87	1963.45	2736.69		2567.34	2062.56	2900.37	3478.99		3275.07	1980.45			1992.99	2799.57		1622.38	2312.11	1906.36	2487.83	2238.35	2636.88	2693.58	1961.25	2829.31		1081.77		1955.42
O75746;O75746-2	CMC1-2_HUMAN;CMC1_HUMAN	SLC25A12	Calcium-binding mitochondrial carrier protein Aralar1	2			1229.28	951.562						1630.65	2273.43						1729.3		2479.5				1294.11					1419.5			1681.08		340.044	1401.87	1151.22				758.678		1028.55
O75787;O75787-2	RENR-2_HUMAN;RENR_HUMAN	ATP6AP2	Renin receptor	2																										1293.73					478.338		1808.75	550.023		1693.24			811.127	813.302		1227.69			791.817
O75792	RNH2A_HUMAN	RNASEH2A	Ribonuclease H2 subunit A	2			1246					1313.55	1048.18										851.54							938.863				1218.72		1577.44	1757.01	681.546								772.038
O75794	CD123_HUMAN	CDC123	Cell division cycle protein 123 homolog	5	1048.66	1066.66	1063.74	1326.08	1334.4	819.698		891.521	876.615	1113.69	1260.91	3100.04	1543.28	1627.66		1119.2	1565.68		885.454	1659.66	595.942	1291.18	1168.13			1607.5		1170.32	449.713	1191.37	1443.6	1495.43	1162.82	1014.14		587.377		2197.98	1490.47		819.129	906.888		765.624	951.924
O75821	EIF3G_HUMAN	EIF3G	Eukaryotic translation initiation factor 3 subunit G	6	4580.53	5862.61	6867.97	6011.26	7063.26	5599.9	9429.26	7256.46	6457.06	7171.46	7675.24	7336.89	7400.87	9545.09	6693.04	6728.08	7387.28	6537.57	6730.57	6829.67	5780.33	7993.87	7149.39	6788.12		8174.75	8547.12	6293.34	8354.37	6229.17	6765.68	7168.23	5670.4	7504.03	5236.89	7794.6	6073.66	6773.69	6492.34	5920.85	8843.45	5243.58	6513.08	7783.86	9216.77
O75822	EIF3J_HUMAN	EIF3J	Eukaryotic translation initiation factor 3 subunit J	6	3709.8	6346.61	7767.97	6788	10301.9	4064.1	7511.79	6035.83	6530.57	11330.4	9226.71	7171.7	9100.53	9963.98	6164.11	10306.5	8073.34	10208.1	7429.52	7028.69	6469.2	7289.09	8846.76	6379.7		9025.56	8317.6	9997.99	7811.74	9252.96	8965.35	9506.46	8136.65	6955.19	7297.38	8591.7	6315.67	6285.87	11040.9	5689.96	9867.12	7233.84	9291.46	7084.16	10073.2
O75828	CBR3_HUMAN	CBR3	Carbonyl reductase [NADPH] 3	2											3524.77	3879.38		3304.11	11410.9	3862.67												3730.9	5885.84	3558.83	1892.37				2095.26
O75832	PSD10_HUMAN	PSMD10	26S proteasome non-ATPase regulatory subunit 10	2			874.137		1586.24			1135.91		1313.69	705.385		969.332		1038.64	1063.5		971.963	833.197			1677.33	694.658			947.819		1021.87	832.761	1584.27	984.549		456.682	703.058	1511.71		1073.15	522.218	616.906	1662.54		979.946	632.498	1247.91	1043.59
O75844	FACE1_HUMAN	ZMPSTE24	CAAX prenyl protease 1 homolog	7	2175.55	3150.44	2746.38	3779.26	3741.43	2579.91	2251.4	2657.17	2793.27	3306.15	2415.8	2358.61	2408.49	2083.4	2100.44	2850.02	3021.21	3156.99	2567.01	2782.57	2784.28	3028.75	2741.59	2243.96		1952.53	2548.32	2250.69	3464.13	2683.58	1992.3	1807.72	2548.65	2625.78	2805.88	2898.76	2754.42	2489.13	2694.02	2598.68	3266.39	2229.78	2470.69	2509.38	2584.71
O75874	IDHC_HUMAN	IDH1	Isocitrate dehydrogenase [NADP] cytoplasmic	14	6411.01	9208.62	11045.7	11757.8	7862.87	10005.8	9531.12	11734.2	13201.3	8396.71	17390.9	6552.42	9213.6	10612.5	7962.29	13158.9	11206.1	11324.6	15377	10478.6	10459.5	7965.17	6838.14	10837		16092	12090.5	16911.7	9066.11	11239.4	7421.65	11221	10578.3	9768.17	5322	11612.5	9598.09	9653.24	10990.9	12241.8	12532.3	13026	13483	12072.8	9186.38
O75880	SCO1_HUMAN	SCO1	Protein SCO1 homolog, mitochondrial	3			3431.16		2471.43		4211.56	2078.75	4781.96	1886.7	3331.16	2591.59	4400.77	3119.69	4135.97	2432.23		1987.78	3153.78		1642.8	5149.07	3750.27			2468.26	3152.81	4125.79	4796.61	2845.6	3249.42	3027.88	3485.12	2727.14	2595.29	2963.4	2345.91	3562.57	3188.94	2144.36	4355.49	3429.45	4499.06	2683.23	4668.66
O75909;O75909-4;O75909-1	CCNK-1_HUMAN;CCNK-4_HUMAN;CCNK_HUMAN	CCNK	Cyclin-K	1			845.086							1348.44					1005.82	1124											1252.33			1115.04	1537.62			1192.64					792.848
O75915	PRAF3_HUMAN	ARL6IP5	PRA1 family protein 3	2
O75934	SPF27_HUMAN	BCAS2	Pre-mRNA-splicing factor SPF27	3		2248.53	2266.18	2959.29	3289.28	3595.23	4232.67	1655.73	2025.27	3097.68	2309.38	2091.55	2508.68	2676.98	2444.49	3301.29	3070.42	2320.22	2456.14	2137.95	2082.06	2684.57	2165.67			3349.13	1406.21	3156.49	3231.98	2354.76	2538.23	2826.49	2349.81	2501.98	2048.34	2024.15	2112.31	1566.26	2851.5	1573.85	2690.52	2751.47	3580.51	2766.51	2750.43
O75935;O75935-3	DCTN3-3_HUMAN;DCTN3_HUMAN	DCTN3	Dynactin subunit 3	2								1589.76			3502.88	1108.09	1811.81		1302.78	2034.29	1612.05			2112		3095.34		2609.02					792.324	1093.57		1984.98	706.694	1234.8					2573.49	647.677	1618.36			1228.12	986.192
O75937	DNJC8_HUMAN	DNAJC8	DnaJ homolog subfamily C member 8	9		1542.7	4771.79	6259.62	5510.28		7422.4	5104	5374.24	6169.71	3448.1	7236.3	5139.18	4631.13	6495.97	4686.69	5907.12	4341.09	6229.69	4346.31	6011.25	8793.33	7114.31	6449.69		5682.64	5453.67	7696.38	7631.6	9113.04	4893.83	6783.91	6640.07	7380.64	7826.79	9259.64	6704.26	5483.63	7529.22	6298.46	8545.01	5720.88	5419.24	4318.74	7617.28
O75940	SPF30_HUMAN	SMNDC1	Survival of motor neuron-related-splicing factor 30	2		1384.97	1191.13	1867.83	1329.34		2247.61	1233.77	1489.9	1700.4	1432.61	1388.42	1472.21	1804.84	1682.58	1454.06	1424.11		1189.06		971.673	1708.29	1865.22	1699.16		1868.24	1982.91	1995.92	1709.46	1517.89	1079.5	1691.18	2087.75	1365.2	1974.76	1669.36	1259.04	1976.43	2607.5	1587.26	1286.62	1632.75		2693.46	1777.41
O75947	ATP5H_HUMAN	ATP5PD	ATP synthase subunit d, mitochondrial	7		7935.17	8919.42	11398	7704.77	11165.2	14320.5	11391.8	10768.6	9964.5	7608.33	12034.4	10888	16692.8	10495.2	13218.6	11729.4	10497.6	9190.32	6391.5	6926.2	12215.4	14641.9	7955.71		10109	12680.8	6720.2	11684.4	7632.72	13069.4	10490.8	11108.8	11424.5	10360.1	8142.47	5874	11972.7	8932.16	7142.58	9415.72	8067.28	11813.1	8555.11	9081.38
O75955	FLOT1_HUMAN	FLOT1	Flotillin-1	15	3500.45	4416.93	2496.38	3900.47	3041.82	3059.3	3030.35	3303.75	4305.65	2760.39	4092.54	3495.36	2974.35	3080.26	3453.43	2719.28	4393.27	3223.61	3543	2324.77	3573.59	3101.61	4009.27	3756.03		3571.15	3145.23	4712.52	3292.58	2870.86	3403.16	3421.46	3151.37	2671.96	3169.75	4593.38	4303.38	3852.54	3122.41	3417.44	2983.57	2333.75	3914.93	2951.39	3296.57
O75964	ATP5L_HUMAN	ATP5MG	ATP synthase subunit g, mitochondrial	6		5912.24	6029.85	7243.66	4562.36		8382.72	6227.49	6167.51	5877.98	4440.85	6718.19	8330	10427	6243.69	6979.5	5415.12	6827.33	6506.28	6000.07	3016.95	6581.81	6557.45	5936.38		9452.47	6605.17	4655.06	5720.51	5945.39	7313.84	7741.5	6547.11	7287.39	8207.79	7032.87	4870.65	8810.96	5887.32	3349.37	6509.88	5279.24	6404.24	6261.51	4728.83
O75970;O75970-2;O75970-3;O75970-5	MPDZ-2_HUMAN;MPDZ-3_HUMAN;MPDZ-5_HUMAN;MPDZ_HUMAN	MPDZ	Multiple PDZ domain protein	1	3690.88			4963.49			3831.16				4515.81	6217.5					5300.5		6347.49	3845.32		5895.29	3849.94						5078.22	4641.9			3164.46					4876.75			6947.41	5303.52		3796.93	5615.22
O75976;O75976-2	CBPD-2_HUMAN;CBPD_HUMAN	CPD	Carboxypeptidase D	3								642.476			966.72		690.62			899.247	717.899				1119.97					526.377						762.268		1036.23		1029.18		1166.88	522.209					535.553	824.723
O76003	GLRX3_HUMAN	GLRX3	Glutaredoxin-3	9	5452.3	5046.12	5926.44	5616.36	7189.73	7541.52	5956.83	6181.45	5836.07	5414.32	6850.9	6393.21	7230.84	6797.05	6702.48	6858.4	4892.22	6235.42	6312.74	6579.1	6987.17	5594.02	6147.6	5163.93		6838.94	6471.81	6627.37	7073.7	5119.99	4601.88	6289.18	6742.38	7310.19	5742.03	5769.93	5227.36	5142.91	6628.52	7948.45	5850.52	6849.36	4536.36	8386.44	5314.99
O76021	RL1D1_HUMAN	RSL1D1	Ribosomal L1 domain-containing protein 1	11	9881.53	6808.05	8649.9	7444.21	12145.2	6351.48	7293.23	7560.36	5831.08	9929.75	6918.61	9826.96	10487	6642.89	8548.37	10568.2	4924.06	10022.3	9097.39	10156	8517.88	8572.67	11483.8	7303.33		7432.62	8427.52	7663.12	7932.96	9798.69	9071.55	5566.47	7712.93	10858.6	6323.85	5972.76	9709.85	4920.52	9981.8	5622.31	8890.14	6034.86	7080.76	10293	9377.51
O76031	CLPX_HUMAN	CLPX	ATP-dependent Clp protease ATP-binding subunit clpX-like, mitochondrial	4			860.931				1234.07	850.995		1344.12	1695.99	1377.57					774.781	1255.8	636.602	1528.34			1574.09			1631.38					1286.37			815.498	1230.39				1716.71		1234.17				1439.12
O76070	SYUG_HUMAN	SNCG	Gamma-synuclein	5					2294.15						732.501		1794.19	763.034							1849.37	766.161		1013.05					572.961									1427.42			1245.03				704.136
O76094	SRP72_HUMAN	SRP72	Signal recognition particle subunit SRP72	8		612.376	2166.35	1351.35	2145.84	1089.61	1370.18	1480.43	2435.55	1968.9	2099.23	1819.96	1438.69	2046.62	1561.97	1906.98	1463.43	1422.29	2399.68	1364.38	3386.42	1028.6	1326.05	1319.67		2169.11	2231.02	1295.31	1332.98	3812.95	2811.11	2475.64	1011.33	1240.58	1131.68	1537.41	3133.91	1339.94	1583.2	1935.66	3064.21	1831.27	1872.67	3137.8	1516.44
O94776	MTA2_HUMAN	MTA2	Metastasis-associated protein MTA2	11	3685.39	4033.96	3542.14	2425.6	3094.84	3465.23	2581.37	3207.48	3152.21	4059.56	3671.51	2582.75	3588.56	3019.36	3373.01	2873.54	2980.78	2856.9	3737.44	2406.08	1558.4	3042.88	3398.64	3620.74		2511.92	3075.67	2357.54	3709.83	3671.26	4340.6	3625.1	3973.02	3602.21	3200.07	3879.14	3232.76	3591.29	3092.79	2254.6	3781.74	3330.9	3359.7	3257.93	3676.71
O94822;O94822-3	LTN1-3_HUMAN;LTN1_HUMAN	LTN1	E3 ubiquitin-protein ligase listerin	1							1039.8																461.468											296.127
O94826	TOM70_HUMAN	TOMM70	Mitochondrial import receptor subunit TOM70	9			2575.77	1838.89	2240.1	6240.47	1947.63	2579.08	2054.76	2223.02	2859.66	2519.37	3909.41	2711.69	2679.67	2376.13	1687	2629.96	2677.51	1982.48	1622.81	2975	3364.48	2565.95		3853.66	3340.02	3283.44	2877.39	2023.2	2430.57	2655.04	2837.26	2839.92	2684.23	1976.57	2695.61	2808.24	2337.14	1755.96	2647.45	2320.77	3325.11	2101.87	2973
O94842;O94842-2;O94842-3	TOX4-2_HUMAN;TOX4-3_HUMAN;TOX4_HUMAN	TOX4	TOX high mobility group box family member 4	1			465.824										539.002				670.075		1016.33	967.517				846.168		733.263					940.804			434.042					685.237
O94874	UFL1_HUMAN	UFL1	E3 UFM1-protein ligase 1	11	1505.96	1528.96	1344.69	984.76	1545.26	1132.94		797.285	2338.18	893.396	1584.61	1352.34	1585.71	1409.66	1712.1	1853.3	1496.47	1130.68	1590.4	980.596	1384.21	1235.88	1304.59	1899.22		1730.49	924.821	1555.71	1613.5	901.475	1114.6		1456.19	1334.65	1421.39	1457.58	804.44	1547.82	1192.59	1040	1343.77	1009.28	1414.38	1772.4	1256.9
O94888	UBXN7_HUMAN	UBXN7	UBX domain-containing protein 7	5			903.559	981.561				672.818	774.636	1388.91	1201.28	946.147					1382.27		527.071		1079.33	1412	953.509							1029.33		732.394	606.884	886.366	1092.36	1216.42	1117.04	1090.31	1148.34	782.792	690.511	1647.5		1239.4	695.374
O94901;O94901-8;O94901-9;O94901-5	SUN1-5_HUMAN;SUN1-8_HUMAN;SUN1-9_HUMAN;SUN1_HUMAN	SUN1	SUN domain-containing protein 1	3								422.025	676.403					566.345	662.331				1177.22		479.989	454.047				376.971		540.413		723.136	486.768	199.282	416.262	323.052		662.584	272.925			374.259					233.32
O94903	PLPHP_HUMAN	PLPBP	Pyridoxal phosphate homeostasis protein	4			1493.98	2706.51	1741.09			1142.43	2002.43	1610.49	2457.61			1735.2		2200.18	734.799	1568.73			2863.53	1830.13	1082.76			2401.36	1690.98			1615.44	963.662	2370.73	1452.36	1107.55		756.86	2408.2		1337.29	1195.63	981.722	932.471	1867.96	1262.23	848.296
O94905	ERLN2_HUMAN	ERLIN2	Erlin-2	8	2150.39	3261.14	3017.33	3012.88	3133.08	3749.46	2258.61	2743.77	2991.89	2851.86	3534.45	2516.16	2926.91	2950.34	4216.51	3406.61	3606.24	2712.67	4048.85	3276.35	3531.36	3188.67	2164.45	2372		2743.04	2471.97	2788.56	2839.79	3075.18	2664.72	2848.04	2779.18	3019.31	4477.06	2612.43	2553.69	3623.13	2990.61	3933.02	2844.54	3212.67	3335.41	3017.13	2187.5
O94906	PRP6_HUMAN	PRPF6	Pre-mRNA-processing factor 6	11		5142.22	2350.37	3520.92	1845.22	3882	2077.84	3221.42	2317.97	2130.87	1966.23	2127.65	2402.01	3292.17	2646.37	2424.32	2133.18	2029.71	2447.45	1602.31	2122.87	2491.06	2261.74	1990.53		2347.52	2014.8	2133.67	3141.08	1576.81	2827.34	2948.49	2324.57	2327.68	2020.83	2898.5	2640.16	3343.94	2557.41	2072.37	3599.34	2260.84	2868.04	2396.21	2487
O94925;O94925-3	GLSK-3_HUMAN;GLSK_HUMAN	GLS	Glutaminase kidney isoform, mitochondrial	5			1294.16		1635.34					1641.85	1929.77				1236.61	1084.48	1280.89	867.374	1798.81		1576.59			1416.89		944.532	786.167			839.397		1013.33	737.841	1001.21	1361.96		1773.49				650.606	899.519	818.603	947.414	814.511
O94973;O94973-2	AP2A2-2_HUMAN;AP2A2_HUMAN	AP2A2	AP-2 complex subunit alpha-2	4							1798.71	1153.3	1630.4	1528.27	1803.06		1896.8		1751.15			1283.6	635.432	1732.07	1862.01	1264.83	1513.34	1709			1264.05	1050.55	1315.04	1198.22		1573.6	1224.08	966.7	898.376	1823.72	1101.14		631.453	1346.65		1071.95			1102.2
O94979;O94979-10;O94979-2;O94979-3;O94979-4;O94979-6;O94979-8;O94979-9	SC31A-10_HUMAN;SC31A-2_HUMAN;SC31A-3_HUMAN;SC31A-4_HUMAN;SC31A-6_HUMAN;SC31A-8_HUMAN;SC31A-9_HUMAN;SC31A_HUMAN	SEC31A	Protein transport protein Sec31A	5	1481.26	1960.86	1772.54	3330.18	1674.29	2974.8	2765.8	2246.02	2454.4	1996.51	1812.02	1841.86	2231.37	2467.04	2231.17	2186.85	1602.03	2415.96	1924.09	2287.65	2741.57	1670.47	2445.29	2069.92		2360.25	2074.67	2584.12	1888.32	1288.66	1874.14	2399.99	1600.49	1531.34	2846.63	2304.04	2193.44	2200.23	1674.92	2427.99	2009.78	1680.67	2096.63	2746.29	1942.33
O94992	HEXI1_HUMAN	HEXIM1	Protein HEXIM1	2					1796.35				1888.76		1728.84					1419.31	1041	2160.26	2032.46	1179.12			1195.82								1565.6		905.764	1382.18				1699.26	1866.41	1452.99	1688.56				2319.39
O95067	CCNB2_HUMAN	CCNB2	G2/mitotic-specific cyclin-B2	5	1447.17		1948.64	1232.79				664.609			2962.36		2353.58				1039.87		1396.27				2368.42				599.37		1156.85	1444.93	1312.11		969.634	1034.47		2558.91		1533.63			1824.16	685.714		1122.06	2495.45
O95070	YIF1A_HUMAN	YIF1A	Protein YIF1A	1										857.863				1533.21						1104.78		1020.6				1027.71								648.623
O95071;O95071-2	UBR5-2_HUMAN;UBR5_HUMAN	UBR5	E3 ubiquitin-protein ligase UBR5	8	1319.95	1235.82	1058.48		214.824	7463.53			1827.87	603.167	876.362	526.569		1246.59		1713.66		1338.04	1296.16	1468.73			1483.26	1490.12		1462.52		1402.46	1229.68	1787.75	781.176		1359.23	1893.35			952.122	1061.26	1883.85	915.782	968.694	1783.49			5161.43
O95139	NDUB6_HUMAN	NDUFB6	NADH dehydrogenase [ubiquinone] 1 beta subcomplex subunit 6	1											594.976				1113.29																			282.072								1376.48
O95155;O95155-2;O95155-4	UBE4B-2_HUMAN;UBE4B-4_HUMAN;UBE4B_HUMAN	UBE4B	Ubiquitin conjugation factor E4 B	4							977.192	949.967					472.757																														1310.45
O95163	ELP1_HUMAN	ELP1	Elongator complex protein 1	11			2329.39	1933.01	2155.51			1346.03	3503.15	1519.39		1930.29		2711.85	1546.32	2052.07	1758.28	1919.99	2535.08	2502.19	2132.13		2795.88	2197.1			1467.2			1817.65	2219.41		1752.87	1562.75		4274.71		2067.09	1719.31	2557.48	2023.12	1334.31	1683.34	1803.02	2177.53
O95167	NDUA3_HUMAN	NDUFA3	NADH dehydrogenase [ubiquinone] 1 alpha subcomplex subunit 3	1																																							449.201
O95168;O95168-2	NDUB4-2_HUMAN;NDUB4_HUMAN	NDUFB4	NADH dehydrogenase [ubiquinone] 1 beta subcomplex subunit 4	2		1291.87	3298.93	1725.6	1640.81	2656.06	2940.69	2381.34	2200.92	2390.67	4633.68	3341.56	3109.81	3863.34	3527.85	2494.41	3005.27	1726.95	2135.57	2000.57	1581.51	2488.89	1688.7	2181.19		1703.97	3347.93	3010.27	2430.7	1873.4	3516.77	2776.58	2703.39	1574.79		3066.57		1308.21	2313.55	996.991	2473.08	2660.51	1587.11	3617.1	2353.04
O95169;O95169-3	NDUB8-3_HUMAN;NDUB8_HUMAN	NDUFB8	NADH dehydrogenase [ubiquinone] 1 beta subcomplex subunit 8, mitochondrial	1			1719.32		977.822		612.537	1085.22	1145.24	642.604	740.009			1527.45					1076.87									950.371				921.426	622.907								1869.83	1013.86	1299.02
O95171;O95171-2;O95171-3	SCEL-2_HUMAN;SCEL-3_HUMAN;SCEL_HUMAN	SCEL	Sciellin	2																						1063.37
O95182	NDUA7_HUMAN	NDUFA7	NADH dehydrogenase [ubiquinone] 1 alpha subcomplex subunit 7	2			657.571					989.024	804.792	948.6	862.869					513.082	588.909	1245.23	500.996									701.743			531.852	882.248	508.682	759.658		681.287			465.328		1129.5			427.995
O95197;O95197-2;O95197-7;O95197-3;O95197-4	RTN3-2_HUMAN;RTN3-3_HUMAN;RTN3-4_HUMAN;RTN3-7_HUMAN;RTN3_HUMAN	RTN3	Reticulon-3	2		5063.02	8665.88	6448.97	6432.54		4735.72	4360.64	6586.47	4590.54	10002.5	2098.73	5208.91	4761.82	4940.38	4395.21	7029.96	4146.18	8002.62	5362.53	6776.86	6130.33	4481.01	2276.63		5898.51	3312.77	4791.84	7521.09	4804.49	5623.78	3440.44	5807.8	6027.47	7287.85	3497.71	4199.62	4114.94	4369.74	6182.87	4649.56	5763.21	5859.6	6088.44	4816.33
O95202	LETM1_HUMAN	LETM1	Mitochondrial proton/calcium exchanger protein	11			1054.38	1241.22	1501.92		1888.08	1796.72	1164.91	1194.54	1514.33	1108.92	2223.03	1611.75	1183.05	1699.85	1142.79	1624.4	1461.11	1481.52	851.505	1481.17	1727.89	1405.96		1944.58	1721.97	1905.39	1847.85	1096.49	1233.91	1229.82	1361.45	1480.46	1578.73	1692.39	1152.88	1736.6	1717.16	1110.83	1675.59	732.615	1293.32	1255.98	1207.41
O95210	STBD1_HUMAN	STBD1	Starch-binding domain-containing protein 1	1			1397.89		2289.82			3364.62	1101.51	1390.79	2146.85		2042.67	2178.66		1505.92	1840.02	2156.08	1285.98		799.769	2061.71	2213.19			1573.35	2723.29		2117.84		1752.19		2214.96	1314.16				1904.03	1200.93		1609.11	1338.59	1772.52		1403.89
O95218;O95218-2	ZRAB2-2_HUMAN;ZRAB2_HUMAN	ZRANB2	Zinc finger Ran-binding domain-containing protein 2	4		2821.74	4284.23	4466.07		6705.72	4781.33	4150.46	2764.67	3972.97	3909.65	3540.95	4363.43	2989.01	4907.27	4770.27	3889.57	3669.47	3381.07	3437.81	3189.95	4448.07	4961.86	4145.54		2985.36	4817.19	5023.04	4491.96	4421.19	4184.46	5392.55	4570.6	3810.14	4621.77	4093.34	4507.73	3693.15	4151.81	4044.33	2206.64	4235.33	3690.78	3347.99	4724.69
O95229	ZWINT_HUMAN	ZWINT	ZW10 interactor	1	1193.81		427.007		816.456				770.66	874.847			716.407				834.019		792.488			550.858	663.34										968.37	447.851							915.031				721.007
O95232	LC7L3_HUMAN	LUC7L3	Luc7-like protein 3	6	6878.65		5207.2	4838.51	4001.62		4938.21	5134.91	5322.24	5805.49	2934.38	2284.2	5228.55	7874.21	1626.81	1434.96	3179.98	1596.83	5432.52	4504.51	1950.46	5341.4	4282.06	5702.49		900.229	3727.14	4832.93	3770.97	5783.86	5837.63	4313.87	5480.7	6261.35	4334.87	4125	5863.2	2967.68	4036.17	4063.55	4825.23	5545.01	7059.63	3273	5377.81
O95235;O95235-2	KI20A-2_HUMAN;KI20A_HUMAN	KIF20A	Kinesin-like protein KIF20A	6		926.332											1234.24										1486.46
O95239;O95239-2	KIF4A-2_HUMAN;KIF4A_HUMAN	KIF4A	Chromosome-associated kinesin KIF4A	10		1307.83	835.953					616.114	1859.69		1232.33		892.569				509.15		1094.45				1921.92							777.04	1094.05		1048.02			1854.8		2009.82							1390.44
O95251;O95251-4;O95251-2;O95251-3;O95251-5	KAT7-2_HUMAN;KAT7-3_HUMAN;KAT7-4_HUMAN;KAT7-5_HUMAN;KAT7_HUMAN	KAT7	Histone acetyltransferase KAT7	2		695.304	271.251					772.359									354.165												405.844		652.497			368.42
O95292	VAPB_HUMAN	VAPB	Vesicle-associated membrane protein-associated protein B/C	4			2517.74	3403.54	2291.38			2563.18	2829.22	2727.2	2217.4		2915.94	2538.34	1766.4	1912.99	3026.16	2384.27	2389.63	2893	2949.37	3254.42	1231.35			1890.06		1374.15	2123.63	1955.94	2088.9		2006.84	2083.36	3373.98		1182.61	2479.54	1448.13	2651.4	1613.58	2049.11	1830.45	1964.02	2652.32
O95295	SNAPN_HUMAN	SNAPIN	SNARE-associated protein Snapin	1		1342.62	559.032																1136.91									991.144		814.534	1434.23								602.725	1196.7				1924.31
O95297;O95297-2;O95297-4	MPZL1-2_HUMAN;MPZL1-4_HUMAN;MPZL1_HUMAN	MPZL1	Myelin protein zero-like protein 1	3			1276.92		1180.31			1512.17	1428.74	1075.15	1543.11			1433.02		828.704		1066.27		1793.96	1677.17	715.712	1283.23	1366.79		927.655	1351.46	1667.44	1596.93				1325.25	642.831		1189.28			1286.64	2455.11	1032.36	1342.62		1312.61	1046.03
O95298	NDUC2_HUMAN	NDUFC2	NADH dehydrogenase [ubiquinone] 1 subunit C2	2			2992.91						1172.73	2712.03	3282.99		3214.2		2602.6	2497.94		2549	1767.09	3510.85		2435.3				3052.82	2820.89	2637.23	2709.88	2220.47		2625.42	2589.29	2279.66	2103.29			1882.22	2733.8		2236.75	4031.94		3065.66	1984.18
O95299	NDUAA_HUMAN	NDUFA10	NADH dehydrogenase [ubiquinone] 1 alpha subcomplex subunit 10, mitochondrial	3			1678.1		1702.04		2507.09	1456.3		2293.75	1985.04			1939.53	2212.78		1968.82	2192.42	2309.07			1478.5	893.258	1945.14		2396.5	1989.58			1018.07		897.502	1929.55	1330.83			1137.57		978.841		2690.3				847.768
O95302	FKBP9_HUMAN	FKBP9	Peptidyl-prolyl cis-trans isomerase FKBP9	6		3700.72	3661.73	1995.15	2655.94	3061.49		1713.8	2621.03	2406	2527.21	2440.89	3687.29	2627.26	2964.44	3202.4		1670.8	3315.23	2330.53	1477.03	2657.12	1288.22	2164.94		3498.04	2045.8		3680.76	2304.12	2333.44	3005.83	3166.88	2169.32	2349.68	1163.74	2018.65	2023.18	1518.75	2088.46	1831.8	2684.06	1880.76	1712.43
O95336	6PGL_HUMAN	PGLS	6-phosphogluconolactonase	7	11500.4	8336.13	10570.5	11422.1	13931.7	10909.9	11396.6	12201.3	12274.6	9765.04	14074	12297.9	9468.24	10507.5	11354.8	8995.11	12631.9	14499.9	11506.8	10730.5	12075.7	12327	11435.5	15411.8		11399.2	11147.4	9823.42	9441.2	11609.1	10516.6	8074.75	12255.6	11095.4	11273.1	13723.7	12470.2	12582.7	10606.7	15883.6	10670.4	9324.71	16101.7	15126.6	7157.35
O95340;O95340-2	PAPS2-2_HUMAN;PAPS2_HUMAN	PAPSS2	Bifunctional 3'-phosphoadenosine 5'-phosphosulfate synthase 2	7		1814.09	806.069	1026.27	2180.89	391.137	1076.16	1087.48	1718.05		440.644	1048.67	1080.61	824.644		1553.06			1050.68		258.327	2035.33	996.419	859.098		982.033		815.074		1765.66	1156.14	800.467	2010.5	1749.79	973.681		1097.65		1417.38	4873.14	1845.25	1946.78	1197.93		864.454
O95347	SMC2_HUMAN	SMC2	Structural maintenance of chromosomes protein 2	32		3760.15	2335.73	2493.32	2007.7		2214.27	2172.36	2511.43	2266.92	1994.84	2015.29	2993.38	2204.57	2435.28	1565.15	2797.28	2304.78	2652.3	2876.6	956.599	2424.37	2817.56	2636.08		1917.49	2681.68	1370.18	2735.95	2166.65	2633.81	3197.94	2588.95	1978.72	2583.73	2537.65	1439.29	2444.32	1888.07	1779.35	2491.33	2444.31		2713.9	3056.78
O95352	ATG7_HUMAN	ATG7	Ubiquitin-like modifier-activating enzyme ATG7	2			364.144		673.876				878.014				1033.37				1045.53					607.519				1104.07						1083.44		635.865						992.089				1079.88
O95361	TRI16_HUMAN	TRIM16	Tripartite motif-containing protein 16	7			2072.27		773.801		1412.34	1096.3		2177.91	777.948	1189.15				495.93	2782.88	2445.17			1271.6					1128.12						2039.39	1511.84	1155.43		1866.02		1177.37	797.002		1212.49
O95372	LYPA2_HUMAN	LYPLA2	Acyl-protein thioesterase 2	1			12500.7	20700.5	12598.4		7187.29	11011.9							18052.1	15681.1		8561.94	12475.6	8844.75	25825.5	16064.1	9837.5					11031.9	10500.9	8918.29		11548.4	10742.4	17198.3					8603.19	14644.2	10276.2	10259			12169.6
O95373	IPO7_HUMAN	IPO7	Importin-7	18	8656.37	5878.26	7983.68	8198.54	8756.28	7478.06	8407.12	6492.15	8778.8	7764.69	8886.02	6907.58	7818.24	6999.92	8163.83	8792.88	7434.01	9244.2	8745.11	7832.51	4969.42	6068.02	7244.81	7213.23		8262.82	7777.97	9727.86	7330.06	8300.49	7590.5	7405.26	8150.92	7223.08	5332.29	7375.88	7367.22	7545.6	7487.9	5920.24	7774.08	9729.27	6596.08	9555.6	7930.89
O95376	ARI2_HUMAN	ARIH2	E3 ubiquitin-protein ligase ARIH2	3		1065.96	811.421		493.989			625.332			1045.91			914.392	714.197		744.442	1045.54	889.135		1037.6	623.803	1319.17	1324.2			1342.28	1043.34			938.296	1267.49	536.039	454.527		1543.82	1047.91	1421.19	808.463	815.84	1294.94		768.173	1253.21	715.201
O95394;O95394-3;O95394-4	AGM1-3_HUMAN;AGM1-4_HUMAN;AGM1_HUMAN	PGM3	Phosphoacetylglucosamine mutase	7	2508.55	1420.23	1436.29	2677.99	2219.75	1124.3	2832	1701.01	3287.55	1641.85	1926.97	2168.16	944.299	1444.43	1431.09	1471.24	2797.37	2150.02	1450.3	1695.89	5213.67		1839.32			2953.61	1723.92	1787.08	2067.66	2553.63	1716.28	1430.53	1924.7	2882.93	2026.28	2276.79	3871.79	1985.6	1912.22	3607.11	1819.51	1568.13		1553.93	2385.03
O95396	MOCS3_HUMAN	MOCS3	Adenylyltransferase and sulfurtransferase MOCS3	1			307.302
O95400	CD2B2_HUMAN	CD2BP2	CD2 antigen cytoplasmic tail-binding protein 2	2			1820.29		1623.61			2490.18	2226.41	1347.43	1616.15		3020.16		1706.07		1262.21	1263.83	1087.8	1163.42	1800.41			2447.41		1650.73	1673.13	1892.2		1361.47				1147.09			1606.14	918.025		1361.59			1962.45	1028.84	1600.82
O95425;O95425-3;O95425-4;O95425-2	SVIL-2_HUMAN;SVIL-3_HUMAN;SVIL-4_HUMAN;SVIL_HUMAN	SVIL	Supervillin	3			20953.9		19989.4		20396.3	24105.8		17056.5		23736.6	22516.5	21996.9	25803.7		23674.5	14471.9	30102.9	19863.2	30521.9	18333.2	24870.3	20990.6			28072.6		20828.4		15378.3	23802.2	18932.1	18734.5	22998.8	20284.3	28563.7	22277	21145.9	42002.4	18709.8	23259.4			19339.2
O95433	AHSA1_HUMAN	AHSA1	Activator of 90 kDa heat shock protein ATPase homolog 1	10	6995.15	5774.44	6641.57	6211.31	11291.1	6518.61	6444.66	5961.05	5363.75	6183.13	7923.05	8185.84	6511.4	6452.61	5458.89	8353.96	5341.99	8045.2	5689.2	7216.7	5844.3	6127.52	7581.15	7818.69		8750.89	6098.17	6934.1	7163.45	7908.1	7087.02	7252.46	6777.66	7809.82	5712.26	5106.06	6462.4	6297.67	8605.81	5712.7	6506.27	6629.72	7739.22	8654.7	6988.52
O95453;O95453-2;O95453-3	PARN-2_HUMAN;PARN-3_HUMAN;PARN_HUMAN	PARN	Poly(A)-specific ribonuclease PARN	5			1071.59							1234.8		1869.12			1101.37	1249.54	1191.55	1653.58	1407.56	1669.7			885.77					1180.35		1297.43	1093.01	1389.48	936.073	981.774	1692.74		961.397		763.882		1602.44			1533.86	1395.22
O95456;O95456-2	PSMG1-2_HUMAN;PSMG1_HUMAN	PSMG1	Proteasome assembly chaperone 1	3		2779.85	2295.22	2438.09	2046.09	2556.91	4502.8	2448.23	1944.23	2077.26	2121.19	2961.09	4209.47		1204.5	1669.36	1669.52	1755.24	1845.22	2059.68	1457.32	3049.46	2439.89	3188.63		2885.03	2442.42	2898.79	2075.96	2924.45	1964.14	3114.39	2738.69	2118.07	1901.96	2928.91	2094.21	4138.43	2449.02	2562.4	1190.82			2091.2	2031.9
O95470	SGPL1_HUMAN	SGPL1	Sphingosine-1-phosphate lyase 1	3		1372.64	1374.08		1972.04	1693.52	1247.37	784.992		1330.62	921.235	832.313	1430.89	1494.68	1242.53	1116.41	818.687		1388.81		1183.21	1817.82	1303.04	1642.85		1113.26	1453.21	1546.65	988.362	1135.89	948.398	828.033	853.35	1022.23		856.372	1189.37		1228.94	1129.91	839.583	1165.71		1009.7	1241.33
O95478	NSA2_HUMAN	NSA2	Ribosome biogenesis protein NSA2 homolog	1			1024.6	632.425	1393.01			790.334	599.524	685.231	994.897	603.691			958.332	915.784		735.301	686.829	1064.42	663.323	647.255	1131.32			661.39	1201.57	1619.27		975.428	675.33	498.878	522.72	1254.83	641.233		1175.19		497.758	630.736	779.155	800.892	1092.06	436.717	1298.42
O95486	SC24A_HUMAN	SEC24A	Protein transport protein Sec24A	5			943.021		1125.03			1193.92	551.599	1468.53	994.892	1192.64		952.636	1149.39	1679.73	912.94	1088.36		1171.55	1865.83	774.164	1236.64			834.18	1987.51	1143.44	1359.89	796.732	501.227	543.137	1118.41	888.121		2001.58	1493.04	1476.62	1098.97	1448.66	1313.22		895.527	2026.68	2761.75
O95551;O95551-2	TYDP2-2_HUMAN;TYDP2_HUMAN	TDP2	Tyrosyl-DNA phosphodiesterase 2	2				899.58	1015.01			1739.46	345.241		806.585	1044.53			828.509			1532.57		1639.14							1185.57		1162.84	1475.56		1187.03	782.71	1066.31			1529.27		972.006		1023.14
O95563	MPC2_HUMAN	MPC2	Mitochondrial pyruvate carrier 2	2
O95571	ETHE1_HUMAN	ETHE1	Persulfide dioxygenase ETHE1, mitochondrial	2			1231.45	1874.4	1777.72		1922.4	1573.88	996.643	1709.8	1650.57	1678.36	779.38	2152.37	1472.27	1354.73	2013.89	2307.41	1987.79	1980.34				3181		1933.8	1961.83	980.607		1695.97			1727.83	1493.58		853.638	1208.8	977.815	1608.37	1320.61				1287.5
O95573	ACSL3_HUMAN	ACSL3	Long-chain-fatty-acid--CoA ligase 3	8			1521.41	785.336	1857.95		811.942	1589.42	2311.75	1454.99	1882.72	1582.44		1018.64	1480.22	2057.24	1950.64	957.973	2215.57	1146.43	2336.91	1362.52	787.448			1588.15	1607.66	1153.68	1021.35	779.783	947.547	1942.94	2084.72	1514.55	1436.62	1516.57	1100.38	469.571	1188.35	1380.22	1572.24	1474.4	1583.84	1928.27	1662.23
O95602	RPA1_HUMAN	POLR1A	DNA-directed RNA polymerase I subunit RPA1	6		1147.4	925.671		686.141	1194.02	1273.64	1183.71		2071.95	1633.29	1283.93	1515.77	1425.02	1646.17	1129.99	1854.63	1045.19			909.726	1624.14	1181.88	1671.41			827.855	1429.38	1459.56	723.406		1148.88	1153.26	611.268	1071.4	635.418	1013.91		1625.84		1221.04	623.119	1148		1365.06
O95630	STABP_HUMAN	STAMBP	STAM-binding protein	1			68.8082																																									121.707
O95684;O95684-2	FR1OP-2_HUMAN;FR1OP_HUMAN	FGFR1OP	FGFR1 oncogene partner	2																																				441.102									522.384
O95716	RAB3D_HUMAN	RAB3D	Ras-related protein Rab-3D	2																						841.35											451.247	631.964
O95718;O95718-1;O95718-2;P11474;P11474-2	ERR1-2_HUMAN;ERR1_HUMAN;ERR2-1_HUMAN;ERR2-2_HUMAN;ERR2_HUMAN	ESRRA;ESRRB	Steroid hormone receptor ERR2	1
O95721	SNP29_HUMAN	SNAP29	Synaptosomal-associated protein 29	3			730.646						1274.57		1152.16		2948.88			1635.66	933.693	1509.82	600.217							1829.34				1195.1			979.687	430.198		1284.91		1634.19	858.999	1653.89	1312.84	2485.58
O95747	OXSR1_HUMAN	OXSR1	Serine/threonine-protein kinase OSR1	10	4305.66	2151.76	2922.38	3492.35	2662.13	4148.25	3221.89	2723.16	2106.67	2903.31	2664.76	2915.21	3663.32	3358.81	2715.12	1927.86	2815.08	2907.77	2311.43	2714.13	2840.21	2011.86	2717.54	2755.76		2657.46	2875.16	2808.09	2708.34	3106.79	2334.04	2145.32	2330.98	1687.45	3270.11	2204.5	3251.5	2931.24	2032.42	3703.23	3142.25	2694.6	2946.86	2301.71	2530.52
O95757	HS74L_HUMAN	HSPA4L	Heat shock 70 kDa protein 4L	11	3344.56	1424.22	2402.7	3239.46	1985.87	1455.55	1723.4	1398.14	1920.15	2411.35	897.898	2305.74	2429.98	1979.11	1663.01	2191.75	2108.05	2652.71	2110.61	2727.2	1727.03	1708.06	2208.2	3180		2330.59	2411.1	2459.85	2394.95	1968.03	1935.83	1551.52	2235.21	1921.67	2168.21	1053.36	2127.27	1927.14	1652.4	1691.51	1535.58	1735.77	1529.97	2664.07	2719.16
O95758;O95758-1;O95758-4;O95758-5;O95758-6	PTBP3-1_HUMAN;PTBP3-4_HUMAN;PTBP3-5_HUMAN;PTBP3-6_HUMAN;PTBP3_HUMAN	PTBP3	Polypyrimidine tract-binding protein 3	1								1359.89		1608.58						1631.51	904.508						1355.6							1879.54			1209.72		1975.71				917.837	1494.2			819.894
O95777	LSM8_HUMAN	LSM8	U6 snRNA-associated Sm-like protein LSm8	4	6174.53	5570.97	4422.8	3903.18	3454.32	4097.32	5502.33	4587.17	4229.83	4166.26	4426.97	4887.33	4411.64	5521.29	4805.45	4692.75	3858.17	4410.33	3964.62	5350.71	5390.76	6534.38	5571.02	7520.43		4404.6	5816.03	5028.98	4483.01	4704.45	4191.62	4366.3	4225.02	5657.85	6608.44	7409.03	7320.22	6104.58	4613.33	5516.35	5592.31	4759.98	6655.35	5135.57	5378.73
O95782;O95782-2	AP2A1-2_HUMAN;AP2A1_HUMAN	AP2A1	AP-2 complex subunit alpha-1	16	3479.45	2433.15	2263.94	2626.21	2312.88	3170.11	2404.84	2954.71	3402.35	2783.74	2506.78	2297.72	3554.28	2640.05	2716.11	2260.87	2915.22	2013.42	2915.37	2822.31	3497.96	2070.08	2110.05	3105.81		2166.4	1943.87	2562.82	3007.73	2509.29	3176.38	2937.89	2640.32	2015.43	3330.78	2357.19	3069.1	2495.78	2230.78	2440.77	2307.66	3067.41	2026.61	2499.37	2450.36
O95785;O95785-3;O95785-4	WIZ-3_HUMAN;WIZ-4_HUMAN;WIZ_HUMAN	WIZ	Protein Wiz	2			1478.17						2315.14		1713.36				2880.67	1028						2904.41									3290.99			2207.2	2739.32						3387.72
O95793;O95793-2	STAU1-2_HUMAN;STAU1_HUMAN	STAU1	Double-stranded RNA-binding protein Staufen homolog 1	2	662.8																				1597.93												418.147							693.701
O95801	TTC4_HUMAN	TTC4	Tetratricopeptide repeat protein 4	4			2363.64		1322.88			1672.7	1227.45	2106.92	1301.46		2724.82		2006.74	1980.52		2781.34	2666.23				1182.83			1832.91		1350.17	2521.8		1441.04		1657.69	1509.67	1734.6	2117.84			806.227		1292.49	968.765		1660.81
O95816	BAG2_HUMAN	BAG2	BAG family molecular chaperone regulator 2	11	6382.86	2694.42	4784.22	5259.11	4118.91	3258.18	5507.48	5013.15	4165.73	4915.98	3979.11	5963.07	4247.18	5226.8	4511.75	5706.94	5237.76	6338.64	4153.07	6729.09	3466.92	5046.72	3376.38	3346.48		7427.06	4908.52	4916.64	4457.91	3666.9	3605.14	5947.27	5522.89	4451.25	4918.21	4320.72	4052.26	4418.09	5302.8	5280.91	3880.2	4574.22	6138.19	6654.92	5031.68
O95817	BAG3_HUMAN	BAG3	BAG family molecular chaperone regulator 3	4			999.491		981.621				815.58	1266.44		1262.47	755.606			1554.98	847.076				919.901					1163.1	1579.34	686.804	2023.4	1641.97	1215.05			888.103		1232.3	1382.41		1020.71			941.014		1853.44	2338.37
O95825;O95825-2	QORL1-2_HUMAN;QORL1_HUMAN	CRYZL1	Quinone oxidoreductase-like protein 1	1			748.747					725.615												697.483						1193.84		771.945								997.589									770.526
O95831;O95831-3	AIFM1-3_HUMAN;AIFM1_HUMAN	AIFM1	Apoptosis-inducing factor 1, mitochondrial	14	3062.76	2816.91	2390.2	2741.66	2965.02	3085.57	3279.7	3463.42	2759.68	2436.09	4024.8	3996.95	3410.11	3858.85	3056.14	3661.64	3078.41	2824.6	3248.53	2978.96	1525.06	2869.71	2757.1	3924.61		3071.66	3182.93	3474.17	4321.45	3040.8	3127.52	3202.45	2896.58	3343.43	3185.79	3823.5	3028.56	3981.66	2838.2	1692.43	3370.7	3499.99	4368.59	3348.76	3157.2
O95834;O95834-2;O95834-3	EMAL2-2_HUMAN;EMAL2-3_HUMAN;EMAL2_HUMAN	EML2	Echinoderm microtubule-associated protein-like 2	4		2518.56	1810.76	2003.48	1232.53	2921.43	2092.97	1939.42	2209.74	1457.26	3198.27	1794.45	2661.57	2348.7	1927.23	1730.13	1605.91	1609.24	1752.81	2053.9	1458.62	1026.34	1610.85	2372.17		1973.23	2310.87		2443.36	2081.94	2150.97	2592.36	2137.19	2050.62	1911.92	2286.58	2203.58	2648.86	2136.95	2625.74	1830.12	1949.76	2363.92	1902.96	2665.87
O95861;O95861-4	BPNT1-4_HUMAN;BPNT1_HUMAN	BPNT1	3'(2'),5'-bisphosphate nucleotidase 1	5	4304.39		2484.02	2961.71			2257.97	1614.8	1850.5	1282.4	2333.86	2581.21	2553.65		2228.04	1649.29	1537.75	2178.86	1932.51	1826.31	3309.11		2530.35	3588.45		2506.21	2298.84	2494.19	2160.44	2751.96	1640.4	1525.57	1729.97	2189.99	2434.04	2349.5	1588.47	1669.32	1388.82	2171.8	2180.21	3119.61	2933.75	2007.87	1462.45
O95865	DDAH2_HUMAN	DDAH2	N(G),N(G)-dimethylarginine dimethylaminohydrolase 2	4			484.466														903.349					293.57							1509.55	616.534			715.987	676.504		690.109				1105.54					423.047
O95881	TXD12_HUMAN	TXNDC12	Thioredoxin domain-containing protein 12	3		7562.51	5995.21	5300.88	5094.47	7389.59	3486.76	3701.51	4376.08	6172.19	3494.31	4897.56	4674.79	4532.72	6217.97	4201.5	4093.98	5155.97	6985.34	3645.56	7134.51	3523.73	5224.94	5513.4		5460.18	5953.93	4411.86	3218.31	4086.78	3524.86	2844.04	4783.24	4425.07	3664.02	3149.61	4932.42	3041.88	3962.55	4281.8	2399.37	4376.98	4220.94	3214.73	4893.67
O95926;O95926-2	SYF2-2_HUMAN;SYF2_HUMAN	SYF2	Pre-mRNA-splicing factor SYF2	1															755.88																			584.063								945.645			565.231
O95983;O95983-2	MBD3-2_HUMAN;MBD3_HUMAN	MBD3	Methyl-CpG-binding domain protein 3	3	1746.12	1163.77	1197.2		1513.45	1802.42	983.252	1364.66	1767.55	896.488	1304.18	1028.91	2054.89	1212.88	1398.67	809.899	1527.64	928.331	1086.34	1417.96	1674.63	1529.82	678.628	1915.01		1701.23	1373.72	1169.58		1079.9	1310.59	981.178	1039.25	1006.2		1182.16	1119.1	751.083	1442.99		1013.5	1928.88	1384.29		1229.51
O95989	NUDT3_HUMAN	NUDT3	Diphosphoinositol polyphosphate phosphohydrolase 1	2			1421.95		1002.74			781.214	1266.24	732.876	768.427	771.66	1456.47	1351.95	609.008	1219.08	1845.04	855.883	1085.36	1252.05	1488.05	990.719	878.827	1855.27		875.807	936.765	1219.41	1216.85	451.396		1463.93	787.778	1047.63		1095.75	552.163		971.834	815.397	1138.95	586.862		1374.4	1215.93
O95994	AGR2_HUMAN	AGR2	Anterior gradient protein 2 homolog	5	4835.89	6619.63	8305.31	11846.5	2657.38	6902.02	4284.19	4747.93	17675.2	10132.1	7613.38	11389.4	4973.69	5722.96	6697.55	3278.81	15348.3	6853.11	5579.28	4014.86		7784.44	4703.39	4217.73		13388.4	2589.67	4395.59	2585.2	2055.53	2283.95	1829.01	2334.3	8578.11	13186.8	1720.2	3575.48	6231.8	2251.36	3668.51	4207.45	1762.29	12531	15208.2
O96000	NDUBA_HUMAN	NDUFB10	NADH dehydrogenase [ubiquinone] 1 beta subcomplex subunit 10	4		2179.94	2856.09	2368.74	2693.63		2863.5	2482.54	3031.35	2338.2	2721.12	2892.42	3037.08	3101.17	2184.7	3164.18	2431.61	2783.36	2884.81	1835.58	1473.1	2175.45	1571.15			2633.67	2247.48	2946.68	2582.13	2129.56	3120.27	1980.47	2220.24	2954.46	1751.64	1763.93	1345.17	2836.47	2593.73	1418.97	2619.2	2474.04	2392	2283.5	2337.39
O96005	CLPT1_HUMAN	CLPTM1	Cleft lip and palate transmembrane protein 1	2									1191.7	548.016						651.617		525.945																							1137.24
O96008	TOM40_HUMAN	TOMM40	Mitochondrial import receptor subunit TOM40 homolog	7	3755.31	1293.81	3149.62	3207.34	2730.5	3872.08	3269.91	3632.98	1861.64	2758.54	2372.74	2693.62	3699.86	4378.85	2576.17	3961.15	3878.86	3532.08	3762.33	2648.27		3346.93	3035.72	3274.2		2681.02	3003.84	2667.38	4231.92	3588.93	4335.89	2269.8	2944.02	3669.26	3698.37	2530.82	2005.28	1981.7	3616.33		2711.02	4540.12		7581.47	4309.77
O96011;O96011-2	PX11B-2_HUMAN;PX11B_HUMAN	PEX11B	Peroxisomal membrane protein 11B	2		1450.24	845.778	256.62					1623.64	734.572	654.24			808.189			477.862		1330.14			628.421				626.857				1080.64	836.77		952.956	423.355
O96019	ACL6A_HUMAN	ACTL6A	Actin-like protein 6A	9	4913.78	4941.99	5171.49	3658.75	4362.77	5631.16	4089.82	4565.08	3940.37	4014.28	4199.49	3766.79	5505.8	4603.79	5887.1	4253.13	4049.25	5180.98	4113.25	4825.69	4101.25	3505.27	6175.84	4077.03		3257.74	4995.86	3228.55	4940.39	4270.36	4133.33	5017.89	5849.9	4746.25	4300.51	3850.99	3983.79	4734.38	4279.5	3953.16	4777.22	4875.91	4275.94	3788.54	4369.67
P00338;P00338-3	LDHA-3_HUMAN;LDHA_HUMAN	LDHA	L-lactate dehydrogenase A chain	19	162972	305738	295243	251114	299011	318407	306161	297488	387871	197227	280467	218536	276232	276578	333070	311628	276946	241617	345439	308763	648872	295026	317690	184516		286006	384105	282862	345301	401270	197846	277070	234175	262335	369187	267412	355787	289914	246617	702620	292472	397338	320834	268334	272232
P00367	DHE3_HUMAN	GLUD1	Glutamate dehydrogenase 1, mitochondrial	12	4146.38	3633.83	4522.13	5421.2	4841.58	4726.2	3481.17	2517.45	3635.58	3666.35	4341.01	4205.31	4694.27	4480.68	3045.15	3490.24	3576.01	4429.55	4786.13	3495.89	3081.57	4287	4058.42	3743.43		4765.38	4386.84	3994.98	2831.65	5367.18	3815.42	3725.66	3840.78	4804.33	4302.3	2669.84	2335.47	3516.34	3813.15	1805.05	2935.06	2946.21	2715.36	4387.91	3097.36
P00374	DYR_HUMAN	DHFR	Dihydrofolate reductase	5		2006.03	1751.71		1580.78			1711.42	4482.1	1776.96		3006.48	2055.56		2077.84		2268.2	1645.68	2176.65			841.098	1889.17					1491.86	1785.05	1911.55	3897.18	1636.68	2779.45	1876.84		1647.65		3665.44		2081.98	1386.97	1654.98	3836.86	1910.97	1772.02
P00387;P00387-2;P00387-3	NB5R3-2_HUMAN;NB5R3-3_HUMAN;NB5R3_HUMAN	CYB5R3	NADH-cytochrome b5 reductase 3	13	3256.59	4880.27	4450.62	3849.78	4290.45	5187.87	3484.54	4829.29	4572.64	3992.89	4375.33	3201.6	3965.34	3867.33	3192.81	3342.51	2986.83	3368.43	6151.55	2415.88	4217.86	3962.53	2478.27	1847		4458.34	4000.62	2698.75	3696.74	3292.5	3803.33	4265.87	4740.88	3768.58	5054.19	2814.9	3460.5	3048.42	3157.07	4243.06	4341.93	3804.39	4480.95	3388.47	3027.03
P00390;P00390-2;P00390-3	GSHR-2_HUMAN;GSHR-3_HUMAN;GSHR_HUMAN	GSR	Glutathione reductase, mitochondrial	5			978.742	1846.76	1448.25			1456.24		1905.75	1040.11	1327.9	1135.81	1193.04	2027.03	1587.06	1114.37	890.857			1281.1	1928.06	1560.24	1420.59		1938.65	1866.29	2147.12	899.641	1299	1590.07	2141.33	1862.39	1387.91	1125.14	4061.1	2276.43	2743.6	2783.52	2922.84	1997.6	1434.84	1847.1	2880.67	1924.54
P00395	COX1_HUMAN	MT-CO1	Cytochrome c oxidase subunit 1	2	2449.75	2591.85	1291.65	3143.83	2601.66	3122.26	1486.71	2936.54	2768.17	1600.27	2955.78	2348.47	3026.3	5036.3	4981.49	5313.13	4361.7	1351.12	3459.14	2412.65	1304.77	4863.11	1036.63			3361.22	4798.55	5176.68	3733.31	2051.64	3080.69	3492.93	3376.57	3544.65	4145.96		1092.99	3178.49	3549.78	1628.19	4929.06	3397.92	5201.96	6002.27	3541.6
P00403	COX2_HUMAN	MT-CO2	Cytochrome c oxidase subunit 2	5	19614	21913.2	21411.7	17847.8	12487.6	15573.4	13354.9	16950.1	12067.2	18754.3	25616.6	24482	22563.5	17779	19067.7	21278.1	19852	20855.9	17408.1	10621.6	4717.82	21999	11190.2	16899.5		19612.2	18363.3	20180.9	17984.4	14068.5	17862.9	8130.43	15290.5	22079.6	19016.3	16983.5	9618.54	14988.7	19345.5	4637.49	19850.7	12726.2	21542.5	21409.1	12687.5
P00441	SODC_HUMAN	SOD1	Superoxide dismutase [Cu-Zn]	3	1891.44		1739.8	1518.93	1990.01		1917.19	2251.91	1887.41		1456.31	2675.88	2078.92	3544.95	2196.28	3095.41		2366.78	1974.15	2757.1	3241.73	2429.8	2851.63	3799.83		3085.4	2220.76	3921.75	2160.16	3027.9	2377.24	2500.44	2334.33	1785.49	4200.2	3121.89	3792.97	2718.6	2484.96	4173.35	3335.49	1721.17	2716.51	3089.9	3202.61
P00491	PNPH_HUMAN	PNP	Purine nucleoside phosphorylase	12	13695.1	12100.2	14575.4	15253.5	14482.9	10035.7	9290.77	12636.3	14287.4	12621.1	13214.6	12831.5	11231.6	11731.4	12260.3	9900.1	11555.8	11652.8	13240.4	13363.2	16602.5	13274.2	10814.4	12780.2		12146.7	11950.4	10325.3	9993.26	12380.8	10399	8321.07	13285.8	15576.2	11526.2	11634.2	10817.4	12169	9720.99	20799	9110.34	12502	12010.3	12680.8	9705.11
P00492	HPRT_HUMAN	HPRT1	Hypoxanthine-guanine phosphoribosyltransferase	7	6597.65	9173.3	6426.09	7451.28	7721.93	6579.05	5239.4	5777.49	5736.81	4766.54	6001.57	4501.26	8316.73	6167.96	6538.52	5754.95	6195.98	6629.7	8145.18	6767.77	3541.05	6623.97	6835.47	6451.46		5657.47	7358.48	4576.18	7621.41	6551.33	6401.46	7492.24	7966.01	5682.87	7354.82	6607.13	7667.55	6231.24	6681.05	12131.9	6684.18	8283.82	8680.8	8751.83	8727.54
P00505	AATM_HUMAN	GOT2	Aspartate aminotransferase, mitochondrial	18	12109.5	12349.1	19294.7	16350.4	19271.4	11575.5	14280.4	13443.4	12607.8	17116.3	16923.3	23352.5	19189.9	18732.7	15304.2	14956.4	18297	20373.9	17723.1	11742.3	9351.2	18951.8	13725.2	21131.2		22687.6	17014.1	13391.5	11723.4	15112.7	15649.9	13437.1	15499.3	17382.6	15957.9	15568.4	8658.44	14859.1	14953.1	6448.29	14224.5	17846.4	19440.5	19626.6	13874.9
P00533	EGFR_HUMAN	EGFR	Epidermal growth factor receptor	8		1486.67	1932.5	1947.96	2795.08		1314.04	2149.58	2671.77	1510.55	2217.45	1283.98			1716.34	1981.68	2845.42	1568.62	3081.74	2635.56	2868.44	1659.99	3207.18	2005.43		1476.38	3575.39	1528.83	2564.29	3342.98	1663.73	1293.94	1861.76	1245.93	1915.03	2110.42	2479.38	1762.1	3082.68	2788.54	1537.44	2223.52		1672.04	1798.71
P00558	PGK1_HUMAN	PGK1	Phosphoglycerate kinase 1	29	95757.4	248572	180452	112757	168235	201768	145793	157779	291726	87309.4	135096	113041	186266	151380	199774	171349	144715	142353	238080	187717	564019	157170	252649	81191.4		170567	205837	172444	263049	300562	105073	180665	99830.6	140621	307269	187736	340112	199564	202804	489015	235550	337567	282346	175708	192784
P00568	KAD1_HUMAN	AK1	Adenylate kinase isoenzyme 1	7	6189.34	6443.71	3979.86	8289.42	4724.45	6288.91	3953.8	6450.98	7787.77	7749.29	7494.57	5888.91	7550.44	6477.62	6383.66	6602.2	7366.36	4588.64	4778.75	5396.74	8720.22	5122.88	4697.29	6485.11		5358.65	4401.09	8501.22	6840.43	5983.22	4447.26	4730.87	6282.67	5533.88	5906.9	7327.52	5421.39	6469.98	3406.31	6818.26	6060.9	6704.54	8462.3	4918.64	4022.86
P00813	ADA_HUMAN	ADA	Adenosine deaminase	2								1680.79		450.35	2504.14																2274.21	987.283		1185.62				862.382			1606.47			1382.92			1676.55
P00846	ATP6_HUMAN	MT-ATP6	ATP synthase subunit a	1
P00966	ASSY_HUMAN	ASS1	Argininosuccinate synthase	16	27016.4	34409.1	33660.4	48855.6	33282	49015.9	83787.6	60888.9	71079.3	64811.9	82776.2	58757.4	36980.1	47685.6	33977.4	62078.8	72724.3	69671	25985.6	58074.8	28943.7	52362.7	51531	32344.4		60528.5	34243.9	82597.8	43415.9	34426.9	46806.5	60708.7	79707.5	44860.8	41422.3	53005.8	28424.1	64758.6	32078.2	26460.5	46310.1	47121	49861.8	55036	37879.8
P01008	ANT3_HUMAN	SERPINC1	Antithrombin-III	2							4413.6															711.477
P01023;P20742;P20742-2	A2MG_HUMAN;PZP-2_HUMAN;PZP_HUMAN	A2M;PZP	Alpha-2-macroglobulin	1			851.574				1952.71		511.562	1131.74	1090.12	1830.3			1059.06	1166.59	286.507	819.979		1048.32	1028.01	1555.01	1653.79	1048.07		732.552	771.696	1125.9	1581.8	1014.34	1202.11	1339.55	1154.87	386.879	1926.23	1280.3	1816.97	841.902	533.889	1060.34			1184.09		836.411
P01024	CO3_HUMAN	C3	Complement C3	3					1098.27		1453.1		1414	957.272	1093.29	842.169			1140.36	830.236	1137.85	863.503	708.802		1078.11		672.722	1326		2341.07			749.935	1206.07	1371.07		753.561	696.708	1603.13		1020.38	2278.9	783.361	1907.24	1330.12	1353.29	1981.34		1149.62
P01033	TIMP1_HUMAN	TIMP1	Metalloproteinase inhibitor 1	2			1313.66		975.255			1201.99	2557.9	713.086	1092.6	1198.84			1877.69	1245.82	893.435	1753.75	1457.68	788.39	3651.32		1851.01	2649.8		1618.15	1172.09						473.859	545.758		1181.56	2812.52		1110.52	1516.69		1800.63		377.11
P01040	CYTA_HUMAN	CSTA	Cystatin-A	3
P01111	RASN_HUMAN	NRAS	GTPase NRas	4	3738.68	2236.77	1925.87	3602.54	2374.44		2770.52	2031.13	1923.19	1624.34	1584.53	2030.65	2426.28	1895.97	2173.89	1502.71	2494.46	1854.07	2376.36		2835.94	2153.35	2849.74	1888.44		2104.27	1578.02		2354.69	2808.67	2287.96	2451.87	2415.65	2783.26	1291.37	2619.18	2919.88	2769.34	2575.29	2425.93	2112.51	2584.26	2035.14	2851.58	2224.62
P01834	IGKC_HUMAN	IGKC	Immunoglobulin kappa constant	1
P01857	IGHG1_HUMAN	IGHG1	Immunoglobulin heavy constant gamma 1	2																						562.214
P01876	IGHA1_HUMAN	IGHA1	Immunoglobulin heavy constant alpha 1	1
P02042;P68871	HBB_HUMAN;HBD_HUMAN	HBB;HBD	Hemoglobin subunit delta	1					2295.86		2261.33			925.237		1191.21			2044.92	2429.61	1563.37	2348.65	17652.8	2488.67	1204.25						2504.15	2239.42	1748.1			1399.94	1624.81		1932.02			1534.34	38836.3		1639.82			3076
P02100;P69891;P69892	HBE_HUMAN;HBG1_HUMAN;HBG2_HUMAN	HBE1;HBG1;HBG2	Hemoglobin subunit epsilon	2																																							947.888
P02533	K1C14_HUMAN	KRT14	Keratin, type I cytoskeletal 14	12		9760.54	5620.45	27684.7	2794.1	4323.6	2273.8	4689.14	36233.9	4659.95	18796.5	13646.2	2281.56	7945.03	8302.57	4883.08	7066.14	12819.4	19469.5	5505.11	10914.4	10853.2	6538.22	5668.16		23110	1142.64	2458.42	1774.98	8296.79	3080.31	4503.02	7357.7	19328.3	16131.8	1231.56	25552.7	1607.61	61500.8	20206.8	4933.64	26888.3	4716.41	6459.68	10635.9
P02538	K2C6A_HUMAN	KRT6A	Keratin, type II cytoskeletal 6A	9				1041.06	1408.59			988.523			7320.13		3506.56	1346.7			3281.58		2887.41				626.655			1250.89	1093.81	4787.16				854.248												5365.24	409.591
P02545	LMNA_HUMAN	LMNA	Prelamin-A/C	47	24988.8	53141.1	39418.1	42820.9	35518.5	32768.7	46022	38385.4	52550.7	41106	37061.6	37713.9	41681.7	47237.8	42006.4	38458.4	49306.9	39829.3	49084.5	42494.1	57999.2	40226.5	41008.5	35722.9		39585.4	35482.4	48088.6	48371.5	45827.9	45733.9	44131.5	36405.1	36894.1	49054.9	37699	65931.1	46188.1	41498.9	51044.9	43287.4	43411.2	42208.4	32769.1	44858.7
P02656	APOC3_HUMAN	APOC3	Apolipoprotein C-III	1																								878.517		800.944		502.518	445.223			549.686				1255.68	636.396		488.196	533.152	561.855	469.711		516.567	508.181
P02751;P02751-10;P02751-11;P02751-13;P02751-14;P02751-15;P02751-17;P02751-3;P02751-4;P02751-5;P02751-6;P02751-7;P02751-8;P02751-9;P02751-12	FINC-10_HUMAN;FINC-11_HUMAN;FINC-12_HUMAN;FINC-13_HUMAN;FINC-14_HUMAN;FINC-15_HUMAN;FINC-17_HUMAN;FINC-3_HUMAN;FINC-4_HUMAN;FINC-5_HUMAN;FINC-6_HUMAN;FINC-7_HUMAN;FINC-8_HUMAN;FINC-9_HUMAN;FINC_HUMAN	FN1	Fibronectin	2			3707.78	1403.37	3099.37			2320.62	3336.68	2159.57	2278.16	3141.35	6082.34	2427.56	3279.43	1688.86	4278.84	2442.27	2387.79		1412.56			4554.6		3686.3	4135.72	4657.78	3476.73		3436.18	2561.64	2639.27	2916.13	3579.74	3845.9	5164.78		3907.3	4048.21		4567.28	2961.95	3618.9	1753.9
P02768	ALBU_HUMAN	ALB	Serum albumin	5	146285	144233	71736.3	133988	154626	129688	238734	140744	175463	155950	132036	136509	129179	186132	181926	149946	181746	185399	156101	226978	195865	178477	155226	148024		112885	149084	166026	188236	170391	149174	194023	103000	72265.4	192798	128983	149197	172605	109196	115071	150292	176321	245888	158635	114316
P02771	FETA_HUMAN	AFP	Alpha-fetoprotein	3	3017.63	5220.25	1952.75	2229.73	3142.17	7328.89	4380.77	2680.21	3431.71	2996.96	2316.66	2036.17	2711.23	3766.82	3257.18	3495.13	3867.55	3726.43	3068.55	4772.46	4835.05	2818.71	2382.92	1749.38		2193.01	2411.74	3171.36	3332.43	4365.99	4180.43	3483.81	2470.39	2227.72	4026.01	1632.17	2318.5	4811.37	2153	2969.1	2851.59	3883.95	4021.93	4211.57	2906.39
P02786	TFR1_HUMAN	TFRC	Transferrin receptor protein 1	27	18630.3	17978.2	15982	18093.8	26288.7	17091.4	16913.8	52507.6	38668.5	16794.3	26142.3	13890.8	13401.5	15098.1	17332.1	21036.9	15945.7	13098.3	23104	19599.4	17752.5	15558.6	12787.2	12841.3		16069.3	22226.5	15562	18443.1	27394.9	11321.1	17248.8	22010.4	16259.1	11923.4	18940.8	17609.7	21203.2	26436.8	50041.3	18370.2	39301.8	40214.8	14511.6	19367.9
P02788;P02788-2	TRFL-2_HUMAN;TRFL_HUMAN	LTF	Lactotransferrin	1	9022.02	8461.02	3275.08	7503.74	9721.32	6672.7	8237.92	5560.02	8021.49	7050.7	5640.88	7497.23	6837.39	11547	10583.1	6682.82	4152.92	8635.48	6393.58	10960.2	11727.9	5995.39	7635.92	9376.98		6788.68	10061.6	7658.58	9504.87	7298.52	5050.48	8752.14	4822.28	4131.08	15390	6599.48	10237.3	6783.8	6147.14	7695.94	10709.1	12987.2	16417.7	10869.2	7427.34
P02794	FRIH_HUMAN	FTH1	Ferritin heavy chain	3						1362.31		1203.74	1457.47							1346.19			566.312	1238.4	1720.49								1866.88				1047.59		1243.51		3752.45	2334.76	1641.76	2466.49	1267.85	2843.31		1902.65	585.136
P03905	NU4M_HUMAN	MT-ND4	NADH-ubiquinone oxidoreductase chain 4	3	3063.08	2062.53	2542.36		3182.37		1847.04	3379.41	1884.05	2354.87	2078.93	1652.88	1566.79	2807.28	2438.68	2503.06	1760.49	1773.49	1555.9	2410.17	552.799	2188.81	1990.7	1507.13		1943.67	3431.46	1891.73	2025.41	2111.1	1676	1955.81	1600.93	2185.74	1329	1894.03	1546.82	1337.92	1724.94		2146.52	1851.46	2233.1	2327.31	1995.56
P03915	NU5M_HUMAN	MT-ND5	NADH-ubiquinone oxidoreductase chain 5	4			1280		1092.08	1607.75		1130.23	1458.24		1630.08	1116.31	1771.22	1625.31	1424.73	806.689	1292.58		1495.29			1216.16	1281.3			1374.08	1407.36	1922.2	1190.72	955.729	785.551	1310.9	1356.31	1128.46	1095.8	1294.73		1185.6	1083.4		1366.53	2550.68		1498.6	1002.2
P03923	NU6M_HUMAN	MT-ND6	NADH-ubiquinone oxidoreductase chain 6	1			1410.61		880.561					700.27	2035.98	1151.78		1903.05	1200.19	1552.68		1440.17	860.168			1164.57					1526.66	1698.39		1208.83			1063.14	1195.81	1235.18	614.874	1117.58		1781.83		1285.19		2216.81		970.488
P04040	CATA_HUMAN	CAT	Catalase	18		3763.93	4129.59	4864.43	2461.93	5468.83	3231.48	2460.37	4535.58	4266.28	5776.54	3833.3	2702.86	2591.25	3357.97	2568.94	3383.02	2916.33	3327.22	1974.42	756.059	3984.4	1797.47	3173.74		4396.69	2295.47	3406.28	3063.54	1711.36	2987.8	4428.26	3866.71	2446.19	5477	2206.7	1169.52	2561.28	2792.55	2838.33	2410.45	3868.85	1884.55	2984.94	2461.47
P04062;P04062-2;P04062-4	GLCM-2_HUMAN;GLCM-4_HUMAN;GLCM_HUMAN	GBA	Lysosomal acid glucosylceramidase	4		1609.1	840.305				2221.78	1474.02	2120.11		1279.37				1689.38	844.477			870.788		1275.57					2475.5							1296.07	720.021		1966.32		1708.3	999.584	2122.62	859.855			1749.05
P04075;P04075-2	ALDOA-2_HUMAN;ALDOA_HUMAN	ALDOA	Fructose-bisphosphate aldolase A	22	51569.6	82403.1	97251.6	103401	91237	62691.9	81860.1	73400.4	126212	73398.4	74982.6	77436.7	83077.5	65871.2	90839.1	64971.6	72811.5	86275.3	105293	65707.1	217832	89221.9	71616.1	59920.6		118870	63307.3	71758.9	82211.7	87929.5	53983	64278.3	54487.4	88010.4	110529	66885.7	89136.6	70963.3	52181.6	180388	64796.7	100534	106092	85033.1	51557.4
P04080	CYTB_HUMAN	CSTB	Cystatin-B	4	11637.2	18358.7	13055.3	30322.9	19130.8	17303.2	17469.4	18180.2	20245.1	16471	22918	16901.9	14682.3	13109.8	12890.9	15721.3	17522.3	15519.7	16979	14858.5	23213.6	14048	17869	14710.9		19084.2	10757	17083.2	12492.5	16246.1	16411.1	18275.6	14528.3	16289.6	17559.5	17845.8	19085.8	17477	15875	17471.4	14945.8	11295.8	15798.9	14525.6	12401.4
P04083	ANXA1_HUMAN	ANXA1	Annexin A1	18	17473.9	55826.1	61341.2	56255.2	37615	23583.4	38981.9	35478.4	59063.6	33227.1	26239.3	53804.2	46607.2	51009.7	39162.5	35043.9	42071.7	45309.4	47809.3	42165.3	63267.6	24627.2	39380.4	33524.8		26489.1	27984.8	26605.3	30885	41199.7	32703.9	29947.1	17568.2	42135.1	35800	43033.5	49949.1	48824.3	39800.4	68184.9	33928	65135.6	51241.3	44460.9	33655.6
P04114	APOB_HUMAN	APOB	Apolipoprotein B-100	4						3717.84	1528.92	8054.22	1372.22		1667.69	1969.56				2189.16				2324.62	1573.23	1025.37	2594.13						3234.54			1529.61			4068.56	1095.76	1037.83		1763.13		2266.65			2154.33	4333.23
P04150;P04150-10;P04150-2;P04150-3;P04150-6;P04150-5;P04150-7;P04150-8;P04150-9	GCR-10_HUMAN;GCR-2_HUMAN;GCR-3_HUMAN;GCR-5_HUMAN;GCR-6_HUMAN;GCR-7_HUMAN;GCR-8_HUMAN;GCR-9_HUMAN;GCR_HUMAN	NR3C1	Glucocorticoid receptor	2			256.583					526.379	459.174		531.806		1071.3	696.346					506.205	553.256	571.631	395.422					551.877		288.548	534.647	317.956	801.478	407.938	237.988					329.629	404.036	335.291	463.735	532.221		213.448
P04179;P04179-4	SODM-4_HUMAN;SODM_HUMAN	SOD2	Superoxide dismutase [Mn], mitochondrial	5	3128.45	18858.8	1165.09	16995	4084.82	5912.36	3061.48	5299.39	5313.64	2080.23	1872.08	8631.68	4401.35	5710.28	3203.53	5741.62	8918.66	2440.57	3603.61	3501.48	32668.3	1851.88	6200.91	12499.3		22198.3	4776.67	7035.97	4419.65	8646.02	2578	2687.96	2037.17	5657.45	5129	11421.9	29879.2	28463	8788.22	32253	6052.93	6201.07	7190.74	11090.9	4090.77
P04181	OAT_HUMAN	OAT	Ornithine aminotransferase, mitochondrial	5				1652.43			1111.66			451.247	914.763			2672.46	2046.91	1559.7		2420.55					1572.89							1295.37		1032.51	1344.37	637.938		1250.91	2160.61			1231.33		1772.3		1070.92	2085.65
P04183	KITH_HUMAN	TK1	Thymidine kinase, cytosolic	3	2563.05	5789.57	2973.21	3503.24				3782.36	4285.48	2452.52	4836.65	2053.29	3505.97		3389.2		4417.67	843.169	5246.52			2575.87	2488.77				2513.89		1880.3	2677.98	3106.96	3594.76	3090.92	3557.21	3565.06	2787.47		4418.55		3973.71	3877.98	3498.26	920.179	3504.78	3846.88
P04259	K2C6B_HUMAN	KRT6B	Keratin, type II cytoskeletal 6B	2											2372.09		1688.73				2235.35											2884.51				801.561				1140.65			1177.78					2989.89
P04264	K2C1_HUMAN	KRT1	Keratin, type II cytoskeletal 1	50	50726.6	89321	50868.4	263586	85368.4	207375	46155.7	29792.6	79131.3	52531.1	172190	55234.9	64705.8	43934.8	74610.5	29296.6	54219.6	58786.9	89094.9	47649.3	88373.5	90784.7	80868.3	38741.4		72692.8	51947.4	54549.7	32793.3	42051.8	28562.9	41597.7	47527.6	48693.9	49902.5	34992	65786	51916.4	70046.4	65499.3	36736.4	62607.5	31667	43877	55981.4
P04350	TBB4A_HUMAN	TUBB4A	Tubulin beta-4A chain	1	13753
P04406	G3P_HUMAN	GAPDH	Glyceraldehyde-3-phosphate dehydrogenase	15	247601	344701	321543	301497	311302	307991	292614	344694	400417	239779	362853	270783	283846	291652	331022	272755	263663	259242	352226	328334	601475	307049	285354	210367		373189	321878	382043	300910	343143	204664	292073	315010	292692	367618	344122	378834	297082	272163	675556	323857	366231	394665	324812	267486
P04439;P13746;P13746-2;P16188	1A03_HUMAN;1A11-2_HUMAN;1A11_HUMAN;1A30_HUMAN	HLA-A	Isoform of P01891, HLA class I histocompatibility antigen, A-3 alpha chain	1			5196.83	7232.23	2990.68		10016.2	4969.51	6232.65	7365.29	4983.76	7424.39	8320.1	6148	8883.53	4949.07	7551.62	5366.39	5160.59	6009.08	7662.46	6123.87	5153.28	6503.34		8974.64	5517.07	7243.4	8527.03	5528.97	3974.28	3079.72	5383.96	8960.4	2894.67	5381.96	7021.94	4491.23	4507.65	5158.59	6688.64	4087.33	4624.45	4849.04	5356.95
P04632	CPNS1_HUMAN	CAPNS1	Calpain small subunit 1	5		6876.15	4361.95	5637.52	6021.36		6592.94	3302.63	6706	4773.14	4156.19	5202.56	3950.7	4876.46	4834.14	5507.19	6521.91	5146.56	5450.4	5563.56	4448.99	3715.82	3872.95	6420		6314.18	5157.08	3939.08	3123.53	2975.1	4774.97	4667.44	4297.26	4778.45	4386.16	4272.71	6911.52	5615.54	6349.93	7232.5	3310.31	6328.18	4853.45	4735.98	2630.19
P04792	HSPB1_HUMAN	HSPB1	Heat shock protein beta-1	11	20543.1	13050.6	20290.3	21106.1	20872.4	16391.7	9627.33	19123.4	14386	17386	11019.2	18968.9	11873.9	11893.9	15742.6	18929.7	10307.1	15006.8	14232.5	13937.1	10479.5	12991.4	14798.7	10032.5		14283.7	12815.5	8434.19	19199.3	13764.7	11214.9	30346.4	17551.5	18157.9	18779.4	19069.3	22804.4	15140.3	12744.5	17622.3	13177.3	17474.1	26161.4	27296.7	30259.4
P04798	CP1A1_HUMAN	CYP1A1	Cytochrome P450 1A1	2		1439.71	906.723													814.515								713.397														2390.78		633.167
P04818	TYSY_HUMAN	TYMS	Thymidylate synthase	8	4483.2	2906.09	2786.58	3209.87	2497.39			2316.64	4253.38	2188.8	1707.74	3743.45	2367.82		2842.96		5161.79		2721.23	1954.67			1622.19	4323.98		1591.62		1585.6		2064.47	2594.06	2259.12	4319.13	1596.69		4440.25		4021.97	967.634		1734.22	3427.66	2910.12	2908.86	1689.46
P04843	RPN1_HUMAN	RPN1	Dolichyl-diphosphooligosaccharide--protein glycosyltransferase subunit 1	22	8383.92	10152.5	8899.36	9217.74	8875.76	10706.1	9306.77	7123.93	12638	8801.8	9972.33	9240.02	9064.5	9935.07	7789.46	8237.4	9818.92	8908.72	12961.7	7585.37	14691.5	9641.2	7447.96	10544.2		13320.1	10696.6	9472.75	8238.86	7931.54	9250.52	5703.42	8711.91	9026.07	10669	10067.5	11984.3	9717	10672.6	8486.85	9944.62	9797.27	9091.21	11453.3	8482.71
P04844;P04844-2	RPN2-2_HUMAN;RPN2_HUMAN	RPN2	Dolichyl-diphosphooligosaccharide--protein glycosyltransferase subunit 2	14	5869.5	7050.54	8207.1	6332.19	5299.18	5358.9	5266.06	5865.92	6384.64	5822.6	7417.38	4717.58	4278.88	5291.81	5456.53	4248.72	4631.26	4839.49	7183.3	6620.54	5597.78	5642.46	3988.06	5277.06		6998.22	6249.63	6222.3	4827.32	5825.59	5319.44	4015.74	4778.92	6646.33	6613.17	7340.44	4837.93	5037.79	6526.12	6591.73	6901.99	7056.96	6909.88	5034.54	4294.71
P04899	GNAI2_HUMAN	GNAI2	Guanine nucleotide-binding protein G(i) subunit alpha-2	3		1877.04	2886.75	4383.06	2279.77	2126.18	2207.64	2696.08	2427.05	1210.77	986.165	1304.02	1460.89	1641.19	2762.22	1809.53	2275.44	2263.03	2550.88	2339.97	1433.38	2086.51	1399.77	1506.91		2569.68	2901.74	1632.73	1653.25	2953.73	2104.17	758.045	2618.3	1129.75	2799.32	1900.14	2541.2	2573.83	2628.46	2978.34	1460.45	2029.79	2311.75	1796.18	1543.19
P04920;P04920-2;P04920-3	B3A2-2_HUMAN;B3A2-3_HUMAN;B3A2_HUMAN	SLC4A2	Anion exchange protein 2	2								264.931																												264.632				426.958
P05023;P05023-4	AT1A1-4_HUMAN;AT1A1_HUMAN	ATP1A1	Sodium/potassium-transporting ATPase subunit alpha-1	29	12763.2	4575.02	7551.3	7470.2	9680.22	6556.64	7687.69	7463.81	7025.27	6214.37	6263.78	7230.82	7819.75	7285.67	9430.22	8173.69	6942.99	6735.61	8162.19	7929.15	10559.4	9909.03	8412.13	7561.23		8144.11	12687.4	8311.59	5858.54	6751.66	7267.03	7568.41	8470.06	7241.95	6696.25	7215.47	6576.47	6489.05	8997.73	6976.51	5433.11	10448.9	6162.38	8812.05	4515.57
P05026;P05026-2	AT1B1-2_HUMAN;AT1B1_HUMAN	ATP1B1	Sodium/potassium-transporting ATPase subunit beta-1	3			2978.91	2737.24	3339.9		4254.63	3450.8	3763.67	3016.05	2119.72	3653.76	2574.74	3154.7	4638.05	3686.43	2987.73	3343.56	3932.51	3558.27	2778.49	4230.12	4012.39	3695.17		4322.95	6705.05	3737.47	2327.07	2708.22	3759.26	2709.13	2999.07	3176.46	4219.86	3084.03	4059.59	1979.49	5051.52	2655.13	2079.54	4590.8	3218.49	3660.95	1900.67
P05089;P05089-2	ARGI1-2_HUMAN;ARGI1_HUMAN	ARG1	Arginase-1	2
P05091	ALDH2_HUMAN	ALDH2	Aldehyde dehydrogenase, mitochondrial	10		1544.74						606.831	183.378											425.151																	617.044		176.767	1136.61					1120.14
P05109	S10A8_HUMAN	S100A8	Protein S100-A8	1																												7513.22										1037.65
P05114	HMGN1_HUMAN	HMGN1	Non-histone chromosomal protein HMG-14	2			9187.35	12849.5	10266.7		13325.2	14764	15205.7	11566.3	12716.8	13140.5	12878.2	12788.2	14045.8	12241.3	13789.9	11441.8	11531.8	13651.4	16306.3	14004.6	14111.4	12820.4		12110.2	14369.3	19063.8	17291.7	12365.9	15647.6	12050.2	14345	14245.9	15932.8	13798.1	12082.5	14166.1	12706.8	12722.6	15919.8	9447.91	7817.54	12854.2	9337.18
P05141	ADT2_HUMAN	SLC25A5	ADP/ATP translocase 2	18	77366.4	56371.5	67426.8	71794.3	65664	65210.7	79064.1	74422.7	61639.3	64979.2	99950	79921.1	59121.8	82805.3	66352.4	85177.6	76588	74218.6	76904.7	59193.1	20482.1	68472.2	75911.4	49563.9		71632.2	69716	75884.4	65560.6	54194.4	74031.4	68979.9	82944.1	80048.6	57886	62070.9	32562	65971	59334.9	25785	65812.7	55293.3	65901.1	74382.7	52545.2
P05161	ISG15_HUMAN	ISG15	Ubiquitin-like protein ISG15	3																																		542.728					794.586	1242.71
P05198	IF2A_HUMAN	EIF2S1	Eukaryotic translation initiation factor 2 subunit 1	14	19886.4	16180.7	14734.9	14903.5	16223.9	13980.7	15677.1	24324.5	15472.2	15756.9	13687.4	19053.6	19886.6	18207.3	14058.8	17850.8	14539.7	18164.2	12570.9	18111.3	15260.8	15828	14866.5	15843.6		16762.4	16641	18822.7	16218.7	16193.2	15505.1	16197.9	14916.8	16300.6	14512	16539	15164.6	19339.6	16486.6	15395.3	20743.9	16010	14409.7	15963.2	14192.9
P05204	HMGN2_HUMAN	HMGN2	Non-histone chromosomal protein HMG-17	3			2478.93	4098.86			4157.7	4601.45	4775.74	3676.72	5553.33	3921.61	2233.4	3656.45	4824.18	2958.35	5240.73	4417.2	4545.31	3894.08	4655.38	3647.28	3786.7	1985.79		2690.04	2510.85	2311.92	4243.23	2608.75	4920.25	4521.5	5056.51	3252.15		5360.5	5355.51	4592.68	3986.52	2277.17	4057.03		2782.12	2886.37	4144.69
P05362	ICAM1_HUMAN	ICAM1	Intercellular adhesion molecule 1	3	1292.01	1515.86	692.343	926.813	823.992		800.129	922.067						1214.82	391.322		1142.64	570.078		494.121	1018.3		800.06			298.589	592.54		293.802	361.236	490.158	323.138	413.702	506.008		892.014	873.824	771.001	849.506	1103.55	730.41
P05386	RLA1_HUMAN	RPLP1	60S acidic ribosomal protein P1	1
P05387	RLA2_HUMAN	RPLP2	60S acidic ribosomal protein P2	8	53684.5	57202.6	63963.8	55938.8	59803.6	49721.2	61957.7	63792	64290.9	64134.5	54646.2	57990.2	61026.6	66423.1	69201.9	70001.9	66826	69144.5	68538.4	69794.5	55429.6	67434.1	58719.1	52208.1		58991.2	68527.3	58277	66768.3	63792.4	63685.1	60904.3	69282.5	65107.9	62567.2	66252.4	56939.5	58328.6	62654.3	48023.7	67615.3	59414.1	62808.4	63528	70411.3
P05388	RLA0_HUMAN	RPLP0	60S acidic ribosomal protein P0	12	35291.8	35504.2	40720.2	31160.5	36574.1	34503.7	36774.8	44609	34992.2	38743.6	33632.3	39197.2	37761.2	38962.4	39083.1	43742.2	39658.5	39886.8	38565.1	42993.5	32481.4	42044	39874.1	36620.8		39725.2	43667.5	32668.9	40666.1	38351.7	36508.4	37760	44613.2	39535.1	38748.3	41688.4	36322	40203.8	39573.6	33909.7	41711	36476.3	40898.4	39132.9	44349.1
P05412	JUN_HUMAN	JUN	Transcription factor AP-1	1			650.583																923.585			790.655					813.587		1652.34						1799.31
P05413	FABPH_HUMAN	FABP3	Fatty acid-binding protein, heart	1
P05455	LA_HUMAN	SSB	Lupus La protein	19	12279.4	13916.8	19677.3	9211.86	16763.3	10266.7	24649.7	24291	22576.7	25031.4	17207.6	26500.2	20359.4	21880.2	27329	21883.8	18078.9	21105.4	26702.7	23715.8	39056.7	25754.3	24831.6	24160.8		21998.4	30594.8	24023.1	19555.1	26148.4	21639.4	27233.7	20846.2	25821.4	12847	21808.9	21306.2	25680.6	25600.1	24331.7	20885.5	22434.7	14738.5	23798.7	20758.3
P05549;P05549-5;P05549-6	AP2A-5_HUMAN;AP2A-6_HUMAN;AP2A_HUMAN	TFAP2A	Transcription factor AP-2-alpha	3		1795.42	704.419					1256.77	517.977	1321.08				1184.35	845.635	1193.55		459.952		1007.33	669.302		818.995	2111.88			1014.81		1259.15			1998.3	722.191	769.285			1290.14	1412.63	707.946	1938.9	1098.63		1357.81	839.154	1195.71
P05556	ITB1_HUMAN	ITGB1	Integrin beta-1	11	5385.31	6994.78	4991.39	4932.44	3456.37	6712.64	5777.87	4467.07	5889.9	4957.29	4141.22	6114.04	4546.34	5726.91	6687.33	5010.51	2709.93	4775.95	5970.38	5466.63	5290.57	3747.72	4829.06	3624.96		7577.52	6485.32	4385.44	5577.31	3555	2533.23	5305.28	5571.03	4321.77	4982.27	8498.52	9590.1	5854.74	7251.37	6503.59	4489.42	6868.85	3673.01	5628.76	3894.75
P05783	K1C18_HUMAN	KRT18	Keratin, type I cytoskeletal 18	30	89638.3	223167	135326	166871	247798	314446	153276	57813.6	333070	162055	145150	216056	169531	135122	196530	103062	143658	164205	328173	131677	310322	293017	104055	114359		238022	194734	173136	96469.4	131290	95423.7	105830	167677	184988	226250	153943	211954	195829	158900	253102	115012	180183	82108.6	125037	177598
P05787;P05787-2	K2C8-2_HUMAN;K2C8_HUMAN	KRT8	Keratin, type II cytoskeletal 8	35	86758.2	242278	175930	210696	261288	269232	128133	78347	391447	170616	143458	234556	175382	156299	224716	92362.5	160967	175124	400014	130943	309440	277797	108233	121666		272121	171244	158448	80460.6	167023	95576.4	101003	163512	197050	257964	128093	252432	184184	247671	288441	97527.1	217584	105605	148393	172590
P05976;P05976-2;P08590	MYL1-2_HUMAN;MYL1_HUMAN;MYL3_HUMAN	MYL1;MYL3	Myosin light chain 1/3, skeletal muscle isoform	1
P06132	DCUP_HUMAN	UROD	Uroporphyrinogen decarboxylase	3		1314.25	960.313	2183.11	1298.45		2720.25	1678.39	1522.03		2260.61	2778.55	945.42	2394.69	1593.36	1569.59	2391.63	2079.34	1020.94	2387.56	855.766	2430.61				2319.05	2134.03			3334.66	1745.4		1602.64	1728		1356.6	1548.46	2158.99	1366.65	826.257			1927.65	1526.62	1300.17
P06396;P06396-2;P06396-3;P06396-4	GELS-2_HUMAN;GELS-3_HUMAN;GELS-4_HUMAN;GELS_HUMAN	GSN	Gelsolin	8		1671.91	2045.38	3138.43	3408.08	3277.05	2407.34	2453.91	5817.21	1613.83	2207.8	764.522	2500.4	3268.26	2281.84	1783.04	2064.18	2027.52	1859.54	1862.91	3483.51	1858.74	1048.89	2167.47		1770.54	1806.32		1576.62	2494.07	1847.71	2466.26	2434.31	1845.71	2173.34		3576.83	837.647	2538.24	5029.17	2334.46	3354.59	3116.62	1848.37	1149.8
P06454;P06454-2	PTMA-2_HUMAN;PTMA_HUMAN	PTMA	Prothymosin alpha	3		37852.4	81449.4	57249.4	53445.2		72810.7	63645.5	60684.4	66195.1	57629.5	63091.5	62939.5	64823.1	73429.8	55022.8	76918.9	70377.3	79649.3	70921.9	55821.8	72063.7	75553.7	43731.3		48228.3	61167.4	56258.7	72791.3	75281.4	72381.7	72037.3	71631.7	60864.3	87890.7	69569.4	70198.6	69554.1	60446.9	54270	81775.9	88887.6	77368.2	69643.7	60695.2
P06493	CDK1_HUMAN	CDK1	Cyclin-dependent kinase 1	10	11049.7	4690.92	7127.19	5376.42	2600.47	5977.55	4444.45	4442.75	7289.94	6219.84	10268.7	4573.13	11016.8	2586.88	5472.82		6025.4	2851.24	7959.56	2614.05		5069.3	13612.7	3453.22		908.961	9954.89	1588.88	5978.15	6693.86	6901.57	6751.24	7153.79	6358.9	5050.28	11589.2	3213.45	8905.64	4184.17	4199.47	6493.46	4012.23	3658.72	7838.06	12697.1
P06576	ATPB_HUMAN	ATP5F1B	ATP synthase subunit beta, mitochondrial	19	26220.4	27319.7	28364.7	35330.6	24847.3	26397.7	41203.7	34318.6	29106.1	29639.5	23476	35085.4	34487.2	46390.2	27293.9	37997	30773.9	34448.7	30838.8	27189.9	21708.7	36122.9	33965.3	27566.6		35166.8	37385.3	22366.2	36107.9	26352.1	37122.5	36513.3	36028	36004	33871.1	34904.5	26269	36797.2	31482.4	17296.6	38223.3	31768.3	37049.1	37819.9	32059.1
P06702	S10A9_HUMAN	S100A9	Protein S100-A9	2																												9155.61										1114.82				965.406
P06703	S10A6_HUMAN	S100A6	Protein S100-A6	4	49740	230151	255662	197753	193815	155677	195915	143179	222459	180409	241541	216783	162123	217539	184347	191711	267181	164756	223363	185510	628978	150936	180210	170314		217729	174914	130410	189731	221960	153346	178134	151773	151762	201903	173664	344198	224357	187335	404898	149420	224112	164444	137760	131618
P06730;P06730-2;P06730-3	IF4E-2_HUMAN;IF4E-3_HUMAN;IF4E_HUMAN	EIF4E	Eukaryotic translation initiation factor 4E	5			2607.28		3461.65		3077.46	1659.95	2689.49	3143.5	2614.59	2761.84	3629.1	2249.88	1394.81	2599.76	2063.08	1042.28	2394.83			1957.95	1890.2				1530.05	3151.8	1487.39	2209.51	1410.15	1547.03	1655.59	2539.88	1299.73	2303.43		1599.3	1833.99	2000.28	1773.17	2263.18	3126.04	3719.64	1926.47
P06733	ENOA_HUMAN	ENO1	Alpha-enolase	33	337970	366855	349787	298976	350886	424392	329570	336128	408319	288052	214246	286948	358361	340751	387724	364678	306245	311115	401313	380232	562474	378338	425084	243789		343055	390679	401450	450147	440659	278404	412525	314811	316551	431386	391240	429574	393666	355771	561573	393234	418083	385812	353702	419273
P06737;P06737-2	PYGL-2_HUMAN;PYGL_HUMAN	PYGL	Glycogen phosphorylase, liver form	27	2541.1	8176.88	7288.94	2461.38	7883.26	5787.68	4683.56	5367.28	6045.86	6625.82	5361.67	5246.56	6280.19	5720.62	7961.28	8578.36	7222.22	5517.94	7505.23	5900.89	9161.69	4858.52	8747.71	10355.6		7162.41	8176.85	6980.75	5865.52	10083.4	6016.8	4961.4	4301	6855.85	5304.75	8392.94	13723.9	8277.19	6197.33	20782.4	4615.44	6887.62	5412.11	4024.87	6242.21
P06744;P06744-2	G6PI-2_HUMAN;G6PI_HUMAN	GPI	Glucose-6-phosphate isomerase	20	41904.6	46395.1	41498.9	36955.3	31600.2	50071.1	47418.6	49715.7	59466.3	30652.7	38926.8	39095.6	53232.5	37950.6	44764.4	46464.8	41811.4	35389.6	42916.8	53508.2	60617.6	47441.3	55864	29877.6		51129.5	49537.9	54009.5	71723.5	54247.4	30013	49960.2	34210.6	41822.1	71749.1	49912.8	60302.3	53142.6	31001	51494.6	52306	49956.2	67496.5	42448.6	41705.8
P06748	NPM_HUMAN	NPM1	Nucleophosmin	13	44397.7	64368	62243.1	60551.6	70440.9	44904.9	69772.6	63715.7	52088.9	64168.8	66133.2	79746.1	78503.4	76433.9	58591.2	69856.6	55088.9	60404.5	49778.4	74134.2	68748.9	58097.8	83353	104601		87270.8	89717.9	88160.6	80771.2	75241.5	69145.6	66189.2	66209.9	66199.5	67515.3	99646.7	105759	77743.7	88672.6	66070.1	78813.1	71620.6	74179.7	72495.4	84147.8
P06753	TPM3_HUMAN	TPM3	Tropomyosin alpha-3 chain	5	12490.9	20776.4	19711	18734	14433.1	13493.8	21680.6	20853.3	22176.6	18322.2	20930.9	21945	15455.2	18668	20311.8	20013.4	21447	22281.8	22490.2	17310.3	19369.4	17320.1	17524.6	19908.8		22645.4	22491	20062.1	21683.6	20235.9	18677.1	19657.3	22358.8	21292.1	19829.6	16367	19215.4	21001.8	20943.9	29012.1	21088.4	27811.3	19189.7	21747.9	21922.2
P06756;P06756-2;P06756-3	ITAV-2_HUMAN;ITAV-3_HUMAN;ITAV_HUMAN	ITGAV	Integrin alpha-V	2			465.76					240.324	792.48						768.947			785.018	947.503		847.706					1194.14							678.87			991.645	437.675					911.08
P06865	HEXA_HUMAN	HEXA	Beta-hexosaminidase subunit alpha	3		2877.16	3164.96		1844.55			2409.17	2738.68	2183.03		3223.64	4059.3		4967.27	1683.07	3686.64	3537.86	3136.7	1582.6	1539.35	2560.03	2223.3	3339.37		3836.68		1310.59	1783.55	1541.19		3308.5	3310.23	2461.58	3454	2575.93	3601.39	2863.61	1552.98	3926.5	3222.41	2370.75			2226.24
P07099	HYEP_HUMAN	EPHX1	Epoxide hydrolase 1	14			3181.54	12181.2	4389.66		4041.22	3156.81	7950.76	7320.09	6602.91	4918.64	4293.57	2766.85	6172.86	3009.03	6695.67	3764.52	5785.24		4363.69	5609.46		5096.76		9560.26	2906.68	2802.79	2930.6	1627	2729.2		5807.89	5350.37	3219.23			5164.89	2374.17	1868.3	2069.81	837.91	2287.23	4458.85
P07108;P07108-2;P07108-3;P07108-4;P07108-5	ACBP-2_HUMAN;ACBP-3_HUMAN;ACBP-4_HUMAN;ACBP-5_HUMAN;ACBP_HUMAN	DBI	Acyl-CoA-binding protein	7	8305.65	7145.83	15703.5	10935.7	8759.28	15037.7	10468.6	9666.84	8293.95	11837.5	10795	6450.94	8246.91	4860.75	8600.43	8263.74	6285.38	5529.74	9924.64	8529.78	14240	8499.7	8733.97	5829.58		10113.2	9972.89	7587.8	10544.4	6326.79	9484.05	10150.2	11035.8	10765.6	12516.3	6958.71	7479.45	8977.1	7048.51	11951.3	8818.69	7642.81	11400.1	8570.1	4460.08
P07195	LDHB_HUMAN	LDHB	L-lactate dehydrogenase B chain	19	52751.8	55346.9	81848.7	62419	77736.3	65581.6	75331.8	68937.5	67685.4	61701.3	95751.2	63835.6	73772.2	81470.3	70906.8	69165.4	63024.5	61351.7	73321.3	65979.2	63016.8	77050.5	73515.1	60474.8		58951	90000	73278	77321.6	73255.3	75817.9	80333.9	89982.6	75894.4	70679.9	62922.3	50703.4	63289.6	69903.7	76507.8	79964.8	76287.2	65029.9	84760.3	75843
P07203	GPX1_HUMAN	GPX1	Glutathione peroxidase 1	1											1590.15				1284.94						1050.15										646.328			621.998			1173.39			1257.17
P07237	PDIA1_HUMAN	P4HB	Protein disulfide-isomerase	29	12183	26978.9	26341.1	32418.6	20868.4	33441.7	24432	18993.1	38770.2	19024.8	24366.2	17437.6	15469.4	19022	26427.7	17020.8	24493.5	20562.5	30459.7	17210.8	26842.7	20166.4	15737.7	13272.4		25707.6	19339.4	16457.7	16370.9	16604	16135.5	16211.6	19268.7	21825.7	21156.1	16416.8	17993.6	23419.5	19132.8	27558.8	17193.8	18116	19000.6	15731.4	10860.1
P07305;P07305-2	H10-2_HUMAN;H10_HUMAN	H1F0	Histone H1.0	5			4683.31	9127.95	4592.92	12981	6448.54	7585.68	6097.3	8105.28	3987.07	3324.25	7341.03		8568.4	4685.14	8737.79	5075.08	8812.41	6096.45	27000.1	7741.44	4932.68	5228.05		2530.39	8044.44	8533.91	8506.47	9396.91	4180.7	6580.48	4119.21	6536.93	8540.1	3391.24	23861.9	7077.92	9800.47	15498.5	4412.66	3967.61	6332.02	5548.73	6271.11
P07311	ACYP1_HUMAN	ACYP1	Acylphosphatase-1	3	1418.29	3777.28	1077.53	1804.47	1094.54			1655.78	2237.57		949.316				1730.68		1495.59		1867.78		1144.91	874.369	1256.02	2433.42		940.376		1547.81	1464.91	977.012	1274.29	1589.37	1020.32	1401.43	1034.04		1326.38	2264.03	1616.85	1227.98	1556.24	1505.31	1832.09	982.292	800.09
P07339	CATD_HUMAN	CTSD	Cathepsin D	10		3005.15	1466.05	3991.1	2819.59		1871.62	1467.33	2320.82		3112.54	4227.76	4540.79	2056.95	1642.98	2231.78	2124.9	1415.78	1015.86	2056.17	4948.03	1004.35	1052.85	3864.59		8634.65		3173.31		1938.34	1893.11	1350.31	982.702	1722.92		2381.09	3782.65	3734.9	2893.55	5181.4	1054.79	1650.43	875.45	1635.59	1249.83
P07355;P07355-2	ANXA2-2_HUMAN;ANXA2_HUMAN	ANXA2	Annexin A2	22	51444.7	103546	90573.6	69185.7	75787.2	66133	86732.8	74853.9	103698	76662.9	80125.7	57185.6	65190.7	86728.8	101656	54588.7	73557.6	68303	119864	72731.7	103937	57339.3	64019.7	47003.5		67951.9	83046.2	58745.7	81876.6	79511.2	65742.9	78623.3	64799.4	64186.2	87261.6	88823.9	100968	75918.2	110519	114072	64359.6	87191.3	70378.7	68275.4	88280.3
P07384	CAN1_HUMAN	CAPN1	Calpain-1 catalytic subunit	12	2698.73	3120.19	2298.56	3848.42	2821.94	2852.61	3256.78	2049.64	3309.2	2431.05	3551.82	2421.98	2289.86	3085.5	2424.35	2588.76	2549.65	2845.04	2652.28	2109.81	2762.61	2888.15	2158.31	5510.99		3513.7	3284.78	2686.89	1903.47	2392.18	2174.61	2491.08	2211.16	2136.76	3806.38	3079.73	2653.85	4348.81	2494.08	4450.94	1891.24	2782.63	3919.49	3402.27	2378.32
P07437	TBB5_HUMAN	TUBB	Tubulin beta chain	15	122932	168169	163679	157419	118404	134680	125444	159520	142854	137340	142580	112521	131806	109913	164112	120676	163775	116457	158286	131446	141205	136318	162217	97347.1		112954	127050	101669	145309	136283	165105	158868	144455	149579	146499	143252	125019	138393	118803	169216	164185	146088	136406	157710	148625
P07476	INVO_HUMAN	IVL	Involucrin	2													1892.12															13267.3
P07477	TRY1_HUMAN	PRSS1	Trypsin-1	2	121723	138285	43562.7	163125	191812	126476	296251	154859	174958	146248	130053	104092	114413	300009	278070	249195	255948	262750	174016	372720	247390	205036	165702	95468.1		111644	167393	180592	190767	166363	257369	284503	159794	73023.8	340598	92060	148226	257096	135609	175374	302498	397226	438924	368751	211938
P07602;P07602-2;P07602-3	SAP-2_HUMAN;SAP-3_HUMAN;SAP_HUMAN	PSAP	Prosaposin	3			1105.55		1715.87		6164.54	1653.98			2219.22
P07686	HEXB_HUMAN	HEXB	Beta-hexosaminidase subunit beta	7	3172.58		2332.17	5421.07	4162.35	7242.66	4553.12	3900.64	8080.77	3795.57	3786.35	4017.96	4175.1	4592.98	6637.18	3490.45	3860.23	5879.25	4670.45	2365.46	3011.87	3635.73	3776.22	5860.66		4312.05	4371.62	3095.26	2815.79	2858.7	3061.64	3589.27	4539.69	5288.38	5420.38	4004.65	5944.21	4077.68	1874.55	6035.13	4097.37	3463.01	3489.31	4987.21	3572.86
P07737	PROF1_HUMAN	PFN1	Profilin-1	11	104918	77048.7	90592.5	98515.5	119929	88179.6	113777	109502	131498	100997	81598.9	105296	92137.6	78032.6	103681	104953	138090	88523.4	110918	95897.3	94201.7	94119.9	112171	100781		90440.1	108137	98715.9	80857.2	94799	92540.3	90402.3	115203	97687.9	90341	126799	108993	106489	81830.6	158529	104631	121829	91100.5	109506	96947.5
P07741	APT_HUMAN	APRT	Adenine phosphoribosyltransferase	5	12960.3	14660.7	13158.2	10339.9	13849.4	10840.5	11252.3	13187.2	14468.4	12410.6	14243.6	14284.5	15073.9	11238	14595.8	11816.3	11821.8	10114.7	13211.7	8807.96	15393.3	12207.8	9324.4	8341.85		14007.9	10797.4	9753.49	10626.5	14712.7	8687.23	7562.41	9635.22	11322.2	12410.4	10913.4	11071	9547.54	6919.52	14869.2	13573.5	11369.3	10815.7	15710.1	8449.98
P07814	SYEP_HUMAN	EPRS	Bifunctional glutamate/proline--tRNA ligase	39	10003.3	9560.5	12375.5	10431.3	14327.1	14683.3	11352.8	10475.5	10570.1	14303	10887.9	11819.3	11747.5	12462.1	12024.1	13015.4	11382.5	12108.9	10811.2	11978.7	9354.66	9974.17	12938.4	11701.3		11834.2	11358.3	12118.7	11718.1	10836.1	10775.4	11487.5	11903.2	11304.1	9041.27	11293.3	10700.7	10653.8	11858.1	9313.12	12479.5	11465.3	11288.2	10831.6	11901.6
P07900;P07900-2	HS90A-2_HUMAN;HS90A_HUMAN	HSP90AA1	Heat shock protein HSP 90-alpha	42	130535	120588	168122	134729	140559	114014	156894	157667	146339	189275	135431	166117	156216	168866	153730	171210	149026	177418	142756	177241	146127	135254	162633	130252		150126	126462	159614	172455	164186	162251	179033	168162	168959	132101	170684	136556	141412	164401	129990	174623	155404	158815	170644	228106
P07910;P07910-2	HNRPC-2_HUMAN;HNRPC_HUMAN	HNRNPC	Heterogeneous nuclear ribonucleoproteins C1/C2	24	40378.5	43910.3	42976.3	42765	40658.5	50202.7	41839	49753.8	42134.6	55041.9	46352.8	41840.2	45877	46515.5	47127.6	49023.3	46903.3	47012.1	44079.5	46813.6	45366.1	57632	57606.4	39598		35591	53152.7	50088.6	57843.8	52686	53993	57532.7	54356.8	51524.1	57385.7	49052.6	57503.2	47600.5	56177.2	43896.1	57969.7	51353	44022.7	50203	55090.2
P07948;P07948-2	LYN-2_HUMAN;LYN_HUMAN	LYN	Tyrosine-protein kinase Lyn	3		17507	18092.8	14072.3	13194.6	11197.5	10842.3	16257	15419.2	14428.1	18765.2	14793.2	17334.4	12412.3	16130.8	10112.4	17782.4	13814.2	17434.7	11432.8	6963.18	11922.9	20014.8	11655.8		10642.6	16627.3	10164.6	13401.1	15274.6	15225.2	18450	18160.5	14975.6	11226.6	16471.1	11106.5	20126.9	11833	9706.31	12559.1	15747.5	15188.5	16951.2	19860.9
P07951	TPM2_HUMAN	TPM2	Tropomyosin beta chain	3		5563.44	3741.18	3660.14	4115.85	7980.08	4155.71	3058.48	4602.56	5105.27	3708.49	5808.94	5481.09	2756.4	5143.54	4780.96	5738.24	5283.54	6431.62	3678.04	1160.02	6179.19	4144.5	4662.59		4692.43	5961.18	2905.42	4761.22	5662.27	4561.49	3126.78	4627.03	3713.88	3104.14	3213.4	4226.83	3975.39	5277.37	9178.75	3137.55	5931.68	3430.98	4584.85	5614.56
P07954;P07954-2	FUMH-2_HUMAN;FUMH_HUMAN	FH	Fumarate hydratase, mitochondrial	11	8705.34	5348.23	9355.53	8816.34	6535.29	8410.56	7873.45	9629.5	7807.02	9381.38	8993.86	8563.53	9629.46	11591.6	6790.42	9834.48	9245.72	8675	8261.68	7149.84	4793.22	8482.5	8495.44	8514.2		8446.99	9779.32	9567.35	8061.75	6366.68	10433.7	7588.89	9510.76	9209.95	8657.2	8579.85	4909.88	6816.03	5933.46	4065.94	8712.88	8014.2	9920.88	7862.19	7050.08
P07996;P07996-2	TSP1-2_HUMAN;TSP1_HUMAN	THBS1	Thrombospondin-1	2
P08133;P08133-2	ANXA6-2_HUMAN;ANXA6_HUMAN	ANXA6	Annexin A6	24	5943.15	7263	6253.57	5564.11	5793.15	6771.75	9113.35	6153.78	8365.46	6486.96	9741.84	5708.21	4419.39	5678.3	5880.5	5004.38	6617.52	5129.48	5841.02	5461.27	3478.2	5410.41	6185.13	5223.79		5675.84	5268.73	6772.2	6826.45	4116.54	5199.09	6919.58	7390.41	4823.62	6859.65	5612.55	5365.18	6865.78	5234.52	4526.43	5942.14	6056.2	9332.27	6780.42	5401.64
P08195	4F2_HUMAN	SLC3A2	4F2 cell-surface antigen heavy chain	22	18044.4	13780.1	22436.8	15018.1	13342	25873.3	21156.4	39416.5	22312.8	30310.8	32833.8	20493.2	22236.7	18617.4	28460.9	31853.9	22157.2	30839.7	13941.6	38615.6	15794.4	40047.6	25978.6	17090.6		31824.1	24038.8	23429.3	20190.7	22329.9	15558.9	31159.1	44862.9	20320.7	27113.1	17009.1	19552	15931.9	20747.8	30956.7	30060	24310.6	20039.2	39647	19845.2
P08237;P08237-3	PFKAM-3_HUMAN;PFKAM_HUMAN	PFKM	ATP-dependent 6-phosphofructokinase, muscle type	12	3772.81	2567.33	4454.35	3766.13	4593.96	3676.35	3347.62	4062.92	2663.72	4228.46	3768.6	3514.25	4554.86	3955.18	4716.78	3549.7	2625.56	4262.9	3042.48	3025.16	3047.99	3898.36	4201.1	3931.8		4309.16	4532.72	3970.22	3294.11	3180.14	3809.79	3310.91	4355.23	4916.27	4196.85	3011.97	3207.64	3783.22	3325.32	4675.17	3479.25	4288.53	4792.68	3922.53	3954.5
P08238	HS90B_HUMAN	HSP90AB1	Heat shock protein HSP 90-beta	25	98467.2	82302.3	119659	93450.4	89563	72137	102012	113083	87569.2	112882	82345.3	119935	113731	111570	90516.7	108221	102494	116510	91015.1	123864	64013.9	98335.4	102260	98645		115539	91139.8	115287	117965	122869	109857	121227	116850	114935	81354.7	124209	97815.7	101306	125787	86396.7	119425	85333.5	94192.6	112864	130751
P08240;P08240-2	SRPRA-2_HUMAN;SRPRA_HUMAN	SRPRA	Signal recognition particle receptor subunit alpha	10	2248.87	1842.25	1955.29	3103.36	2610.32	2904.43	1805.74	2197.7	1844.37	1345.39	1670.75			1847.09	1607.68	2163.78	1933.97	1817.45	1683.44	2318.75	1953.56	1650.63	1738.01	2321.76		1863.04	2149.45	1699.94	1802.7	1546.25	1729.41	1370.25	2509.11	1902.66	2067.3	948.327	1237.22	1750.12	1806.56	1622.99	2222.64	1809.74	1967.41	2084.26	1340.46
P08243;P08243-2	ASNS-2_HUMAN;ASNS_HUMAN	ASNS	Asparagine synthetase [glutamine-hydrolyzing]	15	7196.82	5279.27	10723	3206.06	9514.96	5870.5	10641.2	7726.52	11652.8	14652.4	9593.16	12499.4	10541.8	10422.5	11084.2	13236	10592.7	15095.8	8467.11	14010.4	2142.4	4869.98	13972.8	14234.4		9733.08	3824.97	12312.8	8511.74	8641.26	9064.47	6285.51	10501.9	6900.61	1528.53	12323.9	5107.66	9353.52	11840.3	5086.5	12044	6731	4159.94	10190.9	9158.42
P08397;P08397-2;P08397-3;P08397-4	HEM3-2_HUMAN;HEM3-3_HUMAN;HEM3-4_HUMAN;HEM3_HUMAN	HMBS	Porphobilinogen deaminase	4	970.239	1182.22	575.637	1319.92	824.023	1152.73	714.084	1151.54	1159.26	687.646	1158.81	966.408	950.109	1340.16	1274.41	1714.68	838.793	1520.6	1364.35	1068.58	650.638	1335.02	1037.96	1463.2		1328.1	1737.31	1538.58	1279.48	1726.32	984.771	1584.39	906.183	1076.01	1796.17	1210.72	1086.75	1704.07	934.685	995.958	1376.66	1342.38	737.316	1012.86	721.359
P08559;P08559-2;P08559-3;P08559-4	ODPA-2_HUMAN;ODPA-3_HUMAN;ODPA-4_HUMAN;ODPA_HUMAN	PDHA1	Pyruvate dehydrogenase E1 component subunit alpha, somatic form, mitochondrial	9	10915.4	5967.6	6895.41	10213.2	7744.51	8348.44	6540	6920.71	4341.66	8294.18	9910.15	8063.41	8261.68	10356.7	5760.05	7239.91	7845.88	7794.21	8205.93	5678.16	4710.57	8330.48	8202.72	9206.21		8524.06	8587.02	8871.57	5293.95	6101.94	8299.95	6336.43	8457.69	5851.18	6154.81	6311.93	4833.98	6673.18	6921.97	3906.65	6864.11	6073.67	4945.37	7489.07	5406.36
P08574	CY1_HUMAN	CYC1	Cytochrome c1, heme protein, mitochondrial	2			1552.24	1055.28	1430.82		2121.15	2369.59	1319.45	991.608	1839.76		1444.8	2430.09	857.717	1721.64	2024.61	820.961	2002.75		2214.88	1198.25	2292.25	1470.82		2005.4		2418.38	1193.06	927.095		1591.47	695.168	1537.23							1886.21			1818.52	1382.51
P08579	RU2B_HUMAN	SNRPB2	U2 small nuclear ribonucleoprotein B''	7	2981.41	3871.49	4115.27	4273.64	3540.92	3533.52	3585.11	4466.98	4276.39	3325.91	3488.6	4648.29	3425.49	2927.38	3919.3	3607.98	3103.7	3655.48	2884.64	2282.48	3759.23	4140.77	4109.93	3606.47		4994.65	4852.19	2684.29	5567.48	3497.89	4242.44	4780.3	3733	5067	4847	4157.16	4214.44	3144.3	4881.33	3366.42	4347.54	4962.72	3873.25	4032.78	4985.9
P08621;P08621-2	RU17-2_HUMAN;RU17_HUMAN	SNRNP70	U1 small nuclear ribonucleoprotein 70 kDa	9	9114.62	13713.7	11459.1	11908.4	12347.9	15546.1	10838.4	11807.1	12255.7	11684.1	10068	11293.7	12627.6	11206.4	12127.3	9646.01	12996.4	12372.5	12031.4	11732.9	13542.8	13080.9	14038.6	12318.6		10944.8	12038.9	8846.65	12630.8	13657.5	11992.2	12161.8	11189.5	11813.2	15029.8	10773.6	9602.74	10877.8	10244.5	10505.8	12015.6	14129.5	10883.1	11825.7	11572.9
P08648	ITA5_HUMAN	ITGA5	Integrin alpha-5	6		1042.61	910.953		1013.09		1774.25	969.208	646.096						1422.29	817.372	652.066	779.377	1331.42		2733.95	734.168	1108.5	1090.93		1399.3	1907.56	1148.14		885.509			709.917	317.729	1015.74	1684.23	1452.56	1789.8	1419.7	1858.35	857.021	1285.28	781.094		864.42
P08651;P08651-2;P08651-3;P08651-4;P08651-5;P08651-6	NFIC-2_HUMAN;NFIC-3_HUMAN;NFIC-4_HUMAN;NFIC-5_HUMAN;NFIC-6_HUMAN;NFIC_HUMAN	NFIC	Nuclear factor 1 C-type	3		3316.54	3368.79	2946.79	3075.35		4043.7	4461.86	4675.09	3931.64	2479.67	2298.72	3246.73	3695.65	3656.19	3253.6	3138.62	3240.17	3607.65	3882.32			3730.43	4066.81		1884.48		3442.63	4796.66	3489.84	4865.88	2108.59	4916.65	4094.67	3292.17	3112.45	3544.23	4472.08	4586.57	2917.56	3874.14	2498.27	2357.85	3733.11	5408.3
P08670	VIME_HUMAN	VIM	Vimentin	42	82849.1	123510	152214	250434	255708	118104	143833	93645.7	344977	169908	171900	238569	161658	148765	236667	109686	179316	186307	367757	117536	338559	331918	139310	106042		210755	171567	149054	110316	159634	106673	149724	183720	176332	199120	119862	229392	182877	252744	234687	119007	210104	115595	145576	182962
P08708	RS17_HUMAN	RPS17	40S ribosomal protein S17	2	5568.27	5366.96	6670.63	4179.41	6104.95	8368.58	5601.09	6013.54	6282.83	6400.48	6634.67	4399.98	5459.1	4922.66	5002.85	5736.68	7208.94	6360.52	6255.77	5758.29	6059.61	6536.36	5157.21	2909.57		3912.13	7256.77	8415.54	5569.24	4929.27	5936.22	7041.81	6548.29	7122.7	6455.41	3894.71	4332.6	4618.17	5417.25	3451.4	5947.76	4773.45	3977.95	4569.64	6733.98
P08727	K1C19_HUMAN	KRT19	Keratin, type I cytoskeletal 19	22	15367.9	47716.9	29824	70559.8	22472.5	20046.8	19794.4	17021.2	73541.8	27329	52108.4	38730.2	28359.6	36066.1	44013.4	16036.4	25416.4	35152.9	65091.4	22045.4	42707.2	51070.4	23554.9	26725.6		61641.9	17457	26826.7	26061.1	26249.1	12069.1	23379.8	27927.1	40211.5	65420.9	11537.6	67036.3	19093.3	110125	71574.2	19549.1	57603	29101.2	24686.5	37799.9
P08729	K2C7_HUMAN	KRT7	Keratin, type II cytoskeletal 7	24	25983.2	30321.7	23781	24022.4	50075.5	55883.6	32368.1	15366.8	37356	42941.6	54992.1	31484.5	29923.2	35062.5	37210.8	22314.4	29708.9	40457.7	49262.5	41111.4	33985.7	55865.9	28080.6	27306.3		39032.7	46418.9	32991	37805.8	25498.5	26408.9	31881	50648.2	16338.3	26016	19884.3	40989	34379.7	55106.6	38712.3	32107.7	54812.6	32131.5	27114.2	45008.4
P08754	GNAI3_HUMAN	GNAI3	Guanine nucleotide-binding protein G(k) subunit alpha	8	8188.62	9016.19	5911.22	6046.81	5629.53	8382.43	6368.2	4427.39	6897.48	6104.86	4549.54	6064.97	5166.14	5624.92	6326.83	6200.47	6210.52	6645.61	5855.89	7134.57	6870.56	4899.76	6472.64	5731.66		6558.78	6113.99	5294.53	5885.49	6752.58	6820.38	4952.83	6647.81	5472.59	7580.6	6019.09	7156.72	6096.4	5695.21	8460.56	5347.67	6382.57	6291.18	6365.16	3835.77
P08758	ANXA5_HUMAN	ANXA5	Annexin A5	20	21242.8	31814.4	25595.1	26943.5	30725.1	29782.1	37295.3	25808.5	45237.1	34488.6	31472.1	27578.4	20384.8	26278.5	32559	25852.3	33065.3	29903.1	39900.1	30374.3	53856.4	25111.9	25124.7	25198		28215.8	26435.7	28482.7	33603.5	32758.8	25681.9	35904.2	31548	32411.4	38661.1	32234.2	37922.3	33487.1	34062.2	58626.2	33565.9	37491.7	32366.6	34015.1	30886.9
P08779	K1C16_HUMAN	KRT16	Keratin, type I cytoskeletal 16	16				3217.24			5676.91		847.643	1042.3	2329.18	1004.99		3417.53							2360.31	2961.08				2227.82		2196.45	1532.65	2086.98		1214.52	511.277	1260.53	1313.99		1191.78		4424.73	1138.61					1133.15
P08865	RSSA_HUMAN	RPSA	40S ribosomal protein SA	11	43383.4	32732.6	34566	30595	39557	38270.5	35866.6	41787.1	38861.3	35171	32861.6	36448.1	38957	38853.8	39754.9	41777.6	42910.2	41770.4	36128.4	44170	32666	43352.3	36113	39111.9		41367.2	48240.4	39647.5	41447	36496.9	38254.6	38466.3	44696.5	37077.4	41153.8	43842.7	45210.5	41752.3	41657.5	39511.5	45669.2	42376.3	52927	43035.9	39968.7
P08962;P08962-2;P08962-3	CD63-2_HUMAN;CD63-3_HUMAN;CD63_HUMAN	CD63	CD63 antigen	1	4986.25	12852.5	3151.03	14895.8	10169.9	16766.8	15063.1	7745.37	16345.2	9388.14	16296.5	6797.03	7955.09	11553.6	9670.02	10565.2	15753.4	11025	10728.1	15326.6	18576.1	8364.38	10710.1	6070.79		11144	9215	9586.3	7724.62	10797.9	4881.95	9582.77	13364.4	11073.4	8547.52	7025.04	14875.8	13968.4	11254.7	15367.9	9642.33	6289.76	5916.2	11091.9	8526.19
P09001	RM03_HUMAN	MRPL3	39S ribosomal protein L3, mitochondrial	2			1389.17					1301.13	1279.2	1255.53	1886.3	1437.67						1654.49		3372.89	725.931		1213.96				1427.71		1349.17		1873.28		1766.66	831.836		1533.3			856.888					957.156
P09012	SNRPA_HUMAN	SNRPA	U1 small nuclear ribonucleoprotein A	3	5489.48	8950.02	7474.45	8199.31	7655.49		5067.9	7879.76	8303.39	8604.37	5595.14	6879.22	7734.42	6664.59	8776.64	7657.4	8742.25	7912.91	7978.13	8122.98	8626.96	10004.9	8256.25	9257.18		8054.89	6577.52	8665.8	9616.6	9462.83	8390.52	7906.6	8894.21	8470.34	9007	8187.15	9953.97	8135.36	8224.52	7444.2	9308.53	8857.76	10663.9	10338.7	7328.72
P09104	ENOG_HUMAN	ENO2	Gamma-enolase	6	142685	163778	138641	176573	131500	148914	150985	148510	160662	121784	104147	89388.5			157651	137995	98610.4	131704	159595	160272	245566	81764	164274	93888.6		154073	155694	100287	186344	145175	88487.7	168976	124621	91478.8	193923	155480	183172	163043	131500	236180	155093	165256	122608	139860	115788
P09110	THIK_HUMAN	ACAA1	3-ketoacyl-CoA thiolase, peroxisomal	2		786.419	318.635		1084.32	1052.07		644.173	1674.35	956.667	1680.33	668.709	1053.58	315.348	954.56		650.366	882.011	619.207				488.847	387.329			535.436	356.271	774.563				591.595	366.974					674.921		695.427	1325.05
P09132	SRP19_HUMAN	SRP19	Signal recognition particle 19 kDa protein	1										1146.15					614.377	842.068						820.101	347.009								764.258	448.108		679.565		529.535				980.385		641.323	1000.93		529.807
P09211	GSTP1_HUMAN	GSTP1	Glutathione S-transferase P	2
P09234	RU1C_HUMAN	SNRPC	U1 small nuclear ribonucleoprotein C	2			5767.04	7224.78	4092.21		5124.63	5628.52	4709.22	5757.71	5628.15	6899.58	5110.87	6449.27	5515.5	5273	6351.09	3719.4	5027.18	3976.68	4704.83	2649.26	7276.19	4845.69		3010.87	3135.33	6429.24	6197.14	5969.79	5552.51	5004.95	5290.38	5453.16		5352.2	5628.78	4922.09	6084.63	4254.69	3833.39	2953.92	6476.36	4623.07	4868.59
P09382	LEG1_HUMAN	LGALS1	Galectin-1	4	9506.4	17289.7	14059.9	12707.7	15167.7	16509.6	17993.4	7940.14	15424.9	10004	15991	4865.47	5638.44	9095.42	11943.1	4691.78	10310.7	7007.71	14892.1	10327.9	23311.2	9696.51	5520.8	4337.48		9329.75	7219.19	3829.8	10809.7	8660.6	5652.23	9285.75	7634.63	10806.1	16743.9	10682.5	17388	9027.29	7705.67	36574.9	7693.75	10226.7	12780.6	4874.39	6836.15
P09417	DHPR_HUMAN	QDPR	Dihydropteridine reductase	3			1466.81		3104.65		1420.2	2052.8		472.458	2210.65	2189.49	1239.79	2232.86	1592.97	1897.29	1916.13		1475.91			1671.03				1579.47	1783.16	1974.54	2629.89		1405.94	2108.55	2414.64	1171.1	768.755	1785.43	1162.09	2560.16	1185	1606.13		1915.87	3035.43		1148.78
P09429	HMGB1_HUMAN	HMGB1	High mobility group protein B1	10	13066.2	9213.83	11230.2	10579.6	6434.35	10310.2	10737.3	13072	13637.9	11874.4	11650.1	6513.3	12492.1	9298.75	13097.5	12880.6	15742.7	10071.5	13706.3	11643.4	13955	13241.8	15706.9	7003.53		5889.27	8787.19	8743.63	14456.2	13241.7	13452.5	18409.1	11054.6	14639.5	14968.6	12726.4	8357.56	14967.9	10519	7469.21	13734	13050.7	8643.57	8889.35	12450.8
P09493;P09493-4;P09493-10;P09493-3;P09493-9	TPM1-10_HUMAN;TPM1-3_HUMAN;TPM1-4_HUMAN;TPM1-9_HUMAN;TPM1_HUMAN	TPM1	Tropomyosin alpha-1 chain	3				15103	4335.86				16300.6		8820.85			11205.6		13740.1			13656.7	9168.56		5344.29						13552.4		13364.8					11995.7	6016.78	10760.4	10523.6	7367.14			14169	9117.54	5005.64	9805.07
P09496;P09496-2;P09496-3;P09496-4	CLCA-2_HUMAN;CLCA-3_HUMAN;CLCA-4_HUMAN;CLCA_HUMAN	CLTA	Clathrin light chain A	3		8371.39	7727.4	6795.36	7483.5		7447	10588.2	8004.22	8238.42	8514.39	9191.53	7810.77	7896.41	8717.51	8205.42	6672.64	7728.89	7215.79	7466.89	8385.62	5616.02	8468.62	7407.2		5837.29	7468.2	8305.29	9275.75	7577.12	6318.31	8488.58	8453.65	8378.89	6934.82	8902.53	11715.7	7604.63	8168.1	9562.93	8926.24	10386.2	8754.91	9057.3	9684.95
P09497;P09497-2	CLCB-2_HUMAN;CLCB_HUMAN	CLTB	Clathrin light chain B	3			3558.49	3108.23	3799.25		2975.36	3210.96	2592.19	2884.4	3513.76	3348.12		4043.2	2280.53	3579.46	2564.51	2464.89	2895.56	2692.8	2908.77	2301.9	2729.09	3246.83		4045.31	3157.36	3237.6	3172.83	2649.12	3835.06	1904.94	3865.52	3192.15	3376.83	2195.01	2514.98		2390.71	2761.35	2466.56	3323.96	3235.86	2792.67	2321.13
P09525	ANXA4_HUMAN	ANXA4	Annexin A4	12		3306.03	4861.08	6610.88	4374.95	3178.47	4446.03	3872.49	3437.44	3396.3	3041.34	2879	4204.73	3905.01	5006.02	2825.84	3666.35	3684.95	6034.31	2432.62	7472.4	3871.1	5323.14	4021.16		2279.38	3165.38	4054.97	4643.33	6051.78	3431.45	4305.9	4631.58	4409.03	5183.32	4566.7	5272.12	4870.11	3160.5	5433.7	5114.39	5554.58	4975.51	4425.86	4155.32
P09543;P09543-2	CN37-2_HUMAN;CN37_HUMAN	CNP	2',3'-cyclic-nucleotide 3'-phosphodiesterase	8					1404.74				1179.65	1411.43									1077.05		712.34	1587.94	1184.67					1639.77	1018.31	961.375			1244.58	950.826
P09601	HMOX1_HUMAN	HMOX1	Heme oxygenase 1	4			757.225		625.627										1089.2						997.633					2076.38	1938.93	1408.61		506.196									1883.68
P09622;P09622-2	DLDH-2_HUMAN;DLDH_HUMAN	DLD	Dihydrolipoyl dehydrogenase, mitochondrial	9		3180.28	2839.7		3371.9	4895.96	1945.86	3426.54	4517	4015.55	5354.14	4745.62	4146.73	6017.57	3099.78	4556.38	2757.34	3693.78	3991.85	3052.46	1682.19	3676.17	4045.85	6780.47		4882.88	5487	5472.49	4196.72	4092.52	5056.77	3888.09	3851.97	3400.68	4404.31	6736.79	4171.88	5233.86	4778.53		6030.1	4047.44	4114.08	5913.38	5122.7
P09651;P09651-2	ROA1-2_HUMAN;ROA1_HUMAN	HNRNPA1	Heterogeneous nuclear ribonucleoprotein A1	17	52293.3	97495.6	115177	103090	99783.4	80580.5	117250	114050	107160	109979	117161	112639	128139	124743	115026	109864	117046	105970	89750.7	108726	124410	111617	115022	121597		99154.8	107664	103227	133984	124675	141486	124190	107892	99394	119162	112237	107718	108246	113334	99126.8	130532	106719	129043	109711	120974
P09661	RU2A_HUMAN	SNRPA1	U2 small nuclear ribonucleoprotein A'	9	4851.99	3262.72	4560.69	3545.17	4254.47	4317.76	3441.1	3756.55	3587.27	4538.96	4162.84	5092.69	4976.16	4014.8	4479.78	3922.49	3410.43	4094.42	3420.89	3011.57	3777.9	4010.17	3820.7	4422.76		3825.91	5646.79	4468.1	4682.67	3878.54	3797.66	4256.22	4621.13	5351.16	4762.63	4611.12	4274.92	3281.34	5505.2	3874.05	4479.79	5792.88	6235.67	4839.26	6185.74
P09669	COX6C_HUMAN	COX6C	Cytochrome c oxidase subunit 6C	3	12819.2	12367.6	19124.8	14665.3	15462.4	10035.8	16734.4	15150	16516.4	19086	16490.9	9964.36	18500.2	15459.1	15615.6	19750.3	14398.9	20685.8	14888.2	11642.8	4868	18252.2	14154.3	15969.6		18313.7	16462.1	13917.1	17852.4	12762.3	17155.3	15493.2	16730.9	17773.6	13803	15403.1	6798.43	19136.9	14440.8	2804.56	15234.8	11187.7	17030.2	19281.4	14909
P09874	PARP1_HUMAN	PARP1	Poly [ADP-ribose] polymerase 1	40	9981.06	8864.17	10584.2	10202.2	8751.91	13783.9	10825.3	9606.95	10522.9	14502.9	13000.2	13583.9	16341.8	10920.6	12841.8	10221.7	13560.7	13045.2	13294.2	11579.1	10478.1	15643.7	14354.9	11954.6		9777.78	10584.2	14105.1	11439.7	16664	12890.7	13502.1	13732.4	16191.1	13383.4	14331.8	10118.2	10946	11958.1	9399.56	11938.4	12747	15354.9	13008.7	9990.29
P09884	DPOLA_HUMAN	POLA1	DNA polymerase alpha catalytic subunit	8			930.604		913.302			1367.64		1246.22		1348.98				754.477	1292.85	824.93				303.099				482.366					1350.52	532.674	956.807	344.917		734.66							234.177	1037.03
P09913	IFIT2_HUMAN	IFIT2	Interferon-induced protein with tetratricopeptide repeats 2	2
P09914;P09914-2	IFIT1-2_HUMAN;IFIT1_HUMAN	IFIT1	Interferon-induced protein with tetratricopeptide repeats 1	6
P09960	LKHA4_HUMAN	LTA4H	Leukotriene A-4 hydrolase	17	5252.08	12175.1	6910.85	6582.35	5215.24	6548.19	7480.94	5855.94	6610.75	8103.16	6274.5	7623.7	6225.91	5532.79	10066.1	8100.3	6825.6	7557.27	6654.63	5727.68	6556.47	6714.21	8829.39	7815.52		7347.31	6648.34	8800.44	7204.08	6999.78	7849.38	6006.6	6379.8	8748.12	8205.08	6733.8	9580.52	6675.49	4829.51	8963.37	6996.86	8432.31	6457.79	6259.34	6242.01
P09972	ALDOC_HUMAN	ALDOC	Fructose-bisphosphate aldolase C	11		4772.53	8012.09	8918.33	12324.7	5408.99	4624.83	7136.3	9479.45	4857.88	7434.79	4411.93	7989.42	5982.57	9400.18	4542.83	5476.7	6769.98	10465.6	4358.69	29472.3	6601.91	4244.24	7524.12		9687.69	7692.27	5016.6	6460.61	11577.4	4765.06	5835.53	7084.39	5403.95	6977.32	6025.47	8185.17	6890.92	3764.04	17512.3	5915.77	7589.16	8458.66	5684.93	6093.14
P0C0S8;Q96KK5;Q99878;Q9BTM1;P20671	H2A1D_HUMAN;H2A1H_HUMAN;H2A1J_HUMAN;H2A1_HUMAN;H2AJ_HUMAN	H2AFJ;HIST1H2AD;HIST1H2AH;HIST1H2AJ;HIST1H2AM	Histone H2A type 1	5	804436	844102	780620	672788	491255	768483	637597	731938	547184	796744	566332	598288	709625	449740	817597	415668	906642	516641	826036	547748	1247680	825761	799829	558361		345497	584162	616127	1016950	801081	893095	824910	791481	696722	980731	713632	843757	724696	550204	547963	703857	428842	478553	461828	790905
P0DMV8;P0DMV9	HS71A_HUMAN;HS71B_HUMAN	HSPA1A;HSPA1B	Heat shock 70 kDa protein 1A	22	138096	90183.3	126520	70609.7	74240.2	74570.7	89872.6	92128.2	62812.5	100712	38500.1	108567	69328.3	78766.1	87813.9	101535	77007	83199.6	105253	86269.3	65664.5	40911.6	65936	71773.8		68535.1	69717.5	72114.1	169279	90046.2	82583.5	130885	114253	122430	51216.8	101257	88471.5	56322.9	104165	59117.3	86052.6	80154.3	123607	111962	226910
P0DN76;Q01081	U2AF1_HUMAN;U2AF5_HUMAN	U2AF1;U2AF1L5	Splicing factor U2AF 35 kDa subunit-like protein	2	12136.9	20327.3	14919.6	15850.5	13026.1	14078.3	15205.9	17011.4	15427.3	16834	15650.2	16087.3	18763.8	13399.9	17271.1	16194.6	17020.5	16402.2	12584.7	15863.7	13995.5	18369.9	22065.4	12482.1		15011.1	13673	17352.6	24037.7	16753.5	20787.1	17661	17524.5	17852.9	19396.1	18424.5	16453.6	16050.2	19194.8	15235	19034.9	14117.2	15855.2	16345.1	17459.1
P0DN79;P35520;P35520-2	CBS-2_HUMAN;CBSL_HUMAN;CBS_HUMAN	CBS;CBSL	Cystathionine beta-synthase-like protein	6			2032.32	3510.23	2993.37		2816.8	2408	3872.25	3321.58	3184.18	4456.62	4510.41	2912.58	2394.9	2998.59	2595.38	4565.98	2596.3	3412.71	1302.69	2919.39	2215.31	2752.56		3168.64	2307.31	4397.69	2119.4	3834.14	1994.89	1684.22	1897.42	2868.55	2402.99	2555.9	2278.43	3059.75	2283.44	2370.71	3141.06	2359.8	2186.48	2288.61	2642.77
P0DP23;P0DP24;P0DP25	CALM1_HUMAN;CALM2_HUMAN;CALM3_HUMAN	CALM1;CALM2;CALM3	Calmodulin-1	8	37473.1	44415.1	41618.1	46177.3	42829.9	38695.5	41797.5	40307	52265.7	37776.1	42960.6	37665.6	37216.7	37998.4	54190.6	39676.1	51985.4	39338.7	57339.1	45710.8	58226	39285.7	50937.8	28456.4		37386.4	41810.3	35502	44223.8	41926.8	45921.8	50473.3	44484	41887.7	47460.3	30915.6	44846.1	48530.3	43722.7	52860.6	39109.7	49161.3	39925.8	48031.2	48639.7
P0DPB6	RPAC2_HUMAN	POLR1D	DNA-directed RNA polymerases I and III subunit RPAC2	2			1450.66		2327.23	2671.06				2431.05		2054.02	1840.84	1588.66	1578.38		1859.94	1145.49	2049.38		1328.36	2619.96	2844.3	2095.32		1966.07	2342.45		1683.98	2454.5	2101.04		975.883	1692.38			2960.9		1811.09	1145.66	1866.56		1292.6		2064.16
P10155;P10155-3;P10155-4;P10155-5	RO60-3_HUMAN;RO60-4_HUMAN;RO60-5_HUMAN;RO60_HUMAN	RO60	60 kDa SS-A/Ro ribonucleoprotein	8		1582.36	1704.65	912.24	1207.35		830.109	1319.18	2048.33	634.604	1474.06	1710.65			1361.72	909.238	1144.83	1236.82	414.66	1057.5	1586.88	746.395		1552.05		1645.59	1638.9	1452.88	1179.86	1411.34	1982.59	1343.45	2352.21	1652.71	2634.98		1666.13		1163.54	2339.94	1579.43	1830.63	2029.87	1469.79	1379.15
P10253	LYAG_HUMAN	GAA	Lysosomal alpha-glucosidase	4			718.844	776.311	1041.27		1754.92	543.429	1173.17	1957.4	665.059	1448.62	967.287		879.651	714.487	1435.68	970.169	894.424	643.424		517.649	994.727			1067.72	536.132			954.052			1268.15			1934.01	1411.12	1831.14	472.338	908.29	861.226	1132.42	1053.78	1772.38	1260.28
P10301	RRAS_HUMAN	RRAS	Ras-related protein R-Ras	3		5381.68	2474.96			3647.38		3930.83	3810.29	1132.35	2554.2		2991.87		4125.76	3217.67			2554.7	4017.59	4168.82	2289.29	2573.93	3305.27		4048.11	2481.02	2872.73	3341.13	2182.29	2901.58	1543.21	2900.59	2478.21	3309.6		3269.71		3227.6	4554.26			2271.26	2105.08	2148.17
P10321	1C07_HUMAN	HLA-C	Isoform of Q95604, HLA class I histocompatibility antigen, Cw-7 alpha chain	9		7254.92	7212.02	6626.69	3477.02	2447.52	7232.7	3422.32	4725.94	6036.27	7846.42	6232.73	6718.91	4794.81	8062.93	4851.23	6121.33	6802.59	6428.55	3543.75	6235.73	6728.85	5816.56	7045.59		8288.6	8563.02	6817.67	6889.45	7014.87	4497.96	3710.98	4598.74	9663.47	7043.93	5827.77	7082.34	5152.32	4015.88	4625	5789.44	4155.23	6800.44	6340.53	4152
P10398	ARAF_HUMAN	ARAF	Serine/threonine-protein kinase A-Raf	5			1198.03					1149.38		1293.21	1093.63	1713.19			1652.51	1254.64			1088.1		1714.25	1360.22	1222.69	1355.94						910.799			924.51	753.782	2476.84	1491.59	1532.66	1264.7	1017.49		1394.44	1831.33	2308.22	1355.63	920.929
P10515	ODP2_HUMAN	DLAT	Dihydrolipoyllysine-residue acetyltransferase component of pyruvate dehydrogenase complex, mitochondrial	8	1767.5		3297.72	3083.69	1932.01	2092.86	2676.12	3073.85	2255.17	2229.68	3522.73	2671.35	2061.81	4862.8	1713.38	3210.31	1763.08	3059.48	2926.39	2253.25	1377.62	2078.78	2822.28	3274.53		3425.06	1327.97	3231.64	3222.64	2455.49	2974.98	3036.06	2954.92	2376.14	2459.62	4440.39	1798.1	2248.26	4122.75	2007.84	4428.26	2715.6	3340.12	3991.76	3218.23
P10586;P10586-2	PTPRF-2_HUMAN;PTPRF_HUMAN	PTPRF	Receptor-type tyrosine-protein phosphatase F	4					2225.65					773.671	1015.44			1009.35		1203.2	1330.95				1338.99	1166.65					1155.34						1433.21	735.515	1905.23		3837.6	1155.45		1536.8	753.479	1072.92		2859.27	1483.37
P10599	THIO_HUMAN	TXN	Thioredoxin	5	23204.4	59304.9	58964.5	58080.2	63902.4	49188.7	79789.5	78381.2	67502.9	61034.5	44636.4	52912.5	56091.7	84964.1	73232.5	84195.5	74705.9	77758.1	69103	87173	91143.5	70470.8	73506.8	34950.8		42878.8	68668	87799.2	78446.5	68252.5	72130.2	104228	97317.8	73218.6	92672.9	54629.2	69069.2	65305	91432.4	83170.3	87281.5	83055	90873.1	88517	84745.5
P10606	COX5B_HUMAN	COX5B	Cytochrome c oxidase subunit 5B, mitochondrial	5	27484	11912.6	19593.1	16823	18322.8	16563.1	22835.3	18193.8	17432.9	21373.3	20636.7	19751.3	18172.9	17821.6	18509.3	22973.7	18275.4	21993.8	20348.4	10957.3	8163.71	18434.4	13339.7	15984.3		16488.3	19729.8	18523.4	18232.7	13618.8	22110.8	19725.1	22455	20649	18709	11594.2	6682.82	13730.6	16636.5	7545.89	17389.3	15220.7	16848.4	21089	16646.9
P10619;P10619-2	PPGB-2_HUMAN;PPGB_HUMAN	CTSA	Lysosomal protective protein	2			669.45							533.69	1062.53				1483.51	1334.79			915.674		1310.8		1343.94											702.696			623.679	914.842		1205.12		1116.01
P10644	KAP0_HUMAN	PRKAR1A	cAMP-dependent protein kinase type I-alpha regulatory subunit	7			2472.56		2608.29			1429.43	3160.12	2055.47	1982.47	1904.63	3127.93	2310.84	1995.58	2046.71	1154.78	1084.81	2975.73	1522.3	1431.64	1380.47	1985.93	1905.96			1647.21		2829.7	1430.22	2055.3	3357.27	3064.26	2863.66	1186.9	2962	748.509	2978.31	1506.57	1700.96	1930.17	3187.9	1569.46	2685.55	5039.43
P10768	ESTD_HUMAN	ESD	S-formylglutathione hydrolase	6	7585.06	2515.21	6076.31	4235.68	2314.28	5065.16	6132.5	4078.22	5935.39	5678.9	4956.42	5327.47	4108.73	4015.38	4384.9	6599.19	6569.36	6104.43	3630.11	6468.26	5980.43	3099.93	6392.58	6891.72		5273.51	4671.27	4560.91	4254.97	4856.4	3580.95	4410.02	4613.5	5034.44	5258.98	4340.09	4838.78	3221.03	2643.78	3724.5	4544.16	5957.27	4142.21	5658.41	5049.71
P10809	CH60_HUMAN	HSPD1	60 kDa heat shock protein, mitochondrial	38	86983.1	49349.1	79159.2	78992.2	79451.2	81664.8	61713.3	68238.8	61744.1	93318.9	71062.9	91600.4	82973.9	96482.2	67496.6	102907	65821.9	88894.6	98856.5	76040.2	41748.4	73509.5	83841.2	86618.5		91128.7	93640.7	77125.1	78796.3	91489.4	82990.5	91695.6	89063.6	83036.9	63025.8	93938.2	56925.6	62118.8	84154.5	25469.9	83500.7	62838.9	72821.1	89267.9	90841.5
P10909;P10909-2;P10909-4;P10909-5;P10909-6	CLUS-2_HUMAN;CLUS-4_HUMAN;CLUS-5_HUMAN;CLUS-6_HUMAN;CLUS_HUMAN	CLU	Clusterin	6		1457.66	1095.44	2319.14	2234.65			1674.43	4410.06	1061.89	1508.81	1835.19	1459.39	2408.09	1197.04		721.762	2060.37	3423.84					1805.13		3147.28				481.949			1443.89	581.26			1145.4		5300.32	2165.99	696.438	836.26	2757.45	1123.82
P11021	BIP_HUMAN	HSPA5	Endoplasmic reticulum chaperone BiP	35	114451	187699	175053	162687	153368	186303	177783	180695	190294	143903	140604	157186	154652	179106	194581	197836	177636	178801	189129	163459	365689	196488	148398	167422		266612	151897	130669	158529	172529	137850	150993	165274	185501	129298	185122	233454	180422	200806	197906	164438	160445	136497	153930	187005
P11117	PPAL_HUMAN	ACP2	Lysosomal acid phosphatase	2			454.799	1245.6	510.32		796.783	557.211	2265.95	518.394	1104.88			1002.3	1310.87		739.051				1410.37			854.532				923.986		647.287	600.98		699.499	681.738	1051.45		762.735	663.102		1375.48	702.119
P11142	HSP7C_HUMAN	HSPA8	Heat shock cognate 71 kDa protein	33	149846	158324	151810	144765	182387	151022	151290	171855	146688	190564	165220	160394	174520	186117	148734	208277	172343	192424	147124	176719	133918	152062	181581	157945		187825	152123	168717	188528	191705	183916	166902	172899	169452	105747	176390	164434	145532	189757	145009	194725	169018	178865	168615	219190
P11166	GTR1_HUMAN	SLC2A1	Solute carrier family 2, facilitated glucose transporter member 1	4	3552.64	9364.09	3703.58	5050.14	3274.43	2787.12	4382.28	3407.21	4963.36	2695.04	2127.86	3033.55	2893.05	2935.94	5713.07	2629.6	3547.74	4569.2	4956.43	4399.48	14049.6	3371.94	6771.41	2701.07		4627.03	9177.25	3179.01	4880.16	8739.81	2143.71	2906	3153.45	3302.12	10573.8	2468.34	11667.8	6298.03	6059.88	16856.7	4396.64	8967.62	4316.74	5403.57	5039.84
P11169	GTR3_HUMAN	SLC2A3	Solute carrier family 2, facilitated glucose transporter member 3	3	5034.81	9326.6	5425.41	3028.72	11125.3	4982.72	2249.76	2983.25	6082.41	4001.67	6311.62	4074.45	3278.55	6245.91	3322.33	6214.59	6237.65	6321.27	12133.1	9382.13	13575	2838.29	7217.34	7434.05		10072.9	7637.88	3504.29	4804.83	8166.11	4005.34	2226.1	4386.17	4467.67	9424.85	3291.48	22431.1	4152.73	8018.38	18354	6630.65	8544.66	2566.24	4351.74	9323.99
P11171;P11171-2;P11171-5	41-2_HUMAN;41-5_HUMAN;41_HUMAN	EPB41	Protein 4.1	3				1120.5	1232.29							801.786			700.013		999.802			737.169		567.131		1012.93		1255.58		1219.52	1291.45		1451.05		1221.67	731.387	1301.92		702.348		823.938
P11172	UMPS_HUMAN	UMPS	Uridine 5'-monophosphate synthase	9		2065.51	1571.67	1826.59	1261.05	1842.95	2236.62	2173.57	1701.48	2012.12	1728.64	1552.6	1937.33	2570.6	2219.9	1875.48	1590.75	1829.17	2071.14	1723.61		1768.64	1116.42	1486.49		1123.14		1487.73	1724.47	1415.26	990.734	1699.31	943.173	1363.45		2954.91	1036.04	1779.07	1567.14	1785.86	3189.41	1877.82	1719.38	1122.21	1390.14
P11177;P11177-2	ODPB-2_HUMAN;ODPB_HUMAN	PDHB	Pyruvate dehydrogenase E1 component subunit beta, mitochondrial	9	5866.31	2888.36	4387.56	4861.39	4386.34	3885.93	3972.19	4633.75	3213.2	4855.78	5916.65	4800.18	4814.86	4536.67	3751.8	5071.83	3463.33	4653.88	4268.7	3611.99	3265.58	4152.12	5422.69	5250.54		6320.12	5904.91	4675.32	3368.6	2846	4825.98	4016.15	5290.42	3332.37	3505.08	2937.82	2597.65	3932.78	3946.43	1888.74	3285.35	4096.19	3703.75	4739.63	2948.2
P11182	ODB2_HUMAN	DBT	Lipoamide acyltransferase component of branched-chain alpha-keto acid dehydrogenase complex, mitochondrial	1			667.734		1142.8	1868.37		892.494		366.182		683.219						1618.02		873.279										1517.45				768.41				759.711	691.985
P11216	PYGB_HUMAN	PYGB	Glycogen phosphorylase, brain form	7	2070.44	3738.42	1789.74	762.247	2468.85	1682.08	1601.09	915.841	1953.01	1442.45	1327.57		2244.59	1227.49	1812.21	1941.71	2057.24	1384.56	1606.78	3661.54	1830.21	1597.8				2122.41	1339.73			1924.5		878.877	1630.91	1735.67	2567.53	837.908	2218.73	1360.87	1911.36	2211.26	1495.37	1608.66	1498.42	1375.24	1706.44
P11233	RALA_HUMAN	RALA	Ras-related protein Ral-A	6		6066.29	5967.97	4374.27	6281.94		5241.12	4592.27	5168.52	5441.37	7639.29	4967.07	5352.74	6948.09	6914.86	7101.32	5158.4	5867.95	5713.54	7033.41	3824.48	4665.26	5395.07	4358.85		6268.4	5922.4	5001.99	3831.36	5828.07	5066.07	5501.03	7522.63	4966.08	5114.86	6872.44	8592.72	7893.03	5099.42	8229.35	5785.85	6517.65	6385.12	5538.32	6464.67
P11274;P11274-2	BCR-2_HUMAN;BCR_HUMAN	BCR	Breakpoint cluster region protein	3			751.112														1560.77	572.366			743.927							1028.62			1651.63		889.007								1422.67	1412.74	3128.5
P11279	LAMP1_HUMAN	LAMP1	Lysosome-associated membrane glycoprotein 1	5	3712.2	5540.21	3086.4	2078.96	3651.4	6203.86	3960.06	3152.82	5488.65	2582.13	2515.52	2843.88	2565.45	3167.72	3835.48	3019.29	2608.73	3514.28	3849.82	4556.5	4568.85	2467.79	3070.76	4583.91		4623.47	4827.79	3958.96	2903.16	3472.89	3491.7	2142.7	3771.74	3197.92	3779.52	8174.12	11134	8308.79	6066.75	7679.32	7375.63	7250.56	6756.17	6276.89	5483.2
P11310;P11310-2	ACADM-2_HUMAN;ACADM_HUMAN	ACADM	Medium-chain specific acyl-CoA dehydrogenase, mitochondrial	10	4351.23	3751.82	4744.07	4375.96	3347.96	4133.2	4454	4723.37	3766.13	2961.65	4489.79	4159.02	4163.75	4976.57	3631.85	4036.37	5502.8	4165.05	4449.76	2631.57	3250.57	3608.06	3707.19	5450.49		4050.97	3704.64	4204.52	3899.61	3476.93	5589.68	4274.04	4270.73	4538.94	3337.74	3824.24	2764.93	4147.09	2775.25	641.484	3434.23	4070.65	5137.05	4276.25	3331.61
P11387	TOP1_HUMAN	TOP1	DNA topoisomerase 1	17	8037.13	8048.04	8143.15	7860.95	8776.4	9681.84	10315	7440.02	7866.28	7361.48	7683.66	8115.32	9209.95	8486.37	8898.46	8960.65	7620.58	9590.32	7283.82	9888.69	8885.86	9504.19	8902.92	9655.37		7629.96	10788.2	7403.43	9533.22	9092.14	11309.9	9037.23	7815.65	8071	8696.54	9633.64	9415.8	8384.25	8897.84	6714.85	8751.16	8267.44	7689.88	7526.83	8695.52
P11388;P11388-2;P11388-3;P11388-4	TOP2A-2_HUMAN;TOP2A-3_HUMAN;TOP2A-4_HUMAN;TOP2A_HUMAN	TOP2A	DNA topoisomerase 2-alpha	49	8313	8536.09	5824.97	5374.17	2357.36	5221.16	3470.89	5360.98	7291.92	5896.25	10519.9	3685.05	10730.3		7821.64	2584.88	6013.82	2465.14	7485.13	2081.74	2285.3	5713.14	15268.3	5676.35			10728	2838.31	7522.12	6293.44	6293.52	11184.3	4694.38	3677.01	6600.74	8992.1	6284.67	6822.92	2913.61	4144.79	7074.97	4354.61	3321.5	4512.45	13264.3
P11413;P11413-2;P11413-3	G6PD-2_HUMAN;G6PD-3_HUMAN;G6PD_HUMAN	G6PD	Glucose-6-phosphate 1-dehydrogenase	27	8674.2	4620.28	7731.09	7853.73	8128.39	10204.3	9110.85	12051.6	10824.2	9692.96	12217.6	7155.19	6961.52	8431.33	7274.22	6304.2	3671.54	7896.01	11056.1	8384.13	4941.62	9121.85	4656.51	6262.99		8100.29	6776.64	7415.26	5928.56	6351.74	5991.87	14323.1	10293.5	5983.94	10874.3	7024.05	7415.83	6379.18	9091.59	9874.19	9302.46	6276.86	11462.6	7997.38	8311.38
P11441	UBL4A_HUMAN	UBL4A	Ubiquitin-like protein 4A	4			1447.71		1810.66				977.179	1453.57	2473.56	1555.64			2028.22	1509.34		1323.67			862.306		1857.63	2331.05		1189.86	1491.16	1210.17	1210.56	1457.81			1463.54	1523.1		1527.25	1303.27		1687.4	864.682	2071.48	1658.37	1964.2	1756.22
P11498	PYC_HUMAN	PC	Pyruvate carboxylase, mitochondrial	23	3576.48	2099.66	4741.8	8050.28	3692.75		2247.47	5183.62	7265.79	7543.05	5267.61	3892.9	2475.93	4515.01	4182.1	4161.07	3847.2	3526.34	3458.82	4091.37	2089.37	6421.39	3603.32	3688.75		3961.1	4059.08	3228.82	4505.28	2841.42	3582.11	4905.79	6565.43	3874.66	4164.06	3005.99	3506.21	4304.05	1614.72	2144.47	4530.25	6862.08	6841.78	3795.91	3339.15
P11532;P11532-2;P11532-3;P11532-4;P11532-5;P11532-6;P11532-7;P11532-8	DMD-2_HUMAN;DMD-3_HUMAN;DMD-4_HUMAN;DMD-5_HUMAN;DMD-6_HUMAN;DMD-7_HUMAN;DMD-8_HUMAN;DMD_HUMAN	DMD	Dystrophin	3					3245.44		1129.57								1143.69		746.546		1303.4								1260.88						812.385			997.574			1063.51	1651.96				879.839
P11586	C1TC_HUMAN	MTHFD1	C-1-tetrahydrofolate synthase, cytoplasmic	38	11470.8	9688.16	9006.62	10409	10408.1	9668.84	9750	12856.7	12233.8	13088.2	11303	14332.6	10142.6	9082.91	11325.9	10647	12046.1	12998.7	11320.2	10692.4	6807.25	11447.2	10227.9	11629.2		11259.1	10239.9	11080.7	8843.2	9672.04	10952.3	11198	13253.5	11049.9	10331.3	9017.51	8704.17	11630.4	8722.17	9140.31	11914	11476.7	13208.1	15053.2	8465.53
P11717	MPRI_HUMAN	IGF2R	Cation-independent mannose-6-phosphate receptor	9			396.365	2662.77	503.718		1047.96	1309.33		834.471		1338.09			482.554			860.34	435.621		1937.12						814.939				574.843		1332.04			554.071			748.056	1869.5	1048.98			621.372	531.252
P11766	ADHX_HUMAN	ADH5	Alcohol dehydrogenase class-3	9		7984.11	2853.18	4457.22	5659		5762.25	4452.34	4713.89	5433.84	4863.67	5612.36	4050.52	4608.29		3890.55	6538.94	5614.69	5442.97	8047.94	6554.24	4302.43	4736.01	2122.45		4662.07	3748.08	4685.87	6080.22	7512.24	3151.49	5016.6	7073.58	4664.58	5975.01	3353.84	2878.55	5292.59	5704.43	6582.33	3172.82	6250.4	4442.7	6083.47	6603.45
P11802	CDK4_HUMAN	CDK4	Cyclin-dependent kinase 4	5		3014.21	2048.69	2299.95	2174.36			1329.13	2057.71	2473.33	1837.03	1303.27	1820.07	1297.34	2237.81	2020.09	1875.07	2003.35	2341.09	1624.25		1334.18	1204.31	1668.59		1910.74	784.57	2407.24	1375.03	1700.21	2192.88	1888.6	2976.84	2207.98		2328.25	1259.11		1253.55	1011.33	1682.58	1713.29	2457.95	3313.62	1704.23
P11908;P11908-2	PRPS2-2_HUMAN;PRPS2_HUMAN	PRPS2	Ribose-phosphate pyrophosphokinase 2	2	5054.29	1330.83	3150.1	1793.81	2794.31		1393.87	1285.5	2323.97	2261.4	2998.21	2276.86	1930.61		3209.64	1555.79	2567.81	2890.94	2675.94	1947.04	928.934	1794.61	2038.82	2082.1		1762.66	1321.62	852.069	1501.49	2149.55	1104.6	1274.82	2433.76	1812.16	2646.34	2260.41		2034.56	1826.35	1847.77	2090.98	2578.2	3417.25	3055.08	2129.66
P11940	PABP1_HUMAN	PABPC1	Polyadenylate-binding protein 1	18	23748.7	16939.3	19059.5	16069.8	20218.4	18220.1	14390.4	20712.4	13663.2	16745.8	20477.4	22024.2	20539.3	23432.7	14541.3	16579.5	13962.7	18954.9	18145.2	16301.7	14643.4	17594	18034	19625.3		16739.3	18162.5	21745.8	21734.4	19264.9	15511.1	20218.4	23447.5	19496.8	18343	19328.4	20218.4	14536.2	19980.1	13111.4	16334.6	18021.7	17914	18022	19792.8
P12004	PCNA_HUMAN	PCNA	Proliferating cell nuclear antigen	10	22128.7	25196.8	25085	27218.9	21254.6	22284.6	18791.2	27416	28870.2	27869.3	29055.2	27643.6	16438.5	12286.4	30499.9	17265	31969.5	24308.7	24910.5	23911.3	11423.2	25621.3	13918.1	19249.5		18621.1	18316	21489	21264.8	32627.8	31925.8	27866.3	31780.5	32753.8	28698.7	17387.2	18782.6	24496.8	16147.7	15278.1	25041.9	23534.6	37412.2	33155.7	18556.7
P12081;P12081-4	SYHC-4_HUMAN;SYHC_HUMAN	HARS	Histidine--tRNA ligase, cytoplasmic	13		3612.03	4372.73	4579.62	4164.42	5485.92	4042.07	4012	4128.86	3834.98	4603.6	4157.55	4158.01	3944.74	3521.04	4340.34	4022.62	5380.14	4486.29	4089.13	3753.87	4383.8	3686.43	4192.03		4956.15	3363.86	3860.78	3905.53	3972.36	3930.13	3803.57	3827.39	5193.39	4372.21	5584.15	4534.13	4095.28	4169.65	3937.92	4273.53	4236.61	4533.91	4381.92	4217.73
P12236	ADT3_HUMAN	SLC25A6	ADP/ATP translocase 3	5	15986.1	10691	15022.1	16884	17525.6	15289.5	17930.8	18031.6	12087.1	14887	19867.3	17666.5	15812.3	21842.4	16203.7	21968.8	15008.1	15248.5	17787.5	13287.1	8743.83	15744.9	15515.2	10071.1		10369.1	17088.7	15361.1	12348.8	8197.28	14876.4	16886.3	16872.4	16366.4	9707.25	22186.2	8732.86	16642.2	15582.6	5506.29	15868.1	18613.6	11108.6	11252.8	15437.5
P12259	FA5_HUMAN	F5	Coagulation factor V	2																																							1206.67
P12268	IMDH2_HUMAN	IMPDH2	Inosine-5'-monophosphate dehydrogenase 2	21	8625.64	6872.76	13436.2	8803.42	10678.6	7129.82	6839.96	11091.3	7132.37	12307.5	11603.4	11706	12283.6	10425.2	9578.57	11806.9	10612.2	12685.5	9273.41	13843.3	4052.3	14137.3	10408.7	10441.5		10394	13324	9416.54	10811.7	10020.2	9893.19	10650	13857.6	5390.46	9450.6	10743.1	7211.44	9146.54	10840	7560.01	11669.2	10391.9	10153.1	11994.9	13470.3
P12270	TPR_HUMAN	TPR	Nucleoprotein TPR	46	2233.85	6609.12	3277.63	7355.44	3653.82	2819.2	3079.93	3119.32	2544.16	3419.9	3085.44	2513.02	4514.56	2341.4	4618.94	3458.99	3938.82	3682.74	3551.27	2615.89	4461.47	3442.36	4099.45	3650.07		3052.38	3541.35	3292.67	4692.68	4743.75	3501.54	4813.81	3134.84	3500.83	4504.18	5431.73	2985.62	4462.84	5127.44	3684.77	3736.33	3548.59	4314.35	3223.75	7369.12
P12277	KCRB_HUMAN	CKB	Creatine kinase B-type	9		3466.75	639.628		852.313		1054.98			3168.82		14957.1				1070.2		692.159	1034.98	1536.24		705.729		918.453			1390.04				911.291		1425.41				712.056		578.612			2384.72		940.417	1259.64
P12429	ANXA3_HUMAN	ANXA3	Annexin A3	13	4332.99	10435.5	7626.33	11500.7	14927.6	11820.3	8451.53	5652.52	10955	11185.4	6361.52	8958.01	6630.53	6164.39	15321.6	9377.48	12096.5	9046.57	13411.8	9354.15	9850.45	5755.99	7375.04	7663.61		13029.8	9369.58	4989.53	6511.61	10272.7	6367.43	7558.28	11903.3	9566.52	7206.01	5939.99	7366.25	5080.26	9887.93	9313.15	5091.23	8141.99	6814.7	11782	9966.52
P12532	KCRU_HUMAN	CKMT1B	Creatine kinase U-type, mitochondrial	3		1592.97	937.922				3707.31	1424.67	3049.07		1700.2	1622.92	2288.3		1278.17	2031.3	1753.65	503.34	456.706			1558.71	1253.28	3969.38		1711.34	1720.06	3286.74			2666.59	1185.47	1296.75	2320.39	1877.17	2989.12	2132.47	2549.8	1453.75			1795.86	2746.34	1727.07	2195.15
P12694;P12694-2	ODBA-2_HUMAN;ODBA_HUMAN	BCKDHA	2-oxoisovalerate dehydrogenase subunit alpha, mitochondrial	1			725.096								926.001											1834.29								405.678			998.526	840.131									1421.82		934.795
P12814;P12814-3	ACTN1-3_HUMAN;ACTN1_HUMAN	ACTN1	Alpha-actinin-1	19	3948.34	6365.8	4166.78	5101.34	6993.84	6335.95	4759.91	3395.5	5869.3	4068.16	4325.02	5228.11	4393.67	4583.33	5509.07	3610.53	5243.57	5863.95	6354.58	4254.98	10845.4	4219.86	4631.29	5393.14		5592.07	4842.06	5009.97	4029.75	4838.06	3612.94	3176.88	4299.29	4705.59	5078.02	3917.21	5681.21	4887.35	3612.34	9234.66	3484.56	5149.63	3744.08	5181.11	3172.78
P12955	PEPD_HUMAN	PEPD	Xaa-Pro dipeptidase	5		2647.71	2860.8		2254.15	2814.67	3410.94	2534.14	2399.05	1425.22	3680.97	2844.8		3486.58	3419.95	2367.31			3166.83	4728.47	2543.89	3800		3987.06		2652.06	2664.83	1749.18					2521.84	2673.4	2224.61	3173.93	2875.51	3077.66	2671.74	2162.16	2411.62	2404.4	4085.66	3284.46	2270.8
P12956	XRCC6_HUMAN	XRCC6	X-ray repair cross-complementing protein 6	36	13370.1	21940.3	15565	15409.3	15459.8	20968.6	13849.3	17365	16832.7	16378.1	17466.3	15919.8	15543.8	13965.7	18237.4	14723.3	16276.5	15368.6	18687.4	14107.2	23231.3	14581.9	17354.6	16812.9		12683.9	17631.3	16135.3	24242.5	18432.2	18147.8	19330.8	17356.8	16650.5	18218.4	17742.4	17388	20143.4	19717.7	14777.7	19546.4	16889.6	15835.5	15601	18187.9
P13010	XRCC5_HUMAN	XRCC5	X-ray repair cross-complementing protein 5	20	15337.2	15414.8	14125.4	15457.7	15377	17360.1	16490.9	17254.5	18839.8	15814.1	16895.5	16904.4	14876.6	15512.6	17264.8	14185.8	16918.8	14764.4	17455.4	15559.1	21253.6	13078.6	17169	14452.1		13938.2	15903.3	17728.5	19292.3	16236.7	15517	18811.7	17951.2	15360.6	18605.6	15252.7	19347	19760.1	16440.2	17103.3	18219.7	16383.6	16274.1	15648.5	15974.3
P13051;P13051-2	UNG-2_HUMAN;UNG_HUMAN	UNG	Uracil-DNA glycosylase	2	2371.3		1236.06		1843.62					1565.22		1429.82				1688.3	835.947	1073.97		633.179				1675.63				657.926		808.149	746.141	987.515	733.749	638.747		683.029			585.149		570.189			1632.44
P13073	COX41_HUMAN	COX4I1	Cytochrome c oxidase subunit 4 isoform 1, mitochondrial	7	17685.7	17683.2	24805.7	22335.6	18840.6	15386.8	17937	22003.1	18380.7	21808.9	24221.9	22283	24008.6	20652.8	19669	25330.1	20786.7	22459.7	24144.4	10985.3	9545.44	21869.1	18501	16601.9		21781.7	20160.2	19851	20738.9	17156.8	24069.2	21370.3	23674.1	25715.4	23023.1	17589.8	11559.6	17844.4	19599.6	7634.29	21568.4	16861.1	24012.1	25991.1	19510.5
P13473;P13473-2;P13473-3	LAMP2-2_HUMAN;LAMP2-3_HUMAN;LAMP2_HUMAN	LAMP2	Lysosome-associated membrane glycoprotein 2	3		3327.16	1105.99	2239.84	2315.55	2917.27	3184.7	2200.79	3921.92	2004.17		2069.37	2343.55	2080.34	2340.09	1943.46	2184.28	1993.62	2104.95	3939.4	2553.29	2159.21	1792.93	3046.29		1882.82	4369.95	3428.79	1835.9	2269.93	1673.34	1845.22	2610.03	1575.31	2667.97	4556.67	8699.76	6201.06	4638.41	8709.84	5426.67	4360.22	4720.87	5293.35	3230.8
P13489	RINI_HUMAN	RNH1	Ribonuclease inhibitor	4	7833.1	6388.55	5250	3632.82	5594.75	6413.29	6656.29	5421.46	4424.31	4790.94	4434.78	5972.08	5422.93	5696.11	4544.48	5388.7	5875.68	4029.03	5544.67	6116	6425.54	6046.48	5646.94	7466.61		6435.99	5828.86	5263.72	5218.24	5210.11	4385.07	4764.28	4939.36	5611.66	5939.26	4332.74	6829.28	4546.18	6298.43	5762.11	5828.21	5182	6725.98	6543.97	4860.37
P13639	EF2_HUMAN	EEF2	Elongation factor 2	39	65588.2	83431.6	105359	88381.6	102044	94813.9	102855	91541.1	89574.9	103270	91965.8	91614.9	78122	98428.3	93759.8	114176	94793.6	99305.4	88209.1	103187	77232	102069	85537	78038.2		90399.3	85650.7	65218.4	93796.9	101566	84597.1	80482.6	93945.8	95184	69824.4	84913.7	84526.4	96934.2	88093	90379.1	112340	86736.6	79881.7	91709.9	83983.3
P13645	K1C10_HUMAN	KRT10	Keratin, type I cytoskeletal 10	28	30274.9	76170.1	49615.1	32210.7	85611.6	50342.2	41495.4	40545.8	76284	67905.1	60465.7	32510.1	51413.3	95903.2	63197.6	22427.4	39413.5	43268.5	103078	49622.9	52151	51564	47376	37535.6		48519.8	66019.3	56270.8	31579.7	57781.7	38868.8	48278.6	57155.5	22357.8	40845.3	21789	57191	32745.9	37464.6	59088.4	30517.2	61376.9	56101.9	58948.3	52470.4
P13646;P13646-3	K1C13-3_HUMAN;K1C13_HUMAN	KRT13	Keratin, type I cytoskeletal 13	2			4832.26	3568.67	2699.79							3176.19					2541.17				6159.35					4846.36	2637.33			2251.08	1927.53	3029.85	3393.85						2531.77	7183.16	1971.48
P13647	K2C5_HUMAN	KRT5	Keratin, type II cytoskeletal 5	12		3176.14		109659			2461.74	2146.68	1939.86	2460.13	5274.69	1639.01	2591.8	3578.96	2226.19	667.29	2382.44	2419.59	2193.88	2475.5	2590.1	2214.58	2043.9	2870.21		1277.59	4086.08	2457.19	2720.6	2390.91	2323.92	1181.65	1635.72	992.704	4919.82	2833.93	2254.16	2133.21	1761.46	3389.59	1836.57	3294.02	3001.6	2099.04	1882.24
P13667	PDIA4_HUMAN	PDIA4	Protein disulfide-isomerase A4	32	4537.63	8376.46	9098.63	9872.59	7442.78	7369.09	6568.07	5126.29	8232.48	7135.26	6758.76	7197.6	5660.43	5331.01	7621.33	5504.05	7230.49	6736.59	8853.96	5631.14	6642.75	7137.22	4594.06	6207.59		9688.84	6016.56	4361.77	4843.12	6279.2	5536.33	4531.76	6416.92	8791.57	6320.03	6279.96	5947.99	7748.18	6951.68	5828.67	4622.56	6056.75	5967.76	6134.06	4556.59
P13674	P4HA1_HUMAN	P4HA1	Prolyl 4-hydroxylase subunit alpha-1	6		4424.91	1486.53					1254.75	2033.99	1256.14		1591.86			2891.28	903.221	1321.79	1242.78	1390.76		1535.28		1667.01			1022.65	1454.63		1281.69	1651.75			835.624	1112.11	1178.86		1890.72		1421.51	1571.23	1233.9
P13693	TCTP_HUMAN	TPT1	Translationally-controlled tumor protein	4	11377.8	11188.4	11679.1	10875.9	5766.43	14585.3	10187.8	10830.4	10132	13423.5	9726.96	12600.3	9263.28	8689.24	9869.64	10771.2	10977.8	10768.9	13876.5	10539.5	10968.8	7709.24	11345.1	10805.1		12028.4	12269.9	11796.6	11633.2	9756.36	6149.58	9262.28	11117	10715	4227.21	8813.97	9192.95	12437.8	12189.1	10140.7	8047.28	7387.08	9110.21	7634.3	10957.5
P13716;P13716-2	HEM2-2_HUMAN;HEM2_HUMAN	ALAD	Delta-aminolevulinic acid dehydratase	1			311.563		603.094										536.242																			338.729						607.033
P13796	PLSL_HUMAN	LCP1	Plastin-2	4											444.086
P13797	PLST_HUMAN	PLS3	Plastin-3	24	5988.73	9297.17	6372.2	6937.92	9695.31	5618.47	8310.79	8515.32	16597.9	6580.7	7416.06	6121.24	7685.96	6605.58	9582.15	7354.05	6238.12	11526.9	9797.67	7873.67	7530.52	7265.69	6713.9	5271.55		10431.3	7523.31	5057.26	8220.61	9146.49	6946.74	6864.27	8600.99	6124.93	8464.74	5287.44	11311.9	4782.33	10671.4	26160.6	9926.11	13223.9	6782.87	9703.26	10034.7
P13798	ACPH_HUMAN	APEH	Acylamino-acid-releasing enzyme	8	2309.7		1776.8		1734.62	1939.12	2279.38	1756.07	2534.18	3293.05	2887.65	1997.2	1706.53	3345.12	1808.6	3133.85	2164.57	2553.55	2293.9	2949.34	1399.89	2523.72	1736.07	4833.85		3500.96	2924.78	2890.17	2764.71	2167.23	2929.44	2101.1	3162.77	2025.47	3728.34	5357.96	2948.59	1602.67	2429.86	2645.4	3335.23	1248.9	1571.44	3093.33	2555.73
P13804;P13804-2	ETFA-2_HUMAN;ETFA_HUMAN	ETFA	Electron transfer flavoprotein subunit alpha, mitochondrial	10	9528.72	10485.7	13205.3	13789.2	8826.55	8767.95	8117.34	10633.6	8768.82	10793.5	13535.3	10650.7	10853.9	13551	9893.44	10213.9	8363.61	9938.52	9751.13	7903.07	5116.77	15498.1	11361.9	10827.7		13447	12195.6	10112.4	10673.2	9537.48	13988.5	9475.81	12490.4	13897.8	11971.2	10686.6	4906.33	9755.61	8793.45	4958.92	9212.48	6472.68	9640.43	11857	6249.59
P13807;P13807-2	GYS1-2_HUMAN;GYS1_HUMAN	GYS1	Glycogen [starch] synthase, muscle	8		2876.45	2209.95	2672.3	4159.07	2045.99	2980.31	2950.34	2329.94	2255.64	2278.89	1821.89	676.201	785.547	5431.83	2586.35	2935.07	2841.77	4140.3	2401.43	11067.9	1741.24	2397.1	2422.91		3533.75	2480.27	1884.76	3637.95	3474.6	1572.36	2156.8	2315.6	2445.6	5938.52	2046.05	7947.29	3464.53	2713.53	11774.2	2803.22	5510.43	6113.74	2566.07	1666.43
P13861;P13861-2	KAP2-2_HUMAN;KAP2_HUMAN	PRKAR2A	cAMP-dependent protein kinase type II-alpha regulatory subunit	8		2065.21	1875.11	2400.35	5606.15	1763.53	7156.89	6290.8	5693.8	5728.1	1795.27	4862.51	4135.6	7866.65	1086.15	4916.05	3497.49	2480.72	4779.58	1916.65	6828.79	5695.4	5733.02	2833.41		5508.98	2363.37	2633.04	4594.37	5229.93	2293.23	1522.45	4734.02	4419.43	2029.53	5564.27	5966.92	5248.67	3884.82	1685.56	5424.49	6089.39	3177.56	5191.74	4489.22
P13929;P13929-2	ENOB-2_HUMAN;ENOB_HUMAN	ENO3	Beta-enolase	5					4582.84		4179.45	10146.2	4623.75	6672.56				5658.96	4165.38		3565.3	3234.01	7505.03			6168.71					7131.74	8547.71	1475.88		6237.11	6586.96	17654.1	3434.99		6644.78			5981.75	3395.88	6217.97		4751.51		7112.06
P13984	T2FB_HUMAN	GTF2F2	General transcription factor IIF subunit 2	1			867.664		874.322	1822.65	1323.65	628.445	756.384	970.766	1495.17	1423.17	1508.19		817.781	1411.48		1732.18	977.57	1206.08	1449.39		1005.62				948.292	713.19	942.415	975.873	1410.98		792.992	959.34	1413.59		882.525		989.325		1520.12	832.272	1496.25		736.297
P13987;P13987-2	CD59-2_HUMAN;CD59_HUMAN	CD59	CD59 glycoprotein	1			7240.6		10035.8					7854.08	17549.3		7269.69	5008.76	2408.63			8227.89			2920.1	4914.76				3525.25					3673.24	4450.89	9438.57		9057.18				4571.51	10492.6	3962.06		4957.92		7529.09
P13995	MTDC_HUMAN	MTHFD2	Bifunctional methylenetetrahydrofolate dehydrogenase/cyclohydrolase, mitochondrial	5	3229.26	2719.04	3984.11	3133.97	4707.97	3301.76	4434.82	5304.11	2535.45	4886.05	2738.54	5663.88	4164.91	2228.88	3278.74	2378.29	3847.87	4549.98	4437.76	3714.2		2905.52	3592.57	6430.78		3236.42	1880.16	3779.13		4288.99	2156.24	3109.86	4921.37	4611.15		3087.58	2967.47	3342.44	2456.24		3750.28	3264.93	1607.97	2840.13	2561.72
P14209;P14209-3	CD99-3_HUMAN;CD99_HUMAN	CD99	CD99 antigen	1				2594.71			2279.19	1924.69	2649.9						1315.09	1832.1		890.358			2057.46		729.472					1673.39	1103.54		990.548		949.123	1195.84		1989.79	2604.33		833.149	2735.26	1278.9	1996.09		1713.01	643.777
P14314;P14314-2	GLU2B-2_HUMAN;GLU2B_HUMAN	PRKCSH	Glucosidase 2 subunit beta	11	23565.1	10170.7	17179	14827.7	12946.3	12359.5	23122.2	14588.2	17953.7	19580.3	13134.8	15345.9	14780.8	14764.7	18644.2	16284.3	17924	15732.2	12470.1	14931.1	23200.7	15797.1	15901.5	9412.92		15383.5	17218.5	7094.34	10297.6	19942.2	18692.7	17991.3	17464.6	16978.9	18889.8	12176.1	10724.8	12101.3	11946.2	14256.2	16016.7	12873	13062.9	13537.2	13890.4
P14324;P14324-2	FPPS-2_HUMAN;FPPS_HUMAN	FDPS	Farnesyl pyrophosphate synthase	7	10733.6	10722.1	20562.1	20123.2	19339	13436.7	12130.1	22091.2	15284.7	17168.4	20730.4	11906.7	14871.7	14928.6	15071.5	13383.5	19355.6	20628.7	19590	17541.5	26379.6	18102.4	19370.4	15950.8		16398	16241.8	12845.8	19370.9	18319.7	15066.3	18982	24677.7	20253.4	13454.9	9454.53	10099.9	10695	9005.86	10435.7	15046.2	9998.05	16163.3	20203.7	13660.2
P14373;P14373-2	TRI27-2_HUMAN;TRI27_HUMAN	TRIM27	Zinc finger protein RFP	1		1201.17						301.077	1050.2							808.102					1338.98			1101.93			1554.69			1658.61				978.932
P14384	CBPM_HUMAN	CPM	Carboxypeptidase M	3			924.007		1567.97					895.392	1986.51		1033.4	3237.75				1581.44			589.57	1099.3	2207.36			1001.63			2408.97	800.492	1130.57	1200.65	798.054		1738.82		901.633		1353.56	1860.28	2044.34		539.775	1336.78	1453.68
P14406	CX7A2_HUMAN	COX7A2	Cytochrome c oxidase subunit 7A2, mitochondrial	2	7414	8610.25	16176.2	13865.1	14752.8	10994.6	12932.7	14398.7	13058.7	15582.6	18914.4	14176.5	15121.3	11883.3	12925.5	16789	15987.5	16886.3	15320.7	10290.6	4661.96	16372.9	8448.24	9996.05		13536.4	12753.8	13811.1	12917.8	11258.9	17731.5	12685.9	17326	17044.5	14382.1	10317.1	7443.24	11654.9	12340.9	3518.97	12178.5	10491.2	16288.7	15377	12492.2
P14550	AK1A1_HUMAN	AKR1A1	Aldo-keto reductase family 1 member A1	10	4430.71	4753.97	3864.02	4747.47	5024.24	5697.05	4663.45	6167.36	5668.19	5094	2885.1	5054.06	4299.35	5027.23	4205.33	4128.83	5612.22	3961.75	3542.97	5154.68	3952.45	4438.9	4759.86	5326.93		5367.03	4656.74	4884.49	5037.44	5762.21	6230.82	4979.8	5067.68	4680.64	5326.85	4773.82	4842.73	4583.48	5020.57	5283.33	5079.23	3673.28	4944.57	5920.56	4540.11
P14618	KPYM_HUMAN	PKM	Pyruvate kinase PKM	30	105000	186050	166263	210247	175713	136784	189373	174141	236061	150113	205755	164431	158823	156117	220677	164973	179325	153885	215703	159789	301144	170877	161209	119298		195653	185270	165737	186719	199813	158114	170638	161090	161079	228434	220587	231050	176335	180618	307528	183646	187371	216215	168498	199688
P14621	ACYP2_HUMAN	ACYP2	Acylphosphatase-2	2			868.82	2214.38					1138.38	2020.12	1029.16			1550.5	524.114	1349.83	2354.23		1110.08							1842.79	1673.15	1873.99			507.382	492.38	962.068	1254.76		1459.32								715.676
P14625	ENPL_HUMAN	HSP90B1	Endoplasmin	42	42944.7	92679.6	92827.7	87464	68894.7	84335.5	93758.4	82602.3	100320	79936.4	66302.6	67854.6	73350.9	75797.2	97030.9	69803.7	84998.5	76524.8	95263.8	76262.2	131129	74289.6	66793.1	62764.3		107946	77558.1	64236.5	76333.7	83186.9	73835.7	72569.8	81001.3	80426.9	67673.2	70853.4	87803.4	87335.6	90775.2	91626.1	74522.6	76074.8	91252.3	74835.6	75280.3
P14635	CCNB1_HUMAN	CCNB1	G2/mitotic-specific cyclin-B1	5	5064.91		1779.57	2508.99				1278.87	2392.42		5236.43	1739.37	6061.35		1857.53		2650.6		2676.64				7250.42						3638.31	2099.18	2592.13	3052.15		1148.42		5289.56		2826.12			1922.63				5164.29
P14678;P14678-2;P14678-3;P63162;P63162-2	RSMB-2_HUMAN;RSMB-3_HUMAN;RSMB_HUMAN;RSMN-2_HUMAN;RSMN_HUMAN	SNRPB;SNRPN	Small nuclear ribonucleoprotein-associated proteins B and B'	5	11244	13858.8	7195.25	6927.35	6364.9	8967.11	5669.49	8432.27	8123.59	6478.07	8409.67	10400.3	10562	9887.22	9812.22	7454.74	7534.96	9543.52	4503.39	7814.08	8392.9	9570.19	7488.05	10702.7		10619.9	11398.8	9284.27	10566.1	9905.66	9207.91	8685.9	11784	10015.6	13340.6	15448.2	11886.1	16423.9	16090.3	10577.3	14349.7	13083.3	14399.3	13773.7	12469.5
P14735	IDE_HUMAN	IDE	Insulin-degrading enzyme	17	1819.14		1732.69	1963	2188.06	2748.25	2652.91	2417.07	1928.38	2249.6	1988.96	2185.33	2803.25	1968.48	2579.13	1682.98	1911.84	1433.62	2049.85	2945.6	1681.29	2013.11		2633.11		2265.72		2796.25	2548.86	1320.06	1047.19		2311.19	1404.93	1058.45	1274.93		1790.26	1565.4	1431.79		2299.74	1816.32	2156.94	1462.48
P14859;P14859-2;P14859-3;P14859-4;P14859-5;P14859-6	PO2F1-2_HUMAN;PO2F1-3_HUMAN;PO2F1-4_HUMAN;PO2F1-5_HUMAN;PO2F1-6_HUMAN;PO2F1_HUMAN	POU2F1	POU domain, class 2, transcription factor 1	1								511.318																						695.419											312.483
P14866	HNRPL_HUMAN	HNRNPL	Heterogeneous nuclear ribonucleoprotein L	11	17072.6	12273.1	9058.83	7146.44	8298.31	14800.3	8527.53	8174.67	9273.68	7648.39	8952.38	9597.22	10397.1	8345.34	7888.14	7684.31	10933.8	7640.46	8216.67	7948.07	7971.35	9746.52	8740.94	6898.54		6736.72	8391.1	7874.75	9051.85	10108.5	8940.56	9061.2	8512.21	10925.2	9215.62	9026.03	9395.85	8223.86	8122.82	9145.8	10297.4	9560.71	11319.9	7680.19	8262.51
P14868	SYDC_HUMAN	DARS	Aspartate--tRNA ligase, cytoplasmic	23	12256	8984.17	9083.23	8902.65	10088.9	11370.1	9682.14	10159.4	10980	10121.1	9706	10022.2	12555.4	10305	10423.1	9768.82	11255.9	10209.5	8974.94	10847.8	14225.7	11225.9	12073.8	10764.2		11208.7	11487.4	11948.2	11661.8	11432.6	9138.11	10006.1	9518.57	10122.3	12245.5	11120.1	11651.7	10769.1	10480.8	12036.2	10182.8	11494.4	10752.5	9676.5	11224.6
P14923	PLAK_HUMAN	JUP	Junction plakoglobin	18	2582.69	1970.19	1089.17	1681.57	1781.7	1278.96	11373.5	2211.55	2683.19	595.445	919.3	1450.15	2752.7	1796.39	1133.61	1273.81	1994.93	1423.75	1150.04	1985.34	1493.94	2057.56	2381.38	1285.4		1722.74	1864.46	4085.26	1069.8	1253.25	1225.71	1764.01	1699.23	1447.49	2222.45	754.954	2130.21	2048.49	2815.68	3273.25	1121.95	1735.7	1429.31	2016.66	1092.92
P14927	QCR7_HUMAN	UQCRB	Cytochrome b-c1 complex subunit 7	4	3472.95	3377.13	5233.52	4794.78	4048.37	6476.42	4509.28	5555.25	4114.66	4812.81	4656.4	3495.25	5303.49	7090.14	3857.65	6125.5	5433.84	3998	6300.86	4672.47	1774.6	5714.07	3443.13			4806.66	6475.28	4667.57	5150.29	4749.52	4293.35	5468.93	5979.64	5336.57	6220.33	3171.06	3511.51	5017.02	5272.85	1602.79	4670.06	4839.52	6604.18	5084.72	5169.49
P15104	GLNA_HUMAN	GLUL	Glutamine synthetase	1																												2557.92		571.46
P15121	ALDR_HUMAN	AKR1B1	Aldo-keto reductase family 1 member B1	14	4241.24	13195.8	5542.13	32170.9	11580.6	13829.4	12036.1	4849.96	9489.82	9185.33	24240.9	7244.12	5219.3	5653.09	7820.11	8095.89	7314.89	6210.64	6067.71	5217.4	31644.9	6100	3748.55	6945.79		16296.7	7178.84	6058.23	6865.92	6374.62	5413.37	7004.74	9977.99	4985.95	21413.8	7296.9	12940.1	7335.22	7479.71	18075.4	17285.5	10135.9	15270.8	11313.7	7558.1
P15170;P15170-2;P15170-3	ERF3A-2_HUMAN;ERF3A-3_HUMAN;ERF3A_HUMAN	GSPT1	Eukaryotic peptide chain release factor GTP-binding subunit ERF3A	17	10692.5	10230	12458.9	10792.6	11135.3	5519.68	8901.05	9064.72	8557.81	8630.39	9726.04	9631.6	9898.63	7545.95	12592.1	9380.53	8717.47	11235.5	9976.82	6517.04	9054.63	8522.97	7218.52	7823.39		10856.7	8578.18	6383.68	7497.51	10007.5	6453.33	7370.21	6869.4	9759.35	9268.92	9072.61	7109.13	7923.96	6875.35	7733.87	7406.94	9398.59	10248.4	12832.9	8357.15
P15291;P15291-2	B4GT1-2_HUMAN;B4GT1_HUMAN	B4GALT1	Beta-1,4-galactosyltransferase 1	3					656.872			1036.76			1072.58			865.231		437.695			1308.41	1090.85		901.327	1019.13										1008.61								473.366
P15311	EZRI_HUMAN	EZR	Ezrin	16	14159.5	23361.5	16203.9	31922.9	29674.2	4909.68	16255.2	17928	29852.1	31617.3	11204	25056.5	24375.9	21559	28962	24747.6	21687.3	34650	30241.1	31564.8	32881.5	28646	19091.3	22301.7		31782.5	21321.3	29273.1	20373	25460	23023.4	24034.7	18723.4	23157.8	16798.5	26517.9	28147.5	22075.2	25151.1	23241.7	17593	24891	10711.3	23270.2	18755
P15374	UCHL3_HUMAN	UCHL3	Ubiquitin carboxyl-terminal hydrolase isozyme L3	5			3930.02	1550.72	2675.1		2942.25	1494.64	3283.26	2666	2799.45	2715.56	2438.37	2138.5	4638.08	4502.54	999.06	4469.83	2378.09	1451.91	1048.14	1387.58	2990.35	2425.86		1452.57	2062.77	2876.75	3708	3469.76	2279.93	1916.61	1078.94	3299.3	3577.33	2089.28	1989.86	2160.61	1809.85	3101.99	1046.13	2041.08		3502.55	1666.25
P15529;P15529-10;P15529-11;P15529-12;P15529-13;P15529-14;P15529-15	MCP-10_HUMAN;MCP-11_HUMAN;MCP-12_HUMAN;MCP-13_HUMAN;MCP-14_HUMAN;MCP-15_HUMAN;MCP_HUMAN	CD46	Membrane cofactor protein	4			1989.52					4924.77	2141.04		3663.19					3138.74					4322.41	2122.54	3608.39			2257.11	5341.22		2082.35		2261.96		2515.65	1944.48	2041.71	6577.33	4265.83	3401.35	3206.2	2425.48	2453.61	3881.97		1283.29	3066.54
P15531;P15531-2	NDKA-2_HUMAN;NDKA_HUMAN	NME1	Nucleoside diphosphate kinase A	11	65534.7	40499.4	57447.4	48716.8	53556.7	35084.4	49712.9	53059.2	39034.8	44876.1	47644.1	41713.2	53866.3	53570.4	42034	54738.2	42095.6	45768.4	47605.8	48239.2	34311	59342.8	47930.6	46962.2		46371.2	59856	43848.6	48162.9	48719.1	41527.3	52804	53901.8	49659.9	54324	59810.3	40169.1	46061	42324	46189	57531.4	48191.4	52012.9	57111.5	53465.3
P15559;P15559-2	NQO1-2_HUMAN;NQO1_HUMAN	NQO1	NAD(P)H dehydrogenase [quinone] 1	10	6450.35	7725.75	11912.8	12870.5	13610	15132.7	7216.09	6259.67	13081.3	15612.4	4490.64	8522.2	7204.37	11168	12047.5	10227.6	12066.4	10108.7	16123.5	4234.21	12269.3	10309.4	2611.51	11788.2		11344.5	9581.01	11370	8759.33	8002.2	4560.38	8409.88	5192.48	9343.44	12058.5	4980.47	5777.6	5502.05	5866.5	13732.9	7844.22	8283.8	10961.8	11070.6	2784.43
P15586;P15586-2	GNS-2_HUMAN;GNS_HUMAN	GNS	N-acetylglucosamine-6-sulfatase	6					906.212		1740.1					1782.24									1278.25													786.333			2201.24	1309.4		3507.89	1357.52
P15880	RS2_HUMAN	RPS2	40S ribosomal protein S2	12	19358.4	19515.4	19704.6	20300.3	22222.6	13339	21185.3	24419.3	21922.6	23467.6	21662.9	21525.1	20483.3	20152.5	20375.4	18117.2	21669.9	20664.8	21958.6	27961.2	22327.3	24705.4	19946.8	21571.3		20143.5	28070.6	17845.5	22515	21566.5	18726.5	17485.5	23424	20895.5	18129.3	20566.6	21516.5	18739.4	19323.9	20132.8	22532.3	22183.4	31063.3	22045.6	23243.2
P15924	DESP_HUMAN	DSP	Desmoplakin	68		7096.54	3364.31	14228.2	5613.17	7654.35	8758.03	3012.94	5759.27	5990.36	4910.98	5699.09	6618.74	7107.51	5082.39	6582.96	5720.07	5412.15	4305.3	6168.75	4433.4	5626	6252.64	6928.31		5826.62	5425.26	9251.72	5537.85	5240.76	5554.54	6225.48	5022.04	4831.37	6601.81	7403.81	6712.81	7684.73	6335.27	3704.47	4625.61	4584.23	5106.48	5533.78	5668.28
P15927;P15927-2;P15927-3	RFA2-2_HUMAN;RFA2-3_HUMAN;RFA2_HUMAN	RPA2	Replication protein A 32 kDa subunit	5	7991.14	5952.18	6543.38	6169.68	4685.95	6111.35	5989.38	6321.56	5987.22	6111.87	3971.73	6002	5822.81	4114.55	6925.5	4279.04	6104.75	4728.88	5986.11	6108.89	4572.83	6945.27	6156.32	5214.31		3962.97	5885.05	7744.44	6823.72	4651.77	5859.56	6107.2	5724.87	6999.15	6568.2	5835.98	6117.63	7250.46	5945.46	5075.9	6571.79	5702.52	4388.86	6201.58	6165.59
P15941;P15941-11;P15941-17;P15941-2;P15941-3;P15941-4;P15941-7;P15941-8	MUC1-11_HUMAN;MUC1-17_HUMAN;MUC1-2_HUMAN;MUC1-3_HUMAN;MUC1-4_HUMAN;MUC1-7_HUMAN;MUC1-8_HUMAN;MUC1_HUMAN	MUC1	Mucin-1	3				4259.78				1302.9	1982.7									1988.53								1141.62																	1016.71	1293.91
P15954	COX7C_HUMAN	COX7C	Cytochrome c oxidase subunit 7C, mitochondrial	1	7880.31	4784.83	9498.76	8915.92	7533.13	7849.98	10490.1	10140.2	10756.7	11416.1	9417.74	13354.2	10112.9	11306.3	10102.7	7969.18	9710.69	11394.8	11467.4	4752.77	3168.86	10690.3	5311.99	8821.16		8609.35	10609.8	9104.91	9947.09	7098.97	9771.08	11819	10587.4	8582.65	11461.9	9287.23	3326.49	8145.16	8021.49		10066.8	6497.4	10633.8	13616.3	8412.12
P16070;P16070-10;P16070-11;P16070-12;P16070-13;P16070-14;P16070-16;P16070-17;P16070-18;P16070-3;P16070-4;P16070-5;P16070-6;P16070-7;P16070-8	CD44-10_HUMAN;CD44-11_HUMAN;CD44-12_HUMAN;CD44-13_HUMAN;CD44-14_HUMAN;CD44-16_HUMAN;CD44-17_HUMAN;CD44-18_HUMAN;CD44-3_HUMAN;CD44-4_HUMAN;CD44-5_HUMAN;CD44-6_HUMAN;CD44-7_HUMAN;CD44-8_HUMAN;CD44_HUMAN	CD44	CD44 antigen	6	3287.43	4544.1	5366.73	6886.37	6637.85	5894.47	4916.5	3461.44	4693.08	2963.16	4439.39	4334.6	3883.58	3804.85	5802.42	3045.77	6190.6	4387.63	6096.94	3057.29	2914.19	2236.39	2676.34	5316.95		4048.4	4434.11	3880.73	3305.9	3043.46	3073.5	3154.52	3564.82	3836.4	3267.4	3702.18	3732.72	4908.1	2701.62	4855.44	2724.66	4813.14	3314.01	3350.68	2116.97
P16083	NQO2_HUMAN	NQO2	Ribosyldihydronicotinamide dehydrogenase [quinone]	5	7196.36		5090.66	6281.78	4439.66		6325.04	5186.16	5946.17	4025.55	5609.71	5699.15	4040.75	3519.68	5214.54	5312.4	3640.71	4087.56	5701.28	5449.47	3973.1	4311.87	3417.94	5496.48		5789.8	4689.75	5215.04	5280.47	4216.94	4188.35	3087.45	3788.17	4226.69	4828.97	4778.47	4786.24	5067.53	4200.51	5738.36	3929.39	3934.47	3794.57	3936.09	1891.88
P16144;P16144-2;P16144-3;P16144-4	ITB4-2_HUMAN;ITB4-3_HUMAN;ITB4-4_HUMAN;ITB4_HUMAN	ITGB4	Integrin beta-4	2	1724.92				1069.02												298.739																	290.494			866.463		331.84	1869.54
P16152	CBR1_HUMAN	CBR1	Carbonyl reductase [NADPH] 1	10	11809.8	9226.17	6539.65	10037.8	10331.7	9513.57	8551.25	11179	10380.5	8883.67	10840.7	9838.85	10239.8	9720.43	10212.6	7922.13	9646.53	8318.67	10087.7	7458.61	10887.8	10577	8393.79	8449.42		8591.01	9155.93	12016.2	9100.87	9194.76	7359.45	9840.74	9149.7	7410.8	8488.84	10531.7	10046.5	10583	10684.6	13710.5	10423.4	6763.04	8052.12	8213.1	9466.69
P16219	ACADS_HUMAN	ACADS	Short-chain specific acyl-CoA dehydrogenase, mitochondrial	3			481.887	1111.08	515.258			762.652	744.109	723.802	1112.96	974.604				842.816		667.558	686.284			818.636	680.02			778.122			821.594	666.397	1200.19		400.435	582.87				1411.37
P16220;P16220-2;P16220-3	CREB1-2_HUMAN;CREB1-3_HUMAN;CREB1_HUMAN	CREB1	Cyclic AMP-responsive element-binding protein 1	3			3550.31	3202.91	3980.39		3766.1	3152.77	4532.85	2920.67	3702.9	3103.54	2999.86		2551.85	3822.2	2926.54	3675.49	2614.88	3133.78	3229.74	4096.73	4948.85	3865.88		2990.13	4224.35	2844.01	3395.07	4481.26	4622.89	3735.61	2947.3	2649.49	4686.73	2888.36	4969.91	3265.98	3486.91	3301.36	3437.32	3949.79	3838.93	4229.35	3284.43
P16278;P16278-3;P16278-2	BGAL-2_HUMAN;BGAL-3_HUMAN;BGAL_HUMAN	GLB1	Beta-galactosidase	4		1195.17	1053.03	1413.82	925.54		1087.24	1284.43	1416.18	1148.97	959.378				1562.38	1588.41	992.157	803.754	1065.32	1014.14		643.118	1019.77	1124.55		1251.85	1131.27				702.994	717.11	611.159	650.253		852.614	1778.38	1197.26	609.572	958.27	1693.13		1071.62
P16333	NCK1_HUMAN	NCK1	Cytoplasmic protein NCK1	1																															853.638
P16401	H15_HUMAN	HIST1H1B	Histone H1.5	5	188667	41692.3		43091	33288.4		22651.8	32653.3	48178.6	37887.4	36775.3	22583.4	27690.8	43844.1	45211	21379.7	48991.7	32486.8	33288.3	52029.7		604968	27550	13836.6		23507.5	42852.1	32937.4		32110.3	44440.5	40187	496558	30888.5	1979.54	23527.3	34273	19886.3	31623.2	28572.6	34373.4	28712.2	44042.7	45232	36251.5
P16403;P10412	H12_HUMAN;H14_HUMAN	HIST1H1C;HIST1H1E	Histone H1.4	10	367582	360888	307215	288630	211220	394324	300732	338080	262616	389220	264877	173221	303490	279257	327299	267284	364832	238218	337753	293414	525426	435621	385820	149208		117743	413976	279644	468550	359770	382152	550911	365610	290187	456636	238983	281424	330374	267761	324218	357454	260693	278611	288042	396683
P16435	NCPR_HUMAN	POR	NADPH--cytochrome P450 reductase	12	3934.93	2779.65	3118.72	3331.86	5130.34	3589.8	2574.51	2445.68	2302.46	2718.35	3311.51	3823.42	3142.6	2387.29	2662.68	2471.92	3130.5	2646.65	2509.7	2660.26	3029.6	3601.35	1973.84	3824.25		4169.11	3134.4	2451.95	3384.24	1655.06	2197.48	2343.68	2562.39	2636.07	2932.83	2621	2137.18	2873.39	1966.62	2144.36	2828.45	1976.16	3242.55	2621.86	2207.96
P16455	MGMT_HUMAN	MGMT	Methylated-DNA--protein-cysteine methyltransferase	2			1772.5		1609.15				2342.94	1156.87	1078.85	1282.29	1892.62			933.561		1423.25	1729.81	1620.47	1880.49	2835.22	1922.85	2591.09			1519.13	1764.06				1998.28	1154.56	1027.37		2182.47		1038.52	1514.04		1598.78			1249.61	870.683
P16615;P16615-2;P16615-3;P16615-5	AT2A2-2_HUMAN;AT2A2-3_HUMAN;AT2A2-5_HUMAN;AT2A2_HUMAN	ATP2A2	Sarcoplasmic/endoplasmic reticulum calcium ATPase 2	18	5769.9	7939.92	7629.63	7325.25	7140.2	5760.09	5318.07	6631.46	6483.44	6238.54	7716.92	7625.29	6474	6135.48	6951.3	7517.88	5518.32	5733.4	7734.28	5823.12	8235.76	6927.69	6177.48	6868.81		8914.42	6325.6	5154.2	6055.45	6305.35	5325.17	5805.37	5619.66	8562.37	7179.76	6831.54	6987.67	7132.17	7098.31	7099.48	5512.57	6636.35	6189.6	8061.26	5713.4
P16930	FAAA_HUMAN	FAH	Fumarylacetoacetase	5		1267.84	966.202					887.019				1328.01	1542.89		1009.86				1083.71			699.053	1185.76	1719.28		1172.3	1731.43		907.508	822.534				517.591		1087.46	1439.64	1153.38	686.198	1322.28	916.403	504.339			708.34
P16949	STMN1_HUMAN	STMN1	Stathmin	8	15009.9	31833.7	32777.6	26912.6	12658.9	16390.7	20293.1	25419.7	36916.2	27695	18101.9	24792.7	26295.4	14471.6	40108.9	11722.6	37551.6	16430	42576.8	21731.5	7236.65	25188.9	23149.5	22930.1		19902.7	24045.5	15040.7	29015.9	31413.1	23014.6	26848.4	43167	27224.6	32219.9	24828	14527.4	29098.6	17548.4	21927.1	23017.3	31194.4	34460.4	35441	22537.4
P16989	YBOX3_HUMAN	YBX3	Y-box-binding protein 3	12	22003.8	12500.4	17723.8	14649.7	18932.1	15012	19834.3	18683	14533.4	19003	18053.9	13575.6	17415.8	17845.7	15239.8	19727.7	18390.1	19930.8	17024.4	20370.7	11731.3	18317	14851.1	13403.3		14182.1	15246.6	17893.2	19533.3	17087.8	17100.2	16464	17343.2	15376.3	16220.8	15101.2	11131.1	13485.1	14386.7	11716.5	21591.2	16260.6	15959.9	16712.8	15249.8
P17096	HMGA1_HUMAN	HMGA1	High mobility group protein HMG-I/HMG-Y	4	42292	21364.9	19034	15986.8	26391.8	18128.6	17511.9	19473.2	19649.2	18983	21017.6	13564.3	17884.8	15792	26281.1	11125.6	22739.2	18586.6	32615.7	15719.2	23020.4	20015.6		17165.6		16906.3	22666.8	23464.8	20161.1	21969.8	22361.5	18078.6	20467	18060.1	18502.3	16581.4	19518	19404.3	22600.2	22078.3	18646.3	18056.4	16957.9	21928.1	21444.6
P17152	TMM11_HUMAN	TMEM11	Transmembrane protein 11, mitochondrial	1
P17174	AATC_HUMAN	GOT1	Aspartate aminotransferase, cytoplasmic	10	3253.13		3238.03	2946.12	3010.5		3230.28	2992.74	3481.13	2449.13	4147.55	3901.72	3347.57	4408.7	3502.99	2949.48	2566.13	3076.34	3120.2	3200.42	2637.5	2441.65	2843.59	3614.18		3410.37	3786.67	3875.04	3009.45	3095.62	2871.93	3790.13	3033.83	3600.96	2599.27	5533.2	3311.37	3003.68	3587.49	4147.23	4148.25	3760.81	4872.25	4355.84	4642.72
P17275	JUNB_HUMAN	JUNB	Transcription factor jun-B	1		1283.46	1325.93	1192.16	1653.63		1617.89	2356.92	1503.61		1353.84	1632.78	1491.75	1290.41	1794.18	1359.15	1716.93		1174.4	1302.95	3331.92	1165.39	1443.22	1163.86				917.513	2100.6	2289.6	2306.73	1110.73	1117.36	1703.78	1687.14		2312.13	1178.94	892.575	2304.69	1178.03	2525.45		2387.9	653.633
P17301	ITA2_HUMAN	ITGA2	Integrin alpha-2	9	1810.3	10761.5	2387.59	2299.13	3329.35	2155.37		875.943	3795	1046.13	1823.9		1031.74	1443.01	5923.67		1704.96		3958.88	958.584	2920.25	571.985	1639.68	1305.53		2639.08	2773.64	861.019		3656.74	1633.78		1409.45	1580.07	1670.67	2152.59	4319.1	2951.21	3128.8	9137.27	1199.85	2503.08		599.027	762.901
P17480;P17480-2	UBF1-2_HUMAN;UBF1_HUMAN	UBTF	Nucleolar transcription factor 1	6			2429.36	3233.61	1805.02			1741.77	1648.46		3033.54		2265.99	1200.28	2616.89		1572.37	1407.19	2356.1	1464.96	2345.6	3011.66	1868.17			1948.71			2400.97	2104.45	1961.23	1865.45	2162.14	1911.47	2325.7	2235.37	1297.77	2304.21	1127.2	1653.41	2440.37	1637.79			1699.45
P17612;P17612-2	KAPCA-2_HUMAN;KAPCA_HUMAN	PRKACA	cAMP-dependent protein kinase catalytic subunit alpha	1	1977.61	926.315	2129.26	1539.75	1454.69	1086.96	1512.92	1554.78	1355.58	1551.18	1846.2	1902.68	846.695	1617.35	1404.52	1439.64	1538.85	1432.22	1952.79	1088.73	631.627	905.712	1376.86	1198.92		1050.61	1239.81	766.196	1376.62	934.82	1011.8	1392.04	1645.24	1058.61	1169.44	2002.49	1114.21	1882.95	1607.29	905.534	1455.13	1904.59	1175.35	1192.11	1613.78
P17655	CAN2_HUMAN	CAPN2	Calpain-2 catalytic subunit	5	3500.86	5946.33	6341.9	6721.91	6517.39	3817.11	7307.59	3875.12	4563.43	4605.81	6886.34	4799.22	6043.38	5083.29	8187.6	5381.73	6283.89	6843.95	6594.81	5569.35	3342.79	4201.52	4815.63	5797.56		6142.86	5862.8	4615.63	3995.37	4971.89	4016.22	5958.65	4721.71	5396.31	4538.93	3746.32	4067.53	5305.41	5218.11	6471.47	4058.77	5406.53	3934.63	5000.92	2522.54
P17676;P17676-2;P17676-3	CEBPB-2_HUMAN;CEBPB-3_HUMAN;CEBPB_HUMAN	CEBPB	CCAAT/enhancer-binding protein beta	1			2684.49					2398.94		1768.82			1475.12		1741.69	1086.25	978.009		1180.14		3059.78	2371.21				922.086	1994.41	1688.71	1507.29	1498.67	1385.21	1991.1	1015.82	1552.87	1236.8	2698.86	1476.54	2628.93		1795.09	1459.67			1158.69	2055.9
P17693;P17693-5	HLAG-5_HUMAN;HLAG_HUMAN	HLA-G	HLA class I histocompatibility antigen, alpha chain G	1														4567.25
P17706;P17706-2;P17706-3;P17706-4	PTN2-2_HUMAN;PTN2-3_HUMAN;PTN2-4_HUMAN;PTN2_HUMAN	PTPN2	Tyrosine-protein phosphatase non-receptor type 2	2			1343.85		1302.58		1429.71	1358.64	1306.05	1261.6			2280.93	1757.33			1632.75	1144.82	1315.75	2019.99	1012.06	1530.89	1559.82	2134.56		894.63			1131.27	1464.36	1167.81	1616.85	1033.33	1220.14	1248.26			839.956	1210.78		1542.88	1212.79		1979.73	1547.91
P17812	PYRG1_HUMAN	CTPS1	CTP synthase 1	14	2524.02	2871.6	4940.02	2345.3	4078.99	2498.43	3224.7	2819.87	2856.26	4097.89	3184.68	4714.4	2993.96	4717.16	5351.96	3820.9	4193.8	5124.6	6761.55	4493.98	1878.53	3050.8	2262.64	4900.31		3707.76	3803.52	4361.36	2319.13	4549.07	2615.92	4246.09	4734.67	4152.54	3279.8	4235.87	1764.52	2536.68	4578.58	3497.82	2014.2	4234.34	2103.53	5563.83	4023.56
P17844	DDX5_HUMAN	DDX5	Probable ATP-dependent RNA helicase DDX5	18	12085.7	14976.4	23598.3	20224.6	13728.2	12048.7	18467.9	16519.1	19961.1	18684.1	17240.7	20069.3	21163.6	24244.6	21363.6	19311.5	17873.5	18817.1	18946.8	24210.9	8485.33	12926.7	22264.2	15131.9		16338.4	11998.9	14032.8	18648.5	25699.9	17872.1	20204.5	21405.7	18009.4	11028.8	21314.3	15507.4	14857	21230.2	12272.5	21912.5	14730.2	12850.7	18829.4	20662.1
P17858	PFKAL_HUMAN	PFKL	ATP-dependent 6-phosphofructokinase, liver type	13	2189.81	5094.29	2797.49	4880.86	3524.52	3681.79	3986.1	4555.12	3586.24	4876.55	3714.77	3231.13	5843.19	4498.73	4597.76	2509.04	3651.06	3541.16	5142.19	4136.9	4674.46	5334.79	5357.89	3640.15		3662.93	4004.5	4399.77	3866.35	3280.19	3402.97	2643.51	3595.65	3596.85	5821.93	3490.83	2747.64	3299.34	3532.02	6853.33	3934.58	3424	3535.73	3863.25	4037.02
P17931	LEG3_HUMAN	LGALS3	Galectin-3	6	7771.25	15775.9	18009.4	13336.6	11000.6	16872.4	14187.5	11958	18500	18450.8	22700.1	18395.1	14869.9	21868.4	15225	13449.2	11456.1	16773.2	14095.4	19146.3	13814.3	14700.1	15822.4	11050.5		14561.9	11114.5	17378.4	16684.3	9791.48	14857.6	12115	15976.7	11699.6	17723.8	7947.3	17243.7	13310.5	13917.5	22095.1	16592	20729.9	21618.2	14104.1	13684.8
P17980	PRS6A_HUMAN	PSMC3	26S proteasome regulatory subunit 6A	13	6845.22	6974.59	10430.5	8195.58	11151.5	9648.68	12691.7	9438.37	8670.07	9677.22	7956.38	11293.7	9478.04	10045.6	9871.5	9995.89	8796.11	7701.67	8722.48	9039.78	7776.48	7319.9	7379.95	9885.87		14280.6	6296.2	10301.8	8443.58	8304.94	7989.96	9124.18	11279.6	9154.41	7581.58	7908.32	8186.29	9687.43	9108.08	7242.32	9586.99	8361.5	10087.3	13405.3	7802.64
P17987	TCPA_HUMAN	TCP1	T-complex protein 1 subunit alpha	22	11685.9	12762.7	14008	11182.1	14788.6	12131.3	11438.5	14838.2	11119.6	13651.8	12573.2	13669.2	13296.1	13962.8	13909.3	14123.7	12248.4	13837.4	14466.9	14360.8	14038.1	12044.6	15690.2	13097.4		12958.1	12741.9	15236.9	14303.7	12775.8	14579	14102.9	13954.6	12738.9	15525.4	12793.9	14334.5	11628	15367.6	15725.9	15947.7	15824.1	17961	15281	14122.7
P18031	PTN1_HUMAN	PTPN1	Tyrosine-protein phosphatase non-receptor type 1	5		1707.7	1809.19	1848.91	2066.76		2439.43	1584.57	1771.58	2268.68	1591.02	1782.58	2397.38	3031.23	1591.25	1992.18	1690.7	1582.2	2482.33		1738.82	2696.03	1492.58			1826.51	2418.3	1355.74	1873.46	1678.63	1400.11	2591.82	2040.89	1517.01	2092.46	1731.87	2247.26	3066.31	1520.63		1725.01	3092.1		2458.19	1615.05
P18077	RL35A_HUMAN	RPL35A	60S ribosomal protein L35a	7	26543.3	39617.8	33052.3	33205.4	38029.1	30176	39220.2	50276.3	39715.2	38701.6	36547	39276.9	39003.5	43169.1	42159.1	47803.8	45649.7	44841.9	41780.7	49251	45444	46590.1	42601.7	28734.1		38191	53712.4	35216.2	42355.9	39696.4	46975.2	42669.4	46564.3	37911.2	42437.1	35890.1	33318.3	39205.4	38314.3	35727	39026.8	37835.8	44509.7	41166.1	49458.8
P18085	ARF4_HUMAN	ARF4	ADP-ribosylation factor 4	4	4940.83	5867.52	5141.93	8401.19	6602.12	6315.26	7364.93	7698.2	8828.81	7219.73	6778.52	6921.28	6664.4	8035.02	7011.11	6886.23	7497.85	7557.78	7727.84	6397.29	9358.54	5577.98	4655.25	8660.24		9706.2	5131.04	4966.12	6426.96	5234.38	5560.29	6052.2	5766.05	4855.7	7236.4	7319.3	10680.4	7624.5	7250.91	11249.1	6827.87	8930.5	5762.43	8601.78	6118.45
P18124	RL7_HUMAN	RPL7	60S ribosomal protein L7	16	38096.6	39522.2	39042.3	35583.2	33411.5	33549.2	38267.7	47474.2	39993.3	39405.8	37642	37865.2	37816.2	41344	37944.4	39399	43925.8	40686.6	37852.7	45784.1	35524	42436.4	39125.3	39606.1		37293.5	47575.5	35036.8	40092.5	39479.9	38260	38009.9	40496.5	42169.1	39953	32622.5	35054.8	38454.4	37450.1	31428.6	37171	35582.2	41031.5	34829.5	40567.1
P18206;P18206-2	VINC-2_HUMAN;VINC_HUMAN	VCL	Vinculin	34	5101.85	7161.2	7898.68	7834.1	6927.29	7282.08	7180.98	5564.27	11760.9	7624.88	7719.19	5692.14	6655.7	6833.36	7283.76	6614.55	6509.43	10109.5	10073.3	6792.62	4670.99	4914.59	5065.7	7522.73		7786.68	5727.36	4342.46	4560.92	8204.53	6589.72	5818.01	6665.42	4764.98	4574.26	5657.55	6482.93	5222	8661.5	8954.04	5344.68	10318.8	6855.81	6589.02	5476.7
P18564;P18564-2	ITB6-2_HUMAN;ITB6_HUMAN	ITGB6	Integrin beta-6	1	5216.02	5903.87	4167.6	4841.68	3549.38	5364.98	4600.59	4790.29	5485					5827.1	4349.35	5869.9			4985.37	5226.44	5157.26			2932.81		6562.01	3734.09	4930.47		4198.74			5976.28	3411.06	5166.58			7660.32	8105.94	7031.81	4152.57			5664.94
P18583;P18583-5;P18583-7;P18583-9	SON-5_HUMAN;SON-7_HUMAN;SON-9_HUMAN;SON_HUMAN	SON	Protein SON	10			1686.53	2742.27	1942.59		1833.93	2315.32	2107.52	2752.8	2185.05	2340.37	2711.6	3007.73	2327.6	2886.47	2244.43	3275.71	1684.12	2902.65	2206.76	1655.99	2821.24	2149.54		1906.56	2422.04	3249.67	2987.98	2306.26	2350.6	2008.8	2434.45	2390.15	2457.89	2860.37	1861.43	1863.92	2147.7	1794.23	2834.58	1945.8	2164.44	2146.08	3117.31
P18615;P18615-3	NELFE-3_HUMAN;NELFE_HUMAN	NELFE	Negative elongation factor E	2			628.927			432.394		607.408			213.761	403.033				567.661						436.27						422.299					504.581	285.129					246.686				603.124	580.894	305.035
P18621;P18621-3	RL17-3_HUMAN;RL17_HUMAN	RPL17	60S ribosomal protein L17	10	20671.7	18551.8	22657.6	19830.2	19628.5	20866.2	21827.1	24645.1	23255.2	22248.3	18658.9	19895	24060.4	23999.6	19849.8	24088.7	20279.8	23473.2	22129.9	21814.2	19517.9	23711.3	23327.4	19381.5		22103.2	25249.2	16101.8	19260.4	21751.3	23720.7	18909.2	23078.7	23353.1	26244.1	17758.9	18995.7	23099.8	22501	17888.8	22511.2	23592.7	22204.5	22453.6	23224.1
P18669	PGAM1_HUMAN	PGAM1	Phosphoglycerate mutase 1	9	12289	10739.8	13440.7	8679.4	9278.2	12666.9	9206.99	12285	15969.2	9076.04	9130.42	10480.8	11143.8	8770.87	11102.9	8720.78	9844.33	9714.52	13127.6	9293.48	16302	12353.5	10627.2	8301.46		11305	12854.1	11194.4	11631.7	14268.8	9260.94	9263.05	10241.5	13799.8	13497.6	14372.2	12589.4	7209.24	9478.02	18848.8	10594.7	12163.2	15151.2	9548.18	9779.63
P18754;P18754-2	RCC1-2_HUMAN;RCC1_HUMAN	RCC1	Regulator of chromosome condensation	9	12495.1	13178	10856.8	8667.01	9616.3	9604.34	8352.75	11006.3	8880.8	11664.3	7208.95	11477.7	14528.2	11734.7	11854	13603.7	9720.44	9624.01	10765.9	12700	15726.6	11943.8	13595.2	13015.8		8482.22	14986.5	13755.6	14117.7	12904.9	15611	11969.9	14764.5	12505.3	10277.8	10411	12558.7	11867.2	9880.07	7004.22	9117.16	10634.7	5567.6	13698.3	14625.4
P18858;P18858-3	DNLI1-3_HUMAN;DNLI1_HUMAN	LIG1	DNA ligase 1	8		1128.05	590.956	1197.5				1514.68	1091.91	1244.12	2392.47	839.687			1643.49		1241.81	1688.73				1709.73	2110.13							815.092	2147.69	1517.75	1449.28	918.106				2544.27		554.485	1601.55	1480.83			1390
P18859;P18859-2	ATP5J-2_HUMAN;ATP5J_HUMAN	ATP5PF	ATP synthase-coupling factor 6, mitochondrial	2	12474.8	6460.06	8124.75	8288.2	5280.28		8388.87	8212.43	8282.45	9050.36	5861.61	7508	9794.4	12773	7234.71	9337.36	9673.8	7771.89	7027.69	6845.71	5317.42	8357.41	10891.3	6263.82		7903.27	9174.6	4958.34	6931.81	5529.21	8254.86	7495.87	7049.65	8151.36	9050.11	6080.14	5416.73	8207.52	7024.55	4291.35	9356.86	6995.84	7148.28	8668.89	7188.15
P18887	XRCC1_HUMAN	XRCC1	DNA repair protein XRCC1	2	2030.44					498.424				1092.36					1062.14	796.435	1014.69	1027.66					1210.8	782.684				1516.3	1052.36	866.929	1401.39	1046.14	845.253	786.349		1193.45	833.836			1416	912.96	708.776		1460.73
P19013	K2C4_HUMAN	KRT4	Keratin, type II cytoskeletal 4	1
P19256;P19256-2;P19256-3	LFA3-2_HUMAN;LFA3-3_HUMAN;LFA3_HUMAN	CD58	Lymphocyte function-associated antigen 3	1		2838.89	1668.75		2495.6				1324.97	976.283		1555.21		1832.63	1417.25		1171.17	1367.51			1276.76	1135.42	1114.42	1877.33		1228.82	1410.62	1435.44	1259.27				1352.31	1018.47	1846.5	1507.67			1145.81	2252.26	1400.73	1793.09	1696.94		1282.18
P19338	NUCL_HUMAN	NCL	Nucleolin	31	44737.4	59218.5	63268.5	45364.9	59008.5	53257.4	59926.7	67463.3	47507.4	63892.5	58431.1	55711.4	67631.4	66103.1	62592.9	67819.4	60858.1	61017.2	51068	69463.3	64853.1	67447.9	79233.9	48554.4		50537.5	65824	69100.8	68917.9	78027.1	78925.3	79893	65988.2	66434.8	60114.1	63972.6	65968.3	63308.5	72027.7	46808	67848.1	53797.3	51876.8	54824.8	78941.6
P19367;P19367-2;P19367-3;P19367-4	HXK1-2_HUMAN;HXK1-3_HUMAN;HXK1-4_HUMAN;HXK1_HUMAN	HK1	Hexokinase-1	3			1009				775.705				1572.59					1687.72					2419.35	1964.16					1033.53			755.307			702.715	1108.76									1167.9
P19387	RPB3_HUMAN	POLR2C	DNA-directed RNA polymerase II subunit RPB3	3		1027.91	732.723		695.504		649.935	732.95	1608.24		1202.3	1036.06			919.655	902.866	840.145	843.346				1343.51	1446.75			1351.7	801.349		1015.03	811.593		1220.05	980.574	1183.24	1189.52	1226.93		1188.66	727.45	994.303	589.055	1355.37	1207.52	688.575	450.475
P19388	RPAB1_HUMAN	POLR2E	DNA-directed RNA polymerases I, II, and III subunit RPABC1	4	4287.78	3433.08	3248.97	3105.35	3130.98		2865.68	2961.24	2219.73	3163.85	2680.88	2838	3552.67	3273.88	2818.82	2588.4	2653.52	2054.05	3044.76	3880.49	2565.11	3007.45	4089.89	3853.22		2711.75	3113.99	2539.71	4233.64	2760.35	2803.02	3255.32	3140.38	3282.66	3166.86	4228.7	3145.29	3027.84	3696.41	2746.88	3887.24	2577.23	4537.04	3083.92	4549.73
P19404	NDUV2_HUMAN	NDUFV2	NADH dehydrogenase [ubiquinone] flavoprotein 2, mitochondrial	4	3145.42	2069.57	2778.05	3005.47	2626.76	1995.36	2060.77	2323.83	2297.13	2631.32	2859.81	2419.01	2217.27	3592.26	2241.18	2206.67	2382.77	2340.03	3044.32	1736.3	1677.92	2861.92	1629.43	2110.39		2522.46	2161.75	1919.08	1721.05	1911.47	1906.86	2395.5	2200.52	2439.92	2644.57	2284.17	1625.29	2084.41	1923.42	1214.52	2497.34	1960.58	1762.49	2122.21	1773.78
P19525	E2AK2_HUMAN	EIF2AK2	Interferon-induced, double-stranded RNA-activated protein kinase	10	2482.6	2540.34	2696.02	2367.1	2965.49	3317.23	2382.91	2048.86	2706.65	2219.96	2377.94	2786.76	2324.87	2741.22	2277.61	2439.85	2333.84	2498.57	1874.57	2049.95	1956.69	2027	1995.22	3117.36		1932.62	2187.47	1570.43	2576.58	2556.67	2149.31	2333.6	2752.92	2421.91	2601.84	1743.85	2216.69	2673.69	2060.3	2227.82	2606.37	2694.3	2174.11	2972.36	2356.25
P19623	SPEE_HUMAN	SRM	Spermidine synthase	7	8417.66	7423.98	9094.09	7267.71	10594.1	6504.83	8538.58	7657.31	5510.96	9967.33	9063.33	7565.71	8109	7905.84	7135.4	8911.61	8240.94	6747.54	7650.46	8296.77	5890.87	8435.11	6268.62	6576.94		8644.11	6872.38	9476.98	7209.32	5783.61	5966.28	5521.25	7338.4	7204.15	7007.65	6106.57	6860.94	7598.52	7456.75	7179.81	9918.51	7792.67	7382.89	8312.79	7992.81
P19784	CSK22_HUMAN	CSNK2A2	Casein kinase II subunit alpha'	5		2028.28	2727.19		1943.48		1182.65	1756.54	2372.73	1656.79	2077.34	1360.91	1536.27	2213.61	1440.17		2090.3	3900.32	1319.32	1269.85	1490.23	1826.55	2032.03			1466.42	1736.67	1663.28	2132.86	3155.42		1458.03	1623.57	2777.68		982.601		1306.25	1157.03	1754.62	1392.89	2021.72	2387.84	1599.6	2017.75
P19823	ITIH2_HUMAN	ITIH2	Inter-alpha-trypsin inhibitor heavy chain H2	2	2935.48	2978.21	1162.29	2635.48	2367.89	2313.3	2714.02	1943.82	2995.56	2290.19	1687.39	1869.49	1495.01	2745.3		1696.2	2223.37	3522.9	2332.31	2203.9	2607.57	2827.61	1631.16	2263.23		1882.4	2696.06	1946.21	1702.73			1612.54	1224.71	561.052	2156.23	1527.66	2554.33	2918.8	1009.2	1733.39	1549.16	3391.89	4061.3	3291.9	1589.54
P19838;P19838-2	NFKB1-2_HUMAN;NFKB1_HUMAN	NFKB1	Nuclear factor NF-kappa-B p105 subunit	1			1673.68		2026.36			1578.38	3141.86	2097.15	1656.91			2308.85	4482.82	2486.83	3729.16	4187.69	1939.87	2307.69	4326.49	2700.34	2192.27			1236.66	2822.58		1815.35	1618.99	2942.8	2815.82		1748.44	2497.85					2171.01	3244.57	1490.3	4920.97	3075.16	2404.05
P19971;P19971-2	TYPH-2_HUMAN;TYPH_HUMAN	TYMP	Thymidine phosphorylase	3																						793.429									976.002									1741.89
P20020;P20020-1;P20020-4;P20020-6;P20020-2;P20020-5	AT2B1-1_HUMAN;AT2B1-2_HUMAN;AT2B1-4_HUMAN;AT2B1-5_HUMAN;AT2B1-6_HUMAN;AT2B1_HUMAN	ATP2B1	Plasma membrane calcium-transporting ATPase 1	4			1850.69		1950.16		1933.53	2563.44	2090.13	1429.6	1745.56	1289.51	2070.59		1771.26	1755.79	1442.39	1165.27	1603.38		2696.47	1298.73	2422.68	2013.71		1772.33	2001.47	1864.24		1327.78	2066.9	1375.44	1337.87	1395	1675.42	2677.36	2559.73	2194.71	1810.93	2059.68		2353.79	1612.05	968.238	1541.04
P20042	IF2B_HUMAN	EIF2S2	Eukaryotic translation initiation factor 2 subunit 2	15	4689.86	9472.01	10127.3	9695.7	11864.7	11180.3	11348.2	13738.2	10721.6	11518.4	10446.7	9958.11	12433.4	12038.2	12672.8	13007.4	11777	13878.7	10532.9	14367.7	12023.6	13333.3	11185.4	11126.3		10789.9	12082.8	11576.2	12541.2	12935.5	10698.1	12414	10083.2	11822.5	10724.6	9670.99	9732.37	11527.4	11366.9	10139.6	14010.3	11162.7	10745.1	10879.9	12030
P20073;P20073-2	ANXA7-2_HUMAN;ANXA7_HUMAN	ANXA7	Annexin A7	10	3832.82	6031.61	5665.39	5740.23	4872.49	7420.78	7735.63	5190.36	6538.85	5443.82	5903.71	5650.48	5263.66	5453.66	6185.93	5297.21	6753.98	6499.77	4879.67	5677.31	6864.33	3738.63	6075.21	6552.29		6244.02	4169.39	5403.24	5462.13	5392.82	5338.92	4802.39	4975.75	6211.24	5655.38	5300.44	6699.01	7546.39	5684.3	4609.33	5748.08	5056.71	5488.8	6460.38	5158.09
P20226;P20226-2	TBP-2_HUMAN;TBP_HUMAN	TBP	TATA-box-binding protein	1		508.182	269.863			502.125						601.628	834.991		750.027				651.879		536.051		1219.56					779.936	302.205	760.566	955.325		504.398	464.772	537.338		548.007		603.21	1134.3	487.21	415.744			882.749
P20290;P20290-2	BTF3-2_HUMAN;BTF3_HUMAN	BTF3	Transcription factor BTF3	4	6597.4	3416.07	6282.67	4582.18	5560.08	6612.8	4333.54	3065.49	4384.44	4687.74	5263.35	5388.25	3846.05	4358.02	3720.38	5141.84	4694.4	4479.16	3605.44	5456.45	3599.77	2301.53	3256.79	4879.03		3589.7	2679.34	4377.05	4419.53	4144.58	4496.36	4160.11	4717.66	5083.77	3745.7	6614.59	4456.78	4727.84	4510.8	2702.83	4073.9	3654.46	3587.23	3863.31	3749.7
P20339;P20339-2	RAB5A-2_HUMAN;RAB5A_HUMAN	RAB5A	Ras-related protein Rab-5A	3			1705.94	2074.07	1998.75		2312.66	1776.81	2009.73	2118.72	1564.28	1962.45	1072.45	2317.99	2001.89	2066.61	2280.66	1604.56	2284.08	1982.32	2430.01	1892.24	1535.35	2294.9		3288.71	2247.24	2819.47	2361.7	1952.64	1446.16	2010.81	2085.24	1546.36	1643.18	2298.9	2008.73	2073.29	1632.17	1590.38	1209.91	2470.1	2279.61	2567.52	1879.14
P20340-2;P20340	RAB6A-2_HUMAN;RAB6A_HUMAN	RAB6A	Ras-related protein Rab-6A	8	4968.94	6292.71	8326.03	8255.42	8182.27	7466.84	7033.9	6925.58	7847.4	6706.96	7153	8900.49	7335.71	5882.73	5194.45	6845.2	7017.33	8251.36	6652.45	6124.06	11182.3	6167.7	7607.74	7279.25		8190.05	4734.08	7547.96	6355.1	7249.07	5673.47	5903.65	5969.31	5648.85	5427.34	7052.74	8179.32	9029.7	7284.99	5955.53	5851.28	6085.4	8803.75	7956.75	5626.51
P20585	MSH3_HUMAN	MSH3	DNA mismatch repair protein Msh3	3				4076.08			4875.63		5029.05			4282.15				2389.04	3655.25		3977.41			1847.17		2954.63		3279.2	2857.62	2579.02	3743.65		3498.42	3392.37	5402.99		3939.45	4308.65	3108.54	3169.48	2510.25	3847.87	3833.65				4352.79
P20618	PSB1_HUMAN	PSMB1	Proteasome subunit beta type-1	11	11587.8	14411.9	15454.6	13556	10439.9	10329.1	14948.9	16343.1	13798.6	14795	10847.4	16914	14032.8	15463.2	13380	16004	11682.6	15231.7	11905.6	15458.2	17913.7	15584.2	13038.7	19923.2		20491	15094.5	17151.7	14869.1	13084.1	11887.3	12254.1	12617.5	15655.1	14647.1	13609.8	15803.6	16968.6	12946.9	15037.2	11848.9	13828.1	13408	13491.9	13897.7
P20645	MPRD_HUMAN	M6PR	Cation-dependent mannose-6-phosphate receptor	1			1130.83								1540.01			1978.35			811.211	1078.7	880.48		1624.82													1480.09						841.695			1979.14
P20674	COX5A_HUMAN	COX5A	Cytochrome c oxidase subunit 5A, mitochondrial	5	14201.2	14643	22507.7	19944.4	16719.3	14970.5	15920.9	16714.4	14522.8	13994.2	22132.5	22476.1	22549.6	22012.2	15086.2	23231.1	19713.9	16145.6	20218.7	14281.5	10178.2	21776.5	17760.7	16563.9		19940.3	18364.7	20738.3	17743.8	16192	23595	15692.6	21249.7	21578.6	16179.1	21964	11907.3	17347.9	19369.2	7456.41	20907.8	15480.2	24121	19726.8	17952.8
P20700	LMNB1_HUMAN	LMNB1	Lamin-B1	36	10182	9602.7	10181	11723.9	9077.76	10438	10520.9	10490.1	12168.3	10871.5	9412.92	9233.67	10754.7	7941.22	12873.7	8534.81	14901.2	10799.6	12425.9	9814.61	12919.1	11601.2	14618.5	9241.06		8591.72	9859.42	9426.59	11989.3	13256.1	13294.9	11709.6	11885.1	12813.2	14033.7	9826.72	11892.6	10027.3	10050.8	8609.12	10525.6	11213.3	12246	9962.31	12036
P20810;P20810-10;P20810-2;P20810-4;P20810-5;P20810-6;P20810-7;P20810-8;P20810-9	ICAL-10_HUMAN;ICAL-2_HUMAN;ICAL-4_HUMAN;ICAL-5_HUMAN;ICAL-6_HUMAN;ICAL-7_HUMAN;ICAL-8_HUMAN;ICAL-9_HUMAN;ICAL_HUMAN	CAST	Calpastatin	9		9008.79	6121.97	6203.93	7408.93	9686.66	4764.51	5996.44	7560.86	5312.93	7270.66	6469.31	6420.4	5484.1	7071.96	5187.13	4692.14	6629.75	5344.98	4948.29	9653.03	5952.82	3381.55	5823.32		5671.97	5661.76	6465.4	5419.21	6210.12	6324.52	5966.63	6136.92	4594.45	6164.99	5484.53	12480.6	8347.78	5829.62	11076.7	5380.56	7335.83	7527.86	4235.27	3742.66
P20839;P20839-3;P20839-5;P20839-6;P20839-7;P20839-2;P20839-4	IMDH1-2_HUMAN;IMDH1-3_HUMAN;IMDH1-4_HUMAN;IMDH1-5_HUMAN;IMDH1-6_HUMAN;IMDH1-7_HUMAN;IMDH1_HUMAN	IMPDH1	Inosine-5'-monophosphate dehydrogenase 1	4			1124.65		890.157			1531.54	895.385	1624.02	1208.33	2739.97	2024.43	1932.31	1174.62	1603.38	1426.67	1535.05	1328.28	4172.32		2797.04	1122.84	2122.6		778.204						1269.89	1435.23	1024.09		1174.38		981.129	1687.53		1563.09			1435.1	1775.23
P20962	PTMS_HUMAN	PTMS	Parathymosin	4	8249.57	18855.9	18956.4	16512.4	14038.7	18575.6	22562.7	13946.8	17181.9	18216.5	19019.6	13921.2	15912	13795.8	20090.9	12208.8	20559.1	17703.9	19235.6	14336.4	14984.6	19511	14448.1	12474.8		14036.7	11688.3	9250.79	18034.3	19496	13395.1	10257.3	14329.8	21104.7	24198.4	12717	16946.8	15226.3	12696.9	10104.5	15551	20601.4	19646.7	18413	17137.6
P21127;P21127-2;P21127-3;P21127-8	CD11B-2_HUMAN;CD11B-3_HUMAN;CD11B-8_HUMAN;CD11B_HUMAN	CDK11B	Cyclin-dependent kinase 11B	8			1153.8	1713.1	1293.46		2341.84	1865.13	1820.35	2036.18	1497.87	2392.98	1552.16	1070.19	1885.21	1332.26	2326.57	1961.96	1599.58	1704.32	2087.71	1245.37	2695.97	1989.46		1795.35	979.827	2410.38	1596.06		2583.69	2177.44	1827.95	2160.11	2054.41	754.983	2233.65	798.194	1450.71	1032.84	1151.13	2406.1	1677.87	1470.96	3137.52
P21266	GSTM3_HUMAN	GSTM3	Glutathione S-transferase Mu 3	8	1702.31	1938.98	2403.89	2448.59	2278.73	2224.01	2181.15	2241.49	2253.08	3430.38	3095.56	2331.87	2465.79	1160.25	1690.4	2043.49	3097.64	3137.51	2137.66	2099.47	2830.9	2200	1427.84	2056.45		1659.44	1559.09	2615.98	2620.98	3630.03	2277.23	4105.28	2633.93	2359.22	4562.39	1603.36	2373.2	1669.99	2659.85	4915.26	3385.94	3369.12	1624.57	2064.92	1664.62
P21281	VATB2_HUMAN	ATP6V1B2	V-type proton ATPase subunit B, brain isoform	10		1976.57	2381.51	2501.31	1961.31	1807.56		2039.78	2131.05	2161.96	1735.42	2206.98	2804.17	2435.41	2467.56	1931.67	2627.7	2113.93	2317.66	855.023	2990.25	2758.41	2201.23	3233.89		2329.86	2526.89	2149.07	1731.25	1728.6	2180.72	2143.25	1679.92	2100.51	2508.38	2651.91	2085.39	3012.55	1559.27	2100.21	1456.28	2427.5	2426.86	3139.52	1793.55
P21283	VATC1_HUMAN	ATP6V1C1	V-type proton ATPase subunit C 1	6			1105.21		1777.87			1212.66	1454.61	861.988	1269.52			2006.15	865.346		723.752	756.299	1591.72	1140.02	1607.3	731.298	1027.09			1491.55	1518.05		1587.44		1105.83		1449.56	1029.69			1926.88	1231.08	1672.74	2146.89	1120.14	1258.31		1223.85	1575.06
P21291	CSRP1_HUMAN	CSRP1	Cysteine and glycine-rich protein 1	3	4436.84	6659.11	6101.85	6044.85	6654.65	7362.05	5911.65	6036.65	6153.49	6697.07	8871.63	6874.71	4291.31	4625.63	6386.98	4903.04	5931.04	6556.85	9183.7	4685.19	5126.07	6472.89	4664.99	4565.03		7281.82	4323.77	3609.41	7037.51	6019.58	4445.85	6020.83	9216.21	5415.09	8105.7	6575.25	5886.28	3483.96	6536.69	5987.98	5904.95	11107.2	7708.62	5112.72	8047.91
P21333;P21333-2	FLNA-2_HUMAN;FLNA_HUMAN	FLNA	Filamin-A	75	8819.75	7983.27	12175	15626.7	16092.9	20060.8	8393.71	12522.5	14288.1	15045.7	14430.4	11646.8	15095.3	10808.5	15433.2	9079.72	16822.9	11668.5	15588	13126	9020.09	9881.58	18511.5	11674.4		11781.1	16005.9	6071.09	11867.3	18894.9	12598.5	15836.6	13349.8	11323.5	12632.3	11967.9	18495.2	12872.1	15010.6	28016.1	15507.1	20644.9	13016.9	19661.9	16595
P21399	ACOC_HUMAN	ACO1	Cytoplasmic aconitate hydratase	9	851.091	2022.95	1416.56	2379.39	1529.25	785.314		3074.57	2094.09	2176.84	1737.74	626.412		1794.56	953.393	1349.78	1770.92	969.233	1154.74	3057.22	2559.12	2457.72	920.346			599.905	1186.88	1219.7			2251.79	2502.96	1782.79	1268.78	1049.39	639.95	1185.3	2258	1777.69	2112.89	1822.48	2080.82	2387.99	3023.81	2951.27
P21589;P21589-2	5NTD-2_HUMAN;5NTD_HUMAN	NT5E	5'-nucleotidase	1
P21796	VDAC1_HUMAN	VDAC1	Voltage-dependent anion-selective channel protein 1	12	13393	8687.65	13785.7	8607.6	12586	10358.5	8878.4	7962.86	11506.4	8560.59	18219.9	11143.9	10564.8	15672.3	10335.3	13282.8	9463.23	10598.9	18379	10354.8	10660.8	12946.8	12600.3	10357.8		15953.2	16418.4	14674.4	11485.2	15392.8	12244.3	12339.9	12179.3	17910.2	20234.6	11870.4	11480.8	11334.3	15107.8	9981.81	13052.8	13161.1	14028.2	13553.6	11059.7
P21912	SDHB_HUMAN	SDHB	Succinate dehydrogenase [ubiquinone] iron-sulfur subunit, mitochondrial	7		3683.22	6031.3	4657.36	4204.76	1603.33	3058.7	4367.76	3752.7	4087.39	4989.77	3331.89	4069.49	5622.76	4582.22	5944.45	3077.45	5750.3	4869.98	2900.41	2533.82	4901.16	5039.52	3263.58		2821.75	5053.42	4021.4	2867.3	4449.57	6296.83	4812.43	4308.14	5230.22	5092.99	3609.4	1891.35	5461.04	3428.18	2492.12	4495.54	3376.43	4221.09	6753.45	3659.07
P21926	CD9_HUMAN	CD9	CD9 antigen	3			1453.33	2564.75				1083.15		2558.31	1857.29				3030.13		1990.46	2952.91	2186.39	1943.05	2694.3	2726.66				2769.23	2416.18			1293.63	1611.62	2481.23	2571.33	1259.01	3685.88		3358.75	3276.73	2158.51	2260				2355.81	1961.81
P21953;P21953-2	ODBB-2_HUMAN;ODBB_HUMAN	BCKDHB	2-oxoisovalerate dehydrogenase subunit beta, mitochondrial	1			676.275			1299.83				653.155	667.988			761.913			1163.59		1112.57	770.215		1297.46	938.35					1022.94			756.971			649.884				1393.05	361.991	754.841		547.413	1324.24
P21964;P21964-2	COMT-2_HUMAN;COMT_HUMAN	COMT	Catechol O-methyltransferase	1			192.387	360.439	237.228						291.878
P21980	TGM2_HUMAN	TGM2	Protein-glutamine gamma-glutamyltransferase 2	6	548.941	1781.59	1664.52	3687.87	3082.39	2277	2322.06		2791.14	3464.13		2857.38	1361.74		3236.31	3193.96	2566.76	3033.53	4018.95	1220.37	2758.71	3018.12		4992.86		3575.98	3755.55	1624.58		2120.11	677.262		2123.36	4053.32		2541.31	1188.2	1227.62	1795.37	2314.18	1422.55			2130.88	915.425
P22033	MUTA_HUMAN	MMUT	Methylmalonyl-CoA mutase, mitochondrial	6		1329.65	842.067					1110.77	1208.3	523.81	1158.19	1168.93	1174.39	1178.84	1221.69		641.779	929.19	1463.87			1175.8				1370.16		771.712		474.413			779.805	897.288							588.483	1907.43		1163.37
P22059	OSBP1_HUMAN	OSBP	Oxysterol-binding protein 1	6			1217.56		1091.02		804.664		928.529	713.813				1342.09			3015.39	1376.48		1439.05			586.048				1384.67	1705.88		926.322	1142.72		1323.97	872.235			1260.34		1076.28	1221.95	1372.98
P22061;P22061-2	PIMT-2_HUMAN;PIMT_HUMAN	PCMT1	Protein-L-isoaspartate(D-aspartate) O-methyltransferase	5	4384.63	5437.71	5766.12	6123.77	5379.25		4882.3	5579.16	6373.23	6908.63	6632.9	7140.42	5515.32	5654.21	5829.89	6298.58	6871.41	5170.83	4857.11	5725.52	6600.02	4655.15	6368.9	6351.2		6951.61	6624.77	6771.79	6984.47	4589.2	6855.12	6723	4401.19	6181.58	5837.12	7236.04	6962.17	8930.44	5541.31	7683.74	5867.58	4878.26	6037.51	6124.05	4368.79
P22087	FBRL_HUMAN	FBL	rRNA 2'-O-methyltransferase fibrillarin	13	7042.65	9618.45	9718.56	8121.17	10152.6	10502.2	8766.08	10252.8	7003.79	8900.74	6074.13	7491.17	9986.42	7879.75	9209.6	9011.84	8625.98	7623.12	8803.22	11012.9	8671.75	9377.29	9582.08	9028.51		6828.17	8236.55	8337.43	9277.72	9597.24	9712.51	10585	8395.01	10604.7	10504.3	8134.15	6680.48	9664.03	9843.44	8489.41	9325.76	8542.07	8472.3	9849.57	10702.6
P22102	PUR2_HUMAN	GART	Trifunctional purine biosynthetic protein adenosine-3	26	12791.3	13374.8	11821.8	14833.4	20003.4	13559.6	14642.4	13364.7	13804.5	15833.8	15924.7	17849	15634.6	15124.1	15142.6	15951.1	16885.1	15337.9	13631.3	16711.4	13684.2	15791.5	12744.7	18137.8		17397	15372.9	17524.6	12953.2	14752.3	13893.3	14485.9	16611.2	16449.6	14835.5	12977.9	15111.6	14459.3	15917.7	13850.2	13223.5	9958.09	8905.61	17864.8	13222.2
P22234;P22234-2	PUR6-2_HUMAN;PUR6_HUMAN	PAICS	Multifunctional protein ADE2	12	15476.9	15432.4	19657.8	15315	18600.5	12568.6	14586.2	15944.4	17394.6	15258.6	14454	14477.2	17454.2	13984.4	17402.2	15319.7	13798.3	17870.6	18767	15515.5	17999.8	16974	13671.2	15427.9		14263.1	18319.4	18194.5	17590.9	20316.3	13721.3	15512.4	18799	18944.5	16807.2	13086.4	16367.8	13901.6	14731.8	20484.8	17150	21100.5	18609.8	15944.7	17939.8
P22307;P22307-7	NLTP-7_HUMAN;NLTP_HUMAN	SCP2	Non-specific lipid-transfer protein	9	4130.71	5557.75	2870.7	3423.53	2242.89	2803.84	3085.92	2645.56	2890.06	2500.45	2677.36	2740.59	2273.51	2219.64	3479.26	3657.7	2644.05	2675.86	3311.09	1577.16	1087.44	3552.23	2959.61	3765.06		3042.02	2906.74	2153.33	2172.47	2840.55	3563.5	4495.54	3621.06	2671.22	3142.5	3294.93	1381.7	2494.32	3982.47	2653.1	2879.47	3280.64	2044.8	2868.07	2423.42
P22314;P22314-2	UBA1-2_HUMAN;UBA1_HUMAN	UBA1	Ubiquitin-like modifier-activating enzyme 1	27	15172.8	19270.4	19208.6	18797.7	19204.6	18775.1	20438.7	18897.6	18082.3	19207.8	23549	18356.2	18972.4	18887.4	20103.4	16959.2	21530.5	17400.4	20807.4	17305.2	22636.6	18721.8	18842.8	16865		19839.5	20145.2	16785.6	20847.4	19918.4	19219.9	17114	17950.1	18408.9	20655.9	17810.8	22236.9	22961.3	19294.7	22579.5	21499.5	19502.1	20240.9	19069.8	19292.3
P22392-2	NDKB-2_HUMAN	NME2	Isoform of P22392, Isoform 3 of Nucleoside diphosphate kinase B	1
P22570;P22570-2;P22570-3;P22570-4;P22570-7;P22570-5;P22570-6	ADRO-2_HUMAN;ADRO-3_HUMAN;ADRO-4_HUMAN;ADRO-5_HUMAN;ADRO-6_HUMAN;ADRO-7_HUMAN;ADRO_HUMAN	FDXR	NADPH:adrenodoxin oxidoreductase, mitochondrial	2			1280.09	1383.34				1728.86		1093.54	2210.6	1898.34	2599.11	2291.46	978.271	1412.44	1820.23		1237.79			1247.11	743.235	1812.01		1362.12	1596.87				726.247		1397.65	1358.15					1150.33		2296.37			1697.49
P22626	ROA2_HUMAN	HNRNPA2B1	Heterogeneous nuclear ribonucleoproteins A2/B1	18	95442.9	152880	130242	141412	138655	131450	159446	158367	150290	162246	138725	120493	141372	143169	146218	138178	158380	143863	137502	152016	170587	163822	186223	112943		117716	173811	146052	185590	146594	160036	162565	142355	144668	198291	130083	153112	144571	144558	159602	153208	151952	138009	135491	159082
P22694;P22694-2;P22694-3;P22694-4;P22694-5;P22694-6;P22694-7;P22694-9	KAPCB-2_HUMAN;KAPCB-3_HUMAN;KAPCB-4_HUMAN;KAPCB-5_HUMAN;KAPCB-6_HUMAN;KAPCB-7_HUMAN;KAPCB-9_HUMAN;KAPCB_HUMAN	PRKACB	cAMP-dependent protein kinase catalytic subunit beta	7		4992.28	3768.64	3914.36	5284.27	5018.35	3625.57	4417.84	4752.78	2780.81	4617.58	3490.76	3009.59	5590.58	3591.81	3834.9	3658.2	3744.57	5447.13	4824.21	3800.48	6506.88	4141.65	4162.35		3530.49	3445.16	3479.87	3106.55	2553.23	3740.28	2430.06	4732.54	3404.88	4413.35	4311.16	3896.66	3640.44	2916.55	2925.5	3355.28	4585.02	3631.18	2978.25	3934.52
P22695	QCR2_HUMAN	UQCRC2	Cytochrome b-c1 complex subunit 2, mitochondrial	11	6203.68	3854.69	4035.07	3980.79	3311.84	4308.23	3348.58	3108.65	3211.92	4169.09	4001.62	3912.85	5027.22	5213.24	3874.49	4484.21	3382.14	3402.24	3305.57	2948.58	1146.76	4456.7	3944.26	4662.09		3780.22	3904.52	4475	2946.6	3279.37	3582.37	3005.09	3730.03	4746.72	3801.08	4116.31	1570.27	3277.22	3502.12	1255	3964.32	4572.57	5045.43	4726.48	3281.07
P23193	TCEA1_HUMAN	TCEA1	Transcription elongation factor A protein 1	9	8007.81	6403.67	10464.7	1809.81	6762.42	9465.75	3923.05	7058.54	10200.7	9404.04	6729.93	7503.25	9804.54	7869.51	7604.75	8033.73	7637.33	10275.9	5785.44	7512.09	5275.54	7564.43	6739.81	3658.25		5349.55	6405.2	8903.56	6598.4	7219.66	11544.7	8179.69	6602.96	13330.8	10025	7248.92	6700.72	8628.66	7769.39	5587.75	5183.87	8507.77	8172.43	7490.96	10963.2
P23246	SFPQ_HUMAN	SFPQ	Splicing factor, proline- and glutamine-rich	22	40153.6	58941.9	60130.9	59307.1	60897.4	50107.2	63218.9	63317.5	57547.2	65764.3	54921.4	53415.6	66471.5	60905.3	61878.7	60968.6	57828.7	62060	61363.2	61614.2	65204.2	66334.3	74060.4	51821.9		53154.1	55034.8	64517.1	76899.3	63436.3	56748.4	67001	57075.4	53727.9	55790.9	61306.9	58992	55265.6	63250.4	52244.9	64470.1	59543.1	54443	61326.5	55099.6
P23258	TBG1_HUMAN	TUBG1	Tubulin gamma-1 chain	7		4351.75	2058.87	1602.18	2758.55			1593.55		2269.91	1918.98	2165.09			2215.31	1706.08	3190.19	1937.93	1856.07	1928.43	966.23		2030.07	2735.52		2608.99	2023.71	1291.34	1858.83	1751.1	3061.48		1736.76	2002.62	1130.74	1489.24	1499.59	681.66	2321.69	2025.62	1401.6	1285.32	1419.39	1527.2	1697.5
P23284	PPIB_HUMAN	PPIB	Peptidyl-prolyl cis-trans isomerase B	12	33312.7	42399.7	40984.9	50428.4	31803.4	32971.7	41640.5	29396.1	49506.5	32389.4	34815.7	41520.8	28927.5	37421.8	43123.9	33546.3	41655.9	36608.2	42959.1	30579.1	44960	35179.1	31357.7	39698.5		58114.3	44257.4	42751	27714.1	31287.5	41437.4	31627.3	46192.7	49455.7	38841.4	48124.5	42237.8	47725.3	53899.1	39285.1	33698.1	36877.1	46734.8	37265.3	40103.4
P23368	MAOM_HUMAN	ME2	NAD-dependent malic enzyme, mitochondrial	6			736.244					893.466				1152.93		952.751	518.435	639.433		893.492		817.004													887.509	416.514							885.825		733.911
P23381	SYWC_HUMAN	WARS	Tryptophan--tRNA ligase, cytoplasmic	13		8298.54	11036.3	8942.1	12342.1	5480.53	12306.5	10724.8	10555.6	12643.9	10060.5	14328	8707.59	16269.2	6747.79	16241.3	8969.72	16706.9	8581.24	9673.01	8597.08	9884.18	9752.34	10048.6		17214.9	7052.02	15253.3	9785.63	12423.6	9071.25	12738	11807.8	12960.8	4613.48	10554.8	10269.1	9112.06	13471.3	13143.3	9771.36	8033.53	10592.2	12591.5	10215
P23396	RS3_HUMAN	RPS3	40S ribosomal protein S3	17	37543.9	43470.5	46862.5	45235.8	51573.6	38084.5	46779.3	52499.4	50676.6	49102.9	51696.1	53861.1	47874.6	48659.4	49053.1	49103.6	51945.8	51013.5	45298.3	55270.5	45136.9	55343.3	46051.5	60694.9		51672	48178.9	42931.7	44983.7	49305.3	48547.8	42928.8	50846.4	46193	48031.6	46816.6	52049.5	53870.1	50631.7	47417.5	49511.5	45018.1	55194.8	47985.4	46138.7
P23458	JAK1_HUMAN	JAK1	Tyrosine-protein kinase JAK1	2			1317.02	2235.2	2668.82	1431.33	4534.42	2674.39	1980.43	3195.92	1426.43		2045.36	2288.8	3762.78	1905.06	3738.5	2228.89		4836.47	3260.12	2321.67	2549.29	1617.84		1170.34	1716.85	3033.97	2652.69	2869.24	3513.73	2272.69	1711.65	1842.27	1846.99		2261.58		2308.64	2327.94	4146.41	4117.82	5561.35	2916.54	2727.78
P23497	SP100_HUMAN	SP100	Nuclear autoantigen Sp-100	1			298.948					696.326				1382.93									863.414		1398.27				741.878			358.473				553.358			451.025				935.179		775.425
P23526	SAHH_HUMAN	AHCY	Adenosylhomocysteinase	20	18738.5	11878.8	17763	14910.4	18286.4	16863.8	14328.9	21284.8	14854.8	13990.7	14701.2	14606	16717.5	18363.9	14935.7	17549.5	15496.2	15188	17852.3	16723.9	10965.7	17654	12847.8	12819.1		14423.7	17683.8	14488.6	14976.1	14105.8	15429.2	15579.1	19876.8	14490.3	13774.5	17945.8	11218.6	13738.8	14442.4	15146	15933.1	15639.4	13370.7	17468	17253.6
P23528	COF1_HUMAN	CFL1	Cofilin-1	9	34988.4	55865.9	64193.9	68044.5	57945.6	63357.9	74798.3	54326.4	80868.4	62849.3	64498.1	39905.6	51667.4	53493.5	70455.2	52705.1	73305.5	63525.3	75903	61590.9	72475.9	68249	63732.6	31604.5		47424.9	46841.6	33918.8	57293	62867.9	59173.8	61311.1	59275.3	64507.7	70303.3	37759.7	49327.2	45499.2	45249.2	66282.3	62791.6	60153	59127.1	51293.2	52192.9
P23588;P23588-2	IF4B-2_HUMAN;IF4B_HUMAN	EIF4B	Eukaryotic translation initiation factor 4B	7			19990.7	13943.1	13051.2		9239.2	10810.9	10471.8	12877.3	13872.8	16954.2	15424.4	19586.5	14535.8	14014.5	17821.8	17538	11590.3	19212.3	8765.66	11818.1	14022.3	14699.6		16542.9	21406.2	18624	16550.2	11166.1	17225.8	12735.4	14861	14933.3	12013	18491.6	12958	18040.4	19766.2	9454.93	15914.3	16110.9	17993.9	17800.6	9696.73
P23634;P23634-6;P23634-7;P23634-8	AT2B4-6_HUMAN;AT2B4-7_HUMAN;AT2B4-8_HUMAN;AT2B4_HUMAN	ATP2B4	Plasma membrane calcium-transporting ATPase 4	13	3263.78	3916.58	2878.58		3172.86	3758.84	1971.2	2199.71	2508.64	2332.54	2518.16	1826.43	1647.28	2430.58	2781.72	1687.85	2297.25	1938.04	2904.42	2448.75	3269.67	2097.41	2486.51	2439.3		3174.66	2050.73	2680.66	2404.13	1772.48	1656.39	2241.43	1533.74	1328.73	3124.13	2538.83	3847.93	2555.91	2040.28	2045.21	1796.34	2317.81	2492.7	1685.47	1562.76
P23786	CPT2_HUMAN	CPT2	Carnitine O-palmitoyltransferase 2, mitochondrial	1			621.617		923.578				682.572			1196.48			849.392	629.308		844.892	935.895		462.302	794.327									1254.49			393.895					275.866			913.634
P23919;P23919-2	KTHY-2_HUMAN;KTHY_HUMAN	DTYMK	Thymidylate kinase	8	2872.24	5164.62	5674.19	6255.73	6476.68	2638.09	5436.86	6993.19	6173.07	7268.67	9562.26	6610.57	5880.14	4319.47	6492.29	4720.69	6087.12	3586.48	4148.49	4969.71	4025.58	7158.74	5688.72	3084.51		4428.01	5485.63	4414.43	6604.12	5154.61	4946.56	8099.82	7598.7	6585.49	4645.94	7343.28	4298.45	5705.94	5213.14	5332.83	6238.63	4531.17	7893.13	6037.27	4040.4
P23921	RIR1_HUMAN	RRM1	Ribonucleoside-diphosphate reductase large subunit	13		990.726	2965.73	2831.66	2003.96		1172.16	1454.07	3655.57	2081.91	2643	2506.18			2253.75	1364.62	2671.87	2977.69	2566.05	1457.43		1617.58	1532.32	3061.56		1083.86		2241.18		490.597	2722.95		3151.91	1371.39		1661.88		2867.49	1004.14	1599.53	2125.53	2271.5		3140.33	1313.34
P24390	ERD21_HUMAN	KDELR1	ER lumen protein-retaining receptor 1	3	4864.88	3871.46	3460.18	7317.73	2845.05	5412.71	2959.84	2559.97	4035.42	1878.17	3638.28	5204.36	2011.99	2429.8	2157.16	2413.78	3574.85	2341.04	4692.09	3778.89	4147.42	3036.16	2892.66	4989.37		3869.16	2775.15	2138.95	2374.94	4020.42	6200.39	5630.52	4776.2	4002.73	3343.42	2577.97	1701.36	4310.93	3170.64	2172.98	4124.53	2772.93	3014.39	1953.9	5063.24
P24468;P24468-2;P24468-3;P10589	COT1_HUMAN;COT2-2_HUMAN;COT2-3_HUMAN;COT2_HUMAN	NR2F1;NR2F2	COUP transcription factor 1	1	580.484												374.858				568.958						594.176						569.062			1000.92	453.807							206.853	402.148
P24534	EF1B_HUMAN	EEF1B2	Elongation factor 1-beta	5	6984.73	9100.14	15328	9585.09	9953.76	10282.7	12430.9	11992	11688.3	11241.7	12072.4	9269.9	9371.77	11120	10353.1	12146.7	12455.3	15583.8	10996.2	11213.6	7435.91	13540.4	15312.8	5282.62		5355.96	8987.03	10657.3	10986.6	9780.9	6724.07	10755.8	16147.7	10655.3	11614.7	9402	8395.26	7933.85	11803.4	8111.02	11696.1	11409.7	16660.8	9849.6	11971.9
P24539	AT5F1_HUMAN	ATP5PB	ATP synthase F(0) complex subunit B1, mitochondrial	9	6862.69	5431.7	6362.47	7379.02	5857.51	9458.18	9159.86	7902.26	8303.63	7985.23	4960.82	7450.77	7989.52	9361.44	6520.04	8641.49	8660.3	8247.05	7437.81	4999.55	4835.33	7725.49	7816.07	4733.72		6972.9	7660.72	5293.86	7120.58	6450.72	8325.32	7858.2	7478.74	8313.86	8261.62	5969.67	4485.89	6043.32	7181.56	4406.29	6897.07	5566.98	8631.58	7761.8	6189.2
P24666	PPAC_HUMAN	ACP1	Low molecular weight phosphotyrosine protein phosphatase	5	10775.2	10801.1	11609.1	8909.06	11442.9	11148.9	13837.1	15442.7	15699.8	12678.6	12261	11528.7	13265.7	12423	13660	8244.04	12616.9	13446.3	15128.7	12324.7	13538	16696.7	13622.3	8997.95		11975.5	14201.5	15300.7	13285.7	15707.2	11718.4	15542.4	13470.8	11817.2	14167.7	15349.3	12377.8	13786.7	14080.9	16699.8	11796	10293.5	12486.3	13078.6	17092.6
P24752	THIL_HUMAN	ACAT1	Acetyl-CoA acetyltransferase, mitochondrial	12	12079.4	7554.48	9403.89	11095	6224.34	8407.73	8546.24	19765.3	10160.2	9432.05	11973.3	10376.3	8069.65	15126.3	7167.24	12628.1	10684	8656.43	7558.83	9942.6	3068.21	7282.83	13685.8	9533.75		9954.34	13969	12475.9	12787.4	9382.66	13198.9	15830.8	11500.3	12000.9	12758.6	10729.5	7462.13	9383.43	11399.5	4780.36	10572.6	9830.06	13377.9	14702.3	9475.95
P24928	RPB1_HUMAN	POLR2A	DNA-directed RNA polymerase II subunit RPB1	12		2381.03	1439.17	1576.64	1258.3	1961.13	2472.81	1610.58	1661.02	1483.82	1678.34	1620.4	2085	2428.74	1770.2	1283.97	1157.13	1656.91	1754.6	2024.01	1515.91	1719.74	1430.92			1744.63	1969.34	1413.23	1626.23	1713.31	1658.39	1469.17	1626.83	1328.27	2789.57	2472.82	2038.79	1545.79	1436.77	1299.09	1531.04	1820.13	1588.63	1964.02	1890.4
P24941;P24941-2	CDK2-2_HUMAN;CDK2_HUMAN	CDK2	Cyclin-dependent kinase 2	8	1517.02	4995.29	4486.3	5315.99	3616	3331.91	1327.16	4695.14	4505.99	3611.63	1832.47	6846.34	3838.59	1645.27	3168.44	631.992	6824.54	4616.98	2655.12	3168.23	2177.06	2393.64	4336.19	4843.76		3479.7	2947.24	1537.33	1465.57	2020.41	2663.72	2624.4	3341.24	5259.62	3450.93	4295.21	3507.24	4587.58	3006.81	3987.1	1634.85	5502.12	3973.61	8196.93	1121.21
P25205;P25205-2	MCM3-2_HUMAN;MCM3_HUMAN	MCM3	DNA replication licensing factor MCM3	25	4848.75	8354.87	4914.28	7720.92	6176.63	5881.81	4895.69	8352.11	9885.82	5849.16	7750.35	7794.11	4990.67	4779.32	6926.44	5049.97	7554.26	6894.75	5996.45	6178.85	2551.1	6099.56	4851.15	7402.96		6504.74	3391.92	8659.94	6260.01	5388.8	8908.58	7108.9	7129.79	8058.66	5341.23	7714.08	4020.02	5284.59	4641.68	3954.99	5739.67	6286.63	8013.01	7237.54	5382.89
P25208	NFYB_HUMAN	NFYB	Nuclear transcription factor Y subunit beta	1		662.751	1200.9			1415.34			856.526	1229.72	584.478	1282.99	1673.6		1257.95	226.556	1469.77		1199.26		895.562	1586.16	465.316			885.386	1365.86		1790.97	1745.19		1242.66	1077.96	1055.9		1030.19		1344.99		1325.91	916.138	2062.23		1301.43	621.998
P25325;P25325-2	THTM-2_HUMAN;THTM_HUMAN	MPST	3-mercaptopyruvate sulfurtransferase	2			1656.57	1683.01	1385.08		674.575		1889.7	1716.51		1777.69						1565.11			1519.45	1588.74				1919.05						1876.57	1740.96	721.906		1900.18	1449.62		1704.93				3407.78		1232.08
P25398	RS12_HUMAN	RPS12	40S ribosomal protein S12	2	16591.8	18861.6	23440.8	18042.5	20881.3	17941.5	22365.8	23917.3	19799.8	21946.7	19831.3	19651.3	19788.1	17183.3	19171.5	19323.7	21956.5	20325.4	21718.4	23038.4	18978.4	20086.6	19977.8	22380.8		18303.1	26484.1	18536.1	22459.9	20544.6	19715.3	18827.1	23629.7	23040.1	24997.7	17153.7	17925.7	19410.8	22990.3	19705.1	20293.5	19851.6	24313.4	18846.2	22056.8
P25490	TYY1_HUMAN	YY1	Transcriptional repressor protein YY1	4			1079.4					1106.86		1234.62	940.505	906.452	1567.58	1545.96		789.543	996.546	1251.83	1808.56	1871.48	1260.8	1485.85	1197.14	1958.25		1181.52	2393.7	1857.56	1358.02	1540.53	1426.74	1275.64	1910.58	1270.75	2378.7	1282.37	2155.28	1688.39	1119.01	1305.85	1318.49	1002.98	1100.6	822.93	1601.6
P25685	DNJB1_HUMAN	DNAJB1	DnaJ homolog subfamily B member 1	9	9262.27	3963.56	7183.9	5791.6	7803.09	7753.48	5199.5	8318.1	6045.26	6492.32	5508.27	6104.74	6316.35	4344.46	6257.62	6778.78	6498.26	6182.36	6726	7301.86	4786.56	5166.29	5761.75	4648.71		4142.74	8612.4	4600.61	9333.04	8057.07	6716.76	8068.34	8396.7	7971.69	4675.91	7206.06	5231.36	4488.94	6629.69	5300.32	7826.06	8149.99	8253.45	7927.14	11560.4
P25686;P25686-2	DNJB2-2_HUMAN;DNJB2_HUMAN	DNAJB2	DnaJ homolog subfamily B member 2	1			1178.02							1648.17					2413.42		1248.46	2071.91	1911.69										1958.82	645.399		2218.15	1341.7	1094.45	1856.88				1651.62	1706.49		1713			2023.97
P25705	ATPA_HUMAN	ATP5F1A	ATP synthase subunit alpha, mitochondrial	32	27307.8	33342.5	35851.8	39456.9	28002.5	34646.8	47884.2	42551	33660.3	37481.5	26254.6	46303.3	42583.5	52138.7	31682.8	42562.3	40640	41182	36493.2	35077.4	24490.1	39607	41990.7	39120.6		41259.5	42342.1	25749.2	38803.1	33118.2	43256.1	37268.1	37260.9	40951.9	40235.1	42145.6	28918.5	42795	34046.1	17041.6	38384.9	32566.2	41542.2	39396.3	33866.1
P25786;P25786-2	PSA1-2_HUMAN;PSA1_HUMAN	PSMA1	Proteasome subunit alpha type-1	9	14947.8	10253.7	11084.5	11712.2	10306.9	13421.7	11271.2	12096.6	10000.8	12442.3	8115.28	14103	13152.2	13443.6	10349.4	13484.6	9687.02	13127.2	9805.42	11277.3	11131.8	10134.5	10062.9	12861.2		16366.2	11223.8	11153.4	11586.5	12362.1	9944.2	11314.6	12343.6	11510.6	12875.8	12603.9	13185.2	12094	12381.1	13365.2	11043.2	11335.5	11221.6	12495.1	10773.5
P25787	PSA2_HUMAN	PSMA2	Proteasome subunit alpha type-2	10	8966.9	8410.66	9012.17	7689.43	8664.38	9247.43	8629.15	9242.17	5916.11	9233.86	6933.29	12940.5	10514.7	11279.6	9151.85	10987.1	8321.36	9999.11	8201.67	9192.5	10115.9	10063.2	9331.96	8671.3		17384.9	8527.55	11203.2	8839.59	9706.96	8501.54	7663.88	8913.56	9965.47	11307.2	9548.49	9268.96	11291.6	10777.7	11156	11055	10573.8	10576.4	12444.6	10187.3
P25788;P25788-2	PSA3-2_HUMAN;PSA3_HUMAN	PSMA3	Proteasome subunit alpha type-3	6	6852.07	6783.27	6136.33	7056.04	5539.49	7625.13	6967.01	6127.68	6844.62	6523.97	5032.03	8440.21	6707.54	7986.35	5744.53	7188.9	5325.05	6802.16	5997.62	7112.23	8815.09	6444.1	6830.23	7804.55		9973.93	6256.61	7922.29	6313.88	7670.08	4874.51	5354.64	7357.05	7177.67	7365.88	9919.02	7203.07	7439.11	6903.76	8161.01	7625.62	8580.98	6122.22	9760.79	5694.3
P25789	PSA4_HUMAN	PSMA4	Proteasome subunit alpha type-4	7	19259.8	13791.7	15476.9	12557.5	11179.5	16528.9	17683.2	15053.5	13899.7	17626	11592.8	21923.7	14498.6	20108.8	15972.3	21276.2	13749.8	16301.2	14394.5	14141.4	15426.9	11119.4	15878.9	19856.3		22655.1	18239.4	17189.9	15079.9	15598.3	15572.7	12929.8	16101	15056.8	18490	22546.1	18217.6	22983.4	21278	17627.2	21698.4	19861.4	20123.2	21547.4	20883.2
P25815	S100P_HUMAN	S100P	Protein S100-P	2	12509	40408.3	32938.3	57105.1	44162.7	44429.3	26184.4	57208	51573.3	39731.7	96584.9	24346.6	31810.5	30122.2	27018.6	27086.2	39179.4	30290.5	35872.3	29357.1	39168.7	35809.1	14145.1	28786.5		44885.7	33622.3	45725	39848.9	33311.9	22560	30711.2	25835.7	37345	45907.1	19238.7	53697.1	30329	28238.2	42404.2	32122.6	42303.7	39613	42379.5	18723.1
P26006;P26006-1	ITA3-1_HUMAN;ITA3_HUMAN	ITGA3	Integrin alpha-3	5					1971.93						2094.54	1954.72				1389.56		1432.02			2846.62		1817.72	1498.65		583.401	2582.24		530.452		1000.67		1188.36	1151.02		1508.9	1833.88	1589.11	2205.95	2210.02
P26038	MOES_HUMAN	MSN	Moesin	33	19081.8	33751.5	33003.4	43029.3	35745.7	38579.8	40626.4	35994.5	55364.1	35798.6	31395.7	35881.1	29546.2	31455.4	39615.4	29459.3	38264.6	34823.6	37705.7	29929.9	38223.2	30035.3	32531	41261.1		46015.6	23757.6	25769.4	31572.3	33062.7	29827	25459.4	32916.5	24042.7	31152.1	34470.8	48909.1	34745.4	36330.1	41400.9	28204.6	35353.2	31543.6	30167.3	32407.1
P26196	DDX6_HUMAN	DDX6	Probable ATP-dependent RNA helicase DDX6	10	3707.22	4485.71	3800.3	4889.28	3273.15	2314	3510.33	3507.94	2759.57	4171.45	3521.69	2882.32	3705.66	2579.64	3359.06	3272.45	3499.17	3866.21	3189.44	3546.46	3731.38	2801.91	2884.63			3328.98	3798.67	2930.22	3532.76	2729.35	3059.4	3923.16	3318.16	2866.32	3021.81	3258.2	4641.13	2621.21	2877.52	4768.86	3474.72	3657.98	3982.1	3113.13	2546.09
P26232;P26232-2;P26232-5	CTNA2-2_HUMAN;CTNA2-5_HUMAN;CTNA2_HUMAN	CTNNA2	Catenin alpha-2	3				682.962	964.68			612.6	1106.51	1603.54	762.425	1298.7	843.475	773.513	1258.6			717.874	464.605	1024.93			1375.54			1183.69	1489.95	851.458	728.835			1527.78	446.98	1325.93		1146.4					583.24			559.998
P26358;P26358-2	DNMT1-2_HUMAN;DNMT1_HUMAN	DNMT1	DNA (cytosine-5)-methyltransferase 1	27	4073.87	2238.33	2686.28	2902.5	2898.99	2995.09	1926.01	2918.34	3236.59	2865.5	2867.15	3445.96	1793.85	3137.25	3007.35	2150.55	3107.71	2793.03	3145.89	2992.95		2951.99	2559.43	4245.76		2678.53	2818.51	1981.09	2699.54	2702.33	2657.44	2115.71	3263.67	2452.05	1743.83	2677.7	1518.83	3679.29	2079.93		2967.33	2285.35		3975.74	2835.41
P26368;P26368-2	U2AF2-2_HUMAN;U2AF2_HUMAN	U2AF2	Splicing factor U2AF 65 kDa subunit	7	12293.9	10688.3	11485.2	10659.2	6798.27	8113.52	10549.6	8373.24	9628.18	10595.4	10322.9	7379.19	10238.5	11193.9	10370.7	9483.41	9150.15	11518.8	9253.09	10644.6	9271.84	12001.5	10988.7	3992.7		9401.22	7970.71	8427.11	11214.7	5553.83	10929.9	11791.2	10861.4	12006.2	14367.1	7527.3	6867.82	10171.4	9911.08	9673.74	11018.3	10708.5	10215.7	8539.97	13453.1
P26373	RL13_HUMAN	RPL13	60S ribosomal protein L13	13	33623.4	44906.6	35897	40754	37286.4	30386.4	36574.1	40036.5	42776.4	39186.2	37595.1	39808.3	39124.5	42460.6	39091.7	36731.5	43506.6	38888.9	39114.6	49135.7	33819.3	47613.7	42204.2	54275.9		42141.1	41486.2	34118.8	39503.5	41870.7	42818.4	39733.3	40313.3	40134.9	36168.4	43640.8	36993.7	43934.4	35431	34069.8	42261.3	34607.9	41829.4	40166.1	46857.9
P26374	RAE2_HUMAN	CHML	Rab proteins geranylgeranyltransferase component A 2	1																				1228.86													679.625	460.566
P26440;P26440-2	IVD-2_HUMAN;IVD_HUMAN	IVD	Isovaleryl-CoA dehydrogenase, mitochondrial	2			806.606								884.015			1477.67	1015.93	664.32	660.865						823.831			1117.51					1358.32		896.62	901.89		2052.25			1249.26						945.083
P26447	S10A4_HUMAN	S100A4	Protein S100-A4	4	52236.7	36967.2	76039.7	81725.8	80695.4	59013.8	85862.1	50911.2	109532	53752.3	82313.1	56400.2	66076.1	55530.4	82068.4	45163.8	76404.5	64139.1	87720.5	70070.7	68936.4	84643	63532.4	45123.8		73994.3	70812.9	59376.1	82028.3	74575.3	68955.4	77373.3	69633.9	90664.5	114329	60131.5	81481	71010.5	70755	93541.6	70441.3	64597.8	95472.9	69230.2	72278.1
P26583	HMGB2_HUMAN	HMGB2	High mobility group protein B2	5		10705.5	7950.14	8058.03	5883.88	7252.49	9174.25	8992.95	11063.6	9759.45	6664.13	5009.47	9111.98	2541.56	13106.5	3864.81	6937.78	6194.55	11939.2	5610.39	8638.77	9895.37	13857.9	2283.54		2924.47	8643.57	5529.47	10118.8	5924.44	6642.83	9645.49	8576.43	6795.53	10293.6	5654.04	9304.03	9271.23	8343.29	2385.46	8397.13	9257.77	8299.44	8403.26	17383.7
P26599;P26599-2;P26599-3	PTBP1-2_HUMAN;PTBP1-3_HUMAN;PTBP1_HUMAN	PTBP1	Polypyrimidine tract-binding protein 1	14	40293.2	36251.4	39224.8	32748.8	35660.1	36995.1	43110.2	40617.2	43038.3	43790.8	34811.9	34776.7	36466.1	33868.1	35330.2	33823.4	43174.3	37011.6	32263.2	34646.1	47163	42604.9	45767	39558.3		30687.7	39339.4	33376.2	42921.3	41633.9	37177.9	42066.7	32854.5	37301.6	42553	49128	51432	40594.7	39004.9	40154.4	39372.7	38684.6	30565.5	31812.9	33810
P26639;P26639-2	SYTC-2_HUMAN;SYTC_HUMAN	TARS	Threonine--tRNA ligase, cytoplasmic	26	10147	9395.44	14857.9	11071	14235.6	14136.7	15738.1	15868.5	15610	13932.3	13656	15601.6	14334.9	16289	10124.7	20142.4	12943.4	18196.8	9211.99	14674.6	15255.8	15050.1	13567.7	11348.4		14366.2	15220.1	10687.1	16142.9	13894.5	14547.5	16918.5	17414	15084.3	12095.8	16005.1	14063.1	16430	17809.8	11901	16404.6	14152.5	18386.7	16078.4	17071.8
P26640	SYVC_HUMAN	VARS	Valine--tRNA ligase	21	3470.67	2282.44	4202.83	4233.26	4277.25	2487.37	3820.34	4180.32	3210.67	6074.33	7002.36	3453.72	4168.19	4188.86	3393.47	3381.93	3549.58	3414.59	3025.45	3992.03	2354.75	3105.9	3947.72	3113.63		4860.96	5166.55	4680.75	5346.84	2865.19	4130.14	3655.52	3977.31	3747.77	3982.04	4978.45	3767.54	4236.75	2818.13	1815.78	4477.6	3262.54	4329.62	3145.62	5031.54
P26641;P26641-2	EF1G-2_HUMAN;EF1G_HUMAN	EEF1G	Elongation factor 1-gamma	19	49625.6	47170	58482.1	55125.2	60922.4	46463.4	57233.5	63844.7	50185.7	61138.5	49694.2	51429	54215.7	49919.7	56837.3	62610.5	51051	60697.7	55105.2	55820.1	34824.1	55583.9	53694.7	55960.3		51757.6	58093.5	68855.8	57691.7	57162.7	54178.9	49086.9	63512.2	59830.6	37764.7	59656.7	46980.6	45776.2	53541.7	45923.6	63466.5	55640.2	49047.9	58982.4	69599.2
P26885	FKBP2_HUMAN	FKBP2	Peptidyl-prolyl cis-trans isomerase FKBP2	2	9034.67	8163.57	9577.96	8996.19	5795.27	8459.58	6656.82	7732.87	14036.4	6896.94	10462.6	5679.92	5135.27	6557.45	11868.3	5323.16	6988.85	4194.31	12777.6	5881.98	8945.91	8312	3608.42	4897.1		9055.27	7955.77	8014.44	5002.3	5500.46	4587.31	6780.34	8227.4	11132.4	7785.51	6726.75	6805.6	4838.14	6388.91	11153.4	8058.31	8686.08	11111.4	6150.08	4580.38
P27105	STOM_HUMAN	STOM	Erythrocyte band 7 integral membrane protein	10		7040.17	2610.81	2591.66	3533.99	5038.36		4192.72	8078.68	2893.08	6255.97	5339.72	3973.73	4789.14	3653.4	3973.13	5158.74	2156.99	1717.39	2050.62	13732	3127.48	3145.76			2642.09	3018.47	3967.76	2965.43	5316.83	3348.7	2433.94	2684.48	2710.35	5135.18	6734.02	10384.4	5971.93	7196.54	14584.9	3531.15	7487.74	7096.58	5126.02	5020.06
P27144	KAD4_HUMAN	AK4	Adenylate kinase 4, mitochondrial	5	3775.7	3873.86	4706.57	4163.7	3783.72	4603.44	3273.01	3463.51	4007.21	2736.28	1995.18	3010.04	4321.1	4671.79	3684.57	3508.18	3197	4472.47	4474.94	3519.12	3994.85	3941.65	4975.96	2095.12		4379.99	4262.88	4937.38	3390.82	5226.3	1729.6	2969.31	2500.73	4531.52	5612.94	3276.93	2841.76	3455.84	3142.29	3323.23	4015.6	4507.41	3369.96	2917.09	2693.34
P27338;P27338-2	AOFB-2_HUMAN;AOFB_HUMAN	MAOB	Amine oxidase [flavin-containing] B	1																															736.276
P27348	1433T_HUMAN	YWHAQ	14-3-3 protein theta	4			3534.93	6038.06	2620.65	9337.35	4237.79	4345.5	4651.25	5241.18	6782.53		8468.48	7459.19	4537.03	3771.96	5388.12	3068.64	4923.87	3959.41	2739.77	5904.96	4916.51			2633.9	4056.92	3055.54	2820.48	2596.22	3981.2	5333.71	5816.87	3381.51	5136.06	2934.38	4849.13	4513.86	4112.85	8048.76	6489.04	9437.42	7725.98	9454.82	5908.64
P27361	MK03_HUMAN	MAPK3	Mitogen-activated protein kinase 3	3			2158.07	1221.77	2477.45			2457.28	4197.85	3455.62		1660.59							1036.98	2286.46		2692.92					860.925		1046.86		2496.38		2792.6	2928.59	1972.29					3807.26		1998.67	3734.32	3996.28
P27635	RL10_HUMAN	RPL10	60S ribosomal protein L10	6	23051.1	30173.9	32678	30552.3	34561.1	27501.4	37981.3	38517.4	34006.3	35304.5	28516.5	37558.1	34276.2	40771.5	35339.6	41556.7	35995	43604.3	27775.2	36833.6	28536.4	43487.4	37120.5	29418		36625.6	38277.2	27712	37342.4	36698.1	32834	35242.1	35033.5	32882.2	43212.2	25162.8	27328.9	37172.9	36729.6	31514.6	38998.4	36637	41251.2	44579.4	36391.5
P27694	RFA1_HUMAN	RPA1	Replication protein A 70 kDa DNA-binding subunit	14	4066.16	5248.19	5033.2	5340.77	5031.28	5963.44	12335.7	5751.05	9111.02	6128.62	3058.16	4598.2	4435.65	5619.88	5546.92	7662.14	5577.27	6345.81	6056.47	6726.46	4506.06	6665.54	5190.49	4784.23		3316.43	4528.47	10079.2	5521.5	6601.19	5648.69	5189.11	6347.82	6058.45	5233.82	5604.52	7469.33	5456.86	4688.04	5973.84	6306.33	5885.68	5395.79	5045.09	6259.39
P27695	APEX1_HUMAN	APEX1	DNA-(apurinic or apyrimidinic site) lyase	10	13512.7	15764.4	13272.8	14862.4	14586.6	16889.1	16619.4	17229.7	15450.3	16921	15127.6	14648.5	16870.7	14832.8	17040.5	16403.8	18434.2	14973	15869.3	15394.9	19763.8	17724.5	16174.8	13800.3		13757.8	15048.4	18624.4	15628.5	17268.4	19894.5	16861.2	15299.1	15875.9	19775.7	11053.5	16692.8	16029.6	16165.6	14792	18417.6	13077.2	17335.1	14171.7	17296.9
P27707	DCK_HUMAN	DCK	Deoxycytidine kinase	2		1644.19	745.321					1589.95	1133.57	795.684	1219.48		848.426		1435.71		982.835	809.416	1214.84			958.347	1340.45						916.258			823.591	1009.67	1206.07						1254.65	1073.55	1055.13	1024.17
P27708	PYR1_HUMAN	CAD	CAD protein	44	26757.8	36732.7	50244.5	71364.3	41531.3	49900.6	64701.9	70409.6	69165.4	72131.4	73763.2	71922.7	61913.1	97975.2	40837.8	89752.7	58757.4	88837.7	52616	53986.8	36844.2	69160.4	63169.3	58784.1		68973.8	71447.9	80169.5	60952.1	61539.3	53657.9	75630.1	89647	66712.2	52868.3	53408.8	32123.9	60571.8	46928.9	26187.6	60453	66356.2	71349.7	69634.2	63724.8
P27797	CALR_HUMAN	CALR	Calreticulin	15	16748.4	34642.9	26319.5	22846.4	19462.3	26192.1	20538.9	22716.3	31167.1	23515.1	25362.7	17565.9	17110.4	19720.4	28003.4	20497.2	22636.4	23344.4	33666.3	15873.2	29309.5	22041.4	14572.4	15916.4		33911.7	19286.7	16488.8	18809.9	20836.6	23101.5	20691.7	20597.2	30455.3	23862	25395	21963.6	18709.1	23254.5	31838.5	22060.9	19028.6	24461.6	20106.1	15568.4
P27816	MAP4_HUMAN	MAP4	Microtubule-associated protein 4	23	2515.61	5172.86	7808.35	4606.91	8254.51	5719.65	6358.52	5146.16	6140.49	7544.47	6897.05	5038.92	5579.21	5225.88	6421.31	6968.9	5379.52	6500.8	6891.57	7124.73	5093.25	5295.42	6416.52	6675.22		5938.52	4997.35	4354.53	6834.9	4929.45	5946.67	5254.1	7191.1	3427.31	5360.75	3233.36	5429.31	5516.14	5070.38	5990.71	5648.52	7778.71	8078.35	4863.02	8535.9
P27824;P27824-2	CALX-2_HUMAN;CALX_HUMAN	CANX	Calnexin	21	17945	17744.9	22066.5	21550.9	19250.9	21841.9	23715.9	28130.5	20670.3	25609.1	17739.8	22475.5	18793.5	25496.8	21471.5	23888.1	23158.2	25345.6	29310.3	23070.9	42648.5	24927.7	18123.6	26108.5		30572.2	26181.4	18747.7	22458.5	23256.9	19843.8	22266.5	24379.1	21970.8	31942.5	23442.4	22409	21576.2	29653.7	22388	26286.2	18815.8	28587.8	24484.2	21173.8
P28062;P28062-2	PSB8-2_HUMAN;PSB8_HUMAN	PSMB8	Proteasome subunit beta type-8	4		2565.05	2167.55	2349.33	1916.17		2782.51	1247.89	2808.98	1583.26	2440.87	2664.41	2648.84	1979.42	2032.53	1656.56	2046.22	1568.67		1653.68	1171.79	2134.05	1816.8			1810.38	2072.91	2415.84	1706.47	1784.72		1181.52	1584.17	2386.52	2253.83	1225.19	3246.48		1748.15	2392.59	2325.65	951.669		1838.75	1499.84
P28065;P28065-2	PSB9-2_HUMAN;PSB9_HUMAN	PSMB9	Proteasome subunit beta type-9	5		2361.15	1538.91	2440.62			1237.03		1825.61	1839.08	1704.08	1732.16	2231.14	2210.7	1867.56		1702.47	1765.24	1605.27		1823.61	1244.94		2013.1		2418.93	1653.3	1800.46	1327.53	1676.27			2080.35	1655.58	2141.37		1625.38	1803.89		1346.85	996.366		2300.04	1575.43
P28066	PSA5_HUMAN	PSMA5	Proteasome subunit alpha type-5	7	10916.4	12841	12766.9	9617.47	12330.7	7566.56	11531.1	10184.6	11298.6	12249.1	8510.55	16857.4	10831.3	15002	13407.6	11212.4	10445.2	13581.3	9447.46	10604.6	11411	8962.93	10427.5	11797.6		17853.5	8201.68	13945.3	9019.8	12574.6	8451.69	11839.2	12181.9	14483.4	11667.1	9862.08	11675.5	11364.8	13263.4	12521	10701.7	13005.4	11928.1	14016.9	10701.3
P28070	PSB4_HUMAN	PSMB4	Proteasome subunit beta type-4	5	10007	9219.66	9902.32	9054.24	9722.56	10304.9	10915.8	9402.71	10457.1	10407.5	8794.69	11659.6	9276.29	10623.6	8101.13	11039.8	8850.05	10867.8	10841.1	10915	9943.75	11269.6	9048.12	14217.3		16174.6	9888.91	10393.3	7153.92	10431.6	8779.61	7929.93	10363.7	11177.1	9014.77	11797.7	9540.77	12436.7	9990.75	10467.8	11131.4	11110.2	10208	13108.1	8564.21
P28072	PSB6_HUMAN	PSMB6	Proteasome subunit beta type-6	5	9947.61	7986	11310.8	10985	9510.63	6439.98	11115	12244.6	8860.93	9022.43	8331.06	12945	9209.05	9119.65	10699.3	12346	8822.01	12147.4	8706.47	11884.9	9959.1	11300.2	8815.19	10129		14730	9054.73	9506.21	8013.58	10203.5	8008.57	8040.03	9324.35	11628.3	8181.45	10370	9391.88	11782.9	9730.77	13020	8620.84	12954.8	10152.6	13774.9	10420.9
P28074	PSB5_HUMAN	PSMB5	Proteasome subunit beta type-5	8	5228.67	3032.42	4627.14	3741.08	2648.5	6007.37	3820.99	4501.04	2888.68	5001.32	3173.14	5072.13	3755.72	4630.43	3901.82	5421.93	3647.5	3692.16	3877.09	4788.13	3957.32	2809.32	3775.46	3990.13		5222.69	3979.24	4023.98	3357.35	4596.1	3295.34	3881.76	3649.02	4243.48	2899.38	4262.96	3227.12	4575.17	3816.9	3755.4	3869.77	4838.06	3761.37	4034.66	3783.56
P28288	ABCD3_HUMAN	ABCD3	ATP-binding cassette sub-family D member 3	9									1318.87	2215.15	1157.12			1751.35		1483.99		1105.75	1978.01								833.422	533.732	1704.52					1453.22					545.112
P28331;P28331-2;P28331-4;P28331-5	NDUS1-2_HUMAN;NDUS1-4_HUMAN;NDUS1-5_HUMAN;NDUS1_HUMAN	NDUFS1	NADH-ubiquinone oxidoreductase 75 kDa subunit, mitochondrial	12	4025.77	2301.28	2638.05	2037.67	1992.72	2827.67	2155.32	2218.71	2191.79	1522.76	1838.72	2477.22	2318.22	3242.03	2457.76	2156.8	2476.98	2156.62	2687.74	2113.25	1230.94	2073.87	1951.11	3212.04		1882.69	2213.77	2330.74	2199.82	2267.25	1970.29	2740.83	2051.06	2156.91	2342.51	2333.9	1666.64	1965	2218.82	1254.38	2666.45	1797.13	3477.32	3117.75	2115.7
P28340	DPOD1_HUMAN	POLD1	DNA polymerase delta catalytic subunit	19	2832.07	2412.03	2062.41	2679.81	2391.9	2108.55	2383.94	2336.49	2721.36	3574.91	2452.95	2278.39	2475.1	2205.99	2707.78	1652.26	2807.46	2267.47	2665.41	2238.11	1273.69	2665.5	2567.97	2605.45		2088.73	1291.92	2087.34	2613.29	2894.61	2993.61	2143.54	2445.81	2378.47	3146.24	2428.25	2674.16	2697.51	1849.97	1560.66	2108.23	2402.11	2269.39	2257.12	1864.12
P28482	MK01_HUMAN	MAPK1	Mitogen-activated protein kinase 1	3			2438.68	2406.79	2166.96	4362.6	2249.07	1775.61	1988.85	1112.07	1995.96	2231.52	2527.51	1136.38	1623.74	2017.46	2410.99	2627.32	2990.73	2543.01	1617.73	2997.91	2071.94	3330.44			1421.33	1554.11	1437.03	2154.18	2479.05	2878.39	2929.46	1800.18	2557.9	2015.42	2025.42	2065.66	2258.9	2568.88	1909.94	1339.85	2016.11	2130.81	1967.98
P28838;P28838-2	AMPL-2_HUMAN;AMPL_HUMAN	LAP3	Cytosol aminopeptidase	13	1774.92	2935.36	2365.35	2611.07	3835.47	1688.77	2962.64	3086.97	2538.28	3095.17	1987.36	2786.87	3200.78	2885.2	2677.05	2597.33	2810.61	2485.53	2240.79	2266.16	1612.42	3223.76	1754.23	3779.78		2616.89	2004.85	3220.88	2542.81	2378.23	2048.82	2684.49	2517.42	2401.17	2477.43	3232.98	2600.95	3062.12	2177.33	2631.89	2636.97	2820.3	3065.98	3545.13	2015.03
P29083	T2EA_HUMAN	GTF2E1	General transcription factor IIE subunit 1	1			505.833	247.455				631.802			849.778							762.358			195.851		664.546					491.622		231.934		808.995		290.781	839.666									775.55
P29084	T2EB_HUMAN	GTF2E2	Transcription initiation factor IIE subunit beta	2			1424.25									3754.62				3579.89		4026.06	3731.71								5667.88							3256.13
P29144	TPP2_HUMAN	TPP2	Tripeptidyl-peptidase 2	11		2584.93	1829.99	2686.58	1683.65		2676.36	2596.23	1720.98	2155.35	1701.43	2267.73	3622.92	3165.19	2998.24	1626.76	2112.88	2101.76	2159.64	2287.27	2870.99	2513.45	3078.73	3502.63		2393.69	2542.33	2060.22	2111.5	2297.62	2174.15	2199.56	1912.93	1996.81	2243.86	2063.28	3272.33	1702.9	2303.2	2871.15	2310.43	1944.07	2000.94	2567.13	2289.02
P29218;P29218-3	IMPA1-3_HUMAN;IMPA1_HUMAN	IMPA1	Inositol monophosphatase 1	4			1655.97	2250.5	2262.18		1081.04	1983.33	1704.09	1655.73	2111.48	2273.11	2021.42	1387.76	2191.64	2133.46	2619.66	1908.24	2116.66	1689.5	3470.95	1673.01	1892.05			1998.8	1836.94	2299.33	2399.23	1806.92	1280.53	1505.8	1548.07	2087.78	2331.54	2341.08	2057.57	2413.35	1710.26	3229.76	1677	1657.97	1641.95	1713.76	1791.77
P29317	EPHA2_HUMAN	EPHA2	Ephrin type-A receptor 2	3			753.589	1000.38	1389.91	630.722		610.86	969.878	675.576	633.854		678.796	865.164	1425.16	693.056	1156.87	308.189	485.746		691.21		520.332			1162.56	1063.29	591.789		664.335		817.921	415.101	674.121		823.389	638.012		1007.37	1274.6
P29353;P29353-2;P29353-6;P29353-7	SHC1-2_HUMAN;SHC1-6_HUMAN;SHC1-7_HUMAN;SHC1_HUMAN	SHC1	SHC-transforming protein 1	1			458.163					1251.36	705.562		974.403					864.209	327.498						1360.22								733.935			649.223								1028.72
P29372;P29372-2;P29372-4;P29372-5	3MG-2_HUMAN;3MG-4_HUMAN;3MG-5_HUMAN;3MG_HUMAN	MPG	DNA-3-methyladenine glycosylase	4			597.715	882.938	783.631			455.297		1305.06		1375.84	612.57	1025.85			798.614		775.075		1149.6	739.487		1660.61		709.581				1807.76			687.493	548.258			799.326	701.351				1458.34	652.948
P29373	RABP2_HUMAN	CRABP2	Cellular retinoic acid-binding protein 2	3									2699.95																								742.821
P29401	TKT_HUMAN	TKT	Transketolase	26	37132.4	48878.9	43441.3	56449	54242.6	50062.9	64745.9	69864.2	75104.7	64708.7	77478.5	59470.4	54451.6	62604.8	52053.4	73194.8	60809.9	67846.4	55708	62421.7	87683.1	80788.6	61128.8	63183		74349	70699.8	85280.5	57435.2	67292.8	71560.7	112327	78817.9	45381.8	79551.9	97339.8	109185	83460.3	96831.4	76244.9	95123.4	75604	99527.3	89144.9	70319.7
P29466;P29466-2;P29466-3;P29466-4	CASP1-2_HUMAN;CASP1-3_HUMAN;CASP1-4_HUMAN;CASP1_HUMAN	CASP1	Caspase-1	2				1577.72								1121.61				1136.55					795.699		1039.93					984.416					783.012	743.143				1445.39		2206.24
P29692;P29692-2	EF1D-2_HUMAN;EF1D_HUMAN	EEF1D	Elongation factor 1-delta	11	11171.1	10829.2	14553.5	10322.6	13849.5	9853.84	11491.3	13849.4	12673	15878.6	16815.9	9279.39	9713.98	9806.18	12373.9	10529.9	18926.9	10535.1	15993.8	15914.1	9507.01	14342	9506.56	9195.05		14466.6	10689.3	12194.7	9747.06	10255.6	11259.2	10124.4	14747.1	10524.6	10060.3	15507.1	12740.3	11069.7	12727.8	15479.5	13993.2	12477.4	12710	10598.2	11910.2
P29992	GNA11_HUMAN	GNA11	Guanine nucleotide-binding protein subunit alpha-11	5			1940.11		1268.64	981.963	1403.67	1825.23	1193.55		1827.77	1622.04		2133.34	1579.7	676.375	1403.15	1810.44	1536.32		1803.21	1775.89	1757.62				1640.88	1755.18	2144.93			1030.08	1595.99	1172.93	1768.66		1374	1364.31	1150.42	1782.88	2945.94	2420.83	1075.59	1273.46	794.657
P30038;P30038-2	AL4A1-2_HUMAN;AL4A1_HUMAN	ALDH4A1	Delta-1-pyrroline-5-carboxylate dehydrogenase, mitochondrial	3			747.813							954.824			810.64										732.188							1032.13				382.785								975.186
P30040	ERP29_HUMAN	ERP29	Endoplasmic reticulum resident protein 29	10	12139.7	17340.9	23896.9	23159.6	14213.7	30942.8	18100.4	18414.1	25259.4	19694	19719.5	16273.5	13243.5	16920.6	17890.1	13612.5	21587.5	18625.5	24289.1	11614.5	12822.7	15547.1	13518.6	12409		20647.1	14423.3	15301.1	10805.3	9598.54	13982.6	11916.1	25783.2	21760.7	14372.6	17493.1	7733.17	13734.9	13792.1	8562.56	14614.3	13455.1	24458.6	17753.7	9115.77
P30041	PRDX6_HUMAN	PRDX6	Peroxiredoxin-6	18	47026.6	58365.6	66063.4	59776.1	76002.5	47910.8	74817.1	63919.1	69069	64811.6	74248.6	78338.5	64404.2	84985.9	58007.4	68976	59979.8	67678.9	59289.8	62731.4	93972.8	68390.4	67995.7	51978		77518.6	65856	66165	66105.4	59928.4	59948.4	69072.1	66969.8	71374.9	82822.8	65975.6	73263.1	59603.2	58147.7	63859	69705.7	58667.8	70503.4	76908.1	57436
P30043	BLVRB_HUMAN	BLVRB	Flavin reductase (NADPH)	4	10626.6	10780.6	10114.9	12084.3	8798.1	9766.99	6262.85	10421.7	11597.6	8694	11178.1	9739.07	8859.29	8014.21	8624.17	7488.07	7924.68	7893.14	8441.46	7480.55	12017.5	9203.29	5620.91	7845.92		13294.4	6541.15	8097.25	8856.89	6400.49	7286.1	9526.64	6959.46	8911.14	9483.56	8972.44	10978.7	9987.54	7409.91	16941.5	6572	8273.9	9003.86	9670.54	5797.79
P30044;P30044-2	PRDX5-2_HUMAN;PRDX5_HUMAN	PRDX5	Peroxiredoxin-5, mitochondrial	8	24756.9	62040.6	48519.7	64853.7	43288.7	50953.3	50732.7	51736	74772	35071.7	55429.5	57862.9	43809.1	50495.3	45853.4	54448.5	61690.9	45332.9	48915.8	40671.6	45655.1	39508.7	38165.5	40965		58232.1	31549.8	50682.8	38927.9	35102.9	47835.6	38056.6	37441.3	57024.1	38941	47560.1	51693.5	56738	44002	58908.2	46280.9	42422.4	50036	50022.9	21432.7
P30046	DOPD_HUMAN	DDT	D-dopachrome decarboxylase	2		5271.72	6199.3	6787.1	6396.6				13547.3	8662.07	8264.67		7485.31				6702.08		7955.74		8610.02	5783.13	7327.82			7465.33	9946.27	7986.85	8449.84				7627.97	7051.46	6602.4		5016			5019.21	4205.06	12822.9		5902.77
P30047;P30047-2	GFRP-2_HUMAN;GFRP_HUMAN	GCHFR	GTP cyclohydrolase 1 feedback regulatory protein	2	84171.8	103220	81038.8		74076.4	145746	96485.3		101099	79566	87069.8	86145.3	79582		91793.3	65599	114699		112444	79784.7	114756	94950	95986.9	72502.7		62702.8	103963	95388.7	82365.7	82769.7	79206	79464.4	100165	82961.4		87461.5	110689	99715.1	75908.3	65961.2	85525.1	230571	108485	84053.7	84153.4
P30048;P30048-2	PRDX3-2_HUMAN;PRDX3_HUMAN	PRDX3	Thioredoxin-dependent peroxide reductase, mitochondrial	10	16255.4	17988.8	22020	24499.1	19745.4	22303.1	19390.4	24392.2	23965	18630.4	27340.5	24443.8	24298.2	27783.8	20458.7	24373.2	22916	23075.2	24133	16350.9	23895.5	24147.1	26083.5	22656.4		32295.6	26185.6	27781.1	20657.8	23108.8	22675.4	24339.5	26549.1	31335.7	25617.5	26232.5	17574.3	27429.2	24931.8	14768.4	25958	28677.5	26942.2	29758.4	23496.9
P30049	ATPD_HUMAN	ATP5F1D	ATP synthase subunit delta, mitochondrial	4	9480.95	8813.55	8808.23	10688.9	8077.4	11356.7	11829.1	12917.5	8113.67	10206.5	9028.59	10984.4	11353.8	14142.2	8815.9	10722.3	10191.6	9193.95	9307.04	9173.89	6220.61	10023.2	10224	9416.86		9922.05	12352.2	8120.63	10228.3	7792.05	11234.8	11838.1	11482.7	11644.1	8657.25	10352.6	8635.97	13245.5	10431.2	5425.11	11262.8	9326.52	11008.1	11986.8	9002.72
P30050	RL12_HUMAN	RPL12	60S ribosomal protein L12	4	41212.3	41454.2	35813.2	33415.8	30847.5	33926.4	38094.9	41529.2	28143.1	34660.9	30790.1	41665	38457.4	36077.2	35428.6	40654.6	40601.2	41462.7	30453.4	40697.9	36240.2	39672.5	35931.8	41437.5		38875.7	40396.3	32211.1	37023.5	38214.3	39260.4	31435.8	33566.1	38227.7	38152.3	44284.5	44617.3	36682.7	39438.2	33725.3	40101.1	30788.8	40687.6	41280	40441.2
P30084	ECHM_HUMAN	ECHS1	Enoyl-CoA hydratase, mitochondrial	11	4785.98	3856.93	5532	6780.89	4537.9	7482.53	5484.78	6237.34	5403.08	5196.23	6126.14	5613.65	5460.82	6130.83	4496.97	4545.08	3894.83	5100.17	6014.43	3804.01	3532.55	4736.2	4951.05	5453.71		6501.37	6075.69	4996.17	4831.72	4197.4	3839.29	4930.94	5414.21	5918.28	4638.97	5808.2	3715.55	4087.14	4682.3	2399.35	4293.21	5859.91	5621.77	5166.33	3969.92
P30085;P30085-3	KCY-3_HUMAN;KCY_HUMAN	CMPK1	UMP-CMP kinase	7	4560.67	6072.46	7428.57	7515.19	7435.24	8128.29	10143.8	6392.85	7726.51	5448.56	4570.32	5484.97	4997.03	6929.66	7741.54	9303	6505.33	6897.6	7255.84	6101.3	10029.5	7870.89	9086.76	5000.28		7318.67	4702.44	7559.33	7381.73	7205.85	8547.43	9945.66	8890.29	9355.83	8503.75	6530.85	5364.66	8638.39	6634.15	8403.97	7055.47	6586.32	9730.37	10620.7	6818.19
P30086	PEBP1_HUMAN	PEBP1	Phosphatidylethanolamine-binding protein 1	6	23114.6	22625.1	28570.7	25063	37693.8	26924.9	38881.5	23619.7	41228	31872.9	36287.4	29587.9	33237.2	33213.9	28918.4	28848.2	34489.6	28682.5	28462.5	25752.4	34559.3	30325.9	31367.4	28148.2		28666.8	32466.8	28954.9	31642	31958.8	34273	31200.6	30178.7	22421.1	32996.3	30608.5	26571.4	32109.5	27390.6	30938.1	29604.8	32371.4	39027.9	31825.6	29237.9
P30101	PDIA3_HUMAN	PDIA3	Protein disulfide-isomerase A3	29	24414.7	37787.3	42553	33836	31274	32533.2	31977.3	29093.8	46326.7	32051.3	29973.6	27844.5	25797.1	30378.3	41556.7	29888.5	33976.3	28635.3	44435.9	26944.4	45218	34207.6	25044.2	25298.1		41814.9	29649.8	26785.2	26396.7	29174.8	37658.3	25338.4	37838.5	38601.1	34074.9	36198.7	33380.6	30708.8	40882.3	37692.8	28337.9	32712	34451.8	25833.8	30412.8
P30153	2AAA_HUMAN	PPP2R1A	Serine/threonine-protein phosphatase 2A 65 kDa regulatory subunit A alpha isoform	17	8094.86	4084.88	9652.94	6489.17	5407.23	9428.64	5577.43	6056.26	5835.44	5568.07	10400.2	8954.75	9128.81	4925.06	6787.53	7645.22	6034.65	10936.6	7887.65	6084.21	6277.48	7125.38	6116.76	9941.54		7272.51	7110.87	4587.77	6796.74	4829.7	5791.87	5991.28	9562.48	4998.6	6255.75	6484.1	9553.83	5912.26	7907.4	9013.74	6035.63	6175.36	6991.6	7922.32	6966.38
P30154;P30154-5	2AAB-5_HUMAN;2AAB_HUMAN	PPP2R1B	Serine/threonine-protein phosphatase 2A 65 kDa regulatory subunit A beta isoform	6	1150.81		1156.21					1319.23		1236.35	1182.09							1157.39			1102.78		684.479			1543.09				2007.99				754.905				1540.06	968.692		1568			1404.44
P30260;P30260-2	CDC27-2_HUMAN;CDC27_HUMAN	CDC27	Cell division cycle protein 27 homolog	4			578.196				1569.55	1213.72		747.051										667.451			1255.09				1230.49			890.399		928.642				798.942		505.393	1180.73	953.89		1007.94			937.106
P30405	PPIF_HUMAN	PPIF	Peptidyl-prolyl cis-trans isomerase F, mitochondrial	1			4766.89	4835.28	5403.49			3630.96		1899.88	6222.46						3951.12	5490.27	2949.97		3573.03	3975.66	6367.17					6737.99	5584.47	4682.78	5668.14	4724.2		5843.95		6295.49					4572.14	3046.62			5872.77
P30419	NMT1_HUMAN	NMT1	Glycylpeptide N-tetradecanoyltransferase 1	6	3095.72	2811.95	3537.48	4340.21	4241.04	3212.11	2851.42	3576.43	2690.87	3699.91	2688.54	3530.91	3599.23	3005.57	3364.5	3222.45	3543.23	1644.45	2892.62	2329.41	2708.42	2579.64	4198.84	3452.25		3735.53	3500.32	2718.02	3034.89	2467.39	3985.34	2458.29	2750.66	2827.98	5273.92	3503.37	3431.15	3790.13	3572.06	2491.6	4099.81	2657.82	3584.93	3076.96	2514.71
P30508	1C12_HUMAN	HLA-C	Isoform of Q95604, HLA class I histocompatibility antigen, Cw-12 alpha chain	2	3906.36	9621.47	12516.7	15770.2	5420.67	11746.2	17608.1	7597.74	10597	10291.2	10430.6	11336.9	12959	6217.61	15388.1	6550.14	12463.6	9671.82	9646.61	8892.94	11172	9045.04	7085.99	6860.66		11666.8	8599.84	6795.61	9570.49	7921.22	9437.61	4852.75	9747.3	21537.5	11917.8	4953.86	7493.82	9411.82	5659.55	9104.59	10285.8	6579.27	9617.31	12287.8	9142.01
P30519;P30519-2	HMOX2-2_HUMAN;HMOX2_HUMAN	HMOX2	Heme oxygenase 2	3			996.064		1056.24				1035.13	1561.5	1018.37	914.639		2091.56		1532.24	1080.73	1157.32	2233.91		837.818		1236.02					1047.79	951.546	679.647		1483.73	1348.84	1863.07	1466.65					938.697	1245.01			1714.84
P30520	PURA2_HUMAN	ADSS	Adenylosuccinate synthetase isozyme 2	12	3965.73	3166.83	3616.83	3370.05	3744.57		3429.19	2834.71		2004.49	2066.72	2650.7	3326.8	4017.44	2516.75	4096.47	4533.12	3187.02	3360.54	3619.88	1567.87	2798.47	3416.24	1587.84		3875.71	2829.73	2380.45	3042.44	1604.6	1904.96	3000.61	4366.75	2289.07	3510.56		2895.87	3456.52	2127.62	2559.82	2637.07	2520.3	2215.89	4299.7	2733.05
P30533	AMRP_HUMAN	LRPAP1	Alpha-2-macroglobulin receptor-associated protein	3			1277.72	1700.96				2216.03	1873.8	1001.4	1425.82	896.245			984.499		1300.3		1448.3	1079.75		1054.71				1254.18	1690.14				674.399		884.951	1043.8		1708.83		1554.34	573.071				1334.35	566.459
P30536	TSPO_HUMAN	TSPO	Translocator protein	1					2707.78		5016.83		2656.83	3401.54	4126.07	3709.06	3640.47	3829.33	1968.72	5237.11	2480.77		2973.2	2015		4490.71	2027.59	3049.81		3657.43	2943.31	4856.6	1246.8	2959.65	2877.95	3855.51	2816.49	3871.15	4444.3	3688.16	3859.17		2977.91	2397.45	3912.85	5248.26	4768.61	3773.05	2825
P30566	PUR8_HUMAN	ADSL	Adenylosuccinate lyase	6	4501.27	2440.58	1632.79	1829.81	1881.4	2877.37	2599.46	2476.36	1678.7	1683.29	2136.83	1713.63	2187.48	3719.45	2082.76	1464.93	2017.41	1876.69	1627.52	1723.01	1728.22	2236.51	1586.67	2015.71		1451.27	1803.26	2081.85	1338.3	1531.97	993.287	1212.88	1437.18	1239.91	2321.66	1765.96	1782.47	1710.27	2386.59	2576.32	3100.18	1801.07	1124.8	2170.88	1851.5
P30622;P30622-1;P30622-2	CLIP1-1_HUMAN;CLIP1-2_HUMAN;CLIP1_HUMAN	CLIP1	CAP-Gly domain-containing linker protein 1	16		463.717	1662.54		677.478		827.297	2288.6	2201.58	1159.99	1115.71	2708.89	1266.67	762.183		1460.14	1512.64	3124.54	584.344		1497.87	1287.25	1197.53	1112.49		1078.53	4501.75	714.88	1144.69	1258.13	510.896	1356.51	1056.61	1186.33	1484.44	1160.45	1686.16	1105.69	1830.44	1626.76	1091.3	2018.87	1715.29	2053.07	396.751
P30626;P30626-2;P30626-3	SORCN-2_HUMAN;SORCN-3_HUMAN;SORCN_HUMAN	SRI	Sorcin	6	12495.5	6471.02	9868.33	11370.1	4608.49	4573.87	7047.03	3842.1	6411.57	4107.07	9493.58	8113.66	3487.2	7751.49	6545.03	4645.57	7967.12	11077.5	5099.34	5815.49	18777.9	8234.98	28953.7	5020.38		5857.33	5473.74	5208.83	7746.06	10387.5	4667.66	2916.03	3443.38	6988.03	16633.9	7827.17	6980.38	9591.19	3970.26	9959.88	9045.42	6915.59	8246.34	6935.7	7970.48
P30711;P30711-2	GSTT1-2_HUMAN;GSTT1_HUMAN	GSTT1	Glutathione S-transferase theta-1	1
P30740	ILEU_HUMAN	SERPINB1	Leukocyte elastase inhibitor	15	8405.97	8121.88	7877.71	8940.99	8731.73	7823.86	6689.05	8156.68	9973.47	6493.18	9945.74	7093.2	4927.62	6993.53	9221.62	6664.51	5602.44	6346.57	9634.44	7050.99	5409.37	6554.53	6091.21	8468		13199.7	5899.94	6423.94	5195.86	5704.17	9055.32	5729.64	8283.17	6943.25	7653.02	8568.01	6537.98	5492.78	7405.99	11451.8	5511.76	11808.3	4047.36	5918.16	4885.82
P30825	CTR1_HUMAN	SLC7A1	High affinity cationic amino acid transporter 1	2		4786.23	2321.24		1840			2162.79	1791.33	2592.36	2150.26	2352.19	2992.2	2974.04		1606.76	1762.01	2070.64	1810.55	2357.42		2679.52	2331.43			2075.02	2669.62	2728.92	1935.11	2798.49	1425.5		1539.2	2241.86	1967.53	3444.54	2739.33	1918.88	2418.87	1354.31	2551.22	2700.71		2712.19	2264.29
P30837	AL1B1_HUMAN	ALDH1B1	Aldehyde dehydrogenase X, mitochondrial	5			774.298		1282.34	254.168							902.717		626.888		1313.67		1292.88	787.463			1015.53					1335.19		1215.33	1170.8			771.227	965.572				856.363					1164.75
P30838	AL3A1_HUMAN	ALDH3A1	Aldehyde dehydrogenase, dimeric NADP-preferring	9		1114.3	956.095		1501.06					1080.37				796.768	1129.59													1480.86					1318.29	728.117					1074.52						1121.25
P30876	RPB2_HUMAN	POLR2B	DNA-directed RNA polymerase II subunit RPB2	16			2143.85	2369.68	2246.71	1744.37	2026.82	1722.48	1911.14	2259.55	3233.34	2081.09	2467.06	4097.86	2515.21	1979.7	1855.37	2628.21	3626.43	3823.75	2347.33	2209.13	2254.48	2496.41		1751.66	1770.37	1649.8	1852.94	2250.89	1962.91	2580.09	2198.46	2741.59	551.006	2289.29	1803.51	1778.23	1773.15	1293.35	1811.59	2354.42	2667.59	2443.22	1943.46
P31040	SDHA_HUMAN	SDHA	Succinate dehydrogenase [ubiquinone] flavoprotein subunit, mitochondrial	13	9721.98	8723.55	11120.8	7012.77	13152.4	10202.3	8004.76	9070.52	9375.99	8965.18	11849.7	8873.81	11517.1	11622.8	8754.99	11353.6	8820.77	10636.4	8797.74	7183.35	12915.4	10399.4	9721.93	9429.8		11268.4	9828.96	10530.4	9518.04	9994.56	10451.4	8899.25	12075.7	12746.7	9066.43	9229.66	8739.24	11823.4	9808.28	7924.86	10185.4	9282.44	10788.5	11073.6	7737.29
P31150	GDIA_HUMAN	GDI1	Rab GDP dissociation inhibitor alpha	7		3231.82	1803.38	1277.66	2418.1		2079.94	2683.95	2103.7	1118.16	1999.15	2075.83		1901.88	2234.6	1111.73	1127.15	1386.7	2680.84	1722.05	1865.21	1556.83	1693.78	1996.91		3253.25		1546.61	1369.47	1948.02	1482.5	1638.51	1487.59	1445	1504.95	1643.77	2923.69	2434.84	1550.15	3398.52	1695.5	2595.62	2345.06	1668.5	1467.29
P31153	METK2_HUMAN	MAT2A	S-adenosylmethionine synthase isoform type-2	14	13044.9	14220.8	16180	16569.5	12959.3	16376.8	16931.1	12960.2	14998.3	13727	14329.5	19717.8	17361	14809.5	16142.9	16238.3	18970.1	15834.7	12613.5	14241.6	11318.4	12983.6	18579.7	19004.1		15990.7	11578.7	16938.8	17565.6	14388.4	13640.6	16441.1	14890.5	15863	10734.1	18535.3	12469.4	21432.5	16743.7	13873.6	16277.8	14089.4	13409.3	17058.5	16599.8
P31321	KAP1_HUMAN	PRKAR1B	cAMP-dependent protein kinase type I-beta regulatory subunit	2
P31327;P31327-3	CPSM-3_HUMAN;CPSM_HUMAN	CPS1	Carbamoyl-phosphate synthase [ammonia], mitochondrial	36	69553.3	64016.7	81046.3	108160	55173.4	81056.1	96810.9	102476	93513.4	100975	111991	111484	95403.4	134981	64817.5	119017	80576.1	132802	75289.9	78940.4	54141.1	107377	96089.6	84144.7		107606	102230	122845	98705	85979.7	89259.7	106184	129855	100301	93809.5	73761.4	52509.4	92835.7	65479.1	37652.7	91682.1	102437	103197	103053	93231
P31350;P31350-2	RIR2-2_HUMAN;RIR2_HUMAN	RRM2	Ribonucleoside-diphosphate reductase subunit M2	11	12161.7	12806.2	16724.8	9946.72				13547.1	27607.3	7286.75	13300.3	18163.9	7648.43		12288.3		16433.9	2858.3	16411.9			4819.39	1383.11	1224.33					5821.94	10383.5	11577.5	5507.91	18679.5	16365	5755.06	11350.4		22596.9			13049.1	22447.3	2747.23	26352.3	6964.55
P31483	TIA1_HUMAN	TIA1	Nucleolysin TIA-1 isoform p40	2			495.497		920.175				502.254	881.816					678.597	438.841	920.737	583.356								774.678			670.599	426.074			667.848	551.529		727.726	1092.19	1350.59		783.123	712.699	552.98		592.224	617.085
P31689	DNJA1_HUMAN	DNAJA1	DnaJ homolog subfamily A member 1	5	2890.57	2336.16	4893.54	4975.52	4599.47	3025.24	5099.34	4907.62	4020.62	6799.93	3261.22	9999.09	6569.7	5671.34	5216.56	8075.36	7257.8	6952.69	5414.68	4360.89	4679.15	3872.79	5451.04	5879.86		4049.29	3857.73	8342.94	9637.2	9980.45	5465.14	8711.53	5968.93	7243.26	4384.65	8593.62	7661.85	5797.31	6762.58	5785.15	8260.67	3726.7	4515.11	5484.93	8340.29
P31930	QCR1_HUMAN	UQCRC1	Cytochrome b-c1 complex subunit 1, mitochondrial	8	9071.74	9456.2	8451.29	10623.4	6184.88	8367.77	7270.1	7942.46	5325.53	6565.4	9687.95	9338.33	10376.8	11114.8	7190.82	9543.72	6768.98	7997.15	8524.72	6576.34	4059.64	9226.17	7803.79	9182.34		7511.36	8216.34	7710.35	7150.13	7555.11	9976.34	6783.48	7614.87	8242.61	8144.78	7722.34	4767.26	8141.83	6210.11	2001.81	7884.33	8445.42	9993.41	10497.5	7334.73
P31937	3HIDH_HUMAN	HIBADH	3-hydroxyisobutyrate dehydrogenase, mitochondrial	7	1920.14	1694.76	1969	2464.76	2191.75	2498.51	2329.13	1768.69	2335.57	2472.02	1877.37	2137.79	2627.65	2423.63	2636.52	2164.82	1458.43	2013.92	2018.64	2281	2188.36	2285.12	2213.51	2020.52		1868.81	1850.03	1492.87	2767.59	2396.74	1937.34	2096.59	2635.24	2356.19	2054.01	1576.78	1716.98	1898.79	1809.73	2134.86	2146.62	1725.14	3081.93	1809.05	1392.72
P31939;P31939-2	PUR9-2_HUMAN;PUR9_HUMAN	ATIC	Bifunctional purine biosynthesis protein PURH	21	12176.3	8385.74	7904.08	12487.5	9324.39	7860.35	14897.6	11535.1	12741.3	8121.46	10522.3	10019.9	11059.8	10224.7	9121.11	10866.7	12195.1	13610.8	10534.4	11356.5	9368.44	9491.05	8915.03	8294.12		9600.17	13081.8	9541.22	9772.85	11714.3	9875.16	8461.47	10950.2	9852.51	10666.2	11647.4	8832.66	7639.62	8955.55	10450.9	10147.8	11744.4	9214.18	8127.31	8722.79
P31942;P31942-2	HNRH3-2_HUMAN;HNRH3_HUMAN	HNRNPH3	Heterogeneous nuclear ribonucleoprotein H3	7	17675.3	18511.3	16950.1	15054.2	14043	20871.5	15416.5	20889.2	13445.9	16421.2	15975.7	13789.7	20129.1	16346.2	16620.4	15627.4	16145.8	13721.4	17475.7	15364.5	19588.9	18062.1	19177.4	16294.1		12065.9	24615.6	16144.7	19439.3	16575.1	15743.9	18600.8	15164.6	17502.5	17444.8	17468.5	17966.6	13302.1	20463.5	14719.8	18003.3	14365.3	11314.1	17476.1	19435.2
P31943	HNRH1_HUMAN	HNRNPH1	Heterogeneous nuclear ribonucleoprotein H	8	17840.5	25716.8	20852.3	24206.6	22967.1	26733.7	26330.2	27929.8	22007.7	32992.1	23339.7	25930.1	27377.3	21827.4	26671.1	20763.9	26537.7	23433.4	23735.3	27213	28175.1	28313.5	31291.1	22782.2		23108.3	30367.8	23891.8	28844.9	28985.5	28766.8	23591.4	25481.4	25143.5	25354.7	27142.5	30024.8	26325.7	27538.4	25258.7	29240.6	26729.9	20951.2	24104.6	31001.1
P31946;P31946-2	1433B-2_HUMAN;1433B_HUMAN	YWHAB	14-3-3 protein beta/alpha	6	9718.16	13976.8	20758.4	19051	19226.7	16721.7	24961.6	23253.4	28519.6	22007.6	21249	15626.6	16573.6	18107.1	21866.7	20773	24816.4	21271.3	22343.7	20983.2	23973.9	27941.5	19402.9	10746.2		18197.4	18997.7	15977.1	23658.3	23307.3	23018	22553	20244.2	20195	26006.2	13017.8	15918.3	17007.6	19040.5	26610	21014	27479.6	29401.1	22300	21375
P31947;P31947-2	1433S-2_HUMAN;1433S_HUMAN	SFN	14-3-3 protein sigma	7	36502.5	48824.9	84586.4	67389.5	59210.9	50503.9	64788.3	80469.3	76591.6	61450.1	48673.4	66046.3	53398.8	55368.1	70267.1	49916.2	64334.8	64269.1	76344.6	60531.5	61135.6	59803.8	51860.7	47714.8		73309.7	44436.4	51825.6	54265.9	58969.8	56870.4	56931.5	62629.3	70982.2	65998.5	41206	55998.7	43534	54353.5	70468.1	54334.9	57145.2	67957.3	70744.3	54746.3
P31948;P31948-2	STIP1-2_HUMAN;STIP1_HUMAN	STIP1	Stress-induced-phosphoprotein 1	25	17266.9	13421	21240	15654.1	16921.7	15190.1	16599.8	17179.6	16014.6	18731.9	16640.2	16365	18041	19040.8	19600.3	18072.6	15787.9	16920.3	16153.6	21646.4	20775.9	14945.8	18831	12658.5		14728.1	17116.9	18374.8	20080.1	19954.7	16362.6	21031.6	20077	19086.4	14661.8	15862.6	16323	13975.9	19373.4	18575.1	18405.8	16969.7	17102.4	19946.7	23159.1
P31949	S10AB_HUMAN	S100A11	Protein S100-A11	3	89463.6	123015	90373.3	104687	97477.5	101462	81631.7	83278.5	125650	82811.1	98101.9	106894	70916.2	91263.2	103940	104037	109888	86205.6	102115	95198	174280	108306	100501	55348.7		100689	73696.2	74286	92438.8	95721.7	68080.5	78874.1	69591.6	107183	102510	75633.5	123890	106513	93451.2	184377	110027	106720	119739	104526	66853.5
P32004;P32004-2;P32004-3	L1CAM-2_HUMAN;L1CAM-3_HUMAN;L1CAM_HUMAN	L1CAM	Neural cell adhesion molecule L1	5											2673.71									1738.31										957.654								891.876				1087.21
P32119	PRDX2_HUMAN	PRDX2	Peroxiredoxin-2	10	27750.8	31819.2	39511.7	33983.6	25672.2	27910.9	34302.2	40398.9	39468.4	32127.4	31069.9	27790.7	31700.4	33293.7	37274.1	33935.6	44712.8	32182.8	39210	35041.7	38644.2	40544.5	30907.5	24094.4		27483.1	33601.5	27644.6	34078.8	38655.8	29479.9	29198.9	34023.2	33205.3	49967.2	41045	34323.3	38895.9	26266.1	35216.7	42616.2	38219.5	48125.5	29902	33385.8
P32321;P32321-2	DCTD-2_HUMAN;DCTD_HUMAN	DCTD	Deoxycytidylate deaminase	1																1457.62			999.877	622.176			910.666										780.428	570.504	1338.64
P32322;P32322-3	P5CR1-3_HUMAN;P5CR1_HUMAN	PYCR1	Pyrroline-5-carboxylate reductase 1, mitochondrial	8	3379.56	3226.38	2987.27	3611.13	3476.31	2215.23	5171.26	4459.96	3269.37	2424.75	2767.77	3322.21	3348.8	1969.7	2704.75	5536.83	1983.94	4034.16	2017.65	2398.64	1891.46	3354.89	4963.56	5415.27		3171.12	3603.68	5792.63	3330.39	5859.46	2030.26	3239.45	5140.22	2905.7	2303.53	3232.98	2844.58	2533.73	3379.58	2112.14	2989.52	2346.9	2094.4	3168.93	1869.2
P32455	GBP1_HUMAN	GBP1	Guanylate-binding protein 1	2		1577.37	687.209	2216.96	754.719	656.777	2931.64		976.264					830.817	1210.31		1595.87	410.934		577.46	2609.97					1427.14		1096.86		1160.98				1277.88	1755.01			1403.69					3334.87	1643.83
P32929;P32929-3;P32929-2	CGL-2_HUMAN;CGL-3_HUMAN;CGL_HUMAN	CTH	Cystathionine gamma-lyase	2										1397.76								1954.07						793.207		792.906		1763.95					894.125	519.527				1318.93	1026.78		790.922			1060.47	1421.64
P32969	RL9_HUMAN	RPL9P9	60S ribosomal protein L9	8	9832.54	31904.1	30494.5	26075.6	28550.6	29731.6	30476.6	35625.6	26647.5	35198.1	23406.8	29286.2	29684.4	29470.2	28326.9	34051.7	30904.6	32497.7	29623	31559.5	28255	34138.8	30880.4	6645.08		23655.4	35746.1	26155.7	28926	28350.6	13572.9	27111.9	29813.3	29909.8	27963.8	19851.9	29093.1	30332.8	30633.9	26539.4	34524.5	37048.9	34482.3	32319.6	40053.3
P33121;P33121-3;P33121-2	ACSL1-2_HUMAN;ACSL1-3_HUMAN;ACSL1_HUMAN	ACSL1	Long-chain-fatty-acid--CoA ligase 1	2					449.5						1328.9										1336.38		332.746					742.606					454.33	475.189						650.046	1354.89
P33176	KINH_HUMAN	KIF5B	Kinesin-1 heavy chain	22		2227.59	3537.85	2377.41	2468.57	783.088	2051.06	3640.97	2617.1	2782.4	3966.48	2459.35	1713.49	2815.91	2864.88	2503.4	3227.11	2820.34	2467.78	2466.18	2783.23	3101.41	2119.73	2632.58		2675.84	2667.24	4124.98	2652.35	1869.52	2035.06	1805.97	2513.92	2268.38	1662.05	3891.58	3486.22	2656.29	2811.86	4082.78	2375.26	2835.9	3943.63	3061.11	2816.63
P33240;P33240-2	CSTF2-2_HUMAN;CSTF2_HUMAN	CSTF2	Cleavage stimulation factor subunit 2	7	1402.98	1417.52	3457.61	2358.34	3393.57	4096.62	4113.38	4326.35	2786.43	3531.2	3488.63	3503.23	4812.64	3676.72	3381.27	2464.8	5002.41	2623.02	2299.62	1755.86	2726.42	2555.69	1885.9	5014.1		2668.96	2895.41	3051.52	3433.24	2955.59	3486.13	4393.84	2970.66	3012.48	3267.87	4494.35	2385.96	3306.06	3018.02	1930.32	4142.46	4105.03	4545.73	3881.86	4174.6
P33316	DUT_HUMAN	DUT	Deoxyuridine 5'-triphosphate nucleotidohydrolase, mitochondrial	5	12546.2	10246.6	7588.82	9260.26	6642.62	5750.18	4000.57	12549.2	6161.2	11769.8	9324.32	12624.3	11440.2	6051.11	7831.68	4643.27	10046.3	6599.17	9825.46	6677.87	2197.62	7948.51	10367.9	8378.83		5578.44	5847.65	9330.46	9553.23	7996.69	16354.6	10171.2	11081.8	8430.74	8408.39	11375.3	3155.35	5349.87	7479.6	4769.33	10201.3	8505.51	8649.46	11207	8407.32
P33527;P33527-9;P33527-4	MRP1-4_HUMAN;MRP1-9_HUMAN;MRP1_HUMAN	ABCC1	Multidrug resistance-associated protein 1	6		1126.66	1013.76		1197.85	1198.57		613.238		567.154		730.095	1080.7			658.948			897.758			449.976							1008.45	1140.53		641.771	599.476	316.844	1182.38	1056.45	1197.25	1108	713.918	894.988	384.162	1052.76	674.335	1362.61	598.605
P33552	CKS2_HUMAN	CKS2	Cyclin-dependent kinases regulatory subunit 2	1													1045.27										1581.52															746.348
P33981;P33981-2	TTK-2_HUMAN;TTK_HUMAN	TTK	Dual specificity protein kinase TTK	2																																									733.903
P33991	MCM4_HUMAN	MCM4	DNA replication licensing factor MCM4	26	7415.32	6502.26	5029.01	7143.25	5670.47	5931.61	3441.52	6712.89	8874.63	5266.9	8771.6	7009.96	3453.9	3770.39	6587.74	4226.46	5356.59	6656.88	4851.37	6182.59	2169.66	5226.9	4589.81	5394.83		6271.37	3876.08	6611.48	6156.11	5168.55	9208.73	6518.98	7488.63	6518.15	3671.96	8429.82	2911.15	4964.04	3175.5	3369.55	3937.54	4509.56	6733.32	5648.92	5637.08
P33992	MCM5_HUMAN	MCM5	DNA replication licensing factor MCM5	26	3905.76	36476.3	7309.36	14709.1	20421.7	3796.4	7609.4	9831.66	10062.8	10092.1	9296.75	7174.32	22374	6269.35	7296.84	3146.18	7193.02	9960.17	5616.97	5010.97	1152.6	9321.05	20855.9	12215.3		9006.27	7921.65	5758.94	20696.1	5789.94	12775.4	9799.14	10035.6	8964.71	4345.23	7434.92	3531.96	7030.37	6492.14	5338.64	3392.89	9369.1	9261.46	8291.96	6791.68
P33993	MCM7_HUMAN	MCM7	DNA replication licensing factor MCM7	27	7889.13	7077.41	5665.46	6567.9	5650.35	6344.27	4380.56	8630.76	8512.8	6449.9	7182.9	8058.69	5318.44	4121.19	6408.52	4957.27	6885.87	6958.12	5206.14	5971.31	1880.71	7126.89	4878.49	6496.44		5821.66	4370.96	8234.42	6864.66	6454.15	9314.09	7605.88	7516.67	8245.59	6100.41	8091.91	3567.09	6205.26	3929.06	3037.02	7904.38	5856.2	8724.63	6295.66	6782.9
P34896;P34896-2	GLYC-2_HUMAN;GLYC_HUMAN	SHMT1	Serine hydroxymethyltransferase, cytosolic	6	6196.55	4472.31	4850.87	7653.3	5230.91		3769.77	3941.68	5656.18	3621.15	5392.79	4759.24	6217.9	7011.86	3541.61	4759.09	6304.65	4588.55	3562.81	4644.46	2028.27	5173.69	6045.57	5170.49		4789.03	7772.51	4037.27	3841.29	4812.7	7104.27	3370.19	4868.24	5414.87	4657.4	3708.93		6914.67	3718.45	2549.93	4612.79	4193.25	4533.27	4301.23	4460.62
P34897;P34897-3	GLYM-3_HUMAN;GLYM_HUMAN	SHMT2	Serine hydroxymethyltransferase, mitochondrial	17	15698.9	19096.7	21996.2	23129.9	20498.3	15883.3	22024.3	17923.6	19132.3	23650.4	24889.5	21506	23148.1	28638.6	23887.8	27684.3	39154.6	29475.1	19764.5	19609.8	12534.2	26530.5	26713.1	26758.8		29409.8	23232.5	25618.1	21174.6	28508.9	32186.8	22302.8	28902.6	26768.4	17362.9	25159.1	12895.7	30997.8	20476.6	8782.19	23314.5	14548.3	16874.1	23916	24957
P34932	HSP74_HUMAN	HSPA4	Heat shock 70 kDa protein 4	31	6600.77	5582.64	6644.66	6451.16	7583.96	7105.4	7037.28	7037.1	5380.81	7143.33	6649.62	6914.9	7030.71	7635.55	6895.6	8922.29	5795.62	6568.99	5775.72	6748.21	5931.93	5218.66	7301.69	5659.99		6858.98	7712.3	7386.61	7656.43	7159.65	6188.56	6885.94	7120.9	6620.05	7352.1	6310.17	6856.04	6264.9	7103.16	5840.08	7472.44	6157.83	6948.26	7574.28	6565.8
P34949	MPI_HUMAN	MPI	Mannose-6-phosphate isomerase	6		783.535	848.633	1042.92	1447.57	1197.25	1673.6	2170.81	2827.14	1040.64	1866.37	1870.57	2424.38	2657.5	1010.21	1802.3	1457.5	1358.86	1683.29	1856.4	2064.14	1930.38	2473.1	2935.91		1333.4	2280.62	3084.11	2415.96	1018.12	1431.11	2574.61	1863.72	1433.19	2608.68	2432.53	1688.71	2260.71	1364.63	3063.44	2128.62	1478.94	2195.5	2355.36	2268.19
P35030;P35030-2;P35030-3;P35030-4;P35030-5	TRY3-2_HUMAN;TRY3-3_HUMAN;TRY3-4_HUMAN;TRY3-5_HUMAN;TRY3_HUMAN	PRSS3	Trypsin-3	1	5230.34	7668.49	2308.48	4723.53	8373.61	3012.77	10718.7	4903.22	5253.89	6213.28	3377.96	4337.74	3693.08	6220.44	6163.31	7053.41	7178.51	5816.64	5845.08	10639.5	5983.77	6981.49	4354.36	2406.3		3645.99	2568.85	6844.58	4352.04	4997.77	5174.79	5905.75	4007.07	1837.06	4290.66	15023.7	9578.99	11683.1	4906.84	16418.9	18570	10299.8	23255.5	21536	6952.58
P35221	CTNA1_HUMAN	CTNNA1	Catenin alpha-1	14		4037.22	2185.64	3052.04	2423.49	2992.66	2643.53	2056.75	2968.43	3182.57	2059.19	2671.3	1859.83	2093.95	3210.74	2893.34	1985.64	2780.05	2517.32	3033.82	1821.21	2116.25	2524.15	3250.41		3424.27	2286.78	3545.31	2535.89	2053.53	2833.7	2362.33	2088.32	3355.09	1194.44	2920.74	2519.81	2788.18	2509.45	2271.16	3021.33	3466.49	2258.92	2106.96	2215.31
P35232	PHB_HUMAN	PHB	Prohibitin	17	16987.1	14208.4	13300.1	13925.5	13158.6	13700.8	12977.7	17788.3	13919.4	14994	16168.6	15788.6	14991.9	16579.9	13964.6	18135.7	14479.3	15349.4	16754.3	17184.3	8047.62	15231.3	18395.8	16791.3		15830.2	14679.7	15025.9	16529.9	16019.9	20491.6	15861.1	16427.2	15365.2	12618.3	15722.3	11907	15803.7	17281.6	7820.27	16839	14789.8	15661.1	13367.5	14312.3
P35237	SPB6_HUMAN	SERPINB6	Serpin B6	6																					742.072					2744.48									2960.76		1356.31			2684.23					1455.94
P35241	RADI_HUMAN	RDX	Radixin	16		6612.23	3608.02	5031.82	3166.23	5598.65	4340.65	5071	6701.86	4034.35	3504.42	5564.72	3510.74	5609.8	4354.09	3851.51	4891.14	3601.07	4646.07	3279.45	4974.06	3931.06	3707.24	3191.76		3984.52	4278.83	5306.04	4655.74	3036.47	5099.6	4083.66	4063.1	2976.62	5156.25	4185.46	5904.84	5275.22	3508.57	5122.65	3960.86	4363.64	3239.12	5072.78	3718.93
P35244	RFA3_HUMAN	RPA3	Replication protein A 14 kDa subunit	1		5775.14	6639.31	7389.16	5487.67	6991.12	6445.55	7627.93	7083.89	6319.87	4509.7	6987.18	5462.39	6339.36	6558.68	5516.58	8646.45	5363.79	7245.75	5955.51	4751.11	6027.55	4002.66	5463.42		5964.73	5702.78	5280.79	6481.72	5927.69	6806.92	3813.51	5876.78	7420.19	4930.9	4428.85	5636.31	5544.7	6079.69	4271.27	6626.16	4756.42	3362.57	5989.61	4272.99
P35249	RFC4_HUMAN	RFC4	Replication factor C subunit 4	10	3115.84	3982.19	3454.61	3913.97	2813.46		2787.84	3446.33	4400.59	3238.49	3387.97	4380.86	3402.79	3518.66	3351.34	1456.94	4190.04	3064.37	3254.88	3503.27	1961.13	2780.46	2360.49	3255.66		3109.68	3019.78	2958.62	2930.95	3169.7	3350.7	2750.99	3813.81	3905.23	3373.42	2951.19	2048.34	3540.41	2209.17	1878.87	3095.42	4064.34	3903.32	3831.44	2780.99
P35250	RFC2_HUMAN	RFC2	Replication factor C subunit 2	5		1676.59	1031.08	1683.68	1337.14		1681.84	2217.58	1752.89	1579.77	1792.4	1967.4			2074.4	1994.81	1755.28	1898.16	1265.41	1347.66	1021.05	2042.63	1173.79	1292.47		1304	1352.28	1855.8	1239.94	1684.82	946.577	1485.36	2030.39	2003.8	1997.49	1860.83	848.011	2439.82	1573.18	500.408	1961.26	1506.15	1081.36	1771.58	1225.18
P35251;P35251-2	RFC1-2_HUMAN;RFC1_HUMAN	RFC1	Replication factor C subunit 1	4			543.987					908.555	1028.16	590.684	650.149	518.068		805.297	723.951		450.429		543.234	906.572	694.091	1719.19					701.132	677.032	971.046	912.761	1260.15		941.773	533.351		565.914		723.014	582.996	513.903		881.354	921.839	576.338	913.562
P35268	RL22_HUMAN	RPL22	60S ribosomal protein L22	6	45542.8	42937.3	56933.7	46541.6	49261.5	37884.1	53578.4	47540.9	43678.3	53321.9	36761.4	50773	51512.9	49811.5	49500.5	54950.3	45284.2	47529.6	53016.8	52277.6	36066.8	44308.7	51888.3	44115.9		50799.4	52333.7	55549.8	54519.1	57020.1	44854.8	45996.5	54501.3	59135.3	41398.4	53568.1	47153.9	49407.7	49422.6	36455.5	59071.3	49973.3	60778.5	43880.5	60566.1
P35269	T2FA_HUMAN	GTF2F1	General transcription factor IIF subunit 1	1					452.568									641.695																										701.37
P35270	SPRE_HUMAN	SPR	Sepiapterin reductase	7	1434.41	1515.34	1441	2121.25	2609.77	2391.18	1976.08	2014.33	1907.42	2004.75	1897.71	1967.23	1634.99	1706.15	1719.53	1527.48	1682.46	1521.78	1554.09	2127.26	1518.04	1883.78	1483.28	1264.4		2026.95	1834.03	1655.99	1661.03	1176.11	1789.19	1515.9	1659.42	1434.2	1689.45	1887.15	2018.44	1702.08	1553.63	1431.88	1716.33	1786.4	2539.43	2180.4	1609.41
P35527	K1C9_HUMAN	KRT9	Keratin, type I cytoskeletal 9	20	93341	114338	79610.9	579344	132415	60622.6		121615	86369		79002.8		156443	101032	54275.9	44588.5	52397.5	46196.5	51441.8	82850.1	61687.7	64695.2	29847.3	41664.6		113725	188538	86841.3	41852	32127.6	26729.2	37281.2	27374.4	10428.8		67570.5	135060	118011	46586.7	56322.2	20312.9	24862.1	20907.6	43038.3	27172.3
P35573	GDE_HUMAN	AGL	Glycogen debranching enzyme	13		1835.31	1713.01	1973.24	1407.72		1592.33	1810.5	1547.8	1221.53	1762.16	2147.95	2128.06	1133.44	1847.08	1227.23	1633.63	1591.25	1630.9	1840.24	2783.76	2258.45	1976.81			1652.16	2721.62	1888.05	2821.09	1776.08	1891.63	2372.59	1158.46	1243.11	3512.72	2237.7	2135.03	2429.91	1225.4	2470.22	2286.8	1567.61	1442.24	1971.54	1060.63
P35579	MYH9_HUMAN	MYH9	Myosin-9	73	6506.82	8326.79	8415.15	11079.6	8037.17	12807	11344.8	6906.94	13618.5	9916.49	10127.7	9196.19	7574.57	7540.01	9446.05	9505.4	8474.28	11497.1	11322.6	9715.73	11858.5	10275.2	6634.81	9439.37		9187.68	7075.21	6453.36	7466.49	10235.6	6722.4	7470.62	7782.79	7765.68	6974.13	7490.11	9212.39	7903.41	8790.66	11702.2	6906.13	13161.5	7887.08	6992.79	6505.59
P35580;P35580-2;P35580-3;P35580-4;P35580-5	MYH10-2_HUMAN;MYH10-3_HUMAN;MYH10-4_HUMAN;MYH10-5_HUMAN;MYH10_HUMAN	MYH10	Myosin-10	3						2042.2				762.723		891.985																	1520.3	1090.45		1452.02	1325.2	1329.14						1137.36	1499.83	1150.56			1761.65
P35606;P35606-2	COPB2-2_HUMAN;COPB2_HUMAN	COPB2	Coatomer subunit beta'	16	5193.89	4245.24	4044.93	5434.86	3982.78	4620.42	4253.19	3443.15	3822.39	4337.97	3502.14	4962.79	4448.12	4822.55	3562.74	3929.96	3463.93	3328.69	3847.32	4394.9	4715.66	2805.04	3252.81	4210.23		4945.3	3795.97	3845.58	3974.44	3540.86	3213.52	3252.52	3426.57	3566.61	4091.62	3342.62	4120.8	4076.24	3887.37	4988.31	3768.42	4403.95	3699.48	3720.04	3317.25
P35609;P35609-2	ACTN2-2_HUMAN;ACTN2_HUMAN	ACTN2	Alpha-actinin-2	1			2118.38					1148.4			1750.76												1513.11														1344.32								1226.32
P35610	SOAT1_HUMAN	SOAT1	Sterol O-acyltransferase 1	5			2483.12		1947.56	2615.38	1872.26	3111.65	3801.07	2811.59	4433.95	1717.38	2161.44	2570.28	2572.64	3831.18	2528.57	2246.18	1353.43	3377.21	1195.23	2615.81	2967.13	730.749		4026.61	3655.73	3150.27	4631.14	2123.39	3086.98	3340.93	3986.52	1992.73	3064.07		1025.16		4547.64		4863.94	1348.34	5464.54	3601.62	4175.6
P35611;P35611-2;P35611-3;P35611-6	ADDA-2_HUMAN;ADDA-3_HUMAN;ADDA-6_HUMAN;ADDA_HUMAN	ADD1	Alpha-adducin	2			637.87		830.616						780.238								1073.75		460.959	749.196				796.554		996.31	888.814	532.656				743.315					641.937	763.245	224.167
P35613;P35613-2	BASI-2_HUMAN;BASI_HUMAN	BSG	Basigin	6	21160.9	29578.3	21407	16425.1	18275.2	23820.9	35073.6	25402.9	21779.5	19176.6	20272.2	14348	23296.4	22625.8	22324.9	31992.6	18787.8	25505.4	25218.8	33184.9	29949.1	26619.1	35417.4	19226.7		22209.8	40606	29128.6	22557.8	23455.5	24238.3	27793.8	34433.6	18052.4	28002.9	37187.3	35939.4	29713.9	29253.3	37010.3	33347.7	29808.5	27303.8	24066.7	30193.6
P35637;P35637-2	FUS-2_HUMAN;FUS_HUMAN	FUS	RNA-binding protein FUS	6	16064.8	23103.4	23574.4	23506.9	23564.1	16287.4	30866.9	25572.8	28956.5	31158.4	23958	24916.8	23161.4	25085.2	26670.1	24849.9	31983.7	28081.7	31478.1	23144.8	28330.9	29031.5	25912.1	19482.4		19164.6	21203.4	25341.5	22654.5	30863.6	24028.3	21180.9	24987.6	28886.7	21542.1	15637.2	23506	25334.2	17610.3	23987.6	21817.9	25825.1	21513.9	25434	21269.3
P35658;P35658-2;P35658-5;P35658-3;P35658-4	NU214-2_HUMAN;NU214-3_HUMAN;NU214-4_HUMAN;NU214-5_HUMAN;NU214_HUMAN	NUP214	Nuclear pore complex protein Nup214	16	1710.24	896.394	2442.44	487.937	2266.11	1388.37	2062.5	3862.29	2373.36	3920.89	1290.84	3684.68	1922.97	2765.03	2727.48	2119.32	3248.02	3766.24	2425.31	2746.88	2966.99	1643.79	2562.34	1919.3		1667.4	505.756	2761.1	3275.72	2161.2	1636.15	2826.93	2596.13	2531	2406.96	2558.41	3132.03	2200.17	3093.85	2196.29	2733.73	2249.45	1592.94	1604.78	1755.77
P35659	DEK_HUMAN	DEK	Protein DEK	13	12724.8	9391.41	8683.96	8906.76	7282.04	9511.79	6851.84	8649.59	9511.81	8886.95	8935.03	7767.98	8707.85	7674.46	10642.6	6810.13	9653.62	7076.59	10439.7	7339.32	14712.3	8321.63	9035.65	8198.76		6097.85	9667.59	9814.19	9639.64	9859.05	11765.8	10474.9	9682.6	8524.45	9106.55	7656.05	8775.11	11973.8	7187.79	7151.76	9045.47	9778.29	10139.3	9283.49	8488.46
P35754	GLRX1_HUMAN	GLRX	Glutaredoxin-1	1		1764.47	638.666		2202.62	1511.13		1017.28			1186.78			1161.94	1164.81		880.004	462.661	1395.65		3225.88					3324.03	1557.77	1007.03				1035.33		888.716			2057.83	1361	1108.13	5900.62			1666.5		540.688
P35908	K22E_HUMAN	KRT2	Keratin, type II cytoskeletal 2 epidermal	30	7063.9	21501	2327.36	53569.1	3813.86	4889.6	24842.3	7379.43	4565.25	5432.32	65365.6	5592.26	13477.6	51826.1	5777.78	4183.33	4066.7	4359.72	4285.01	5119.88	3612.23	13371.9	23842.2	5956.96		4943.88	9759.54	5073.24	5792.83	5036.78	5445.89	6515.97	3091.61	2807.72	5598.52	3915.76	5600.85	4939.46	3559.64	4077.9	3661.3	5241.56	9447.56	4816.21	5192.66
P35914	HMGCL_HUMAN	HMGCL	Hydroxymethylglutaryl-CoA lyase, mitochondrial	2	949.44		1174.61	2037.67	969.471	862.342	808.476	1317	1837.88	925.867	1074.79	1065.54	1373.61		838.951	1167.94	1246.65	1673.64	1162.35		2104	1560.02	1139.59	1379.73		1495.07	1055.95	1229.99		549.869	1155.75	1030.15	1106.79	1120.16	1957.4	965.974	775.769		897.706	1442.26	1586.25	1206.92	1559.23	1575.09	804.455
P35916;P35916-1	VGFR3-1_HUMAN;VGFR3_HUMAN	FLT4	Vascular endothelial growth factor receptor 3	1	3602.3	4170.42	2316.25	3145.78			2101.14	1331.78	1125.88	1379.23		2440.11	4520.38	2498.1	1475.86	1659.33	880.021	1373.27	1741.47	1239.87		1332.23		2209.9		1299.78	1613.53	1458.02	1969.06	1775.83	1984.84	1245.2	1693.7	1539.54	1153.88	4947.85	4185.96	3648.21	3466.94	4076.69	3485.82	2769.1	1212.26	2639.52	3266.11
P35998	PRS7_HUMAN	PSMC2	26S proteasome regulatory subunit 7	18	6777.96	5700.46	5624.97	5971.58	5867.07	6333.84	7230.81	5583.84	5023.27	5511.21	5404.72	6377.1	6032.78	7435.68	4585.87	6655.86	4667.48	5431.29	4354.48	6065.47	4147.07	4662.96	6153.85	6954.87		7524.09	4817.01	5210.26	5064.29	5192.98	4548.53	5658.07	4881.24	4686.04	4216.75	5665.8	5281.35	6342.41	6232.34	5655.43	5072.9	4808.36	4844.85	6962.66	4134.67
P36404	ARL2_HUMAN	ARL2	ADP-ribosylation factor-like protein 2	7			2118.35	2162.94	2475.79		2266.43	2389.44	1980.38	2408.66	1705	3128.9	1937.19	1722.36	2174.97	2509.81	2050.83	1759.23	2439.47			1403.72	1056.86	3177.2		1864.92	2263.59	1136.38	1831.09	2249.26	2258.01	2520.9	3164.9	1898.5	1280.29	1553.58	1950.04		1970.65	780.092	2633.07	2344.42	1835.16	2127.66	6308.43
P36405	ARL3_HUMAN	ARL3	ADP-ribosylation factor-like protein 3	3		3566.4	2225.38		1615.37		1988.18	3564.86	3671.62	1882.82	2425.2	1546.58	3725.25	2464.39	2062.85	1494.03	1969.02	3148.06	2444.88		1087.94	1011.85	1172.19	2991.88		3419.81	2196.3	2546	2163.85	1619.89	2286.43	3100.31	2557.5	1257.01	3890.98	1281.75	1822.12	1599.32	638.157	3483.04	1876.24	2410.8	2325.19	4344.92	1920.2
P36406;P36406-2;P36406-3	TRI23-2_HUMAN;TRI23-3_HUMAN;TRI23_HUMAN	TRIM23	E3 ubiquitin-protein ligase TRIM23	1	3363.85	4767.45	4412.53	3897.86	5569.07	4167.91	2647.37	3404.5	4315.86	2165.98	4734.56	3010.98	3825.54	2822.23	2993.34	2450	4017.01	1992.29	4645.8	3506.49	7957.11	4820.25	4406.83	4073.71		2159.58	3329.52	5190.51	2503.56	3934.51	3000.15	4510.6	3485.1	3266.96	4384.6	3513.71	6085.7	4324.96	3705.99	6545.96	2715.68	3597.72	2734.63	2952.43	4856.51
P36507	MP2K2_HUMAN	MAP2K2	Dual specificity mitogen-activated protein kinase kinase 2	7		1717.79	2063.84	2338.62	2006.68	1729.5	1189.01	2332.46	1289.83	1619.01	1544.34	2570.53	2479.41	1914.63	2719.76	1189.5	1815.47	1658.45	2003.26	2023.05	2456.04	1478.2	2217.24	2401.69		2178.79	1891.15	1019.88	1675.1	1520	1602.46	1362.02	1828.63	1823.3	1606.21	2275.24	1987.43	3509.74	2095.23	3031.02	1663.01	2164.78	1886.56	2554.96	1816.04
P36542	ATPG_HUMAN	ATP5F1C	ATP synthase subunit gamma, mitochondrial	10	10670.1	10783	10440.1	12292.4	8785.21	10342.3	14456.3	13448.2	11300.1	10540.6	9703.33	13554.2	12763.5	15467.9	10820.6	13203.7	12136.3	13093.8	11026.7	9050.82	6806.6	11756.1	13567.7	10948.9		12098.2	12827.7	8537.33	13165.4	11088.9	13218.4	12023.7	11877.6	11675.8	11697.2	12744.2	8856.03	13961	11862.4	6142.58	13666.9	9457.05	12018.4	12995	11322.2
P36543	VATE1_HUMAN	ATP6V1E1	V-type proton ATPase subunit E 1	7			2244.86	2625.41	2156.9		2002.1	1721.49	2996.72	2390.89	2006.82	2711.72		2827.44	2685.01	2061.5	2951.13	2871.42	2072.95		2596.08	2151.5	1912			3014.02	2003.71	2537.49	2227.34	2041.97	1451.97	2295.21	1112.68	1986.28	2356.8	2398.43	1677.51	2335.66	2135.1	2379.55	1676.27	2306.61	2241.97	3092.94	2890.84
P36551	HEM6_HUMAN	CPOX	Oxygen-dependent coproporphyrinogen-III oxidase, mitochondrial	4	1262.82	1568.63	1574.24	2010.17			1114.28	938.517	1315.51	1325.19	1114	1145.15		1241.44	947.795		1207.45	1588.89	2221.99			1629.8	1189.89			1610.32	1032.49			1727.11			1044.62	915.237	1794.86			1520.51	752.018	977.41	1671.74	2421.94	1535.84	1646.54	813.995
P36578	RL4_HUMAN	RPL4	60S ribosomal protein L4	15	32954.7	41688.5	44236.4	38787.9	43222	42506.3	47240.6	51320.2	45436.5	49930	40291.8	43582.5	44417.3	47200.7	42811.9	49306.6	47172.6	48516.6	43755.1	51349.9	40763.5	47340.4	47186.3	35736.2		45092.5	50155.3	44253.9	44400.4	43082.7	45090	44477	45552.1	50410	44349.2	37428	37793.8	40245.9	43631.5	35070.3	42432.5	45820.4	41666.3	45033.9	55345.1
P36639;P36639-2;P36639-3;P36639-4	8ODP-2_HUMAN;8ODP-3_HUMAN;8ODP-4_HUMAN;8ODP_HUMAN	NUDT1	7,8-dihydro-8-oxoguanine triphosphatase	3			1450.85	1977.33	1665.91		1994.01	2619.7	1967.27	1527.53	1297.51	1722.64	1437.39		1895.35	818.419		992.856	1655.78	1217.34	887.941		890.453	1696.64			2018.26	1638.99	684.685	1249.81	1244.48	1405.88	1396.75	1297.64		1482.69	869.65	1694.75		1484.75	1688.15	1582.03	1253.06	1932.51	797.345
P36776;P36776-2	LONM-2_HUMAN;LONM_HUMAN	LONP1	Lon protease homolog, mitochondrial	15	3212.9	3567.07	3401.69	3482.04	2887.58	3506.25	4280.84	3569.75	4293	3267.39	5234.34	3877.9	4687.87	4761.63	4164.13	4172.63	3435.25	4492.16	3698.25	3959.34	2808.1	3296.14	4480.25	3663.6		4108.82	3867.33	3158.74	3904.42	3761.64	4437.67	2974.74	3191.22	4186.34	2997.95	3604.56	3286.83	4141.05	3556.28	1371.16	3578.08	2991.05	4137.94	4182.88	3312.51
P36871	PGM1_HUMAN	PGM1	Phosphoglucomutase-1	18	6932.06	6631.8	6202.79	5233.82	4882.4	7100.74	7736.34	5356.5	7798.7	4219.29	5163.27	5567.31	4890.62	5785.32	7426.3	6707.82	6289.69	5542.34	6152.98	5058.51	10143.8	6740.4	6269.28	4567.56		7470.66	5402.36	7639.84	6476.83	5706.35	4950.38	5349.43	5584.94	5779.67	6741.24	7039.21	6713.55	5973.91	3866.71	7547.82	7831.16	6697.53	7657.05	6156.89	4908.82
P36873;P36873-2	PP1G-2_HUMAN;PP1G_HUMAN	PPP1CC	Serine/threonine-protein phosphatase PP1-gamma catalytic subunit	2			1268.62		1382.45		1780.04	1975.52		1677.58	1651.41	1893.53	1518.78	649.276		1784.9	940.561	1598.77	1661.06	1861.54		1006.4	2091.15	2068.26				1713.4	1964.18	1675.31	1432.57	1676.78	1859.26	1417.75		1911.31	1916.88	2037.89	1193.7	1441.4	1353.22	1725.96		1550.43	2082.25
P36915	GNL1_HUMAN	GNL1	Guanine nucleotide-binding protein-like 1	3	4101.36		1532.34		1699.07		1056.91	1140.74	780.772	1845.77	1376.18		1680.63	1223.25	1129.3		1322.99		1542.18		1260.71	1616.38	720.7	1284.29				961.462		1844.07			1460.88	1345.8	1692.07	1460.83	2457.47	1534.42	1170.08	2702.61		1384.09	2070.22	1219.41	1117.37
P36952	SPB5_HUMAN	SERPINB5	Serpin B5	6	7467.02	8113.23	4244.85	7357.09	4725.18	9702.04	11685.4	5824.71	9373.09	7013.75	2732.49	8998.38	6729.77	8697.52	8315.8	11760.2	8821.88	7757.71	5465.92	6512.91	7846.76	4933.03	7235.97	5696.27		5277.17	6573.99	2253.28	8239.64	4339.08	5561.04	6710.36	6126.43	5743.19	8161.38	8894.61	8005.96	7280.83	7173.72	11197.3	7845.47	6931.77	7346.07	11029	4529.34
P36955	PEDF_HUMAN	SERPINF1	Pigment epithelium-derived factor	3				1070.2			1063	1081.7	1519.07	789.497	841.135			1532.96	1023.34	2128.94		1212.12	757.49	2532.61				1571.34		864.917	1351.74		977.599	1163.33		1489.77		646.78	1601.24	2426.55	3987.31	2698.75	1948.27	2286.97	3370.8	3602.78	4838.29	2756.75	2255.77
P36957	ODO2_HUMAN	DLST	Dihydrolipoyllysine-residue succinyltransferase component of 2-oxoglutarate dehydrogenase complex, mitochondrial	10		3174.22	2516.75	1727.34	816.598			2136.07	1325.69	2536.1	1111.02	2297.56		3089.7	2836.92	2390.92	1728.69	1997.38	2415.35	1488.96	1295.02	1706.64	1797.03	2726.24		2501.55	2782.57	2103.32	2575.25	1383.94	2151.23	2081.19	1612.7	2293.99	1616.84	3021.85	1872.62	2665.57	1729.45	2454.91	2598.65	1904.3	1826.44	2702.21	2046.61
P37108	SRP14_HUMAN	SRP14	Signal recognition particle 14 kDa protein	6	7067.06	10534.2	6860	6672.95	4116.81	9712.65	7557.94	7769.56	8653.82	8894.09	6289.29	7270.32	8971.29	7407.78	7709.31	7861.32	7992.24	7273.22	7787.6	7155.82	6935.26	8283.3	6660.61	5663.06		5967.27	6830.34	7793.41	7276.15	8268.12	7361.86	8417.39	7868.04	7809.54	6506.96	7772.99	7132.73	7881.26	8885.73	5053.38	8324.16	6332.21	6598.23	6930.96	8119.31
P37198	NUP62_HUMAN	NUP62	Nuclear pore glycoprotein p62	6	642.813	3090.89	2846.99	2350.93	1770.35	2355.41	2379.23	2518.46	3766.8	2749.18	2689.14	1654.34	2137.47	2710.49	2266.98	2064.2	2129.13	2438.33	3267.38	2782.16	2523.3	3375.53	2447.68	1173.37		2501.43	1696.15	1830.73	2807.18	2091.15	2261.05	2074.42	3080.78	2934.74	3310.78	2885.03	2722.66	1966.3	2997.3	3283.28	3525.07	2041.21	2545.83	2697.63	2065.77
P37235	HPCL1_HUMAN	HPCAL1	Hippocalcin-like protein 1	4		2165.59	1507.56	1694.5	1377.22			1270.26	1752.12	1887.69	1821.92	1571.46		1802.21		1898.22	2783.78	1569.62	1660.9	2300.15	3399.64	1683.38	1337.51			1797.12		1547.27	1476.15	1303.31	1199.29	2422.52	1742.38	1800.36	2644.97	2126.3	2071.23	1078.84	1672.05	2601.52	1366.28	1975.38		1788.74	2031.46
P37268	FDFT_HUMAN	FDFT1	Squalene synthase	5					2074.51						1602.82							1984.94								1626.13					872.779	1125.57							936.596		1256.9		1017.6
P37802;P37802-2	TAGL2-2_HUMAN;TAGL2_HUMAN	TAGLN2	Transgelin-2	11	28767.4	25132.1	26899.5	28626.6	25401.2	25532.7	32515.3	40545.1	38421.6	27990.3	25305	26393.8	24415.5	30931.9	35299.3	20531.2	37491.4	24780.2	33266.4	28798.4	28217.1	27304.2	29123.1	21859.5		19497.2	26055.4	19954.7	35413.6	32247.9	24603.2	27963.2	27528.7	28999.6	32706.2	35052.3	31046.9	35820.9	29204.8	47289.4	27673	40965.4	22166.8	26612	27606.7
P37837	TALDO_HUMAN	TALDO1	Transaldolase	16	7145.03	11216.6	8426.35	12792	9433.24	10561.2	13998.5	11182.9	15011.6	13091.7	11077.4	12728.1	10170.6	10046.6	10980.8	11798.4	12725.5	9601.61	14563.6	8763.38	14885.1	10235.9	11319.4	9292.79		13730.5	8645.3	11792.5	10983.7	8807.73	8929.75	15201.9	9864.44	9452.04	12844	9580.2	9348.94	11319.6	10246.2	10986.7	10971.2	9093.59	15214.1	10279.1	7054.72
P37840;P37840-2	SYUA-2_HUMAN;SYUA_HUMAN	SNCA	Alpha-synuclein	1			175.073																														1002.92
P38117	ETFB_HUMAN	ETFB	Electron transfer flavoprotein subunit beta	14	9666.89	11759.3	14371.9	13459	9194.77	7284.36	12489.5	13847.8	9728.02	13662.9	11815.7	13682.4	10946.5	14870.2	12033.3	13803.8	10853.3	15324.6	10368.3	8821.37	6349.01	11792.2	11555.1	12874		15821.4	12040.4	11573.4	11290	12556	16299.3	7409.6	13676.4	15686	12512.7	14624.9	6956.26	13294.9	10002.7	6521.06	12987.2	14045.5	14581.2	13165.9	7816.92
P38159	RBMX_HUMAN	RBMX	RNA-binding motif protein, X chromosome	13	18008.6	19990.4	17829	16282.4	17082	22535.9	17986.8	16920.4	18174.8	20489.3	15814.4	19381.7	21399.2	16833.3	16620.1	15312.2	17020.2	16125.5	17265	17664.8	15188.1	16777.8	21431.8	19824.7		16015.3	22056	18737	23211.6	17298.9	17517.3	19390.3	16704.4	18365.2	22609.1	21254.3	20635.2	19916.3	19377.3	16668.4	21235.7	18228.9	15098.3	17140.2	17808.4
P38432	COIL_HUMAN	COIL	Coilin	3	1266.41	1048.41	876.869	955.841	630.859	1268.4	486.322			519.034	936.722	834.594	637.973		743.252	654.847	314.466	702.217		576.29	556.953	1232.98	510.684	922.275		899.425	675.204	428.582	1117.45	1124.54	1490.08		602.884	800.833		714.592	325.26	844.084	856.521	596.126	1000.97			1032.17	839.939
P38606;P38606-2	VATA-2_HUMAN;VATA_HUMAN	ATP6V1A	V-type proton ATPase catalytic subunit A	20		4384.7	5194.49	6386.03	5077.06	4808.92	5121.06	4122.13	5376.17	4047.37	4253.3	5826.52	4435.55	5954.15	4048.45	6353.17	3748.75	4875.39	6114.94	8086.04	7559.2	5481.98	3915.12	6617.86		7077.31	5458.68	5681.81	5772.66	3894.52	4666.7	4476.25	5220.76	5186.72	4546.45	3111.46	5743.55	6237.53	4751.49	5777.86	5219.13	5821.17	4355.17	7011.52	5064.5
P38646	GRP75_HUMAN	HSPA9	Stress-70 protein, mitochondrial	32	37445.5	29067.4	41368.2	33537	41742.9	36412.5	44644	35733.1	34198.9	42701.6	45510.8	52349.5	39740	53942.4	36000.1	47203.3	38551.8	46407.7	38853.7	38583.2	25606.3	35402.7	41611.2	42069.8		45945.4	37559.1	57099.4	35648.6	42901.6	42774.3	39471.5	37152.6	44404	26822.7	38666.2	31173.1	37212.7	45919.4	18624.3	43067.8	36715	41015.7	43896.6	41856
P38919	IF4A3_HUMAN	EIF4A3	Eukaryotic initiation factor 4A-III	23	9522.69	12189.2	13375.7	13838.4	13384.3	12497	14828.9	14798.5	14299.9	14363.9	14277	12285.1	13614.6	13143.8	13757.5	14271.2	15186.3	14554.7	13239.5	16403.2	10731.8	15625.8	14836.7	12975.7		11119.3	13413.6	13634	14615.6	15060.2	14608.1	16853.4	17717.6	14942.9	13135.6	16818.6	14667.9	13659.1	13966.8	8872.15	17473.4	12227.6	13504.2	14990.5	17349.7
P39019	RS19_HUMAN	RPS19	40S ribosomal protein S19	9	21191.4	25783.5	29081.6	26074	30597.6	22569.4	28173.2	33224.9	30311.9	29065.3	28444.6	32898.2	26947.4	27087.6	30905.5	30337	30817	32047.7	25457.5	32189.8	28291.1	34685.7	25167.9	32575.9		33133.2	32403.5	27240.6	28584.2	29185.5	29322.6	25749.8	32844.6	30534.1	29657.8	30506.2	29704.7	33620.5	33489.7	28767.7	32838.6	32113.2	35245.3	31925.3	34196.2
P39023	RL3_HUMAN	RPL3	60S ribosomal protein L3	17	24296.7	21825.8	21164.2	21089.6	20038.4	19197.4	25829.4	23388.4	23629.5	24983.6	20242.2	18877.7	20258.8	19953.5	21624.6	24866.1	24027.9	24461.2	22673.1	23197.9	21492.7	24830.2	25341.2	20984.9		19736.9	21507.1	19602.1	22165.5	22367	28154.6	26116.9	22430	26674.1	22754.3	17033.3	16955.9	20418.9	22142.8	17876.7	21679	20983.2	18963.1	22556.9	24467.4
P39656;P39656-3	OST48-3_HUMAN;OST48_HUMAN	DDOST	Dolichyl-diphosphooligosaccharide--protein glycosyltransferase 48 kDa subunit	8	5813.01	7925.9	6278.42	8826.33	7521.8	4549.59	5851.12	6990.21	8011.36	7412.9	6662.63	9318.71	4316.85	4941.42	5919.76	5873.73	5540.41	5765.96	7294.09	7554.19	6305.41	5148.97	5561.03	6077.46		7321	6106.41	5257.56	3714.29	5500.76	6081.69	4034.51	5158.52	6880	6251.45	6876.21	6684.57	5126.84	6906.15	9006.06	4572.94	6303.58	3398.17	7761.84	4219.54
P39687	AN32A_HUMAN	ANP32A	Acidic leucine-rich nuclear phosphoprotein 32 family member A	10	19614.3	30265.4	30568.4	27485	27811.9	29240.8	27669.1	29448.3	28355.9	30596.8	28439.7	22628.1	31636.9	30484.7	32938.4	33441.8	26467.5	30835.4	32711.3	30187.5	38370.8	32886.9	36523.2	25916.3		25726.2	39582.3	41023.1	34876.1	36104.9	48445.1	31459.6	32716.9	33833.1	37232.1	43592.6	42374.4	31453	37503.7	35996.6	29626.8	30849.3	29195.3	29470.5	45383
P39748	FEN1_HUMAN	FEN1	Flap endonuclease 1	13	24432.7	24777.7	21058.9	20089.3	16426.5	21860.7	20041.9	19897.7	23355.9	17213.3	19848.9	17697.5	15396	14108	21680.3	11850.8	25648	15240	20409.1	15483.9	17230.4	17065	17335.7	14811.2		10406	15317.7	22537.6	17664.9	20567.5	21314.3	17709	18611.9	23391.9	21419.6	19066.6	16809.1	22416.4	17084.1	14486	18684.7	19113.6	23504.7	21370.2	19086.4
P40121	CAPG_HUMAN	CAPG	Macrophage-capping protein	8	3435.09	10753.2	7023.39	9727.95	9872	7109.89	6153.23	4640.48	9276.18	6002.18	9855.11	5745.2	4876.85	5485.97	9120.69	5829.21	7980.84	4989.52	9082.33	5282.77	5976.84	6427.9	5290.1	5767.57		9672.72	6363.29	4957.8	7941.32	5768.41	4725.19	6318.95	5112.05	11414	10352.3	4755.7	7190.78	7268.12	7504.94	12360.7	9058.81	7190.79	7121.12	6291.41	3498.35
P40222	TXLNA_HUMAN	TXLNA	Alpha-taxilin	11		2650.08	2756.87	2301.45	2804.73		2608.02	3561.92	2845.77	2512.96		2682.45	3124.55	3375.15	2801.97	2104.51	3092.83	3025.38	2825.56	2748.32		2151.85	1920.97	3358.89		3001.52	1903.85	2816.36	2093.13	2227.65	2949.91	2197.91	2857.26	2594.79	2313.77	3750.32	1931.04	4296.94	2729.98	1656.48	2617.25	2548.86	2801.47	2373.62	1964.33
P40227	TCPZ_HUMAN	CCT6A	T-complex protein 1 subunit zeta	22	17058.3	14637.4	16813.5	15879.6	17899.9	14724.3	15788	19365.9	14360.3	20193	16086.5	17300.8	19362.2	19209.9	16994	18784.2	16003.6	17998.9	17068.4	19280.8	16477.1	14084.8	17365.5	16744.3		15954.1	17293.8	18941.9	17296.2	17716.2	15755.3	20001.1	18322.6	15900.6	15128.4	17321.8	15590.7	14488.2	18604.7	17647.5	19861.5	15400.5	15975.2	17683.8	18247.1
P40261	NNMT_HUMAN	NNMT	Nicotinamide N-methyltransferase	2			2589.95	4302	5817.85		2998.02	2898.31	2859.28	3077.74	6137.79	3677.84		2834.79	3121.54	3064.82	2932.75	3283.22	3054.33	3099.79	3513.39	2302.21	3055.48			4629.9	1580.63	2345.52	1954.76	1426.62	1913.24	2167.36	3020.41	3015.78	3389.21	1333.06	2963.38	3063.7	1908.51	3128.59	1724.37	3476.8	2057.24	3605.18	2056.69
P40429	RL13A_HUMAN	RPL13A	60S ribosomal protein L13a	6	15832.4	12051.4	22788.9	19362.8	24137.6	20097.9	27909	28104.4	24375.2	27176.6	20208.5	14911.1	16571	20454	25644.6	26958.1	23295.4	24049.7	21603.8	29732.5	18809.5	29925.9	26803.3	8531.82		14320.7	23862.1	17606.6	18548.2	21781.3	22552.1	20704.4	25580.4	24581.6	24396.1	11465.5	12059	16704.4	18923.2	19444.5	21924.4	20516	24234.8	21687.7	26658.1
P40616;P40616-2	ARL1-2_HUMAN;ARL1_HUMAN	ARL1	ADP-ribosylation factor-like protein 1	6	3306.64	2628.59	3450.69	2325.06	4380.64		4318.84	2618.28	989.475	4414.48	3416.48	4590.03	4079.1	4834.36	3626.35	5312.58	5713.28	3379.7	3707.52	1928.24	5989.62	2968.49	2898.12	5601.41		6646.62	3307.99	4508.08	3697.84	4316.79	3349	4792.25	4603.54	3990.75	2620.24	4753.52	5321.53	4242.71	6318.41	4983.97	3059.53	4377.02	3965.86	3546.4	3118.74
P40692	MLH1_HUMAN	MLH1	DNA mismatch repair protein Mlh1	4			987.402				1079.65				1731.33					1425.34		997.205			311.719	779.695				1001.69	1271.08			1472.53		844.397	1475.48	636.306		994.35			1703.54		1216.61				658.22
P40763;P40763-3;P40763-2	STAT3-2_HUMAN;STAT3-3_HUMAN;STAT3_HUMAN	STAT3	Signal transducer and activator of transcription 3	11	1434.79		1112.91	1574.39	1883.24	1804.54	3048.74	1053.78		856.584	1079.98				1119.63	1826.65	1124.2	1117.42		1742	1836.65	1042.9	792.277			1321.74		1475.34	1283.13	1178.84	1114.16	1818.9	996.759	896.465		1093.33	1422.85		1056.29	1515.21	1420.75			1165.49	1043.89
P40818;P40818-2	UBP8-2_HUMAN;UBP8_HUMAN	USP8	Ubiquitin carboxyl-terminal hydrolase 8	3			597.267					955.334		1032.44	717.907								585.063		705.683		685.144					859.631			709.95	1180.51	439.057	584.437			1047.08		1297.64		953.721				768.135
P40855	PEX19_HUMAN	PEX19	Peroxisomal biogenesis factor 19	2		1401.97	987.086		1477.71		1056.42	1169.38	1779.77	1623.34	1599.51	1049.75	1103.23	1234.96	826.015	1437.55	907.09	1681.48	1389.92	765.974	1102.83	871.805	965.316			1123.69	1426.09	773.466	1385.1	938.374	568.435		645.903	926.213	1933.97	856.006	1486.45	1508.4	1989.44	1681.87	1148.88	1255.17	1432.99	1686.48	1227.57
P40925;P40925-3	MDHC-3_HUMAN;MDHC_HUMAN	MDH1	Malate dehydrogenase, cytoplasmic	9	25782.9	20045	21255.7	20163.2	21193	25628	23179.5	26619.1	26071	20668.9	20034.3	20354.2	21662.6	20393	23193.7	21669.5	20075	19941.5	25568	20673.2	25122.4	24545.7	17677.2	22116.2		18797.3	21210.7	21270.2	24208.8	24730.7	19789.6	21897.8	23247.7	22337.1	26429.2	21914.7	18166.1	19829.5	16855.8	32855.4	21129.4	22527.3	23508.3	22334.2	20899.7
P40926	MDHM_HUMAN	MDH2	Malate dehydrogenase, mitochondrial	13	19720.1	12014.1	18738.7	17682.5	16740.1	17757.6	17405	16078.6	13202.5	18160.3	19603.1	18013.2	21825.7	25849.5	12511.9	21784.3	16323	18768.1	15442.8	15273	9830.13	21579.3	19989.4	19113.8		20706.3	23232.7	17056.2	15992.2	16687.8	23096.3	17534.8	20538	19904.8	19249.5	22620.8	10352	19544.6	20366.3	8549.23	21039.7	16810.8	24096.8	19879.4	22073.7
P40937;P40937-2	RFC5-2_HUMAN;RFC5_HUMAN	RFC5	Replication factor C subunit 5	8	3147.66	4172.42	2873.65	3229.34	2841	3466.79	2342.35	4572.21	2770.38	4037.11	2299.94	3040.48	2677.17	2973.75	2983.29	1847.7	4224.75	3769.23	2755.43	2447.7		3065.92	2197.7	4389.41		2370.85	2608.61	2377.07	2609.95	3835.73	3517.77	2791.91	3209.38	4368.2	2917.64	3021.08	1974.2	2969.56	2341.23	1379.67	2735.58	3776	2468.95	4736.82	1972.55
P40938	RFC3_HUMAN	RFC3	Replication factor C subunit 3	7		2725.17	2718.28	1311.75	1619.24		916.461	2110.09	2483.45	3129.15	750.299	1486.91	2804.9	902.791	2958.78	1622.62	1688.81	803.75	2358.55		608.209	2367.62	1832.98	2579.38		1760.15	1269.36	3293.24	3427.77	2135.52	3239.71	2964.67	1157.55	2134.93	2774.82	2026.23	1204.23	3086.15	1444.15	2510.83	1017.56	1929.82	546.895	3344.27	1721.68
P40939	ECHA_HUMAN	HADHA	Trifunctional enzyme subunit alpha, mitochondrial	21	3134.07	7297.23	7034.87	7894.13	6994.22	6568.43	7513.99	6100.68	6590.5	7101.65	7246.4	8178.83	6449.48	8623.16	7159.89	7558.65	6676.8	7445.27	7007.52	5218.18	6291.52	7096.5	7316.67	6783.43		7705.4	6121.76	8122.38	6515.4	6383.45	8204.75	6559.82	5757.05	8233.81	7506.58	6386.34	5487.8	7682.21	6356.05	5234.92	5892.06	5829.88	7659.58	7092.66	5867.51
P41091	IF2G_HUMAN	EIF2S3	Eukaryotic translation initiation factor 2 subunit 3	12	12988.6	8564.67	10566.8	10571.1	11273.7	9836.82	11290.6	13481.1	8572.64	10746.3	9435.38	11462.9	11463.9	11839.1	11371.8	11542.5	10842.2	12189.3	9392.69	12612.1	9968.6	10822.9	10349.8	13012.1		10328.3	9971.43	10550.9	10137.6	11271.6	9631.59	9867.96	11349.5	10785.8	8603.41	12234.8	11374.4	11465.5	11857.9	10212.6	12026.4	8722.37	8797.52	10643.7	9643.17
P41208	CETN2_HUMAN	CETN2	Centrin-2	3			1499.74		1848.9			1548.11	1774.11		1212.11	923.254	1166.54	2056.95	1374.77	1395.58	1754.69	1368.85	1441.51	1472.7		1730.89	2330.11			1579.19			1199.91	1502.26	1794.27	949.194	1247.8	788.649	1012.75		1241.9	1372.14	1421.15	1065.68	1469.46	1848.14	1313.84		2841.58
P41214	EIF2D_HUMAN	EIF2D	Eukaryotic translation initiation factor 2D	2			653.811					1242.35	468.467						447.476	708.922		848.439								1047.75				747.203		333.881									545.953				411.298
P41223;P41223-2	BUD31-2_HUMAN;BUD31_HUMAN	BUD31	Protein BUD31 homolog	1			1868.66		1321.81			1935.82	1492.12	2843.13	1743.99	2694.25	2367.82	1213.11	2466.97	2586.61		1833.55	1899.58	1877.35		3751.33	2264.35	2076.76			1482.27	1860.61	2480.22	1955.09	1602.06	1959.87	3306.72	2652.8	2154.94	1078.57			682.034	1242.87	2838.36		1492.28		2230.97
P41227;P41227-2	NAA10-2_HUMAN;NAA10_HUMAN	NAA10	N-alpha-acetyltransferase 10	8	4717.31		2125.22	2717.6	2135.15		1430.95	2242.93	1730.3	2195.9	1621.85	2150.35	2410.65	2898.63	1897.68	2214.17	1172.54	2223.28	1661.03	2421.85	2079.66	1498.09	1620.42	2724.59		866.855	1965.2	2307.54	2384.61	1833.55	1816.86	2537.14	2081.9	1670.34	1929.25	2090.09	1531.88	2875.35	2061.73	1795.2	3182.92	1690.41	1870.86	2183.74	2026.14
P41236	IPP2_HUMAN	PPP1R2	Protein phosphatase inhibitor 2	4	5975.01		1721.73		1971.18		829.526	1585.87	2044.07	1667.68	1991.13	1405.72	2469.39	1817.81	1736.86	1396.61	1468.94	1801.6	1469.95	2327.86	1913.7	1588.9	1652.2	2645.58			2020.12	1169.46	1801.65	1594.26	1134.09	1811.45	1689.7	1449.24	1733.12	1865.27	1927.55	3035.74	1865.76	3544.07	1596.05	2525.24	1379.07	1424.44	1973.31
P41240	CSK_HUMAN	CSK	Tyrosine-protein kinase CSK	6	1068.57		858.8		747.021			1250.07	1131.44	720.199	1059.02	1340.41	784.369		1636.79		729.501	1375.86	1068.94		1067.18		848.385			787.776	1222.16			1209.46	945.325	1080.79	820.135	741.902		1818.46	960.582		1349.07	1838.78	1066.32	948.947			1289.95
P41250	GARS_HUMAN	GARS	Glycine--tRNA ligase	22	8325.9	6984.28	10552.3	10678.2	12805	8987.44	11583.8	11743.7	12547.2	11061.5	14869.1	13452.7	11819.1	12662.7	10423.8	13301	13110.6	16821	9152.42	13706.8	8821.76	10425.8	12878.1	13218.7		10634.1	10674.5	15116.2	10694.6	12216.5	11897	11580	12635.9	11948.3	7334.91	10612.1	8828.27	11309.7	13086.6	9108.25	10267.6	7994.55	11105	11703.8	11904.1
P41252	SYIC_HUMAN	IARS	Isoleucine--tRNA ligase, cytoplasmic	27	6606.07	6088.24	6809.17	4720.88	7125.11	6359.4	7015.44	6939.62	7550.38	7338.4	6109.72	6220.61	6714.87	6485.29	6721.5	6216.31	9912.83	6226.79	6555.53	8690.52	4920.79	7960.34	8339.33	7871.17		4174.32	5646.2	9958.28	6136.41	6836.12	8714.61	7560.81	6395.9	7053.23	6814.04	6319.52	6980.7	8301.56	6287.01	5912.43	7556.1	5916.39	4611.05	7478.99	7801.14
P41743	KPCI_HUMAN	PRKCI	Protein kinase C iota type	2			1077.81					856.287				787.886								1117.98		1322.32													1162.31		780.365							1058.82
P42025	ACTY_HUMAN	ACTR1B	Beta-centractin	3	1328.66	1018.51	1415.78		997.214	1094.86		675.721	1694.61	1059.15	1478.32	1387.12	1441.17	1435.59	1100.63	773.185	1022.95	1457.02	1920.96	1575.37	606.795	806.898	1415.75	1638.74		1232.62	1884.12	2059.24	520.874	803.114	964.623	664.712	914.204	694.675	1471.57	1926.56	1240.72	1128.64	861.736	544.688	636.709	1096.13	749.074	1484.81	1124.47
P42126;P42126-2	ECI1-2_HUMAN;ECI1_HUMAN	ECI1	Enoyl-CoA delta isomerase 1, mitochondrial	4	6067.25	4825.61	8648.34	10757.2	6566.93	4822.64	5838.68	6959.28	6303.51	7448.62	5547.89	10216.1	9957.22	5487.26	6752.73	8052.01	7859.27	10701.4	8419.9	5851.48	4273.67	10381.8	5470.46	8510.64		6783.79	6495.07	7729.33	6137.76	7418.65	7320.76	3797.34	6346.85	10002.8	7135.38	7465.98	5006.47	7566.2	5738.14	3255.43	7040.28	4968.07	6525.79	8740.28	6448.47
P42166	LAP2A_HUMAN	TMPO	Lamina-associated polypeptide 2, isoform alpha	14	9600.01	10129.9	10243.5	8486.27	6622.95	9026.09	8607.54	11375.9	9008.32	10146	9771.73	8201.19	8733.53	8039.63	11917.2	7689.9	11964.9	7035.52	10630.2	8048.01	10359.1	9833.86	13502.7	6380.79		7264.6	13331	10453.4	12940.1	8377.25	15804.4	12741.3	8839.21	9563.25	11018.9	10300.7	12381.4	9456.45	9479.82	6804.12	12976.9	12233.6	10081.3	11121.7	11602.5
P42167	LAP2B_HUMAN	TMPO	Isoform of P42166, Lamina-associated polypeptide 2, isoforms beta/gamma	8	6964.71	11433.5	5250.76	7135.67	5631.84	6964.8	9850.54	8943.55	9059.44	6678.12	8146.64	4655.76	6842.8	8385.51	9062.62	5987.75	7770.17	6192.51	7535.11	7085.28	7779.26	8550.29	9748.62	5072.38		5647.62	7547.5	11082.9	8207.56	6464.17	9140.74	12973.4	9651.92	7741.39	8999.12	4999.15	5273.99	9047.71	5767.22	5140.37	8337.97	9235.31	8314.12	6853.47	7876.21
P42224	STAT1_HUMAN	STAT1	Signal transducer and activator of transcription 1-alpha/beta	12			1231.57		1484.75		2326.21	1262.77	1590.29	1307.71	1279	1909.4	1519.37	1504.3	1886.99	1625.06	2325.74	2170.65	1777.19			1995.23				1948.11			1288.43	1679.63	1570.15	1139.01	1389.53	937.031		1693.09		1770.41	1508.07	1559.63	1860.86	1908.88	1918.93	1745.06	1409.78
P42226;P42226-3;P42226-2	STAT6-2_HUMAN;STAT6-3_HUMAN;STAT6_HUMAN	STAT6	Signal transducer and activator of transcription 6	2																	358.376
P42285	MTREX_HUMAN	MTREX	Exosome RNA helicase MTR4	19		2335.76	2613.22	2858.87	3432.92	3414.74	3547.07	3118.68	2941.77	3941.68	3193.6	2929.7	3335.58	3642.69	2916.8	3433.72	3028.54	3426.04	2630.41	3254.87	2984.48	2714.67	3582.22	2681.38		2933.9	3207.62	4465.77	3511.33	2619.46	3381.49	3309.31	2816.62	2627.21	3556.65	3273.53	3324.3	3217.19	3666.61	2116.59	2548.82	2997.24	2789.14	3127.84	3563.59
P42330	AK1C3_HUMAN	AKR1C3	Aldo-keto reductase family 1 member C3	14	7810.59	18830.9	6570.2	35183.7	6784.98	11819.6	12053.2	28556	16540.4	14093.8	13572.1	13159.7	8182.39	9133.88	8898.28	9976.94	11798.4	5482.76	8844.32	8557.16	33335.2	8367.21	5048.87	5649.61		19195.6	6637.96	12989.4	9750.38	7229.44	6625.86	17610.7	6373.01	8822.5	16666.2	6649.84	13203.5	23345.4	10222.8	8758.56	7812.65	8354.74	12632.8	14516.6	3220.16
P42345	MTOR_HUMAN	MTOR	Serine/threonine-protein kinase mTOR	4		730.241	514.583		696.493			983.786	969.393	718.924	1001.61	898.267	1021.37	842.404	698.203	1498.36		970.396	525.126	731.757	659.404	1324.09	664.402			483.19	1081.58	1080.34	1558.85	1261.17	1367.68	729.238	787.384	528.477	1392.78	594.523	212.48	1131.61	415.581	443.336	787.469	732.164		692.877
P42566	EPS15_HUMAN	EPS15	Epidermal growth factor receptor substrate 15	2			114.478					577.416				701.449				250.656					608.191		763.223							489.893				190.865	405.724						468.742	741.888
P42574	CASP3_HUMAN	CASP3	Caspase-3	1									819.814													1217.43	940.981					2423.37					929.14	1090.86		1846.66	2209.54				1516.33			1073.27
P42677	RS27_HUMAN	RPS27	40S ribosomal protein S27	3	8606.91	12432.7	14253.3	10901.6	12035.7	10982.5	9988.93	9360.02	10436.1	13320.1	12988.9	9241.52	10467.9	8767.12	10789.1	9286.88	12287.3	9341.83	12520.2	13318.4	9545.49	13842.5	9824.79	10592.2		9522.37	10414.5	12262.5	12760.8	13957.7	11770.5	9890.86	12768.9	15096	12112.8	7826.38	8894.95	9161.93	9239.07	10294	11197.9	10236.2	10827.8	8308.01	12979.9
P42695	CNDD3_HUMAN	NCAPD3	Condensin-2 complex subunit D3	2		386.961	401.273			350.915				369.354	475.965		430.182		561.841		350.402		688.741				516.809				535.63		365.976	615.172	575.872	622.792	475.955	351.562		508.877		396.483			368.124	709.66		396.057	385.869
P42696	RBM34_HUMAN	RBM34	RNA-binding protein 34	8			873.144					2060.72		1390.71		536.957	1932	1351.3	1387.37	1173.85	541.958	1546.25	1215.97	1958.68	2155.24	1475.99	1516.18	1290.45		1829.66	598.901	3899.6	1088.24	1084.79	413.542	1814.37	1559.7	1438.93		1626.58	983.67		862.252		2078.38	358.185	855.457	1851.4	1640.73
P42704	LPPRC_HUMAN	LRPPRC	Leucine-rich PPR motif-containing protein, mitochondrial	55	5974.25	7021.07	6464.18	6024.28	6256.31	5494.74	10936.9	4960.02	4438.81	5865.63	6417.66	5884.08	7226.71	5886.42	4963.74	6727.67	4585.06	9184.13	6621.13	4724.57	1946.73	5838.5	5702.03	6015.07		5916.47	5491.52	5626.23	4546.91	4763.13	4881.55	6279.46	6321.84	5044.61	4090.15	4641.01	3825.17	3501.4	5808.25	4237.38	4229.61	4544.31	4958.79	6146.93	5813.2
P42765	THIM_HUMAN	ACAA2	3-ketoacyl-CoA thiolase, mitochondrial	11	6603.34	4508	6383.93	6409.38	5606.29	6320.77	4593.27	4339.01	5431.22	4345.85	3313.55	6413.71	5973.67	6228.51	4731.16	6330.16	4809.09	5910.91	5508.6	3867.49	3918.41	4516.96	5795.97	5454.87		6243.55	4932.56	2734.33	4404.14	5545.29	6164.38	5277.9	5283.04	5215.51	4866.4	4971.59	3716.97	5428.83	4612.89	3190.2	4718.03	5302.35	5919.24	6079.4	3464.5
P42766	RL35_HUMAN	RPL35	60S ribosomal protein L35	7	43578.9	48515.4	49042.3	44816.6	42991.4	43383.3	48527.9	61402.6	48459.1	51040.8	43525.9	58075.6	51131.5	51563.6	48360.9	54193.2	59783.1	51762.6	55897.7	57642.5	50174.2	58453.4	47453.8	49117.2		59028	75773.7	50921.8	62683.9	61851.3	62801.4	69891.9	60089.4	69032.3	58816.5	69817.3	58302.2	57328.6	57402.6	44730.6	60017.1	59090.9	54638.8	55027.9	80749.4
P42771;P42771-4	CDN2A-4_HUMAN;CDN2A_HUMAN	CDKN2A	Cyclin-dependent kinase inhibitor 2A	3	4397.25	1410.62	2288.7	2304.81	2598.1	3333.68	1470.11	2812.43	1502.75	2359.4	1868.72	2294.8	1755.39	2890.82	2809.4	2603.35	1454.46	2903.75	2111.44	2091.52	1246.69	2577.46	3066.95	3586.18		1267.12	2102.15	1794.65	3137.21	2241.97	3430.95	2655.07	1651.58	2538.39	2277.65	1866.67	2250.74	1484.75	1709.92	2417.37	2524.17	3418.33	2893.29	3521.56	2089.01
P42773	CDN2C_HUMAN	CDKN2C	Cyclin-dependent kinase 4 inhibitor C	1																		1002.7											664.658
P42785;P42785-2	PCP-2_HUMAN;PCP_HUMAN	PRCP	Lysosomal Pro-X carboxypeptidase	3			370.381												412.66		523.106	495.965																					179.315
P42892;P42892-2;P42892-3;P42892-4	ECE1-2_HUMAN;ECE1-3_HUMAN;ECE1-4_HUMAN;ECE1_HUMAN	ECE1	Endothelin-converting enzyme 1	2															654.776	470.249																		93.7321			252.858
P43034	LIS1_HUMAN	PAFAH1B1	Platelet-activating factor acetylhydrolase IB subunit alpha	9	2847.81	1397.03	2954.59	2741.46	2038.73		2015.58	2984.36	2199.96	2076.77	1894.5	3416.21	2697.7	3291.42	2453.95	2432.2	2534.46	2331.12	2763.98	1711.47	3284.16	2573.14	2064.37	2990.48		2863.18	2505.3	2678.74	2067.48	1686.6	1576.87	3086.7	2142.78	2430.79	2748.78	2142.06	2696.05	2298.47	2266.61	2736.1	1892.08	2204.74	2358.44	3477.03	2410.19
P43243	MATR3_HUMAN	MATR3	Matrin-3	24	36893.3	29249.1	31463.4	29696.4	23877.5	33922.3	30235.4	25293.2	23624.3	30936.2	25884.4	17634.2	28752.5	29973.7	27774.5	33788.9	27979.8	27163.1	24058	31007.6	30393.1	33524	23963.6	26908.6		20947.5	32545.6	31612	35744.5	28434.3	30822.8	32296.4	30245.8	32766	17487.3	26581.9	29078.9	22121	32121.5	23070.8	32045.4	28562.1	27689.4	30449.4	27537.9
P43246	MSH2_HUMAN	MSH2	DNA mismatch repair protein Msh2	21	5601.09	3904.3	4175.19	4198.72	3528.87	4637.01	4294.84	5284.22	4387.31	3890.18	3522.68	4793.71	4195.27	4176.61	4054.96	3390.41	5191.36	3781.32	4904.45	3854.72	2044.03	3517.91	4033.33	6490.27		3302.81	2857.04	3859.64	3636.6	3751.67	4917.31	4003.64	5653.75	4456.91	3815.44	4488.49	3724.17	3394.08	4457.47	3365.82	4038.54	4295.16	4023.93	4996.29	3698.57
P43304;P43304-2	GPDM-2_HUMAN;GPDM_HUMAN	GPD2	Glycerol-3-phosphate dehydrogenase, mitochondrial	10		2150.96	1682.89	1922.87	2312.18	4195.97	2166.41	2623.75	1884.61	2858.63	2875.11	2247.09	2373.63	3641.24	1815.47	2525.56	3717.09		2415.06	2983.28		2677.39	2377.92	3089.57		3074.96	2379.21	2451.87	2192.32	2903.81	3629.53	2630.35	3068.39	2776.81	2850.43	2537.07	1653.23	1960.57	1732.63		2131.5	3028.62	1642.97	2999.17	1965.03
P43307	SSRA_HUMAN	SSR1	Translocon-associated protein subunit alpha	5	5396.12	10327.9	9137.17	17183.4	8072.98	9907.22	7812.68	10083.7	12050.7	9701.09	9186.91	7324.83	7320.14	5242.52	8651.04	9657.48	8613.15	6872.33	12504.9	6838.38	10392.6	8352.95	7438.76	8963.77		10652.3	6343.98	9917.53	7776.77	10000.8	7830.75	7574.18	9935.91	10500.8	6705.54	7446.14	6989.23	8767.15	7576.58	11711.5	7632.32	10381.5	7774.83	9895.57	7044.93
P43353	AL3B1_HUMAN	ALDH3B1	Aldehyde dehydrogenase family 3 member B1	2		842.013	1504.65		1709.68			1026.46		1458.93		1590.74			1920.34	1388.27					1468.35	974.87	2337.37			1695.56	2162.47		2125.14				1298.7	1002.47			1483.09	674.21	1282.96	1304.71	1734.53	1703.88		954.416
P43487;P43487-2	RANG-2_HUMAN;RANG_HUMAN	RANBP1	Ran-specific GTPase-activating protein	4	7464.84	9496.34	14579.6	10487.2	12807.8	7945.06	8294.8	14206.3	11274.6	10417.3	13596.7	13772	14423.6	11669.2	15411.4	11745.5	11058.9	11018.6	15023.5	12134.6	8292.04	13633.6	13929.8	13369.5		9932.76	11208	11774.2	12581.3	13320.7	11390.9	12077	13972	14376.5	13406.1	13165.4	11008.8	11732.2	11937.3	10986	10980.7	14747.4	15634.5	12107.9	13550.3
P43490	NAMPT_HUMAN	NAMPT	Nicotinamide phosphoribosyltransferase	15	3132.25	5084.37	3086.41	7100.39	4428.57	3458.19	6534.79	2429.11	4972.02	4001.28	2754.94	5489.8	3781.71	5502.71	3725.21	5827.67	4194.35	3402.75	3052.06	2948.37	19214.3	3055.27	3713.3	2682.7		7667.78	3935.51	4312.55	3779.28	3630.74	2071.06	3005.64	2204.23	3320.81	3979.51	5274.9	7280.69	5338.5	3468.86	8113.8	2525.4	3074.33	2402.15	8611.99	2326.51
P43686	PRS6B_HUMAN	PSMC4	26S proteasome regulatory subunit 6B	19	4261.72	5354.32	5442.34	5554.14	5259.48	6476.98	7239.49	5922.25	5090.22	6269.4	5288.7	7184.95	4988.59	7146.38	4096.66	5768.39	5401.46	6060.73	5202.04	5997.46	5759.53	4434.8	5808.31	5772.05		7384.54	4868.06	5925.13	5812.29	5004.16	4442.65	6720.1	6187.98	5370.29	4212.8	4608.12	4619.4	4940.28	5893.24	5989.72	5957.42	4874.39	5532.38	6911.45	5294.62
P43897	EFTS_HUMAN	TSFM	Elongation factor Ts, mitochondrial	5		3491.96	4806.49	5127.71	4115.47	3131.1	3398.92	2562.16	4545.28	3574.62	3792.51	4422.82	4866.12	4286.63	4752.58	3688.14	3648.01	4539.37	3652.02		3409.48	5261.93	5133.36	2757.44		3351.59	5551.67	3818.48	2195.33	4532.16	3200.31	2714.35	4264.91	5038.33	1543.59	2420.26	2860.12	4572.28	3849.05	2187.75	2589.15	4309.76	3489.17	5880.88	3152.28
[truncated: 2,538 more rows]
[truncated: 238 more columns]

## Sheet: S1D
Precursors -Two experiments: (1) HeLa single cells under 300nL rehydration vs. covered conditions, processed using a 384-well plate, and (2) rehydration with 50% MasterMix volumes, optimizing rehydration volumes proportional to the initial reaction volumes.
[truncated: 28,209 more rows]
[truncated: 243 more columns]
