# Supplementary material for: High-Throughput Single-Cell Proteomics of In Vivo Cells
Source: Mol Cell Proteomics. 2025 Jun 20;24(7):101018. doi: 10.1016/j.mcpro.2025.101018 (PMC12301781; doi:10.1016/j.mcpro.2025.101018)
Supplement: Supplemental Table S3 [file mmc4.xlsx]

## Sheet: S2_Legend
Supplementary Table 2: Information about the excel sheets in this file
Excel Sheet	Information	Related figure in manuscrupt
S2A	Protein Groups - HeLa single cells with 200nL MasterMix 384well plate, semi-automated Evotip loading	Figure 2B
S2B	Precursors - HeLa single cells with 200nL MasterMix 384well plate, semi-automated Evotip loading	Figure 2C

## Sheet: S2A
Protein Groups - HeLa single cells with 200nL MasterMix 384well plate, semi-automated Evotip loading
Protein.Group	Protein.Names	Genes	First.Protein.Description	num_peptide_per_protein	Hela_SC_S1-C1_1_12941.d	Hela_SC_S1-C2_1_12902.d	Hela_SC_S1-C3_1_12879.d	Hela_SC_S1-C4_1_12909.d	Hela_SC_S1-C5_1_12927.d	Hela_SC_S1-C6_1_12904.d	Hela_SC_S1-C7_1_12918.d	Hela_SC_S1-C9_1_12913.d	Hela_SC_S1-C10_1_12928.d	Hela_SC_S1-C11_1_12894.d	Hela_SC_S1-G1_1_12907.d	Hela_SC_S1-G2_1_12878.d	Hela_SC_S1-G3_1_12882.d	Hela_SC_S1-G4_1_12871.d	Hela_SC_S1-G6_1_12861.d	Hela_SC_S1-G8_1_12875.d	Hela_SC_S1-G10_1_12895.d	Hela_SC_S1-G12_1_12911.d	Hela_SC_S1-D2_1_12866.d	Hela_SC_S1-D3_1_12899.d	Hela_SC_S1-D4_1_12869.d	Hela_SC_S1-D5_1_12906.d	Hela_SC_S1-D6_1_12925.d	Hela_SC_S1-D7_1_12898.d	Hela_SC_S1-D8_1_12868.d	Hela_SC_S1-D10_1_12884.d	Hela_SC_S1-D11_1_12872.d	Hela_SC_S1-D12_1_12889.d	Hela_SC_S1-E1_1_12883.d	Hela_SC_S1-E2_1_12931.d	Hela_SC_S1-E3_1_12873.d	Hela_SC_S1-E4_1_12910.d	Hela_SC_S1-E5_1_12926.d	Hela_SC_S1-E6_1_12919.d	Hela_SC_S1-E7_1_12860.d	Hela_SC_S1-E8_1_12880.d	Hela_SC_S1-E9_1_12905.d	Hela_SC_S1-E10_1_12945.d	Hela_SC_S1-E11_1_12915.d	Hela_SC_S1-E12_1_12887.d
A0A087WUM0;A0A087WYV9;A0A087X1F5	A0A087WUM0_HUMAN;A0A087WYV9_HUMAN;A0A087X1F5_HUMAN	SYNJ2BP-COX16	Isoform of A0A087WYV9, SYNJ2BP-COX16 readthrough (Fragment)	3	1645.87	2865.52	1819.07	1967.96	2606.22	2871.08	2715.11	2208.73	1423.04	2057.16	2469.58		2415.54	2463.07	2351.58	2308.56	2675.29	2654.9	2697.25	1612.72	1978.11	2026.5	1944.69	2107.74	2792.13	2866.64	2201.35	1856.77	2144.21	2073.19	1573.19	2646.28	2273.09	2674.69	2002.86	3504.45	2235.78	2519.69	1465.69	2142.08
A0A0B4J2D5;P0DPI2;A0A0B4J2D5-2;P0DPI2-2	GAL3A-2_HUMAN;GAL3A_HUMAN;GAL3B-2_HUMAN;GAL3B_HUMAN	GATD3A;GATD3B	Glutamine amidotransferase-like class 1 domain-containing protein 3B, mitochondrial	3	864.341	965.027		607.873	1170.66	1850.7	1029.97	1295.66	1277.84	1102.22	1255.94		2269.97	1535.8	542.962	1118.96	1075.42	516.157	1294.24	909.253	1204.86	1129.09	1014.35		1545.28	1652.39	1175.67	986.499	459.656	793.865		1306.15	1077.5	920.114	1062.54	1317.6	461.268	988.455	1230	953.044
A0AV96;A0AV96-2	RBM47-2_HUMAN;RBM47_HUMAN	RBM47	RNA-binding protein 47	2	1666.43	1642.79	1691.39	1205.54	1335.18	1454.17		1215.13	800.616					3414.47	1171.72	750.951	1251.52		1537.81		1170.17	1013.65	753.242	1695.48	967.317	896.759		1834.45		919.996	712.222	1305.74	1585.12	1231.25	1436.49	751.749	1451.53	1107.01	909.75	1001
A0AVT1	UBA6_HUMAN	UBA6	Ubiquitin-like modifier-activating enzyme 6	7	1038.68	1384.13	1183.18	1385.09	1489.13	1400.51	820.987	1710.6	1176.19	1154.4	1346.26				1142.67	1156.49	1222.75	1095.01	1343.1	958.737	1360.57	1218.27	1345.77	1432.48	1136.17	997.24	1156.61	1876.71	1051.3	1149.49	1364.88	1600.1	1400.96	1284.52	966.497	1524.31	1461.86	981.508	780.189	1224.47
A0FGR8;A0FGR8-2;A0FGR8-6	ESYT2-2_HUMAN;ESYT2-6_HUMAN;ESYT2_HUMAN	ESYT2	Extended synaptotagmin-2	8	1258.97	1393.68	2662.16	2098.81	1582.49	1888.31	2922.41	1518.86	1475.96	1946.2	2044.44		1466.79	1322.87	1614.92	3066.24	1281.74	2676.77	1294.01	1080.15	1626.51	1976.25	1742.24	1429.13	1587.09	1299.74	2010.36	2877.9	1045.04	2065.7	2972.98	1791.15	1856.32	2647.08	2264.4	2302.96	1935.27	2143.89	1596.92	1683.2
A0MZ66;A0MZ66-3;A0MZ66-4	SHOT1-3_HUMAN;SHOT1-4_HUMAN;SHOT1_HUMAN	SHTN1	Shootin-1	9	2331.53	2238.13	1672.95	1520.46	2325.07	2411.46	5034.56	2381.79	4161.72	2413.35	1573.35			2252.42	1344.89	3111.49	2051.77	2397.25	2790.54	1904.91	2637.19	2035.3	1513.93	2343.2	1323.11	2401.23	1769.97	2716.14	2546.84	2153.39	2632.48	2113.45	2417.97	3667.59	2110.78	1603.51	1211.59	2400.83	1589.08	1712.51
A1L0T0	ILVBL_HUMAN	ILVBL	Acetolactate synthase-like protein	4	1816.8	1523.6	2176.72	1857.23	2027.44	1886.89	1890.39	2668.12	2182.94	1990.1	1995.74			2863.01	2888.68	2354.51	1936.15	1509.11	2485.46	2070.85	2262.78	1710.5	2029.07	1806.03	2651.22	2025.14	2813.29	1920.73	2244.25	2466.18	2686.86	2801.17	1289.09	1877.48	1395.9	2940.89	1352.35	2310.34	1841.96	1347.85
A2RRP1;A2RRP1-2	NBAS-2_HUMAN;NBAS_HUMAN	NBAS	Neuroblastoma-amplified sequence	4	740.905		865.333	1146.68	549.54	710.837	1268.27	826.115	826.516												806.102	379.304	1648.16	1091.74	534.211	1174.99	960.861	1173.19	1523.81	567.029	1008.37	890.453	750.126	1348.81	380.166	777.46	1752.88		611.732	314.979
A3KMH1;A3KMH1-3;A3KMH1-2	VWA8-2_HUMAN;VWA8-3_HUMAN;VWA8_HUMAN	VWA8	von Willebrand factor A domain-containing protein 8	2	319.999	619.993		524.374		602.838	661.187	787.708	687.215	330.884	227.599				268.086	514.539	405.956	741.551	859.128		1022.16	512.652	579.167	553.207	1077.97	591.382	487.958	543.455		1036.42	362.362	553.84	335.939		559.677	1247.12	694.082	624.758		752.261
A3KN83;A3KN83-2;A3KN83-3	SBNO1-2_HUMAN;SBNO1-3_HUMAN;SBNO1_HUMAN	SBNO1	Protein strawberry notch homolog 1	5	1483.84	1180.38	872.565	767.709	726.02	819.362	870.924	475.145	720.922	792.059	1426.8			768.067	929.468	447.181	757.474	1287.93	1172.47	694.664	838.762	799.432	465.577	1343.12	1097.47	1102.77	1524.72	1032.66	1258.83	1876.02	640.821	904.869	841.685	1193.68	558.819	967.632	1243.33	642.548	976.397	1190.51
A4D1E9	GTPBA_HUMAN	GTPBP10	GTP-binding protein 10	2	607.142	502.548	502.227	511.08	527.842		452.527	516.165	313.786					360.627	648.23	266.448	598.235		310.272	775.222	509.111	336.446	668.477	518.192	766.274	613.567	472.421		469.328	284.184		428.031			325.673	514.848	556.289	577.951		618.304
A5YKK6	CNOT1_HUMAN	CNOT1	CCR4-NOT transcription complex subunit 1	18	1453.67	2087.87	1799.82	1547.83	1850.27	1517.98	1138.16	1702.17	1716.06	1510.47	1536.7		2024.91	1752.98	1573.42	1156.48	1897.5	742.969	1760.63	1745.81	1610.4	1428.09	1690.38	1757.79	1555.72	1481.1	1287.11	1828.82	1577.51	1633.05	1613.46	1876.31	1800.47	1780.75	1850.99	1310.15	1573.28	1596.46	1606.49	1517.98
A6NCE7;Q9GZQ8	MLP3B_HUMAN;MP3B2_HUMAN	MAP1LC3B;MAP1LC3B2	Microtubule-associated proteins 1A/1B light chain 3 beta 2	1		5255.71	5088	3563.76	2213.84		7171.93	2453.77	3103.05	2102.12	3231.14			2579.09	2822.74	1531.6	1503.71			2079.45	4123.31	1602.12	3863.44		1598.11	3247.99	1425.91	1969.14	1795.66	4418.58	2804.9	1836.74	5395.94	3492.36	2805.04			3454.56	974.814
A6NDG6	PGP_HUMAN	PGP	Glycerol-3-phosphate phosphatase	3	3723.8	5517.72	5427.93	6088.22	6261.97	3514.14	3069.61	5091.36	3768.35	4125.12	6087.62		4121.83	4883.38	4471.94	3347.9	6344.56	3382.34	5389.44	3301.17	4040.75	3748.73	4294.16	4846.44	4781.96	3912.92	3389.06	3407.66	3665.52	5105.46	4247.61	3224.12	5588.16	5221.9	4499.46	4099.1	3540.52	4695.49	4015.44	4326.35
A6NHG4;P30046;P30046-2	DDTL_HUMAN;DOPD-2_HUMAN;DOPD_HUMAN	DDT;DDTL	D-dopachrome decarboxylase-like protein	2	6307.94	6058.24	7718.97	5667.8	9224.02	10988.3	12021.4	7901.6	7071.15	5384.31	5954.01		8010.69		12666.9	13408.8	7231.76	10810.2	10658.2	6447.55	10240.3	10369.9	5419.55	9979.77	10127.7	9530.06	10293.9	9037.45	4116.87	8943.7	6301.04	6999.26	11052.2	7279.81	8245.61	12137.4	7966.75	8559.86	8290.67	10187.6
A6NHL2;A6NHL2-2	TBAL3-2_HUMAN;TBAL3_HUMAN	TUBAL3	Tubulin alpha chain-like 3	1	24238	26189.1	32179.6	28821.4	33841.6	33019.3	32767.2	36268.9	37056.2	35140.1	11862.9			19040.4	27724.5	37319.1	30961.2	41428.3	25457.8	28007.7	35376.7	34247.9	29407.2	25754.2	26392.1	36086.6	41091.7	36725.1	20988.1	23267.1	28811.5	26943.6	30276.5	27768.6	30935.5	33194.2	31146.2	31264.6	43885.8	38993.6
A6NHQ2	FBLL1_HUMAN	FBLL1	rRNA/tRNA 2'-O-methyltransferase fibrillarin-like protein 1	1	16889.7			18675.5		20913	12574.7				15690.6																22643.6	20724		20181.7		18566.1	23281.7				23064.2	12754.8		21991.8
A6NHR9;A6NHR9-2	SMHD1-2_HUMAN;SMHD1_HUMAN	SMCHD1	Structural maintenance of chromosomes flexible hinge domain-containing protein 1	3	991.485	1236.17	922.096	1199.94	889.685	1018.12		985.648	556.751	1076.13	839.041			662.757	1066.34	882.401	532.423		1193.79	1026.52	813.966	896.932	762.045	713.334	819.23	1152.82	516.082	1101.06	1284.04	1366.67	917.64	923.532	1079.76	804.936	722.666	881.065		775.506	986.241	772.252
A6NNY8;Q9UPT9;Q9UPT9-2	UBP22-2_HUMAN;UBP22_HUMAN;UBP27_HUMAN	USP22;USP27X	Ubiquitin carboxyl-terminal hydrolase 27	1			214.121					107.188	204.119						115.001	91.1653					139.524	113.7		164.602	204.42												195.707
A8MVW0	F1712_HUMAN	FAM171A2	Protein FAM171A2	2	8824.24	8349.16	7554.43	8220.87	9122.64	7177.3	7596.04	8613.35	8655.27	10042	9916.89			4816.38	5862.11	8339.33	8852.91	5503.79	8515.49	7520.62	7952.77	8511.53	9462.16	7988.64	7375.24	7705.06	8540.74	8281.62	8873.75	6701.46	8755.72	3820.85	8603.96	8120.25	6990.3	7615.43	7780.29	6892.16	7618.22	6106.99
A8MWD9;P62308	RUXGL_HUMAN;RUXG_HUMAN	SNRPG;SNRPGP15	Putative small nuclear ribonucleoprotein G-like protein 15	3	18969.9	16125.8	15844.1	21166.9	12952.1	15131.7	11886.6	16281.4	16172.8	18014.6	11626.9		17035.5	14952	9762.97	14120.8	14213.9	14596.2	18936.2	17607.2	16385.3	17518.8	16966	15957.8	13499.4	13038.7	15730.2	17347.1	18278.6	17264.4	16662.3	17467.3	16931.6	17534.9	15306.4	13214.2	17918.2	16019.9	16083.7	14983.8
B0I1T2	MYO1G_HUMAN	MYO1G	Unconventional myosin-Ig	9	1000.16	1615.26	1518.84	2320.4	2726.49	1945.91	3116.63	2539.01	1778.15	1643.14	2460.83		2347.29	1784.81	1773.84	1689.75	3117.36	894.117	2096.81	1350.61	4323.39	1713.22	1019.33	1295.14	1509.3	2450.69	1171.19	2376.39	1954.94	2741.71	3445.96	1863.73	722.167	1547.35	2470.24	2716.49	917.097	2722.14	883.015	2033.1
B4DLN1	B4DLN1_HUMAN		cDNA FLJ60124, highly similar to Mitochondrial dicarboxylate carrier	6	8484.38	8687.76	7749.45	7285.96	10207.6	7868.8	6473.11	7458.52	10310.2	5892.67	8338.1		10735.2	6675.69	10937.1	6940.26	8055.92	7783.08	7203.11	8044.06	6278.27	9432.45	8566.8	8736.25	10720	9161.27	9715.86	8067.66	6612.12	8095.86	6919.42	8190.8	7536.87	9242.92	7385.34	9518.01	9233.5	10603.8	8386.45	8228.3
B5ME19;Q99613;Q99613-2	EIF3C-2_HUMAN;EIF3C_HUMAN;EIFCL_HUMAN	EIF3C;EIF3CL	Eukaryotic translation initiation factor 3 subunit C-like protein	14	12422.2	12290.6	12690.5	11252.2	12132.2	11688.7	12267.1	10882	11813.6	13212.4	11464.4		9576.86	12581.1	10546	11234	10847.6	10780.6	10506.8	12971.5	11254.3	12774.7	12303	12906.4	9105.95	10354.3	12235.7	10985.2	13037.2	13218.2	11306.7	12160.5	10833.4	11720	9451.86	11875.2	11520.6	12637.1	11820.4	11491.5
E9PAV3;E9PAV3-2;Q13765	NACAM-2_HUMAN;NACAM_HUMAN;NACA_HUMAN	NACA	Nascent polypeptide-associated complex subunit alpha, muscle-specific form	5	47394.9	39234.9	41591.3	38086.1	37471.5	39880.5	30364.1	35037.6	42422.8	36345.2	34625.2		35974.1	53156.4	42259.7	34809.3	35563.3	38669	35216.1	45217.1	39100.2	46913.5	40132	44900.5	33912.4	36138.8	31903.2	41501.9	54823.3	44789.8	41055.4	34171	37036.5	46893.6	37253	32566.7	39821.6	33666.1	35548.7	40491.9
E9PRG8	CK098_HUMAN	C11orf98	Uncharacterized protein C11orf98	1	3085.5	2176.15	2700.98	1999.11	2163.48	2712.61	2361.33	2454.57	2425.48	2852.33	1409.48			1426.28	1185.47	1335.43		1733.49	2858.62	1556.88	2756.4	2910.15	2272.7	2638.58	2927.16	2242.25	2705.52	2107.74	2910.96	3229.01	1747.48	3326.96	3454.85	2090.48	1857.77	2360.53	2687.85	1918.79	3207.6	2596.88
E9PSI1	E9PSI1_HUMAN		Transmembrane 9 superfamily member	6	1706.25	1860.11	1602.13	1527.37	2222.78	2154.19	2142.78	1773.56	1498.42	1770.4	1862.45		1567.92	2019.68	2092.73	1540.31	1501.35	2706.24	2005.34	1332.94	1755.73	1975.52	2286.05	2289.44	1619.99	1734.62	2504.1	1657.8	2088.45	2295.06	1960.72	1416.48	1761.23	1640.7	1880.12	1680.23	1632.4	1856.19	1779.27	1795.13
F6QDS0	F6QDS0_HUMAN	hCG_2043426	Isoform of Q9UMR2, HCG2043426, isoform CRA_b	10	2612.97	3733.62	3903.96	3898	4173.7	2779.1	3339.9	3869.17	4001.34	2932.67	3628.73		2520.62	3880.71	3590.21	3425.6	2822.19	2676.17	2879.57	3004.49	3519.49	3262.22	4502.06	4515.46	3731.14	2952.53	2730.61	3628.08	3860.84	3886.17	4208.53	2752.79	4941.63	4465.14	3340.77	3256.47	3630.92	3800.51	2993.42	2648.94
G2XKQ0;P63165	SUMO1_HUMAN;SUMO5_HUMAN	SUMO1;SUMO1P1	Small ubiquitin-related modifier 5	2	3487.11	3695.61	5496.44	5394.77	4212.24	4380.28	2754.86	4737.21	4930.05	4518.83	4222.03		2529.64	4329.26	3839.08	4276.64	3353.68	5155.94	5045.84	4481.63	4037.65	4778	3796.01	4704.6	4877.84	3638.29	4708.48	4462.22	3032.6	5481.33	4841.86	5947.92	6493.17	5544.55	4429.38	3882.34	6146.69	3242.23	4281.73	4391.71
G3V325	G3V325_HUMAN	ATP5MF-PTCD1	ATP5MF-PTCD1 readthrough	3	14154.6	15513.3	14694.3	14878.2	13737.7	18129.6	12032	14994.4	15323.7	13203.7	27200			13681.3	15017.3	18813.5	13769.2	13026.2	15300.2	12758.5	13398.6	14245.8	18369.9	14701.9	8220.02	17636.4	16720.1	13765.8	17275.8	19048.8	13564.7	16253.8	10907.5	16296.8	13035.1	19736.3	14610.4	16200.3	13087.2	13338.3
H0YC42	H0YC42_HUMAN		Uncharacterized protein	4	8085.7	6222.5	7567.15	7517.5	4794.53	7221.68	4349.18	6150.04	5580.33	7714.6	5320.95		3609.18	5922.55	6980.35	7553.25	5264.78	6052.49	4782.23	6233.8	5561.22	5630.49	4928.72	5528.87	3561.06	6553.11	7474.96	5024.95	7470.24	6053.09	7651.51	5605.45	7270.83	5823.22	7024.07	5503.48	5738.94	6524.66	5300.04	6264.53
L0R6Q1	S35U4_HUMAN	SLC35A4	Isoform of Q96G79, SLC35A4 upstream open reading frame protein	3	3245.37	1927.57	2042.42	2309.49	2386.42	3166.82	2234.93	2139.8	2675.11	2768.07	1634.58		2684.51	2066.38	1821	1887.96	3359.71	1630.87	2795.28	2407.19	2457.74	3638.42	2055.4	2298.9	2940.34	3287.11	2903.88	2598	3684.83	2415.29	2146.13	3660.75	2557.6	2916.59	1504.26	2724.68	3280.52	2614.4	2709.77	2138.49
L0R8F8	MIDUO_HUMAN	MIEF1	Isoform of Q9NQG6, MIEF1 upstream open reading frame protein	2	772.685	923.806	1167.57	1500.59	867.541	1018.51	717.908	1316.33	913.735	1469.55	796.94				842.497	834.468	735.43	1519.33		953.179	1005.26	1094.87		1004	928.767	1229.21	813.184			901.562	1162.05	1262.7	1424.88	1348.01	1186.82	1078.81	1091.15	1367.13	1433.75	975.035
O00116	ADAS_HUMAN	AGPS	Alkyldihydroxyacetonephosphate synthase, peroxisomal	8	2524.68	2030.77	1727.89	2292.47	1987.66	2638.04	884.124	1828.85	1926.07	1777.99	2057.84		1591.43	3002.89	3193.32	2543.56	1645.7	1977	2456.33	2551.46	1847	2418.9	1545.61	2276.69	1702.44	2766.72	1942.28	1814.24	1589.74	2432.29	2203.92	2442.98	2187.91	1085.3	1881.83	2895.6	2011.19	2268.72	2552.06	2530.62
O00139;O00139-1;O00139-4;O00139-5;O00139-2	KIF2A-1_HUMAN;KIF2A-2_HUMAN;KIF2A-4_HUMAN;KIF2A-5_HUMAN;KIF2A_HUMAN	KIF2A	Kinesin-like protein KIF2A	8	1152.75	1661.74	2695.56	1272.19	3811.09	3227.25	962.902	2064.89	3087.24	3079.01	3559.43		3356.07	5138.46	2125.55	1289.61	1065.22	1390.64	4137.38	1161.37	3722.62	6425.23	2700.79	1829.2	2674.43	4000.96	4382.21	3461.97	1532.69	1351.72	3488.79	1677.87	664.118	4086.05	1551.39	3324.37	3712.29	1444.6	2140.57	1434.13
O00148	DX39A_HUMAN	DDX39A	ATP-dependent RNA helicase DDX39A	11	41562.1	38545	44288.8	48960.6	37841.3	40075.3	40259.4	32844.7	38431.6	38251.5	43285.4		50902.8	44606.3	39636	42742.8	43495.6	43199.3	40407.1	43902.1	38130	42303.2	41973	39395.1	47190	41050.5	39516.4	43167.8	48817.2	45206.6	34540.9	40264.2	33760.3	40190.3	40174.1	31098.9	45149.9	36166.1	44516.9	41332.4
O00151	PDLI1_HUMAN	PDLIM1	PDZ and LIM domain protein 1	3	10288.5	4367.43	7720.93	6483.15	6493.48	4406.87	8918.15	5973.97	5358.79	6510.65	6024.5		2169.83	8759.71	7912.42	5580.78	7848.31	9903.46	6172.19	5490.67	6487.75	4157.19	6134.64	5459.33	7281.83	5510.24	6198.42	4461.09	8050.98	8370.46	10083.8	6574.59	5440.44	5344.87	5507.56	4040.81	3677.6	5439.93	7157.66	8526.19
O00154;O00154-4;O00154-6;O00154-7	BACH-4_HUMAN;BACH-6_HUMAN;BACH-7_HUMAN;BACH_HUMAN	ACOT7	Cytosolic acyl coenzyme A thioester hydrolase	7	3912.41	3203.8	3887.03	3489.8	3499.53	3597.86	4461.8	5422.38	5038.78	3414.53	2509.45		2267.36	4085.91	3575.91	2281.51	2844.6	4686.83	4229.19	4258.04	3744.37	2042.91	3119.25	5206.71	4247.94	4291.56	3534.99	3196.3	2638.58	4148.9	5470.86	3353.07	3504.27	3498.21	3936.59	3289.82	2935.93	2818.8	5377.22	3868.82
O00159;O00159-2;O00159-3	MYO1C-2_HUMAN;MYO1C-3_HUMAN;MYO1C_HUMAN	MYO1C	Unconventional myosin-Ic	16	2362.38	2927.71	4067.35	2646.49	3221.66	2801.06	3336.64	3964.04	2771.88	3783.93	3025.53			2976.03	3204.51	3485.76	2608.02	2915.64	4256.53	2706.99	4174.47	2686.17	2164.41	3159.85	3245.55	3131.56	2479.2	2570.86	2378.54	2944.97	2908.55	2204.98	4396.19	2016.9	4738.05	3967.38	2254.67	3693.91	2963.5	2753.84
O00165;O00165-2;O00165-5	HAX1-2_HUMAN;HAX1-5_HUMAN;HAX1_HUMAN	HAX1	HCLS1-associated protein X-1	3	1863.24	1704.99	2452.53	2517.48	2269.17	1620.43	1219.96	1566.34	2161.7					3661.8	955.369	1705.83	1949.41		1488.22		1819.03	1861.07	1719.02	1551.45	2697.87	1652.11		2226.7	2098.7		2326.99	2224.8	1890.18	2464.88	2345.89	1289.7	1707.01	3406.25	2686.91	1539.63
O00170	AIP_HUMAN	AIP	AH receptor-interacting protein	3	4840.36	4719.68	6410.56	5221.47	6053.74	4741.7	5245.45	4587.71	4476.67	6370.3	6340.82		1585.37	3774.46	4197.2	1736.17	4817	2953.2	4467.87	5466.13	4419.35	5840.79	4100.7	3955.77	2973.7	5984.83	4077.79	4466.91	5023.39	4109.15	4501.19	4489.89	4809.84	5822.58	5022.74	4032.03	3614.68	4469.05	4576.32	6354.41
O00186	STXB3_HUMAN	STXBP3	Syntaxin-binding protein 3	4	788.073	776.749	1159.48	1239.17	974.145	528.885	1013.02	1101.42	1091.88	849.185	807.966		1136.95	660.486	889.312	1327.18	843.511	834.116	1052.81	513.871	673.905	1046.8	1188.18	966.388	839.398	1083.76	777.114	983.98	1054.13	1148.18	1194.65	1034.88	1074.38	617.88	1037.27	875.362	526.251	1561.97	868.109	921.354
O00193	SMAP_HUMAN	SMAP	Small acidic protein	1	1383.61	1176.57	923.603	2241.54	1492.62	1713.34	1884.13	1416.44	1336.25	1530.7	1594.37			1504.83	2468.17	1448.98	1804.24	1707.98	1868.96	1801.53	1760.05	1474.51	1542.58	2473.28	1441.6	1759.38	1297.32	1116.94	1178.62	1319.18	1562.4	953.743	1833.67	1250.8	1318.69	1360.47	1746.49	2272.26	804.316	1250.68
O00203;O00203-3	AP3B1-3_HUMAN;AP3B1_HUMAN	AP3B1	AP-3 complex subunit beta-1	10	1663.71	1853.8	1686.47	2026.54	1870.14	1876.52	1322.39	1584.51	2004.68	2175.12	2606.68			1166.62	1916.07	3155.86	1639.59	1194.44	1894.81	2106.35	1810.56	1768.14	2262.91	1875.52	1790.16	1664.2	1720.5	1655.22	2159.18	1738.9	1844.92	1408.43	1588.96	1735.13	1832.46	2191.04	2079.35	1484.78	1403.87	2144.44
O00217	NDUS8_HUMAN	NDUFS8	NADH dehydrogenase [ubiquinone] iron-sulfur protein 8, mitochondrial	2	2289.84	1456.73	2880.12	3796.17	2445.86	2405.67	1751.34	2489.89	3014.16	1971.3	2106.07			2467.88	1869.3	2598.62	2124.71	1168.12	2049.36	3018.74	2022.08	2736.52	4013.44	2464.48	4197.05	2933.78	2589.59	2214.08	2409.67	2630.26	2458.78	3771.21	2540.44	2313.2	2325.4	3602.72	2988.95	2264.98	2001.43	2547.98
O00231;O00231-2	PSD11-2_HUMAN;PSD11_HUMAN	PSMD11	26S proteasome non-ATPase regulatory subunit 11	16	9021.46	9940.86	7723.59	8049.17	8093.31	8142.03	7947.42	7648.4	8204.28	8081.91	7190.7		7546.86	8737.73	7786.33	7024.9	9293.86	9085.42	7634.22	8479.89	9686.92	8947.16	8295.07	9175.43	7250.09	8341.95	7667.63	9574.14	8923.03	8937.51	9731.76	9634.87	7853.21	8578.4	6967.01	8013.78	8064.84	7246.82	8694.01	8375.45
O00232	PSD12_HUMAN	PSMD12	26S proteasome non-ATPase regulatory subunit 12	12	8542.61	8469.59	7698.34	6908.9	8837.58	7560.09	7301.26	7852.77	8865.06	8612.05	4847.78		7570.28	7583.49	6842.77	6613.65	9238	8712.72	7484.95	8241.62	8493.44	8419.78	7810.97	7881.73	7997.42	8965.49	7173.46	8363.8	8574.77	8414.71	8309.59	7984.97	8037.25	7424.65	7549.51	6462.81	7665.41	7341.07	8004.78	6900.33
O00233;O00233-2	PSMD9-2_HUMAN;PSMD9_HUMAN	PSMD9	26S proteasome non-ATPase regulatory subunit 9	3	4238.05	6436.71	4752.42	5114.3	6278.95	4721.82	8285.3	6954.07	4243.38	4932.48	5535.47		3816.59	4511.7	6281.21	3750.42	4382.98	3332.07	4837.51	5033.63	5043.89	4312.6	5107.72	6072.1	5134.44	5680.34	4068.25	3996.69	4464.71	4827.21	6626.9	4722.91	5537.8	4631.56	4278.92	5258.76	3978.87	5032.99	4584.13	4547.27
O00244	ATOX1_HUMAN	ATOX1	Copper transport protein ATOX1	2	3030.24	2388.87	2234.73	3533.02	3019.52	2638.14	2058.21	3915.67	2535.13	1515.04	3273.53		2983.49	3096.28	2538.15	2596.22	2319.51	1917.83	2136.01	1494.82	3900.29	2622.08	3378.98	2720.15	3428.18	2639.93	3768.76	3162.56	1437.22	2810.67	1749.62	1489.3	2265.74	3762.39	2831.81	3358.71	3202.05	3106.76	3858.2	3014.66
O00264	PGRC1_HUMAN	PGRMC1	Membrane-associated progesterone receptor component 1	4	11663.9	10691.6	10374.5	9239.14	10097.4	11081.8	16779.7	12104.9	10924.7	12334.1	10317		13807.4	7749.04	9448.49	9894.9	8381.99	9993.38	7755.19	9723.3	7243.93	11200.8	9306.39	8650.4	9660.25	11473.9	10755.6	7382.05	10720	11008.5	10267	11155.5	13635.1	11348.4	8750.61	12428.2	10618.2	12668	10234.3	9763.12
O00267	SPT5H_HUMAN	SUPT5H	Transcription elongation factor SPT5	16	2487.59	1123.95	4320.57	1920.02	2315.43	3048.99	3710	2807.82	2358.09	3811.81	2659.05		1070.6	4284.34	4136.99	3087.3	3568.01	5757.29	2823.42	2737.95	2212.85	3331.84	4172.44	4076.65	2118.18	2282.03	3503.8	2820.02	4399.53	3469.5	2657.69	2413.82	3431.06	2754.58	3394.37	2513.77	3358.51	1960.48	3533.51	3090.28
O00273	DFFA_HUMAN	DFFA	DNA fragmentation factor subunit alpha	5	3279.28	2985.38	2179.44	2148.45	2319.85	1825.18	2976.89	2985.61	2943.94	2263.58	2200.4		2203.46	2537.94	2982.33	2521.68	2178.92	2494.11	1984.73	2764.97	3057.14	2650.75	2385.13	3342.43	3277.06	2239.12	2523.56	1718.98	1567.76	2642.26	2525.06	1700.56	2101.5	2241.16	1891.93	1754.09	1737.48	2471.1	1874.2	2011.9
O00299	CLIC1_HUMAN	CLIC1	Chloride intracellular channel protein 1	5	16992.5	13800.6	20910.4	15051.1	19406.6	18586.3	27784.7	20086.2	18100.2	16183.6	22787.8		17728.9	15700.4	15495.7	20913.1	17601.1	15514.5	14527.6	17605.4	20437.2	16443.8	20271.8	16510.3	21089.9	13407.2	18281.4	16183.8	14858.2	18192.6	13818.2	15509.2	14033.8	18849.7	20166.9	15016.1	14037.7	18431.5	15263.5	17223.5
O00303	EIF3F_HUMAN	EIF3F	Eukaryotic translation initiation factor 3 subunit F	10	7953.67	6640.09	5748.19	6916.75	7299.69	6537.64	7080.07	6260.37	7841.91	7490.22	4929.29		5289.6	6795.07	6693.5	6664.44	7007.41	7353.75	6053.65	7093.81	7001.61	7318.78	6425.49	7431.3	5761.29	6178.77	7371.09	6996.54	7771.55	6332.25	6672.2	6712.14	6707.83	7475	5756.79	6826.7	7376.41	7305.5	8496.43	6092.51
O00401	WASL_HUMAN	WASL	Neural Wiskott-Aldrich syndrome protein	2	1531.91				2544.95	1333.95	3002	1153.49	940.561	1582.97					1461.48	2603.63	2001.34		1976.7		1481.65	2270.12	992.229	1203.76		739.155	1774.01	1586.3		2101.83	2080.73				1194.35
O00410;O00410-3	IPO5-3_HUMAN;IPO5_HUMAN	IPO5	Importin-5	19	11941.1	13257.3	8966.44	10852.2	11149.2	11299.3	7926.53	11498.9	13153.6	12731.8	5873.6		8818.55	11051.2	14078.6	10421.9	12307	11422.4	11224.5	13123.3	11508.2	12346	10505.3	11785.6	11087.7	14453.7	13666.4	12307.7	10730.7	11589.8	12757.2	11487.9	12929.8	11864.4	10452	11565	12694	10846	15256.1	13172.5
O00411	RPOM_HUMAN	POLRMT	DNA-directed RNA polymerase, mitochondrial	2	473.201	374.07		630.327	638.486	483.092			487.236					1260.96	750.87	712.776	1204.32		553.189		477.004	683.747	722.062		647.863	795.351	504.074		372.418	564.122		751.615		513.797	389.479	473.284	522.566	697.235	531.325	673.465
O00422;O00422-2	SAP18-2_HUMAN;SAP18_HUMAN	SAP18	Histone deacetylase complex subunit SAP18	1	10800.5	5539.73	5745.4	6887.84		5334.53	9118.39	4911.39	4913.94	7807.43	4089.42			5030.29	7183.82	3650.17	4610.72	4882.38	4761.83	8191.13	4093.03		4990.12	4529.81	3719.38	4117.12	5582.31	9973.2	6698.99	6005.26	4093.47	7047.21	6164.28	10987.3	8680.73	6084.82	6491.42		8213.72	7863.94
O00425	IF2B3_HUMAN	IGF2BP3	Insulin-like growth factor 2 mRNA-binding protein 3	13	6253.17	6461.79	6560.86	7340.71	6339.11	5508	5930.86	5137.7	4929.45	5650.45	6389.01		6215.98	5259.87	5200.96	5833.35	5593.42	6439.32	5941.68	5924.67	6688	3986.24	4303.64	4947.03	4724.66	3514.85	5475.35	6394.93	6582.26	5380.88	4903.38	4779.64	5801.82	6074.04	6431.65	6213.92	4423.53	5020.7	5332.18	4475.55
O00429;O00429-2;O00429-3;O00429-4;O00429-5;O00429-6;O00429-8	DNM1L-2_HUMAN;DNM1L-3_HUMAN;DNM1L-4_HUMAN;DNM1L-5_HUMAN;DNM1L-6_HUMAN;DNM1L-8_HUMAN;DNM1L_HUMAN	DNM1L	Dynamin-1-like protein	13	3301.32	4345.62	3561.39	4013.38	3953.59	3762.54	4154.89	3856.27	3415.82	4064.51	3635.74		3503.77	4346.91	3917.64	2440.7	4108.19	3700.41	3809.82	3622.78	3400.22	3731.42	2814.84	3468.15	4111.45	4026.13	3897.39	3763.79	3805.01	3609.39	4097.41	3976.23	4070.45	3596.44	3057.29	3377.49	3396.68	4011.1	3659.21	3603.95
O00442;O00442-2	RTCA-2_HUMAN;RTCA_HUMAN	RTCA	RNA 3'-terminal phosphate cyclase	2	738.265	1003.68	1028.88	779.817	650.904	682.559	1100.57	706.459		872.008	424.914			1036.5	1256.53	712.901	644.934	1057.4	690.194	803.443	1013.71	1019.74	921.49	851.368	546.109	553.608	446.025		569.58	613.913	1627.41	342.461	738.625	766.779	449.134	596.768	702.539			1423.94
O00461	GOLI4_HUMAN	GOLIM4	Golgi integral membrane protein 4	3	1075.01	949.53	964.462	663.674	325.115	736.67	462.777	631.055	603.205	791.377			776.731		596.143	616.519	535.131	1006.76	825.214	526.066	644.856	409.512	805.277	701.922	710.608	701.423	617.361	722.022	725.296	745.548	591.706	677.368	624.675	728.836	589.116	451.882	668.312	926.331	792.295	779.683
O00469;O00469-2	PLOD2-2_HUMAN;PLOD2_HUMAN	PLOD2	Procollagen-lysine,2-oxoglutarate 5-dioxygenase 2	5	1145.17	524.042		320.041	211.803	965.944	723.442	998.874	326.544	1176.74	891.155			552.251		1073.92	575.463	1047.7	617.41		1137.46	391.362	572.714			493.743	735.177			516.372	797.597	597.416	936.066		561.557	2162.06	431.228	768.623	515.325	927.524
O00471	EXOC5_HUMAN	EXOC5	Exocyst complex component 5	1																799.244		1331.24
O00483	NDUA4_HUMAN	NDUFA4	Cytochrome c oxidase subunit NDUFA4	2	8564.33	8102.86	5765.81	9240.58	9767.08	8748.36	11838.2	8854.64	9054.35	7093.89	8060.47		6325.59	2557.36	8682.26	9766.35	9429.49	9259.84	8870.29	8176.04	5949.73	5793.79	7467.8	7216.43	11618.1	10463.8	8843.02	7600.97	4648.28	7901.71	5305.27	7576.53	7808.28	7870.33	9340.22	9515.81	12252.2	9206.45	7199.26	5652.86
O00487	PSDE_HUMAN	PSMD14	26S proteasome non-ATPase regulatory subunit 14	4	5165.66	4520.26	5243.48	4060.2	5143.78	5089.99	3485.57	5153.88	4111.3	5956.37	3290.46			4207.47	4161.06	4537.54	3883.54	4121.04	3924.17	5284.24	5017.01	5066.14	4794.57	4710.84	4222.05	4888.6	4885.65	4763.62	4766.95	4648.42	4937.29	5157.78	5232.94	4201.97	5063.5	4198.2	4963.94	4170.87	4759.03	4212.25
O00488	ZN593_HUMAN	ZNF593	Zinc finger protein 593	1	1157.74	866.903	1258.73	977.951				1169.77	1297.51	1203.31					1618.1	1901.93				1282.82	1113.55	2408.85		1547.73	1446.03	774.282	1764.97			1504.78			497.865		1051.56	826.962	2346		1789.21	1407.85
O00499;O00499-10;O00499-11;O00499-2;O00499-3;O00499-4;O00499-5;O00499-6;O00499-7;O00499-8;O00499-9	BIN1-10_HUMAN;BIN1-11_HUMAN;BIN1-2_HUMAN;BIN1-3_HUMAN;BIN1-4_HUMAN;BIN1-5_HUMAN;BIN1-6_HUMAN;BIN1-7_HUMAN;BIN1-8_HUMAN;BIN1-9_HUMAN;BIN1_HUMAN	BIN1	Myc box-dependent-interacting protein 1	2					1441.7		1290.47	766.915	816.626	861.187					595.135	979.109					580.735	1039.1	1648.52	680.317		936.867				897.232	802.171	1345.48			665.314	734.327
O00505	IMA4_HUMAN	KPNA3	Importin subunit alpha-4	5	11658.9	9569.43	9785.46	9893.75	9260.72	8789.9	13756.6	11414.3	12383.9	12189.4	4438.25			8674.81	9592.68	9124.32	9599.87	9501.21	8203.73	10717.5	9862.07	10958.1	8428.63	11565.4	7572.23	9616.1	8863.17	9411.92	9225.6	7334.97	9890.63	8978.54	9401.31	8313	10633.7	8273.47	10040	9135.4	10068.2	13370.6
O00534;O00534-2;O00534-3;O00534-4	VMA5A-2_HUMAN;VMA5A-3_HUMAN;VMA5A-4_HUMAN;VMA5A_HUMAN	VWA5A	von Willebrand factor A domain-containing protein 5A	2	878.294	1152.61		1684.99	1148.42	1761.46	593.527			874.323				796.759	1093.55	2185.44	1582.01	2175.81	1692.75		834.399	2311.14	2294.73	1333.89	890.77		1158.72			625.341	1659.48	516.856	1629.25	1376.46		796.761	1286.98	1685.16		1856.7
O00541;O00541-2	PESC-2_HUMAN;PESC_HUMAN	PES1	Pescadillo homolog	7	2614.05	2394.31	2620.46	2025.09	2622.99	2529.99	1740.87	2480.84	3226.95	3291.23	2551.86		1944.95	1872.84	2305.96	2446.01	2241.05	2832.57	2558.05	2976.54	2040.44	3067.37	2175.98	3057.9	2715.55	2605.8	2943.32	3031.66	2431.69	3147.34	1985.68	2623.97	2288.09	2716.5	2505.48	2326.6	2046.24	2630.01	3740.91	2396.19
O00560;O00560-3	SDCB1-3_HUMAN;SDCB1_HUMAN	SDCBP	Syntenin-1	3	894.347	1584.97	969.069	758.056	832.984	489.429	2285.65	1353.67	378.544	626.821	1186.55			671.561	713.357	879.709	577.534	2085.75	939.721	614.522	1064.25	764.553	348.934	514.008	566.378	988.852	1049.62	798.078	1152.73	847.775	748.208	643.302		544.588	606.965	385.152	528.995	649.446	321.237	528.047
O00566	MPP10_HUMAN	MPHOSPH10	U3 small nucleolar ribonucleoprotein protein MPP10	3	1109.06	846.08	917.481	789.255	1260.53	1097.55	676.621	825.261	936.473	1738.51	538.354				852.234	729.047	1112.43	1267.26	892.693	710.72	737.096	896.747	1249.61	345.497	788.463	821.22	1160.42	1199.23		1329.13	796.373	898.301		915.526	1025.33	908.945		1013.67	1366.1	830.467
O00567	NOP56_HUMAN	NOP56	Nucleolar protein 56	12	5206.43	4889.21	4255.88	4932.51	4871.85	5015.7	3984.69	4268.84	5446.99	5785.37	4914.06		6508.07	4409.42	4825.41	5838.95	5645.47	5368.29	4803.47	5322.33	4475.28	5932.72	5180.39	4605.18	5671.47	4333.36	5469.33	4931.69	5913.69	4568.38	3989.75	4440.16	4552.15	5269.37	5133.7	3871.12	4746.48	6046.24	5854.93	5801.74
O00571;O00571-2	DDX3X-2_HUMAN;DDX3X_HUMAN	DDX3X	ATP-dependent RNA helicase DDX3X	20	25382.2	26974.8	25141.5	26203.1	25904	26265.3	25390.8	24218	27756.2	24414.6	19931.6		23230.7	26065	26366.6	22192.1	24495.2	23849.1	26608	28713.6	25939	27972.4	26924.3	26858.9	21599	24861.2	26572.4	28573	25155.9	24104.7	26087.1	24664.9	25788.1	26615.8	23529.3	21143.5	25932.9	24846.4	30341.2	28175.6
O00592;O00592-2	PODXL-2_HUMAN;PODXL_HUMAN	PODXL	Podocalyxin	3	9495.48	9848.58	11251.5	7647.32	11612	10565.4	7546.22	10729.7	9972.38	14002.3	8673.67		12935.8	9842.84	11762.5	10943	8354.05	8500.67	8099.6	10933.8	14819.2	7865.53	6976.03	9337.36	11049.7	8871.34	4231.38	11637.7	9488.45	11679.7	10728.8	8895.25	5715.35	9180.62	14578.7	11981.8	9327.21	9581.21	7394.16	13486.2
O00625	PIR_HUMAN	PIR	Pirin	6	5553.58	5067.11	5842.34	4954	6960.36	6868.17	6913.08	5614.94	5972.61	5959.07	5515.5		6866.3	7522.3	7010.36	6257.33	6290.9	5403.94	6833.32	6669.02	4410.66	6242.66	5803.37	7095.23	3470.44	5522.5	4996.34	4884.43	6219.33	7155.69	8471.21	7159.74	7281.43	8373.65	5035.68	5638.39	6621.2	6302.46	5760.37	6129.81
O00629	IMA3_HUMAN	KPNA4	Importin subunit alpha-3	3	5090.49	6861.65	5367.67	4040.58	5259.19	5073.24	8771.59	4959.8	6473.93	6114.6	2217.72		4392.81	4919.34	4930.18	4597.17	4960.91	3369.25	5128.7	6077.83	6100.18	5179.8	4083.81	5371.56	4839.38	4227.8	4691.65	6174.83	5596.28	4864.93	5114.91	4598.61	5634.41	5792.73	6453.02	4828	5675.49	5094.59	4642.72	5587.53
O00712;O00712-4;O00712-5	NFIB-4_HUMAN;NFIB-5_HUMAN;NFIB_HUMAN	NFIB	Nuclear factor 1 B-type	1	25873	33872.7	35596.7	25598.1	12540.8	13433.6	14099.5	12746.9	10164.4	12559.5	83507.6		38314.4	36248.9	10904	3939.46	7428.73	7153.09	32138.9	28008.9	10304.1	13124.9	23983.1	18041	5631.16	9755.7	9717.73	9312.57	73614.2	28964.2	26517.3	18144.7	21692.8	20302.9	12481.4	6296.09	15771.4	10327.5	5664.74	9880.9
O00743;O00743-2;O00743-3	PPP6-2_HUMAN;PPP6-3_HUMAN;PPP6_HUMAN	PPP6C	Serine/threonine-protein phosphatase 6 catalytic subunit	1	5582.69	2873.98		2926.5	2244.05	3024.86	2064.95	2650.68	3601.46	3583.05	3103.52			3047.63	2196.68	1701.42	4805.2	3910.93	2097.16	3636.7	3452.91	2092.79	3572.21		2195.4	2907.15	2910.76	1671.72	2628.09	4032.13	1654.57	3494.76			2742.02	3628.33			1883.24	3182.34
O00754;O00754-2	MA2B1-2_HUMAN;MA2B1_HUMAN	MAN2B1	Lysosomal alpha-mannosidase	2					647.738		544.067									558.478	1028.27		1013.07		851.552					619.085				894.815			905.963	960.915		461.055	560.51			751.768
O00762	UBE2C_HUMAN	UBE2C	Ubiquitin-conjugating enzyme E2 C	4	3036.21	2672.38	5179.28	5263.09	5088.74	6367.29		3875.23	2241.36	2335.88			5506.68	6942.79	4573.93	6707.8	7357.79	3251.65		2983.64	4763.72	8644.03	3320.19	3661.22		2556.21	8958.48	5031.97	7819.21	2505.73	4953.59	3602.51	3350.57		3202.57	3299.39	1641.44	3052.54	8608.35	3805.03
O00764	PDXK_HUMAN	PDXK	Pyridoxal kinase	5	4740.26	5598	4883.79	3137.45	4538.3	4436.39	4874.78	6297.97	5159.43	3897.16	7761.1		3162.47	6878.77	5772.25	3237.02	4482.96	3890.1	4632.38	5071.82	6267.46	5376.71	5676.71	4710.99	4102.36	5256.4	2369.55	4419.19	5537.08	5131.27	5751.62	3228.27	5978.26	4594.96	4391.95	7951.03	5046.95	5701.64	5629.3	6055.86
O00767	ACOD_HUMAN	SCD	Acyl-CoA desaturase	3	3674.8	4699.22	3862.9	3672.05	5741.53	3552.29	6062.37	6164.73	5835.62	5051.43	4938.69			4268.45	5415.01	3716.31	2472.12	3668.79	5362.64	7282.98	3333.32	4408.47	4770.25	3612.83	5175.41	5263.89	8043.24	4344.46	3131.77	4881.73	4341.64	4789.33	3272.53	6154.5	3933.8	4321.74	5830.26	4036.59	1612.54	4793.45
O14519;O14519-2	CDKA1-2_HUMAN;CDKA1_HUMAN	CDK2AP1	Cyclin-dependent kinase 2-associated protein 1	1	821.98	723.348	816.83	915.698	658.411	759.322	687.097	874.474	820.906	815.804				644.425	861.879	715.508	728.467		676.073	917.077	980.364	755.046	938.594	890.685	794.834	709.143	925.371	761.523	794.684	607.366	661.496	463.02	841.265	663.614	1024.97	920.658	986.066	796.673	966.03	1165.75
O14530;O14530-2	TXND9-2_HUMAN;TXND9_HUMAN	TXNDC9	Thioredoxin domain-containing protein 9	1	603.541			648.588	587.638	692.991		450.631	890.082	1058.72			797.716			668.341				763.652	1007.19	589.85		466.064	424.059	476.013	361.668	639.193	1532.47		1059.48		585.435	1870.27	893.964	777.055	631.074			1164.39
O14545	TRAD1_HUMAN	TRAFD1	TRAF-type zinc finger domain-containing protein 1	3	1646.78	890.957	2075.52	1673.09	1839.02	1638.75	937.435	1568.95	1550.45	1218.1			2026.53	1977.46	1470.47		1971.72		1504.5		2056.81	842.705		1564.43	1922.04	912.404	1189.45	1482.19		1779.33	2158.38	1581.89		2326.21	2567.06	2305.49	1330.16	2641.44	3007.89	2066.1
O14548	COX7R_HUMAN	COX7A2L	Cytochrome c oxidase subunit 7A-related protein, mitochondrial	2	988.569	1722.06		2285.83	1074.28	1526.49	2060.03	2142.18	1443.17	707.712	1711.79		993.338	989.888	1416.51	1134.01	1177.19	2408.59	853.739	1145.04	821.187	1017.79	2268.41	2406.24	1826.41	1510.36	1479.89	845.261	1373.49	1439.51	896.289	977.85	2222.27		1531.35	954.953	1250.41	2201.93	901.381	1118.69
O14561	ACPM_HUMAN	NDUFAB1	Acyl carrier protein, mitochondrial	1	2018.56	2203.59	1992.26	1948.45	2491.99	1392.03	2288.7	1862.7	2150.6	1820.99	2906.9		1456.36		1258.11	1356.8	907.912		1350.04		2335.86	2355.8	2107.97	2474.27	2029.86	1672.73	1754.75	2163.31	2973.15	3196.47	2127.75	2778.75	1126.02	2938.05	2340.84	1929.21	1430.89	2896.11	1888.9	2006.11
O14562	UBFD1_HUMAN	UBFD1	Ubiquitin domain-containing protein UBFD1	2	2494.53	4100.73	2189.07	1675.34	2290.36	2296.4	2555.8	2122.85						5478.82	1359.92	1634.63	3738.81		3140.81		1669.59	1646.52	2022.07	1977.86	1681.48	2905.55	3078.76	2258.5	2644.37	2404.21	1792.43		2676.86	1945.27	2228.53	1963.55	1913.74	2496.82	1234.16	2399.06
O14578;O14578-4	CTRO-4_HUMAN;CTRO_HUMAN	CIT	Citron Rho-interacting kinase	5		1167.2	823.997	747.531	696.918	1065.16	1078.3	936.803	579.292	1040.75	1166.57				1241.13	1223.1	641.469	1539.55	1670.91		1046.55	1103.67		907.231	623.656	1521.7	1327.21	817.865	1308.49	1239.3	1402.45	1034.71	880.448	1273.86	669.939	1583.5	882.437	858.962	1922.52	860.965
O14579	COPE_HUMAN	COPE	Coatomer subunit epsilon	3	4966.23	5597.99	5833.75	4807.92	5886.6	6460.2	7157.37	6130.39	6559.17	5483.2	8425.02			7079.34	5891.53	5684.09	6209.32	4818.35	5384.22	4224.85	5970.57	5497.39	6106.92	6299.68	5756.26	6122.03	5636.1	6530.82	6366.35	5752.2	6974.12	6914.06	6754.89	6721.12	5626.53	6785.58	9121.36	5505.27	4451.09	5031.32
O14602;P47813	IF1AX_HUMAN;IF1AY_HUMAN	EIF1AX;EIF1AY	Eukaryotic translation initiation factor 1A, Y-chromosomal	2	15562.6	16508.5	14247.5	16060.3	14411.1	19204.3	14680.5	15488.3	19071.6	16239.5	6538.2		17350.8	13400.6	20379.8	17976.3	12712.7	11629.4	15490.1	18749.7	11847.9	17889.9	16042.4	20078.8	17956	16285.9	15155	17640.7	19136.6	15187.6	14760.4	12693.5	16099.5	14952.1	16817.4	15003.8	19275	19347.4	18736.7	20893.1
O14617;O14617-4;O14617-5	AP3D1-4_HUMAN;AP3D1-5_HUMAN;AP3D1_HUMAN	AP3D1	AP-3 complex subunit delta-1	8	1484.49	1273.33	870.149	1562.63	1439.94	1580.17	918.891	1478.58	1264.87	1692.74	969.467			732.64	2479.66	2522.92	1116.15	1695.37	1892.04	977.701	1385.35	1521.52	804.418	1194.77	1159.7	1181.7	1268.33	1208.02	1117.29	1205.21	953.917	1316.36	1230.76	982.55	1513.26	1359.67	1517.51	1692.34	1243.36	2014.32
O14618	CCS_HUMAN	CCS	Copper chaperone for superoxide dismutase	2	1089.34	1987.08	1186.55	654.727	1656.66	1211	1776.81	1091.08	1513.81	1583.42	1106.11			863.748	1446.21	1283.77	1862.05	2001.91	1169.42	1423.03	1140.2	1178.16	1953.99	1951.83	1419.82	1082.37	1135.31	1570.53	1312.69	765.051	1240.17	1353.32	1569.75	1178.26	952.535	2160.21	953.003	1867.18	1047.71	979.14
O14639;O14639-2;O14639-3;O14639-4;O14639-5;O14639-6	ABLM1-2_HUMAN;ABLM1-3_HUMAN;ABLM1-4_HUMAN;ABLM1-5_HUMAN;ABLM1-6_HUMAN;ABLM1_HUMAN	ABLIM1	Actin-binding LIM protein 1	1	354.057			236.562	185.98				316.74						395.147						292.267	461.259			518.953							406.198			195.125	484.523			254.641
O14646;O14646-2	CHD1-2_HUMAN;CHD1_HUMAN	CHD1	Chromodomain-helicase-DNA-binding protein 1	1	641.898	627.87		408.974	683.138	548.29	249.395		611.608	566.591							872.06		402.252			391.902	503.88	590.183	555.883		364.986		309.259		348.759	314.471		482.212			553.414		711.295	1020.15
O14647;O14647-2	CHD2-2_HUMAN;CHD2_HUMAN	CHD2	Chromodomain-helicase-DNA-binding protein 2	2	1270.63		2154.36	2932.12	2082.41			1977.56		2362.58									2246.36	1867.7	1466.71	1823.26		2836.08	1994.37	1858.66				1827.48	1607.37	1667.31		2061.44	1712.82	1811.52			1958.08	2494.44
O14662;O14662-2;O14662-4;O14662-5	STX16-2_HUMAN;STX16-4_HUMAN;STX16-5_HUMAN;STX16_HUMAN	STX16	Syntaxin-16	1		194.388				221.61		375.74							143.035				179.983		187.311	178.36	506.434		188.289					346.552			162.187			230.195
O14672	ADA10_HUMAN	ADAM10	Disintegrin and metalloproteinase domain-containing protein 10	3	823.059	459.533	600.743	394.683	673.435	488.537	722.971	933.513	421.947		845.849			931.863	517.227	480.233	717.98			479.826	728.985	513.554		547.993	538.846	415.524			281.552	281.806	572.664	1014.5				629.172	437.85	691.517		315.736
O14681;O14681-3	EI24-3_HUMAN;EI24_HUMAN	EI24	Etoposide-induced protein 2.4 homolog	2	1209.78	1212.44	1026.07	1255.01	1054.25	1185.66		1090.02	1228.05	1755.43	934.681				779.987	825.503	637.697		1191.48	639.795	965.168	737.096	754.56	789.422	1154.82	1513.18	979.105	1624.47	1105.7		1092.46	1420.56	1394		1394.92	1273.04	853.526	1715.52	1292.94
O14684	PTGES_HUMAN	PTGES	Prostaglandin E synthase	1	7031.66	10137.3	8077.45	3072.85	6315.56	8284.51	15390.8	9139.16	4366.96	5097.35	10863.5			4040.82	8930.67	5859.91	3979.97	3558.55	8572.02	7797.16	8611.89	6692.21	10125.5	4678.07	5882.38	12179.5	6654.98	5308.92	5142.41	4947.24	9092.66	8615.55	4923.76	4749.25	5501.6	16824.5	6269.15	6901.99	6484.36	8878.56
O14732;O14732-2	IMPA2-2_HUMAN;IMPA2_HUMAN	IMPA2	Inositol monophosphatase 2	2	4492.63	5172.69	4290.06	5359.37	6502.99	6474.18	4121.6	5044.01	4667.4	5602.05	7567.35		4995.24	3906.94	5836.77	7560.86	5846.16	3128.68	3327.11	5617.55	5757.32	7400.9	7445.2	4390.33	3786.49	6057.74	5757.56	5322.53	4252.36	6846.67	4275.2	5626.68	5195.53	5922.85	5782.16	5138.21	5445.15	4278.08	3060.98	4447.54
O14734	ACOT8_HUMAN	ACOT8	Acyl-coenzyme A thioesterase 8	1		120.416			286.976	696.6											310.332		432.415		297.242	458.164			469.103	306.987	474.735			586.542				382.725	301.284	337.856	208.753	477.185	509.51
O14735;O14735-3	CDIPT-3_HUMAN;CDIPT_HUMAN	CDIPT	CDP-diacylglycerol--inositol 3-phosphatidyltransferase	2	1041.69	1224.58	2078.04	1392.09	1760.84	1317.95	986.539	1937.57	1004.16		2449.47			1580.95		1417.13	1784.25	1019.48	1088.52	1163.16	1549.32	980.065	1516.25		1574.88	1065.89	1664.79		1981.6	1767.22	1549.16	1692.24	1911.75	1482.68	1761.84	1972.95	881.819	1812	586.85	2508.77
O14737	PDCD5_HUMAN	PDCD5	Programmed cell death protein 5	5	8875.95	9974.62	6296.18	5849.44	8670.85	8282.78	4439.63	7444.15	8844.29	8643.19	3943.39		9780.77	7674.74	7727.98	11169.5	7908.05	7441.28	6345.04	6725.17	7785.05	7535.9	7936.66	8197.59	7474.77	6707.38	9596.07	9820.53	5727.71	8464.86	8501.77	6697.29	10511.3	8844.05	6223.86	8319.09	7802.45	8930.45	8407.36	8882.02
O14744;O14744-2;O14744-3;O14744-5	ANM5-2_HUMAN;ANM5-3_HUMAN;ANM5-5_HUMAN;ANM5_HUMAN	PRMT5	Protein arginine N-methyltransferase 5	5	10345.3	10257.9	7256.23	8338.93	8757.59	8711.49	7825.9	8811.78	11583.9	11818.3	5860.99		9066.27	9272.78	8840.33	7802.34	8967.73	6141.3	8510.07	9540.55	8226.97	9511.05	10414	10560.9	8388.55	6567.15	10777.9	10533.9	9661.51	9178.32	9576.53	7688.04	8344.92	9734.5	8178.41	7746.29	8386.23	9813.15	11261.4	9107.48
O14745	NHRF1_HUMAN	SLC9A3R1	Na(+)/H(+) exchange regulatory cofactor NHE-RF1	6	4917.53	2966.69	4513.49	2385.13	2666.67	2372.06	2383.9	3145.35	2715.78	3729.47	2964.27		3843.32	4078.58	2579.69	3741.09	3788.75	1436.61	2206.95	3928.12	3621.31	1749.11	2266.23	3119.38	2849.73	2467.58	2111.02	4515.26	5593.73	4440.77	3000.87	3664.43	2867.89	4492.14	3057.06	4225.29	4463.47	3469.44	2148.35	2797.14
O14757;O14757-2;O14757-3	CHK1-2_HUMAN;CHK1-3_HUMAN;CHK1_HUMAN	CHEK1	Serine/threonine-protein kinase Chk1	1														1338.46							887.034				686.741			971.965			294.23					1612.41
O14776;O14776-2	TCRG1-2_HUMAN;TCRG1_HUMAN	TCERG1	Transcription elongation regulator 1	9	3363.64	2445.97	3700.79	3652.06	2947.84	4010.5	2232.29	2912.55	3978.47	3202.17	4162.33		2351.4	2907.52	2334.15	3106.34	4212.05	3763	2377.65	4521.8	3306.34	3209.79	3422.33	3301.29	2677.02	2928.38	3068.8	3759.97	3189.1	2421.26	2230.28	3079.35	3093.91	2838.27	3802.38	2424.42	2888.65	2989.79	3775.29	2843.62
O14777	NDC80_HUMAN	NDC80	Kinetochore protein NDC80 homolog	1				290.313	390.143									760.583	783.184	535.855	610.901				432.315	497.493			440.096	293.717			1020.01	323.512		599.341							379.735
O14787-2	TNPO2-2_HUMAN	TNPO2	Isoform of O14787, Isoform 2 of Transportin-2	2	387.999			633.88	483.938			221.128		455.009				564.549		708.404	908.24		401.554		452.253	405.86			737.844	658.637	388.439		174.393	570.483	273.798	563.289			239.151	547.788				217.161
O14802	RPC1_HUMAN	POLR3A	DNA-directed RNA polymerase III subunit RPC1	4	625.368	490.444		845.822	533.52	804.015	311.515	629.339	463.19	803.844	1004.66				560.022	334.243	779.967			607.11	281.185	413.957	851.062	1041.72	399.41		390.591		799.172	707.126	674.711		566.551	842.044	306.859		842.15		512.666
O14818	PSA7_HUMAN	PSMA7	Proteasome subunit alpha type-7	9	25304	24599.5	17697.3	21527.2	22959.6	22001	26851.5	22790.8	20817.9	21619.2	15255.4		13587	23345.2	19312.7	18682.1	29746	22061.5	22007.1	23497.7	23905.3	20251.4	26426.1	21436.9	19328.1	21675	23471.6	21039.4	24527.8	23399	25292.2	23337.4	23480.1	25196.9	23484.6	20176	20604.6	22501.1	24783.4	23662.8
O14828	SCAM3_HUMAN	SCAMP3	Secretory carrier-associated membrane protein 3	3	2610.88	3662.74	3066.13	2562.54	2571.42	3758.39	4334.62	2703.98	2552.71	3529.37	4172.82		3574.47	4269.45	4027.62	3203.45	3305.28	2637.46	3428.48	1985.49	2686.81	3508.19	2321.93	3026.58	4050.42	2605.33	2545.67	2816.37	2928.42	3407.34	2687.62	3583.59	3188.92	3482.47	2775.91	3683.7	2511.45	2191.1	2066.92	2386.77
O14879	IFIT3_HUMAN	IFIT3	Interferon-induced protein with tetratricopeptide repeats 3	1	2047.09	2971.97	1152.57	2015.92	2603.54	2351.51	3029.38	6168.22	4587.03	5232.53				1140.69	3138.97	6866.51	5144.05	6253.26	1745.41	1745.37	2353.15	3145.57	3687.41	4275.53	2479.12	5906.82	5796.27	7095.87	1901.81	1326.67	3053.09	1962.5	3395.02	3700.4	3643.89	4842.14	4458.14	4529.36	6253.26	6702.44
O14880	MGST3_HUMAN	MGST3	Microsomal glutathione S-transferase 3	1	1816.36	3110.94	2501.31	2886.62	3337.43	3526.31	3431.19	2838.23	1847.52	2132.15	3702.6			2180.56	3074.52	4581.76	1990.95	1668.29	2132.07	1879.78	2755.86	4863.06	1461.93	2669.52	2384.47	3512.93	1808.55	2629.94	1845.14	1922.25	4944.04	2198.43	2386.68	1165.43	2074.33	4863.23	2809.86	2265.98	1967.64	2018.55
O14896;O14896-2	IRF6-2_HUMAN;IRF6_HUMAN	IRF6	Interferon regulatory factor 6	1	4270.1		3153.08	4285.12	6106.89	3757.46	4274.54	5479.6	4789.98	5572.33	2469.23			3293.09	4688.24	3900.99	6953.14	8837.65	3232.51	3213.54	4680.97	4704.12	5331.41	6113.22	4196.09	6339.03	4844.46	5658.28	3414.72	4698.07	4646.43	3647.64	6951.14	4425.8	4819.89	3430.94	5338.88	5873.67	7097.19	5655.95
O14907	TX1B3_HUMAN	TAX1BP3	Tax1-binding protein 3	1	2435.38	3842.31	2766.85	1582.71	2627.51	1540.4	3341.55	3134.98	1944.03	2339.05	1017.76			3018.18	2074.2	1739.77	2275.08	2453.49	1647.61	1757.04	2650.86	2822.73	2088.13	1502.85	1509.56	1752.54	796.168	1893.89	2278.75	2420.39	2612.86	1026.55	2500.68	2433.87	1956.9	2467.76	1308.03	2966.47	1308.64	2112.67
O14908	GIPC1_HUMAN	GIPC1	PDZ domain-containing protein GIPC1	6	2067.66	2289.05	2308.97	2249.34	2054.21	1971.35	2534.4	2564.54	2297.33	3331.42	1662.89		4388.43	2289.42	3247.61	3043.39	1811.62	1286.05	2730.48	1852.91	1768.69	1624.32	1052.02	2454.1	2360.93	2417.41	1647.24	2275.28	2473.33	2496.11	2467.42	1588.34	2579.14	1754.05	2046.53	2159.94	1884.62	2699.5	2909.44	2450.59
O14925;Q5SRD1	TI23B_HUMAN;TIM23_HUMAN	TIMM23;TIMM23B	Mitochondrial import inner membrane translocase subunit Tim23	1	3619.41	3615.27	2296.37	2759.93	4334.85	4179.32	2087.88	3278.08	3519.75	3572.99	2101.96			5345.77	2429.51	3956.75	2006.16	3745.63	2901.48	3122.69	892.251	4150.03	3471.94	2534.07	4346.23	3555.19	3892.2	1874.9	2469.7	2513.46	3675.34	3280.56	3449.18	3448.82	1654.77	4193.57	3950.34	4501.43	4340.22	3572.2
O14929	HAT1_HUMAN	HAT1	Histone acetyltransferase type B catalytic subunit	2	2240.92	1636	2585.54	2089.75	2369.66	2687.57	1464.76	2385.31	2098.37	1934.19	3156.35		2035.36	2609.16	2567.1	2962.1	2514.33	1323.74	2422.08	2045.67	2950.33	1723.84	1484.93	2915.58	1393.91	2115.18	2353.4	1942.88	1140.91	2262.87	1380.1	2609.86	2544.85	3200.14	2246.5	1770.75	3101.09	3669.73	1334.03	3181.63
O14936;O14936-3	CSKP-3_HUMAN;CSKP_HUMAN	CASK	Peripheral plasma membrane protein CASK	3	879.964	921.376	1951.67		758.368	543.156	972.576	1239	928.649	685.916					403.65	915.971	885.88			1301	556.419	979.932		874.811	1020.91		831.066	1110.32	966.854	1387.6	511.623	722.613	1195.3	1090.3	917.879	964.703	621.531
O14950;P19105	ML12A_HUMAN;ML12B_HUMAN	MYL12A;MYL12B	Myosin regulatory light chain 12B	5	9451.98	9132.7	7913.1	8752.17	8954.48	8660.74	12499	9012.19	7588.98	9303.56	11020.4		8661.97	9057.52	9462.63	10621.2	8241.89	9715.82	9725.7	6864.22	9411.32	9961.08	8801.25	7525.01	7139.34	8185.88	7849.98	9443.71	10695.1	8762.67	10859.4	8090.3	11611.1	9283.9	8813.97	10049.1	7977	8869.39	8354.76	8867.22
O14964;O14964-2	HGS-2_HUMAN;HGS_HUMAN	HGS	Hepatocyte growth factor-regulated tyrosine kinase substrate	2		1474.99	1390.15	1230.19	1545.89	2029.12	2263.54	1754.4	1565.69	1397.69	1699.59		1646.14	908.197	874.316	982.77	1644.44	1482.63	1765.59	1274.64	1398.6	1386.97	1452.93	1339.76	1665.61	1046.3	1452.38	1363.44	1455.69	1643.37	1526.54	1549.74		2626.64	1586.81	1813.03	1008.29	1832.93	1415.22	1242.58
O14965	AURKA_HUMAN	AURKA	Aurora kinase A	4	992.029			2729.6	2631.11	2847.39			1186.34				2190.56	744.921	1879.22	1522.82	3545.32		210.636	1067.85	221.739	4278.5				1397.69	4536.12				744.896	1510.97		1250.89	1198.02		864.674		5440.12
O14974;O14974-4;O14974-5	MYPT1-4_HUMAN;MYPT1-5_HUMAN;MYPT1_HUMAN	PPP1R12A	Protein phosphatase 1 regulatory subunit 12A	7	1616.26	1180.93	1577.37	1582.5	1423.52	1280.13	1674.42	1711.65	1224.97	1718.63	2197.77			1469.23	695.444	777.069	1648.05		861.536	1558.8	1265.74	1049.87	1566.86	1583.82	1143.39	1249.46	1245.55	1621.81	1403.51	1394.33	1552.3	1306.46	1213.22	1599.18	1092.99	1487.6	1157.28	2112.35	1035.13	1639.5
O14975;O14975-2	S27A2-2_HUMAN;S27A2_HUMAN	SLC27A2	Very long-chain acyl-CoA synthetase	8	6083.14	4435.68	3674.61	3118.17	3784.42	2561.99	1634.95	3088.57	3924.81	2316.27	4333.93		3166.8	3626.86	1957.33	7185.24	3685.52	4065.04	7434.28	3281.67	6314.46	3450.75	4130	3498.08	3121.07	5371.23	4671.17	3757.71	6236.8	2777.71	8115.48	6647.27	2990.63	2953.94	4730.14	8650.69	2001.88	6320.81	5624.11	3600.99
O14976;O14976-2	GAK-2_HUMAN;GAK_HUMAN	GAK	Cyclin-G-associated kinase	4	1301.38			1678.27	1215.34	1186.6		1735.17		1126.39	1590.98				1235.93	1007.54			1012.36		1033.74	1214.61	1651.1	1571.67		1277.09	2038.96	1607.13	2042.58	1353.5	1133.21	1548.89		1125.69	1389.09	1734.92		2619.14	1124.65	1435.48
O14979;O14979-2;O14979-3	HNRDL-2_HUMAN;HNRDL-3_HUMAN;HNRDL_HUMAN	HNRNPDL	Heterogeneous nuclear ribonucleoprotein D-like	3	22274.8	19403.8	22138.2	21553	21106.4	19130.4	12870.8	20172.1	22993	21825.6	9156.25		14104.8	15903.9	15893.3	12396.3	21312.8	25920.3	20411	20115.6	20490.3	23743.8	20275.6	24469.9	21134.9	22212.6	23930.1	19404	22747.4	17662.9	19018.9	19115.3	22516.3	23418.9	21887.1	19116.3	22937.3	21424.6	24078.4	20668.2
O14980	XPO1_HUMAN	XPO1	Exportin-1	24	10911	11817.5	10793.1	14685.5	10935.1	10689.2	9609.14	10230	12869.5	12996.2	6387.83		11585.9	12941.7	12952.2	14190	13001.1	14018.3	11433.7	11128.9	11383.7	10652.2	10962.1	11688.2	12016.8	11271.8	11717.9	11893.2	11231.1	10347.6	10640.6	10493.4	10297.3	9976.32	12518.9	10358.3	12308	10231.8	12234.7	10921.9
O14981	BTAF1_HUMAN	BTAF1	TATA-binding protein-associated factor 172	3	554.084		912.594		543.853	910.703	872.977	541.028	591.949	727.256					520.799	420.079	445.616	920.399	710.67	918.609	567.1	627.539	1173.06	1433.29	1198.64	636.814	851.327			275.851		1021.42		382.643	588.281	748.447	1079.94	885.147	675.099	911.837
O15027;O15027-2;O15027-3;O15027-4;O15027-5	SC16A-2_HUMAN;SC16A-3_HUMAN;SC16A-4_HUMAN;SC16A-5_HUMAN;SC16A_HUMAN	SEC16A	Protein transport protein Sec16A	8	1419.42	1726.03	1951.44	1724.13	2553.64	1584.8	982.164	1269.7	1796.98	2300.27	2363.71		1238.18	2403.86	1886.11	1693.51	2191.41	1560.82	1434.87	1866.09	1483.93	1728.14	1524.2	1416.85	1960.73	2711.29	2257.18	1373.29	1512.54	1909.53	1708.82	1441.72	2252.96	2570.94	1456.84	1323.49	2050.34	2653.04	1531.88	2654.49
O15031	PLXB2_HUMAN	PLXNB2	Plexin-B2	2	1819.08		1364.77	1144.81			2310.16	1782.32	2003.66						1449.83	1257.66	887.009		2238.12		1766.49	1266.39	1912.97	1621.36	1030.19	1464.36	911.442				1079.18		1104.35		1443.56	1248.53	583.693	1626.62		2152.29
O15042;O15042-2	SR140-2_HUMAN;SR140_HUMAN	U2SURP	U2 snRNP-associated SURP motif-containing protein	9	2534.21	2087.02	2845.11	2904.5	2594.71	2409.21	2851.91	2618.37	2073.26	3505.04	3937.04		2998.98	1868.28	2687	2021.27	3341.27	2654.47	3084.38	2885.18	3077.1	3124.17	1898.69	2547.82	2730.5	2851.61	2689.67	3477.72	3209.87	3047.58	2785.42	2446.59	3077.42	3070.83	2696.7	2254.73	2316.66	3396.68	3693.53	2479.84
O15061;O15061-2	SYNEM-2_HUMAN;SYNEM_HUMAN	SYNM	Synemin	3	1147.2	1675.55			1582.96			1958.66	1723.88	1029.03					2523.01	1043.8				1008.55	724.472			2229.24		1624.99	1793.78		2143.27	1264.01	1684.7	1243.31	1451.61	1830.12	1415.15	2525.68	1787.49		868.292	1192.98
O15067	PUR4_HUMAN	PFAS	Phosphoribosylformylglycinamidine synthase	18	6478.43	7359.67	5649.12	6960.44	7519.88	7826.34	2489.23	5894.61	8138.48	7176.21	3841.16		7123.76	6012.83	7423.89	5773.94	8111.31	6494.65	7288.94	7986.91	6672.03	6331.16	6825.14	8650.02	7267.88	6473.88	8192.21	6120.54	7869.54	7570.72	7110.68	7543.5	6291.96	7128.42	5886.74	6222.37	7389.55	5330.61	6759.41	6046.85
O15091;O15091-2;O15091-4	MRPP3-2_HUMAN;MRPP3-4_HUMAN;MRPP3_HUMAN	KIAA0391	Mitochondrial ribonuclease P catalytic subunit	3	1077.71	1118.73	442.636	1014.87	1157.4	1120.77	1370.21	719.721	1179.21	585.744	819.39			1320.18	1174.3	1222.36	1859.62	1103.59	515.103	956.627	773.715	1111.15	712.794	1399.69	564.444	847.117	1015.99	1390.81	1040.09	732.709	659.156	717.537	1042.57	845.047	1080.42	964.631	1398.86	1063.85	956.176	1197.14
O15116	LSM1_HUMAN	LSM1	U6 snRNA-associated Sm-like protein LSm1	3	952.007	962.9		844.586	1048.38	402.194	660.088	894.154	482.555					746.234	1473.58	780.72	807.086		736.684	1196.44	959.206	798.125	733.413	1093.95	746.265	1167.75	960.008			795.868	1054.03	1135.4	1244.04	1082.31	991.824		1000.33	1432.47	1351.71	1107.81
O15118	NPC1_HUMAN	NPC1	NPC intracellular cholesterol transporter 1	4		929.388	1230.84	636.895	575.483	557.205	2641.4	646.85	3055.8						1332.88	357.68	392.296		635.014	629.076	530.226					775.015	593.486	1211.79			1184.26		1243.1		945.48	530.279	583.55
O15121	DEGS1_HUMAN	DEGS1	Sphingolipid delta(4)-desaturase DES1	1	1191.72	464.216	1508.8	639.873	984.449	1051.02	805.193	413.437	728.294		1040.11			1064.62	555.782	963.754	350.267		968.53	1086.93	1184.96	603.536	1234.4		1787.13		347.905	565.433	1931.35	1424.93	1639.37	649.981	1153.15		496.248	893.686	546.11			717.48
O15143	ARC1B_HUMAN	ARPC1B	Actin-related protein 2/3 complex subunit 1B	4	2655.55	3094.23	2568.36	2832.35	3345.35	2677.16	2422.69	3837.11	3153.37	3629.12	2744.87		1848.04	2916.47	2198.13	2185.33	2805.47	2152.18	3608.73	2603.45	3432.58	3245.42	2616.62	2724.05	2827.64	2660.59	2044.31	2496.48	2481.11	2891.91	3631.72	3027.11	3381.38	3771.77	3644.22	3877.46	2006.58	2854.46	2616.1	3117.63
O15144	ARPC2_HUMAN	ARPC2	Actin-related protein 2/3 complex subunit 2	12	6013.17	7021.46	5866.67	5801.4	7190.56	5833.68	5589.23	7730.88	6871.05	6731.11	6419.35		7726.32	6780.26	6579.77	5924.44	7397.82	6571.1	7781.06	5509.99	6809.02	6262.1	5911.08	6292.61	5675.1	6605.16	6709.1	6648.87	4888.31	7217.93	7089.05	7220.55	8163.84	5966.16	6589.49	7763.91	5485.43	6754.71	6801.09	7044.2
O15145	ARPC3_HUMAN	ARPC3	Actin-related protein 2/3 complex subunit 3	5	4856.57	4422.38	5009.39	4045.57	5687.29	4236.17	4897.76	6278.9	3309.86	4918.55	4958.02		5239.94	3096.37	4281.22	3613.2	5038.06	3565.92	5621.46	4059.29	6066.12	4914.01	4613.22	5140.34	5003.8	4607.54	5476.62	4982.73	3187.78	5265.16	5644.65	4755.5	6723.4	5183.49	5356.52	5892.3	3172.8	4659.63	4971.29	5384.97
O15155	BET1_HUMAN	BET1	BET1 homolog	2	603.998	1252.85	1537.72	1091.83	1047.73	1266.2	1496.12	962.707	1462.46	1195.14			1473.2	2753.49	1390.29	1511.27	358.916		708.26	1033.16	760.078	733.335	1024.08	983.939	1164.53	626.098	1350.84	688.817	1049.84	425.518	713.367	1196.73		1333.75	814.409	983.636	1151.65	979.692	467.591	958.547
O15160;O15160-2	RPAC1-2_HUMAN;RPAC1_HUMAN	POLR1C	DNA-directed RNA polymerases I and III subunit RPAC1	6	4536.98	4069.74	3792.64	3141.9	3711.51	3823.46	3083.66	3791.89	3850.44	3319.93	2445.86			2410.46	3089.39	2247.95	3096.55	2796.93	2555.92	3488.48	3779.83	4069.97	3937.23	4736.88	4010.17	3375.15	3809.5	3104.05	3652.95	3976.46	2904.21	3031.89	3296.88	3462.7	3054.72	3333.35	3129.43	4635	4610.67	3767.98
O15164;O15164-2	TIF1A-2_HUMAN;TIF1A_HUMAN	TRIM24	Transcription intermediary factor 1-alpha	2		1133.95			518.991	899.537								1018.22	1155.6	725.214					800.715	975.12	832.162		962.529	514.077		1232.62	1377.93		817.194				1208.4	568.417			998.783
O15173;O15173-2	PGRC2-2_HUMAN;PGRC2_HUMAN	PGRMC2	Membrane-associated progesterone receptor component 2	3	4845.65	4255.67	4302.01	4344.53	3816.66	5064.69	3616.37	3967.46	3464.09	4524.21	3307.94			3514.44	2481.77	4909.08	4209.18	5206.84	3382.51	2756.21	3314.05	3416.93	2061.35	3256	3503.64	3954.12	3517.98	3258.28	5859.16	3782.82	4649.56	3957.87	3941.01	3662.61	3777.62	5471.94	2428.16	4284.36	3374.14	4240.93
O15212	PFD6_HUMAN	PFDN6	Prefoldin subunit 6	6	5584.53	5954.18	5641.36	5331.87	5510.02	5042.98	6798.14	5875.24	5963.45	5899.35	4091.41		6015.29	5807.91	5535.51	5263.29	5765.12	4389.11	5062.32	4610.56	4798.3	5065	4911.05	6318	4786.48	6723.7	5543.45	5667.06	5791.77	5889.4	5853.93	4641.96	6342.23	6323.46	5514.11	5135.68	5593.88	4917.8	5715.8	5507.08
O15213	WDR46_HUMAN	WDR46	WD repeat-containing protein 46	3	908.11		1729.14		510.055	838.941		961.11	581.3	927.169	1291.39				575.545	1383.07	615.84	1355.6	870.493	689.755	372.695	911.642	1505.59	1219.33	1221.15	971.673	901.611	1137.9	935.054	899.725	546.377	731.05		740.993		848.157	1594.33	812.176	1045.1	1024.54
O15226;O15226-2	NKRF-2_HUMAN;NKRF_HUMAN	NKRF	NF-kappa-B-repressing factor	5	2084.34	1959.92	2121.23	2055.94	1726.71	2258.2	2463.42	1775.51	1379.18	1291.72	2674.53			3018.16	1606.99	1587.04	2633.13	2097.51	1716.76	2741.2	1442.67	2038.86	1970.99	2065.69	2378.87	1991.49	1739.57	2324.59	2134.14	1814.82	1523.26	2507.86	2719.23	3176.18	1999.64	1978.04	1862.02	2141.42	3061.47
O15228;O15228-2	GNPAT-2_HUMAN;GNPAT_HUMAN	GNPAT	Dihydroxyacetone phosphate acyltransferase	4	678.988	867.815	771.189	877.536	1055.53	548.875		945.383	775.133		717.457			823.323	781.453	855.246	804.136		713.334	799.95	871.273	425.712	817.062	901.778	659.678	1266.71	953.923		811.643	864.486	961.416	632.09	1035.09	747.875		1430.99	790.061	887.733	1187.16	694.1
O15258	RER1_HUMAN	RER1	Protein RER1	1	2978.49	2213.74	3693.42	2824.11	3130.55	1463.42	5275.79	2684.04	2348.09	2564.66	2695.44			2140.27		2676.19	1818.11		2536.37	1360.83	3141.52	3136.95	3218.69	1718.24	2907.91	3758.86	2317.68	2448.6	2177.53	3235.79	2743.06	2285.69	3537.22	2445.34	2704.37	3877.6	2510.37	3119.96		1622.77
O15260	SURF4_HUMAN	SURF4	Surfeit locus protein 4	3	11088.3	10621	8561.74	9575.28	11747.4	10769.5	13831.3	11900.8	8668.8	10449.7	14852.6		11225.5	8458.16	11473.2	12421.2	10298.7	6842.2	8464.95	7730.19	10374.4	10066.8	12351.8	8808.59	10288.2	11429.5	7112.85	7076.83	7065.04	10248	9845.9	12001	10473.7	11799.4	10090.5	12584.2	9023.56	11210.6	6959.44	9284.38
O15269	SPTC1_HUMAN	SPTLC1	Serine palmitoyltransferase 1	2	1259.03	1081.63	1166.74	1227.84	1290.9	789.759	1084.44	1268.89		1025.21	825.633		907.002	1360.1	815.817	995.009	1350.14	1851.39	811.658	748.925	1511.76	528.426	709.822	1403.63	953.484	1069.89	1497.74	753.96	650.412	977.272	829.072	1419.59	998.783	1366.54	627.621	1007.7	2016.8	1856.88	795.432	1026.18
O15270	SPTC2_HUMAN	SPTLC2	Serine palmitoyltransferase 2	2	632.848	1461.88	648.308	752.087	314.036	722.253		724.421	325.32	728.008					935.911	741.13	970.902	839.364		924.634	617.643	653.62	836.972	234.961	700.741	721.573	412.992	837.76	722.172	849.797	1041.02	488.761	726.392	564.671	636.974	665.292	185.654	671.858	364.248
O15294	OGT1_HUMAN	OGT	UDP-N-acetylglucosamine--peptide N-acetylglucosaminyltransferase 110 kDa subunit	11	1786.07	3188.22	2836.02	1485.73	2754.76	2549.17	2721.27	3139.43	2432.99	3288.13	1734.96			3460.41	1729.75	1731.6	1836.1	2553.02	1108.46	2716.34	2034.13	3556.83	2661.54	3048.23	2127.18	2223.55	2629.07	2771.14	2795.02	1224.17	3534.43	2147.5	2211.81	2424.85	1830.53	1778.88	1811.55	2333.55	3087.18	2837.21
O15305	PMM2_HUMAN	PMM2	Phosphomannomutase 2	8	4418.9	6984.9	5253.06	4410.16	5167.21	3501.82	2964.76	4650.08	5704.09	3110.05	3476.74		3502.07	4233.2	5249.34	1712.18	4312.17	1980.36	4049.98	3327.24	4166.02	4211.74	5730.88	5589.3	5780.74	4621.51	4599.94	3765.23	2801.71	4563.53	4671.2	3291.68	4375.66	4899.18	4598.1	2827.23	2272.24	3537.92	3411.07	3852.05
O15347	HMGB3_HUMAN	HMGB3	High mobility group protein B3	3	6235.74	5127.94	7161.95	7698.08	6110.25	6385.11	10590.3	4302.01	6106.74	8529.49	8199.92			6686.01	5740.06	3227.55	4160.96	5454.75	8561.59	6877.23	4128.54	6698.2	5189.35	4889.97	9391.05	5248.27	7237.97	5674.21	7091.7	4082.01	4908.93	6118.35	6852.05	5624.23	5529.64	4683.03	7150.09	3277.68	4431.78	5416.32
O15355	PPM1G_HUMAN	PPM1G	Protein phosphatase 1G	12	6617.49	5593.65	5328.71	8661.73	5309.39	5723.52	3996.17	5614.31	5950.98	6059.28	4405.58		4046.51	4658	5380.97	5608.57	5022.26	4381.53	6375.66	5797.69	5657.48	5599.34	4598.09	5509.45	6632.99	6042.41	6229.09	5064.51	6197.92	6597.36	4508.36	7045.32	4999.06	5326.8	6023.66	6442.15	6185.84	4753.93	7547.58	5605.3
O15357	SHIP2_HUMAN	INPPL1	Phosphatidylinositol 3,4,5-trisphosphate 5-phosphatase 2	8	6872.23	1790.48	11422	6749.07	1442.39	2113.68	9827.17	1941.4	848.675	7707.83	2415.4		1487.79	1313.89	1772.84	4733.09	4195.01	1928.9	6533.35	6476.39	8016.12	7938.71	1017.35	4274.77	1626.36	5103.98	6048.02	804.514	1683.93	6762.22	8474.91	1751.23	6350.13	5702.02	788.583	5738.69	734.559	9846.07	6568.13	936.662
O15371;O15371-2;O15371-3	EIF3D-2_HUMAN;EIF3D-3_HUMAN;EIF3D_HUMAN	EIF3D	Eukaryotic translation initiation factor 3 subunit D	8	4884.03	3840.97	5292.4	4732.32	4434.6	4278.75	6351.08	3954.4	6600.36	5519.26	5928.74		3640.17	8995.93	6828.85	7273.67	7976.01	9853.4	4784.04	5211.5	5263.82	4653.58	6437.62	5866.28	4581.35	4845.08	5928.36	4207.02	4044.07	3983.06	3697.45	5193.25	4930.51	4835.66	4396.47	3930.73	6155.55	6727.74	5211.53	4808.93
O15372	EIF3H_HUMAN	EIF3H	Eukaryotic translation initiation factor 3 subunit H	12	7915.51	7488.65	7950.94	7429.08	8409.24	7810.6	6989.02	7700.92	8048.98	8456.24	6321.48		4381.16	8128.12	7763.37	8595.63	6392.94	7180.41	7187.51	9025.2	6604.41	8475.76	7665.63	8228.5	6480.12	7504.2	7562.24	7608.83	7568.44	7397.71	6757.84	7692.45	7338.62	7528.97	6280.56	7231.72	7395.78	8236.8	8204.46	8611.51
O15379;O15379-2	HDAC3-2_HUMAN;HDAC3_HUMAN	HDAC3	Histone deacetylase 3	1	658.517	815.421		653.908	475.357	559.152		668.055	517.467	1074.28				1183.89	727.341	390.295	716.79		802.136		605.5	525.514		627.149	909.992	612.547	424.762	800.308	440.154	506.418	508.285	718.153	702.959	1188.11	578.445	884.534	376.842	619.868	484.773	611.581
O15381;O15381-5	NVL-5_HUMAN;NVL_HUMAN	NVL	Nuclear valosin-containing protein-like	3		908.99	925.21	948.778	994.937	934.965	1356.73	734.706	1032.51	1032.79					1011.88	939.464	984.221	978.13	1054.72	1071.84	701.197	1147.7	731.932	1049.57	975.363	666.037	873.476	1340.84	1593.19	1113.97	833.923	869.904	1019.6	1140.5	948.972	1062.04	813.582	1193.12	920.681	722.545
O15382;O15382-2	BCAT2-2_HUMAN;BCAT2_HUMAN	BCAT2	Branched-chain-amino-acid aminotransferase, mitochondrial	2				1372.39	1934.92	2064.57	2424.29	2528.92	1567.46		1347.19		3319.12	1960.92		1973.12	1190.58	2202.66	2502.06	1855.78	2406.33	1332.46	2244.61	2136.46	2046.91	2028.56	1826.21	2551.37		1272.94	2173.42	2213.29	1273.69		1318.74	2083.62	3278.11	2576.52		1355.76
O15392;O15392-2;O15392-4;O15392-5	BIRC5-2_HUMAN;BIRC5-4_HUMAN;BIRC5-5_HUMAN;BIRC5_HUMAN	BIRC5	Baculoviral IAP repeat-containing protein 5	1		597.93		1592.49		387.887											836.836				854.901	1075.29	559.39			370.037	1466.51		758.947				686.035					365.949	1144.69	792.765
O15397	IPO8_HUMAN	IPO8	Importin-8	7	1640.29	2097.92	1321.9	2335.06	1654.01	1661.35	1113.1	1459.74	1859.33	1966.61	2093.01		2109.33	1166.71	1587.15	1049.39	1459.58	986.036	2191.24	2511.52	1880.49	1443.69	1421.66	1447.08	1494.2	1902.63	1691.59	1379.18	2815.52	1620.52	1900.08	1394.95	1948.67	1409.85	1560.01	1466.14	1797.2	1307.2	1633.33	1716.24
O15400;O15400-2	STX7-2_HUMAN;STX7_HUMAN	STX7	Syntaxin-7	2	936.787	665.523	897.406	833.154	559.755	867.234	1926.21		669.73		727.464			756.884		975.274		724.25		894.734	675.964	637.948	1126.3	323.815	825.801				1223.26		608.04		637.544	708.267	1103.14	950.91	267.069	771.708
O15427	MOT4_HUMAN	SLC16A3	Monocarboxylate transporter 4	3	3005.69	6643.67	4141.66	2719.57	4581.59	4508.62	9182.96	5849.25	6487.33	7355.2	2700.46			4339.76	7057.31	6880.5	3958.53	5442	4841.05	3327.87	5753.44	7730.74	5511.2	4943.67	5462.96	10443.4	5121.1	7815.65	4085.04	3608.97	3826.93	6307.91	5928.49	5027.05	5782.42	9101.38	5329.23	7646.46	6930.67	6143.79
O15498	YKT6_HUMAN	YKT6	Synaptobrevin homolog YKT6	7	2169.3	1765.18	2557.21	1994.46	2052.57	1682.5	3774.23	1788.23	1739.67	2017.08	2364.49		1971.59	1649.05	1782.83	3179.42	1757.65	2057.19	1719.63	2350.88	2243.42	1915.13	2104.97	1269.2	1982.23	2364.09	1929.2	2285.74	2141.77	2498.51	2080.68	1699.55	1607.91	2243.69	1577	1833.66	2135.22	2279.37	1824.68	2166.63
O15511	ARPC5_HUMAN	ARPC5	Actin-related protein 2/3 complex subunit 5	4	4422.8	4213.65	5914.36	5151.99	4591.4	3754.72	4487.33	4510.16	3871.75	4607.88	2783.79		7505.88	4756.9	4429.7	5229.82	3512.04	4514.94	5433.01	4376.76	4362.6	4408.67	4348.37	4294.5	3416.07	4259.9	4335.88	3335.33	3863.54	4084.19	6060.85	4264.69	7061.44	3904.97	5317.59	5820.92	3824.29	3602.16	4052.93	5571.39
O15533;O15533-2;O15533-3;O15533-4	TPSN-2_HUMAN;TPSN-3_HUMAN;TPSN-4_HUMAN;TPSN_HUMAN	TAPBP	Tapasin	1					1159.73	362.852	852.628		458.68							815.528	1200.2				737.773				505.153		743.897												527.401
O43143	DHX15_HUMAN	DHX15	Pre-mRNA-splicing factor ATP-dependent RNA helicase DHX15	20	9736.65	8358.87	9886.77	9953.37	8593.1	9103.11	5888.39	9011.58	9857.2	9703.39	9139.31		8020.31	8251.58	8187.39	9139.26	8715	8295.43	10330.5	9981.8	9832.22	9707.74	9293.35	10273.3	10026	9444.55	9897.98	9129.92	9072.73	8342.52	8125.47	10426.4	8154.02	8620.3	9851.11	8255.48	10420.6	8826.48	10381.6	10105.8
O43148;O43148-2	MCES-2_HUMAN;MCES_HUMAN	RNMT	mRNA cap guanine-N7 methyltransferase	3	1091.78	1206.94	1487.98	1439.94	1168.77	1397.38	1429.49	1277.42	942.186	802.395	849.935				1477.99	861.489	1437.16		1346.08	773.753	1144.03	1234.56	971.917	1436.86	864.2	685.535	1911.45	1548.47	1101.15	904.141	1311.66	1262.07	934.006	1432.6	1370.01	1250.87	1109.81	1452.9	1506.79	286.796
O43156	TTI1_HUMAN	TTI1	TELO2-interacting protein 1 homolog	4	1064.28	611.42	999.652	670.222	679.762	852.675	759.327	835.297	1035.35	1967.63	523.614			1067.27	610.504	632.784	1140.04	888.655	633.604	805.225	716.418	801.664	839.72	848.719	707.622	661.744	1022.93	992.738	855.674	937.578	414.934	743.022	949.151	951.225	841.401	635.004	840.781	748.375	724.2	901.264
O43159	RRP8_HUMAN	RRP8	Ribosomal RNA-processing protein 8	3	521.996	719.324			546.79	462.067	961.897		602.431	707.375	591.157				1252.76		973.735		605.763		626.411	851.917	459.337		764.89		507.899			719.523				323.698	335.326	442.644			667.856	604.634
O43169	CYB5B_HUMAN	CYB5B	Cytochrome b5 type B	2	8680.13	9769.1	10128.5	12815.7	9069.52	6654.79	11969	9580.23	7624.43	6787.76	13946.5		4256.16	8669.36	5032.31	10950.3	8546	4112.1	6479.31	6305.32	9682.79	5629.16	8910.19	10996.7	6460.79	5836.12	6402.74	3034.84	5179.34	7582.52	14925	4787.41	17145	9784.38	8146.44	12518.7	5995.3	11845.8	4101.65	5562.54
O43172;O43172-2	PRP4-2_HUMAN;PRP4_HUMAN	PRPF4	U4/U6 small nuclear ribonucleoprotein Prp4	6	2019.77	1556.55	1747.36	1849	1843.02	2082.86	1839.04	1621.59	1770.61	2200.3	1693.22			2175.74	2302.36	2083.2	2058.88	2000.62	2143.87	1862.13	2087.29	1660.2	2446.51	2421.95	1751.94	1631.96	1828.67	1930.51	1656.1	1556.47	2305.91	2078.38	1974.12	2032.88	1547.29	1372.1	1732.8	2493.43	2174.94	2626.52
O43175	SERA_HUMAN	PHGDH	D-3-phosphoglycerate dehydrogenase	11	29309.6	23692.4	32559	24204.3	30808.8	36386	30750.2	40733	28644.2	33724.4	30496.2		48502.3	40722.8	24897.3	28891.5	28922.6	47513.2	27367.2	27576.9	36066.4	32693.7	24152.1	18697.4	34972.5	31480.3	27836	34580	34081	30343	32339.8	35815.6	45489.6	37600.9	51651.3	20744.2	27113	35027.9	24711.2	30661.5
O43237;O43237-2	DC1L2-2_HUMAN;DC1L2_HUMAN	DYNC1LI2	Cytoplasmic dynein 1 light intermediate chain 2	7	1392.71	2100.83	1085.92	2849.92	2054.15	1943.81	2393.81	2124.28	1837.17	1734.93	3446.85			2438.36	1890.82	1639.18	2556.07	1815.42	1665.84	1506.46	1760.19	2200.4	2214.27	2209.56	1038.16	2032.5	2413.37	1642.92	2068.4	1817.44	2045.64	1630.65	2276.29	2596.3	2177.66	1811.39	2413.52	2230.34	1790.77	1729.37
O43242	PSMD3_HUMAN	PSMD3	26S proteasome non-ATPase regulatory subunit 3	20	6216.46	6270.25	7407.63	5558.32	6641.33	6594.46	4259.81	5840.41	6771.2	7042.9	6332.39		5510.75	5599.98	6399.95	5496.28	6168.4	5431.2	5887.53	6677.21	6554.75	6434.59	5758.33	6723.77	5923.17	5791.39	6327.16	5662.65	6317.6	6390.9	6068.5	6268.04	6549.12	5868.42	6125	5957.9	7085.46	5882.59	7084.74	6424.09
O43251;O43251-10;O43251-2;O43251-5;O43251-6;O43251-8;O43251-4;O43251-7;O43251-9;Q9NWB1;Q9NWB1-2;Q9NWB1-3;Q9NWB1-4;Q9NWB1-5	RFOX1-2_HUMAN;RFOX1-3_HUMAN;RFOX1-4_HUMAN;RFOX1-5_HUMAN;RFOX1_HUMAN;RFOX2-10_HUMAN;RFOX2-2_HUMAN;RFOX2-4_HUMAN;RFOX2-5_HUMAN;RFOX2-6_HUMAN;RFOX2-7_HUMAN;RFOX2-8_HUMAN;RFOX2-9_HUMAN;RFOX2_HUMAN	RBFOX1;RBFOX2	RNA binding protein fox-1 homolog 2	2	616.59	397.728		469.254	571.055	1277.56								804.956		732.127	545.73	997.336	626.58		651.944	536.289		518.149	504.826		513.758	694.052	814.429	1015.91	867.161	529.116	714.173	934.793	545.558	811.262	290.11		539.682
O43252	PAPS1_HUMAN	PAPSS1	Bifunctional 3'-phosphoadenosine 5'-phosphosulfate synthase 1	4	1944.76	2036.12	2318.37	2267.94	2565.17	2530.22	1437.27	2723.33	2602.98	2758.65	3823.49			2409.27	1860.83	1692.87	1722.33	2655.72	2252.08	1703.34	1792.58	1813.78	2267.91	1937.58	2432.53	1850.74	1599.84	1265.47	2018.7	2447.54	2274.06	2034.39	2293.55	1670.06	1767.99	2547.09	1543.99	2502.37	1584.13	2604.88
O43264	ZW10_HUMAN	ZW10	Centromere/kinetochore protein zw10 homolog	3			506.344	881.729	488.907	669.325		720.044	478.551						530.261	468.603	463.245	2062.85		729.583	703.45	578.166		794.348	401.167	1198.24	378.724	710.359	514.036	410.844	737.272	743.516	477.189	465.064	528.762	636.75	416.034	978.956		853.6
O43286	B4GT5_HUMAN	B4GALT5	Beta-1,4-galactosyltransferase 5	1	648.882	1237.69	1091.45	1782.55	1189.66	1108.06	987.332	1495.55	424.025	934.872	789.705			778.943	716.319	1889.67	540.938	889.181	1806.27	1898.32	3287.66	1530.04	1672.66	1220.93	654.745	1255.86	869.334	1106.78	1935.42	707.575	1282.66	1497.07	1882.46	1226.75	1509.51	1138.93	532.023	1054.46	593.802	815.44
O43290	SNUT1_HUMAN	SART1	U4/U6.U5 tri-snRNP-associated protein 1	10	1156.38	952.202	1777.79	1380.85	1544.8	1545.86	1217.34	1081.75	1364.67	1480.98			2163.78	1494.21	1585.05	1388.2	1472.72	1108.21	2095.98	1601.65	1028.59	1718.67	1512.17	1667.95	1557.71	1497.03	1580.15	1945	1191.17	1559.07	1334.18	1622.41	1440.33	1776.47	1453.09	1632.58	1570.45	1869.49	1569.11	2094.98
O43324	MCA3_HUMAN	EEF1E1	Eukaryotic translation elongation factor 1 epsilon-1	6	4600.66	3151.87	4794.62	5040.66	4896.81	4091.42	4854.18	4464.75	4345.51	4563.69	5935.24		5051.16	3975.71	4179.91	5129.72	5311.01	5017.53	3800.07	3490.97	4743.39	4586.21	5546.85	4087.3	5142.66	3866.48	4689.17	4310.07	4661.71	4772.64	4749.76	4734.4	4161.04	5407.3	5377.9	4404.72	4546.01	4062.68	3457.11	4547.68
O43390;O43390-2	HNRPR-2_HUMAN;HNRPR_HUMAN	HNRNPR	Heterogeneous nuclear ribonucleoprotein R	14	24152.9	23483.3	26385.2	24538.8	22450	24428.8	23522.4	22183.7	22460	24595.2	19998.1		23657.2	21682.1	20475.5	21699.5	21531.3	19595.9	24703.3	23321.2	23740.1	24911.8	20214.7	25904.1	26892.6	20053.4	20788.9	24775.5	25312.1	24232.9	20436.4	22205.9	20456.5	24821.4	24443.4	16254.1	24839	21860.4	22703.5	24048.8
O43395	PRPF3_HUMAN	PRPF3	U4/U6 small nuclear ribonucleoprotein Prp3	7	2570.56	2656.13	2262.93	2831.33	2154.76	2340.94	2897.23	2426.35	2443.4	2476.47	2681.92		2571.87	3065.14	2714.66	3080.55	2417.22	2108.57	3001.41	3180.98	2540.23	3287.7	2463.71	3087.64	2538.94	2776.3	2604.85	3239.52	2763.6	2358.69	2016.26	3110.11	2933.49	2929.03	2536.43	1246.29	2955.2	2646.08	2880.41	3066.88
O43396	TXNL1_HUMAN	TXNL1	Thioredoxin-like protein 1	6	5719.18	5819.3	4834.64	5702.73	4194.51	4353.17	6334.86	5703.76	4241.48	6161.48	4623.39		6112.81	6076.19	6946.28	5703.73	4603.04	5889.27	6223.75	6721.32	6165.63	5799.29	6396.58	7445.09	2318.27	6453.44	5724.78	6872.78	6445.02	5563.14	7357.43	5300.18	4649.62	4946.23	4068.74	5374.9	6126.13	5570.63	5641.63	6104.06
O43399;O43399-5;O43399-7	TPD54-5_HUMAN;TPD54-7_HUMAN;TPD54_HUMAN	TPD52L2	Tumor protein D54	6	9783.91	12729	13058.1	11587	9280.25	9222.41	16061.2	11648.5	10202.9	10241.7	9945.54		5755.41	10990.1	9647.1	10535.5	6978.58	6546.67	11977.7	12159.7	11233.8	11447.7	12652.5	11138	10287.3	9591.77	9975.22	9957.19	11858.4	9777.63	11778.3	9817.41	12670.4	12155	11765.2	12270.1	10001.4	9973.89	9062.91	10413
O43402	EMC8_HUMAN	EMC8	ER membrane protein complex subunit 8	1	2599.63			658.191	1640.12	1476.27	1772.21	2160.28	1785.94		1322.97		1816.43	2496.24	1224.22	1596.11	1883.56		1567.05	1986.51	1738.13	2101.23		1645.97	1313.56	1426.95	2272.94		2389.1	1126.41	2496.37	2569.56	2227.68		1393.71	1246.43	1765.75	2290.96	2399.31	1806.95
O43432;O43432-3;O43432-4	IF4G3-3_HUMAN;IF4G3-4_HUMAN;IF4G3_HUMAN	EIF4G3	Eukaryotic translation initiation factor 4 gamma 3	3	4861.03	5813.32	3293.95		5726.57	4634.84		4422.52						6862.75		5312.54	5072.45	4553.95	6643.16		4457.73	6062.45	4532.25	2113.84	4545.23	5065.71			6790.06	5335.16	6226.37	6883.27	3631.99	3538.99		6634.28		6434.49	7362.71	4920.85
O43447	PPIH_HUMAN	PPIH	Peptidyl-prolyl cis-trans isomerase H	5	3867.4	3968.49	3399.1	4843.49	4206.09	3783.69	3352.54	4488.4	3150.95	3987.48	3233.96		3186.57	3406.47	4450.74	2775.81	3546.07	4677.82	2827.81	4742.25	4204.94	4464.49	3493.87	4380.48	4030.49	3598.74	4160.36	4947.59	4710.88	4632.62	3287.89	3520.58	3629.42	4013.83	3544.45	2347.72	3661.44	3552.93	3303.55	4242.22
O43464;O43464-2;O43464-3	HTRA2-2_HUMAN;HTRA2-3_HUMAN;HTRA2_HUMAN	HTRA2	Serine protease HTRA2, mitochondrial	2	634.638			1242.27	640.674	641.79	675.69	686.903	452.431	731.38	471.185		716.367	516.987	554.378	790.469	488.381	395.347	571.094		200.81	182.763	510.06		841.968	528.659	439.493		1183.9	321.472		785.416		964.047	282.243	805.467			663.386
O43488	ARK72_HUMAN	AKR7A2	Aflatoxin B1 aldehyde reductase member 2	6	2237.16	2859.93	2831.44	2736.7	2701.43	2633.33	3353.93	2302.64	2060.17	2142.27	2388.19		3001.86	2773.84	2728.52	3023.2	3076.8	2383.78	3106.38	2326.83	2460.45	2042.67	2710.93	2896.28	3457.04	2349.75	2337.45	2373.9	2717.73	2522.49	2081.24	1674.08	2640.64	2061.31	2558.54	2581.37	2172.15	3065.99	1954.95	2959.77
O43491;O43491-4	E41L2-4_HUMAN;E41L2_HUMAN	EPB41L2	Band 4.1-like protein 2	6	1310.68	802.734		824.238	1044.67		1122.57	1702.07	993.48	1350.96					1669.4		719.163	1269.86	1113.89		725.913				1931.59	1037.8	843.994			666.999		773.339			661.337	408.945	781.134		981.421	671.069
O43504	LTOR5_HUMAN	LAMTOR5	Ragulator complex protein LAMTOR5	1	1892.16	1748.79	1997.55	2218.26	2228.35	1176.29	2063.66	1064.69	949.014	1518.87	1610.03			1842.72	1850.88	1355.14	1534.39	1065.02	1084.34	1773.4	1607.89	1434.2	878.647	1486.85	1370.46	993.747	1454.95	956.761	977.003	796.427	1724.71	1323.8	2079.48		1317.38	1369.85	1160.81	1383.54	1969.42	877.773
O43583	DENR_HUMAN	DENR	Density-regulated protein	1	2394.5	2535.78		1831.86	1983.31	2844.59	3875.26	2586.25	2326.82	3498.77	2958.85		3021.68	2285.55	1840.39	2409.99	2032.12	2050.69	3348.73	1687.14	2586.92	2250.13	3514.99	2663.01	4445.97	1744.38	2379.78	2651.15	3423.26	2995.93	2733.97	2013.31	4534.46	2676.18	2382.29	2469.52	2320.24	1789.52	3467.18	2733.26
O43592	XPOT_HUMAN	XPOT	Exportin-T	11	3007.63	2982.66	2409.5	2343.67	2337.95	2653.09	2470.18	2699.15	2129	2626.1	1795.71		3304.49	2705.62	2127.45	1847.93	2365.24	3038.45	2585.61	2950.04	2593.41	2538.3	2775.92	2941.79	2684.43	2376.98	2363.67	3002.2	2831.64	3305.65	2830.82	1982.34	2435.24	3119.74	3256.21	2172.48	2515.79	2513.1	3354.36	2653.39
O43598	DNPH1_HUMAN	DNPH1	2'-deoxynucleoside 5'-phosphate N-hydrolase 1	1	1588.39	2441.23	2314.38	2647.71	2316.6	1845.37	2269.29	2948.15	1671.15	2221.99	3501.91			2006.4	2555.43	4262.89	2116.85	882.779	4044.32	1723.65	3504.44	2131.32	2722.16	1507.69	2818.58	1973.1	1697.34	2128.98	1309.89	2709.05	2741.14	1251.6	2746.55	2765.1	3718.9	2818.85	1767.54	2138.3	518.669	2141.59
O43615	TIM44_HUMAN	TIMM44	Mitochondrial import inner membrane translocase subunit TIM44	13	4161.45	4225.23	3174.5	3420.51	3863.39	3092.94	3149.48	3611.18	4516.99	3444.87	2844.86		3192.2	3614.09	3934.84	5815.66	4175.01	4087.66	3355.29	3556.34	2781	4179.07	4353.69	3821.36	4462.88	3930.63	3701.1	3652.41	3835.74	3911.33	2645.96	3259.61	3604.89	3122.56	2851.18	3740.43	3792.46	4366.4	4482.46	3658.07
O43617;O43617-2	TPPC3-2_HUMAN;TPPC3_HUMAN	TRAPPC3	Trafficking protein particle complex subunit 3	2	4168.74	2769.61	3141.68	2694.27	3365.3	2714.6	2796.52	3299.49	2918.6	2743.14	4882.69			2452.14	2664.41	1911.59	2595.68	1931.54	3431.63	3392.09	3475.07	3232.91	6363.24	3879.78	3505.25	3556.43	3820.69	3252.88	3128.69	3478.96	4493.61	3159.79	3428.18	2510.94	1911.78	3172.45	2509.69	3912.54	3804.44	2127.85
O43633	CHM2A_HUMAN	CHMP2A	Charged multivesicular body protein 2a	4	2753.56	3074.99	4373.06	3717.27	4253.24	3063.23	2765.62	3636.96	3708.95	3453.5	3422.55		3801.18	2554.07	2533.26	5860.7	4455.24	4266.49	2850.39	3072.18	3747.91	2819.78	4118.91	4905.62	3491.98	3591.99	4403.81	3721.16	3047.18	3944.16	2222.03	3383.95	3688.54	3613.78	4564.25	5254.87	2873.15	3705.24	3089.86	3070.18
O43657	TSN6_HUMAN	TSPAN6	Tetraspanin-6	1		847.453		974.522	793.595		2249.49		863.257	1551.21				952.04	433.736	848.109	921.316		561.775	899.672	722.054	1374.54	1160.79	1156.93	601.656	943.986	1629.99	1198.28	611.854	628.815			1167.29	689.694	1071.62	991.401	1207.81		459.554	1020.15
O43663;O43663-4;O43663-2;O43663-3	PRC1-2_HUMAN;PRC1-3_HUMAN;PRC1-4_HUMAN;PRC1_HUMAN	PRC1	Protein regulator of cytokinesis 1	8	2743.6	3030.46		3657.41	3440.25	3392.47	2932.99	802.686	1655.1	1972.14	1518.44		4967.54	2226.7	4073.27	3667.36	5478.36	2930.89	2243.2	1950.75	8807.36	6905.14	2246.94	894.762	1557.84	4028.1	4985.5	1840.66	2053.29	1043.17	4168.04	2369.1	2265.06		2086.62	1946.96	2611.3		9824.58	1483.21
O43670;O43670-2;O43670-4	ZN207-2_HUMAN;ZN207-4_HUMAN;ZN207_HUMAN	ZNF207	BUB3-interacting and GLEBS motif-containing protein ZNF207	5	6121.8	5813.55	6590.45	6223.77	4028.35	5237.9	6960.38	5020.17	6082.29	6160.72	4737.9		8552.96	7660.28	7414.42	6526.15	5795.4	5612.56	5900.2	6688.88	6414.42	6293.59	6327.89	7366.75	6955.66	5501.02	6262.39	6132.98	7821.19	5999.06	5777.54	6051.33	6548.15	5502.65	5302.41	5643.55	6506.21	5733.58	5710.85	5672.06
O43674;O43674-2	NDUB5-2_HUMAN;NDUB5_HUMAN	NDUFB5	NADH dehydrogenase [ubiquinone] 1 beta subcomplex subunit 5, mitochondrial	3	2667.52	1260.65	2214.05	2508.36	3336.12	2149.78	1913.01	2431	1966.53		1888.48		2338.48	2719.44	2319.1	1849.95	2518.95	1211.76	2515.86	2358.92	1892.7	2112.26	3535.69	2884.34	2875.2	2701.99	3109.52	2091.43	3082.7	2461.85	1600.81	2840.19	1787.95	2136.97	1927.69	2887.19	2252.41	2268.15	1517.78	1875.21
O43676	NDUB3_HUMAN	NDUFB3	NADH dehydrogenase [ubiquinone] 1 beta subcomplex subunit 3	2	1919.89	2963.94	3073.72	3713.35	3459.91	1992.36	2724.09	3168.06	2348.58	1919.83	2690.95		3968.82	2855.79	2652.3	1996.97	2559.19	2906.96	2334.34	2502.91	1907.43	2877.58	2359.04	2800.63	3277.32	3277.35	3436.23	2722.24	2609.43	2640.6	1824.99	2736.87	2859.22	2544.84	2289.44	3602.66	2879.93	2977.02	2318.75	1497.96
O43678;O43678-2	NDUA2-2_HUMAN;NDUA2_HUMAN	NDUFA2	NADH dehydrogenase [ubiquinone] 1 alpha subcomplex subunit 2	1	2125.44	2374.54	1539.5	2990.14	2062.39	2070.05	984.614	2188.58	995.108	2444.81	3926.78				2025.25	1359.88	1649.5	3374.78	1350.82		1509.14	1627.11	2711.32	2577.17	2264.61	817.428	2961.99	2135.3	1252.39	1367.18	1188.77	2484.69	2518.34		1380.89	2856.46	1758.74	2397.13	1563.84	1468.25
O43681	ASNA_HUMAN	ASNA1	ATPase ASNA1	4	4414.74	6720.03	8096.94	6973.49	7301.64	8089.83	5519.26	6759.34	6637.19	6553.52	5317.14			7551.29	7210.16	10621.1	7835.79	5081.46	8381.57	6950.71	7359.38	6334.94	4945.87	5524.37	6567.08	6523.59	6862.4	7516.04	6495.06	7150.43	7356.48	6925.95	6899.55	7334.61	8205.67	8221.21	6786.13	6913.87	6968.4	6495.51
O43684;O43684-2	BUB3-2_HUMAN;BUB3_HUMAN	BUB3	Mitotic checkpoint protein BUB3	6	8477.48	8107.82	9690.42	10060.1	9376.76	9268.06	8841.44	8174.3	7988.57	10511.3	3952.95		4930.57	8622.68	7365.83	8429.59	9959.31	7111.22	9820.04	9847.94	9574.87	9817.92	7818.75	9265.16	7762.31	7633.25	9785.87	9819.89	10598.8	9615.32	9091.3	8054.01	9028.53	8223.9	9514.89	7713.44	8529.93	9398.69	10580.5	8049.54
O43707	ACTN4_HUMAN	ACTN4	Alpha-actinin-4	32	18706.8	23402.2	22345.8	22917.6	21055.5	21362.7	17112.8	23024.2	18432.1	22047	22773.5		21265.6	22545.5	25507	21575.1	24676.4	18584.4	29048.7	20099.2	30069.7	22658.3	19414	21378.7	15721.4	20791.8	19342.3	18277.6	20776.5	22010.6	26901.9	18600.2	40809.6	20337.1	25883.4	22256.3	15641.6	21485.5	18157.9	22953.4
O43709;O43709-3	BUD23-3_HUMAN;BUD23_HUMAN	BUD23	Probable 18S rRNA (guanine-N(7))-methyltransferase	2	2235.14	3496.82	2714.29	2407.92	2325.28	2803.24	2533.14	3315.21	4972.03	3573.28			2018.91	2752.95	6139.49	3759.23	3344.15		3285.75	4044.9	2201.72	3011.81	3347.43	4778.93	2382.04	2485.09	3350.89	3146.27	3087.91	3973.58	2889.65	2522.88	2392.99	5297.71	2036.52	2469.66	3785.16	4955.46	4896.89	4058.44
O43719	HTSF1_HUMAN	HTATSF1	HIV Tat-specific factor 1	2	4399.41	4041.9	2841.34	4848.25	3925.09	3925.58	4326.02	3084.14	2782.19	4160.13	4055.27		3218.1	3886.33	2182.54	4119.68	5023.35		4115.23	3788.94	2955.46	4294.39	3971.29	2837.17	2746.99	3781.48	3479.51	3579.79	4311.17	4561.74	3582.37	3495.79	2447.45	4806.89	4554.53	3640.07	3960.54	3145.34	3344.53	3732.6
O43747	AP1G1_HUMAN	AP1G1	AP-1 complex subunit gamma-1	10	3504.84	3669.85	4318.23	3917.24	4078.55	3624.7	3615.6	3480.46	3572.76	3424.51	3519.62		2067.3	4527.37	2785.64	2964.33	3831.24	2660.39	3586.58	3549.92	4213.77	3273.07	3892.88	4290.52	2854.33	3235.88	3151.68	2657.53	3931.49	4334.92	4606.89	3383.67	3901.34	4535.82	3975.84	3440.61	3645.2	3325.57	3211.91	3611.32
O43752	STX6_HUMAN	STX6	Syntaxin-6	2	643.46		496.478	479.583	355.703	510.45	827.005	588.861								829.368	592.544				319.824	508.311		434.472	648.787	276.068	457.337	287.266		1090.81	370.987	446.221				208.846			838.124
O43760;O43760-2	SNG2-2_HUMAN;SNG2_HUMAN	SYNGR2	Synaptogyrin-2	2	7671.99	9233.85	7929.19	7881.08	10000.1	8536.43	10851.1	10646.2	10278.9	8005.75	7872.26		7395.25	6585.58	7684.06	8825.51	7765.55	6137.57	9898.97	7471.06	6526.06	10449.9	9282.56	10551	9784.72	7723.12	7740.77	9179.69	7514.32	9707.79	6441.75	8441.49	9411.42	8635.22	10800.2	11074.4	8566.92	11298.6	8083.71	7744.6
O43765	SGTA_HUMAN	SGTA	Small glutamine-rich tetratricopeptide repeat-containing protein alpha	5	1940.92	1680.27	2144.64	1606.52	1946.73	1597.51	1862.93	1741.34	1743.05	1178	2284.64		2855.01	2516.52	1857.09	2595.7	1386.71	1238.04	1862.82	2138.4	1273.49	1658.08	2105.96	2186.42	1858.26	1582.54	1997.36	1163.79	1720.31	1947.77	2020.33	1626.02	2031.43	1891.75	1529.12	1623.33	1618.5	1963.42	1655.77	1645.38
O43768;O43768-2;O43768-3;O43768-4;O43768-9;O43768-5;O43768-6;O43768-7	ENSA-2_HUMAN;ENSA-3_HUMAN;ENSA-4_HUMAN;ENSA-5_HUMAN;ENSA-6_HUMAN;ENSA-7_HUMAN;ENSA-9_HUMAN;ENSA_HUMAN	ENSA	Alpha-endosulfine	3	2841.17	3373.7	3446.67	3601.33	3330.01	3846.38	3412.82	4202.95	3054.74	3851.78	1962.8		3510.31	2704.78	4153.33	4076.42	1785.63	1601.38	4359.33	3128.34	4323.89	3038.17	2946.02	3247.4	4068.68	3807.52	3659.66	3412.06	2588.71	2954.96	3930.44	2494.09	3266.3	3601.54	3382.63	3626.6	3695.77	2656.15	2741.92	4038.2
O43776	SYNC_HUMAN	NARS	Asparagine--tRNA ligase, cytoplasmic	7	8781.48	9276.43	9177.32	8441.67	8835.35	8653.74	8467.7	8658.73	9891.08	9187.22	6100.3		11608.8	8566.65	7597.3	8639.95	8959.29	8635.94	7497.45	8764.45	7724.44	10280.7	8209.16	9837.77	4594.44	9693.94	10246.5	10220.5	8688.52	8277.77	7730.16	8114.91	8769.65	8485.95	10587	9197.96	8633.43	9389.02	10019.2	11377.5
O43795;O43795-2	MYO1B-2_HUMAN;MYO1B_HUMAN	MYO1B	Unconventional myosin-Ib	5	772.932	972.452	957.556	1266.7	1113.32	882.345	1000.46	1192.61	843.658	1420.77	1349.95			808.533	619.485	918.047	1174.15	898.72	998.089	1159.52	857.792	1128.93	1029.69	1216.41	898.339	972.99	655.927	1696.47		1236.79	1235.94	488.978	763.508	1137.9	714.463	1284.73	915.454	980.187	607.358	765.557
O43805	SSNA1_HUMAN	SSNA1	Sjoegren syndrome nuclear autoantigen 1	2	906.658	1050.26	964.504	1036.06	579.61		857.302	1017.18	1291.26	1403.88					791.945	583.321	1076.3		1257.51	1026.82	838.065	852.708	1292.1	1255.55	1061.36	1278.37	1657.25	619.037	708.751	797.762	859.772	818.544	957.424	961.277	717.015	584.21	1401.99	649.224	1355.98
O43808	PM34_HUMAN	SLC25A17	Peroxisomal membrane protein PMP34	2		534.917	533.318	582.255	414.917	591.173	332.764		483.019	793.087	339.126				615.187	545.278	433.313		553.619	755.595	584.421	518.521		436.996		415.627	756.994		276.396		820.992				321.423	900.863	642.669	785.67
O43809	CPSF5_HUMAN	NUDT21	Cleavage and polyadenylation specificity factor subunit 5	6	7968.86	6373.05	8738.24	9192.71	7782.98	8258.59	8127.05	6621.58	9437.18	8253.23	8661.36		9103.78	11432.2	8126.71	7445.39	8141.25	7856.73	9654.45	7172.02	7756.11	6816.47	7905.81	9117.03	8840.46	7696.26	9126.39	9484.91	8531.21	7776.36	7240.25	9055.81	7215.7	8247.59	9767.73	7796.5	8878.04	8438.77	8068.03	7369.81
O43813	LANC1_HUMAN	LANCL1	Glutathione S-transferase LANCL1	6	5094.93	4434.62	7474.71	5474.89	4804.68	5469.09	2605.03	4342.52	3176.08	5985.81	4588.62		5337.64	6454.61	5729.28	3665.97	2857.5	4521.48	5838.26	4614.52	2770.24	4640.81	4071.45	4145.73	7717.64	5952.69	4529.26	3546.99	4187.34	3423.8	4122.79	6548.04	4896.65	6333.29	3960.68	6820.78	5316.15	5268.28	4857.02	4557.68
O43818	U3IP2_HUMAN	RRP9	U3 small nucleolar RNA-interacting protein 2	6	2647.16	2633.63	2765.38	1732.86	2056.7	2029.78	1478.49	2059.98	2366.09	3229.9	2440.65		2039.54	2057.09	2169.68	2471.55	2164.38	2423.4	2260.55	2670.55	1661.24	2408.86	2194.97	2822.64	2820.91	2350.67	2904.02	2288.15	2244.34	2042.28	1817.04	1768.74	1544.15	2384.57	1771.86	2034.57	2379.96	3000.88	2952.07	2552.93
O43823	AKAP8_HUMAN	AKAP8	A-kinase anchor protein 8	2	1035.97	751.121	1455.59	666.016	679.361	1078.6	538.924	703.218	1141.33		1191.14			2098.77	1060.66	897.619	1275.73		797.777	1390.2	652.757	1038.98	380.09	820.651	1309.81	802.948	1605.58	776.569	946.244	1269.79		548.762	834.557	1181.72	825.234	797.237	903.197	813.236	788.274	1115.16
O43826;O43826-2	G6PT1-2_HUMAN;G6PT1_HUMAN	SLC37A4	Glucose-6-phosphate exchanger SLC37A4	2					153.348												487.587					368.897							371.421	815.609				4300.62						628.636
O43837	IDH3B_HUMAN	IDH3B	Isocitrate dehydrogenase [NAD] subunit beta, mitochondrial	7	1777.01	2209.83	1629.55	2721.67	1897.18	1841.42	2582.84	2114.09	1454.7	1400	1000.57		4277.61	2525.71	1894.82	2145.96	1332.58		2018.09	2827.16	1328.66	1656.57	1729.7	2024.78	2402.18	2295.03	2065.13	2153.71	1866.18	2233.74	1653.7	2200.66	2376.8	2171.32	1769.69	2707.94	1995.05	2214.97	2941.62	2062.47
O43847;O43847-2	NRDC-2_HUMAN;NRDC_HUMAN	NRDC	Nardilysin	16	5216.14	3261.18	4015.36	3904.06	5062.54	4380.18	5341.77	4909.38	5699.1	4288.1	3647.32		1849.24	6211.46	4425.34	5357.41	5024.28	4742.72	6134.56	4415.72	4907.41	4828.87	5586.62	5565.69	4624.4	5248.06	6448.16	5628.28	7274.78	5866.84	5292.76	4826.86	4920.09	4445.58	4202.09	3253.36	5323.55	4365.14	3651.34	5370.46
O43852;O43852-3	CALU-3_HUMAN;CALU_HUMAN	CALU	Calumenin	7	16212.7	18980.2	23341	17365.3	14744.5	17618.9	19624.3	18195.8	15933.6	18470.7	17077.5		7603.49	10363.3	11640.5	20293	10005.6	12116.8	19751.1	19455.4	16853.4	21703.2	24514.7	12193.1	23090.1	28877.9	17967.5	15190.2	12221.6	19968.6	19068.6	25629.3	15059.9	18738.3	21599	33038.6	17222.4	25815.1	13934.4	20579.1
O43865	SAHH2_HUMAN	AHCYL1	S-adenosylhomocysteine hydrolase-like protein 1	6	2529.95	2284.33	2692.49	2901.6	2725.9	2191.94	2275.91	2700.51	3001.02	3352.98	1930.89		4313.91	3177.74	2869.72	2889.82	3051.93	2574.04	3412.37	3362.22	3381.41	3211.46	3722.41	2572.52	3443.38	3833.08	2272.23	2994.89	2201.42	2897.07	3449.04	3582.74	2834.89	3071.98	3437.9	2312.12	2739.91	3206.65	2132.51	2460.62
O43913	ORC5_HUMAN	ORC5	Origin recognition complex subunit 5	2	919.33	582.254	679.971	755.501	448.474	409.551		894.041	563.201	858.629					633.464	923.274	398.519		663.535	538.884	502.905	829.738		1096.01	742.098	856.952	689.106	1056.01		458.501	467.408	673.708	492.855		747.749	826.603	509.745	1140.93	830.112	785.166
O43920	NDUS5_HUMAN	NDUFS5	NADH dehydrogenase [ubiquinone] iron-sulfur protein 5	1	1945.87	1798.09	1299.35	3112.73	1499.16	1569.03	2749.78	2300.14	2006.32	1476.3	2892.61				1393.03	1588.58	1500.76		1633.05	1878.44	1253.4	2084.36	1518.67	1624.11	3198.61	1797.93	2084.14	1362.45	1769.35	2137.81	1151.08	2644.72	1415.72	1968.39	1823.31	2916.35	2017.08	2158.91	1707.65
O43929	ORC4_HUMAN	ORC4	Origin recognition complex subunit 4	1	573.165	1010.12		882.059	784.774	1131.68	473.87	1358.7	1384.65	1606.79					270.217	1117.3	779.935		854.802	574.268	575.024	621.087	994.421	1060.22	1010.98	550.025	876.892	592.643		381.553		771.323	901.601	794.288	1106.57	707.001			1039.51	1059.06
O60216	RAD21_HUMAN	RAD21	Double-strand-break repair protein rad21 homolog	8	2941.71	2806.54	3375.86	2886.46	2788.84	2043.09	1590.58	2346.5	3354.3	4864.55	3150.48		1016.7	4449.11	2901.39	2888.92	3247.82	3386	2537.83	1424.98	1397.21	4296.88	4551.98	5148.05	4291.88	2302.04	2761.97	2993.54	4658.22	4120.2	3171.27	4912.61	4196.47	12196	1930.47	2704.53	2670.6	1223.47	2560.4	4261.81
O60218	AK1BA_HUMAN	AKR1B10	Aldo-keto reductase family 1 member B10	6	2584.93	2401.65	4531.03	3826.26	3565.06	4775.24	6430.13		2083.55	2400.53	3107.07			1236.5	2694.56	9005.5	3124.5		2351.18	2385.82	4630.61	5244.14	4038.94	3155.81	2984.19	5340.5	3984.3	4183.7	2872.86	1658.98	5761.14	8040.28	3282.18	4496.14	9244.16	2524.33	4026.25	3474.74	1649.64
O60220	TIM8A_HUMAN	TIMM8A	Mitochondrial import inner membrane translocase subunit Tim8 A	1	1664.36		1392.56		321.53									1011.04	1245.91	852.262	2082.63		1960.72	1425.52					713.2						958.089	1254.28	2507.37	1245.94		463.475	1241.47		2185.2
O60231	DHX16_HUMAN	DHX16	Pre-mRNA-splicing factor ATP-dependent RNA helicase DHX16	5	1050.3	900.327	699.973	1180.54	964.289	945.556	1049.76	902.296	937.125	1203.34	851.793		1042.82	1303.99	904.186	737.939	933.631	1913.01	1101.87	947.876	757.608	783.926	939.306	1567.28	1261.28	1032.61	806.125	766.382	859.303	647.476	1142.88	903.515	1055.33	782.102	831.695	873.352	824.793	1152.41	811.456	1194.04
O60232	ZNRD2_HUMAN	ZNRD2	Protein ZNRD2	3	1901.33	3403.98	1822.59	1474.35	1602.2	2001.22	2213.81	1949.32	3707.86	2592.11	1144.4			1422.29	2242.22	2022.95	3127.75	3141.11	1847.81	2476.96	2735.05	3002.73	2511.68	3387.6	1692.55	3426.05	2918.15	2661.59	1569.42	1692.26	1903.83	2472.35	2178.98	2403.75	1817.55	2811.17	2952.38	2599	2909.95	2105.42
O60256	KPRB_HUMAN	PRPSAP2	Phosphoribosyl pyrophosphate synthase-associated protein 2	8	3594.39	3637.87	4102.2	2961.03	3463.09	2357.78	3067.11	3322.19	4207.5	2343.26	2969.08		3443.1	5366.05	3443.2	2793.61	3834.88	2180.92	3287.49	3728.76	3291.06	3095.21	4121.11	3769.26	3009.81	3211.37	4346.98	4083.27	3296.35	3900.86	4436.53	3245.16	3947.52	4299.76	3700.86	2915.72	2871.96	4928.03	3465.13	3676.73
O60264	SMCA5_HUMAN	SMARCA5	SWI/SNF-related matrix-associated actin-dependent regulator of chromatin subfamily A member 5	22	3967.42	3338.72	3807.13	4331.04	3563.3	3636.42	2947.69	3393.11	3646.57	4442.46	3180.57		4151	3933.41	3317.91	4060.87	3258.99	4175.02	4041.18	4144.84	3108.4	3832.19	3950.4	3946.69	4317.04	3038.31	4319.39	3594.75	3144.38	3329.36	3342.05	3662.14	2783.13	3918.4	3127.03	3208.02	4415.79	3633.18	3825.51	3965.55
O60271;O60271-4;O60271-2	JIP4-2_HUMAN;JIP4-4_HUMAN;JIP4_HUMAN	SPAG9	C-Jun-amino-terminal kinase-interacting protein 4	5	697.216	757.299	994.307		614.109	729.031	896.258	972.96	1024.8	1401.13			971.836	938.484	975.299	853.234	658.264	1899.38	729.998	690.591	653.967	371.781	711.293	528.53	698.51	577.86	775.972	666.3		697.027	1231.97	896.059	788.109	755.163	880.476	1007.36	974.876	809.862	755.119	408.816
O60287	NPA1P_HUMAN	URB1	Nucleolar pre-ribosomal-associated protein 1	8	13678	54982.8	86447.5	31508.5	145535	286847	175241	128392	68158.9	130047	78031.7		83111.2	131806	113020	140858	99619.4	210044	60547.5	134637	46238.6	222394	157232	242251	112497	122938	91544	129028	207423	116265	93861.2	215404	174808	666521	413666	130296	156169	114430	51453.2	253377
O60306	AQR_HUMAN	AQR	RNA helicase aquarius	9	2041.55	2351.26		1881.34	2379.84	1303.46	2411.41	2184.24	2426.89	2267.73	2200.76			1387.1	1232.94	2124.06	2259.61	1547.58	2556.63	957.878	1402.12	1372.99	1489.6	3305.33	1552.88	2595.67	1896.66	2034.65	2910.06	2067.28	1309.53	1980.1	2739.2	1572.51	1156.13	2195.89	1919.71	2568.2	2423.91	884.417
O60313;O60313-2	OPA1-2_HUMAN;OPA1_HUMAN	OPA1	Dynamin-like 120 kDa protein, mitochondrial	8	2476.01	631.952	2090.81	2291.2	3225.48	1934.71	2125.18	2026.61	945.411	1705.54			2863.04	668.559	1103	1682.85	3074.89	1409.55	2054.65	3040.54	1014.99	1858.98		1163.32	2746.6	2041.97	1961.62	1507.19	1372.22	972.998	1601.15	972.891	728.765	2031.62	1010.86	1240.13	2641.77	2380.26	1082.09	2146.81
O60341;O60341-2	KDM1A-2_HUMAN;KDM1A_HUMAN	KDM1A	Lysine-specific histone demethylase 1A	7	1745.9	2076.39	2408.16	2359.46	1833.58	1832.66	1937.5	2010.93	1901.62	1956.86	1710.46		1797.25	2020.91	1452.08	1215.16	1279.3	1213.33	2329.07	2662.23	1769.26	2044.78	1921.35	1781.41	1945.71	1741.62	1937.92	2148.38	2953.97	3316.86	1629.79	1831.54	2045.49	1511.11	1203.62	1246.4	2052.3	1249.57	2119.75	1584.95
O60343	TBCD4_HUMAN	TBC1D4	TBC1 domain family member 4	4	1997.67	1801.37	2261.77	1813.29	1324.35	2160.73	1224.09	1564.89	1882.19	1733.9	1836.47			8237.5	1015.8	2658.04	2353.64	2150.6	1070.25	1273.35	2404.59	1598.16	1193.63	2097.29	2637.2	1977.13	1749.33	2171.21	1899.21	2217.74	1619.84	1946.97	1253.15	1778.49	2519.62	1181.28	1993.24	1995.83	1236.25	1443.72
O60361	NDK8_HUMAN	NME2P1	Putative nucleoside diphosphate kinase	4	35094.6	39602.4	27362.8	30535.9	32392.7	36211	18495.9	32522.1	36276.5	36948	25893.4		30077	28631.5	39811.6	29506.2	32782.7	28462.5	31343.6	34149	32929.4	35374.3	31578.8	38614.2	35846.8	38698.3	39489.2	31148.2	30906.6	33932.8	39147.7	32200.7	36063.3	32259.8	28791.2	41566.1	34108	27614.6	33083.2	33226.9
O60427	FADS1_HUMAN	FADS1	Acyl-CoA (8-3)-desaturase	1	3349.59	2944.53		1765.38	2569.97	2319.48	1985.49	2583.02	3224.72	4336.74	4627.94					2409.87	2542.42	2282.07	2780.32			1882.15			2310.51	2971.17	2319.77		3067.79		3087.56	1615.13	2597.11		4022.13	3812.1	2750.02	2491.64		3519.95
O60437	PEPL_HUMAN	PPL	Periplakin	21		1532.29	2818.5	496.378	1831.28	1663.62	1416.82	1703.77	1198.25	962.849	3377.85		1109.68	2143.54	1205.01	2529.08	1260.3	1261.71	2943.06	1413.7	1679.99	1296.39	1837.67	2404.69	1361.66	1135.11	1233.86		3423.22	1703.72	2183.11	711.548	1894.96	1373.95	2470.36	2959.45	1273.67	2670.08	1332.17	1542.21
O60443	GSDME_HUMAN	GSDME	Gasdermin-E	6	1077.49	872.039	879.555	805.242	924.834	1202.24	814.529	1032.99	471.96	1657.39				682.368	1342.53	1186.47	1289.33	2020.76	2084.37	457.586	602.212	1324.49	914.284	1014.04	606.816	872.128	836.864	1282.94	1466.73	1030.88	972.485	670.208	1351.29	778.097	1305.79	696.638	828.378	979.558	866.413	1003.31
O60488;O60488-2	ACSL4-2_HUMAN;ACSL4_HUMAN	ACSL4	Long-chain-fatty-acid--CoA ligase 4	7	1697	2459.46	2084.52	1457.31	1868.01	1928.61	2192.43	2541.16	1902.95	1958.91	2030.13		2165.34	2394.93	1930.79	1807.74	1056.99	1923.73	1290.59	1351.5	1097.63	1561.47	1256.84	2348.11	1355.86	1470.75	2245.03	1924.22	1390.62	1785.43	2017.15	1503.67	1474.59	1445.95	1778.17	2216.92	1166.8	1801.8	1536.82	1864.32
O60493;O60493-2;O60493-4	SNX3-2_HUMAN;SNX3-4_HUMAN;SNX3_HUMAN	SNX3	Sorting nexin-3	2	2203.9	2004.16	1907.11	2764.23	1952.04	2034.78	2840.12	1995.19	2194.33	2379.95	1513.29			1953.34	2298.28	1706.74	1417.57	1284.82	1819.63	1719.14	2034.3	2210.02	2356	1247.35	2014.27	1294.88	2206.84	3198.66	1695.39	1791.96	1509.87	2204.49	1742.85	2726.97	2030.19	2190.98	1224.71	2656.72	2876.02	2494.29
O60502;O60502-4	OGA-4_HUMAN;OGA_HUMAN	OGA	Protein O-GlcNAcase	4	4005.39	3497.62	4126.42	3533.52	2900.54	3954.48	4694.56	3967.16	3997.03	4089.39	2488.85			2611.38	3658.32	3673.95	3788.27	5378.03	3273.12	3342.65	3929.67	2605.29	2721.71	3224.83	4874.29	5379.56	3606.74	4079.57	3643.4	2668.87	2202.99	3322.66	4471.43	3755.33	3024.84	3596.86	4154.45	3599.16	2446.62	3605.63
O60506;O60506-2;O60506-3;O60506-4	HNRPQ-2_HUMAN;HNRPQ-3_HUMAN;HNRPQ-4_HUMAN;HNRPQ_HUMAN	SYNCRIP	Heterogeneous nuclear ribonucleoprotein Q	13	27861.6	31000.4	26836.6	26333.1	24467.2	25932.5	30324.6	25107.4	28720.1	24482.2	17132.7		4239.76	25819.5	22356.3	20132.6	24933	21669.5	23910.3	29644.3	29713.4	26499.2	25187.7	27618.3	28401.8	22161.4	24448.6	25323.8	32010.9	25793.2	22181.3	26568.1	21865.4	29682.9	28683	20695.4	29676.6	26887.7	27444.8	27836.7
O60518	RNBP6_HUMAN	RANBP6	Ran-binding protein 6	1	12173.5													9013.07						10244.6									15651.5	9962.74
O60524;O60524-3;O60524-4;O60524-5	NEMF-3_HUMAN;NEMF-4_HUMAN;NEMF-5_HUMAN;NEMF_HUMAN	NEMF	Nuclear export mediator factor NEMF	5	870.214	1099.74		768.289	1350.06	869.493	1192.51	965.458	1010.54	1037.53			1380.15	1487.96	573.208	823.306	900.079	899.438	671.988	1127.47	705.072	950.996	1439.06	785.943	737.407	636.834	766.799	1308.87	1072.17	820.193	1140.1	1031.82		682.71	888.909	888.614	1010.73	1234.65	1047.25	1263.31
O60547;O60547-2	GMDS-2_HUMAN;GMDS_HUMAN	GMDS	GDP-mannose 4,6 dehydratase	6	1174.62	2104.99	3180.67	2918.97	3147.54	1615.58	3430.79	3263.58	1901.54	1043.98	4811.63		2315.4	3046.09	2789.01	2296.47	2626.56	1477.98	1526.76	1369.13	3056.69	3387.83	2826.8	2502.83	1938.26	2140.42	2603.45	2733	2407.14	2921.92	2193.72	2110.39	3658.07	2097.03	2234.04	2240.49	2010.31	3495.39	2179.48	2216.21
O60566;O60566-3;O60566-2	BUB1B-2_HUMAN;BUB1B-3_HUMAN;BUB1B_HUMAN	BUB1B	Mitotic checkpoint serine/threonine-protein kinase BUB1 beta	1																946.325				637.157	261.716	500.511								540.409			308.181	369.832					1060.63
O60568	PLOD3_HUMAN	PLOD3	Multifunctional procollagen lysine hydroxylase and glycosyltransferase LH3	7	3272.08	3915.31	2286.12	4447.84	2492.94	3646.31	6021.35	5390.21	2764.54	2079.13	6500.02		697.289	2098.82	2580.73	4234.9	4344.19	1619.7	3021.83	2028.16	2135.36	1545.72	4511.68	5957.03	2343.89	2822.12	3698.69	839.14	1928.71	2156.25	4077.32	6467.31	2349.13	1802.39	1438.4	5149.82	1660.89	5773.27	3017.87	3723.06
O60610	DIAP1_HUMAN	DIAPH1	Protein diaphanous homolog 1	21	3092.84	3576.54	2717.73	2765.76	3209.89	3206.45	3223.87	2577.54	2545.24	3422.3	3229.84		2485.96	3432.87	3609.58	2541.03	2238.15	2759.12	2996.92	2598.11	3304.06	2567.57	2284.23	2326.68	2344.1	2347.07	2228.36	2906.2	2540.67	3076.97	2796.15	2899.58	2438.5	2765.15	2390.6	2451.8	1891.14	2854.21	3351.1	2523.93
O60613	SEP15_HUMAN	SELENOF	Selenoprotein F	1				1384.08	1099.18		609.206	1134.25								1591.73				2012.61	828.283	1143.43				1288.07	738.128				927.672		1368.69			1090.35				990.906
O60645	EXOC3_HUMAN	EXOC3	Exocyst complex component 3	5	1213.44	1395.25	1741.34	1498.5	976.936	1230.47	1535.04	606.918	958.582	1745.75			1350.49	1328.59	937.838	1048.96	1496.98	2188.01	824.973	1252.73	1025.97	1189.51		1333.07	843.138	969.449	1036.31	1566.05	815.284	1331.16	1517.95	772.51	1227.07	1063.42	1328.86	988.388	1224.1	1294.41	1117.75	1287.87
O60664;O60664-3;O60664-4	PLIN3-3_HUMAN;PLIN3-4_HUMAN;PLIN3_HUMAN	PLIN3	Perilipin-3	9	8292.1	10755.3	11717.1	10254.1	11356.4	9939.76	15431.2	14027.1	10192.4	8220.25	11616.5		9808.02	12832.6	11626.9	13516.4	8316.25	8127.09	11245.4	10534.3	10839.7	10815.5	12690.8	10091.1	9069.73	12022.1	9993.25	11640.7	8668.3	11734.8	13813.6	10521.3	12784.3	10174.1	8795.18	12600.9	7461.83	9372.76	9850.18	11447.7
O60678;O60678-2	ANM3-2_HUMAN;ANM3_HUMAN	PRMT3	Protein arginine N-methyltransferase 3	4	1293.67	1966.06	2185.32	1906.74	1442.65	1515.43	1347.55	1716.14	2360.38	1814.52	1159.31		1420.72	1968.39	1509.89	1779.8	1539.03	1101.11	1940.53	1829.78	1813.65	1867.1	1590.79	1874.81	2075.97	1546.33	1489.19	1372.65	1541.1	2579.6	2152.18	1906.91	1590.35	1789.63	1750.49	1483.03	2190.64	975.819	1471.87	1462.4
O60684	IMA7_HUMAN	KPNA6	Importin subunit alpha-7	3	2179.33	1955.93	1811.17	2508.14	1673.25	1983.72	2195.17	1651.4	2101.54	3163.7	1683.33			2608.63	1840.16	2312.81	2392.43	2987.86	2007.8	2473.35	2557.88	2045.42	1840.17	2258.16	2404.96	1902.57	1868.14	2430.53	1656.21	1990.65	2637.29	1972.69	1520.15	1254.41	2587.7	1760.29	2209.53	1425.74	1472.93	2698.01
O60701	UGDH_HUMAN	UGDH	UDP-glucose 6-dehydrogenase	11	6833.06	9026.9	12928.3	11873	15646	8859.19	5985.13	7760.7	8486.02	9274.39	7375.89		7906.43	10861.2	9568.09	10698.1	11392.3	9368.01	7395.71	7447.87	9372.48	6094.35	13289.6	6510.94	4184.61	5866.55	6976.77	3728.41	4628.78	8423.25	11578.6	8455.8	17506	11773.1	6913.84	16341.4	5277.3	11726.5	8995.59	10846.1
O60716;O60716-10;O60716-11;O60716-13;O60716-2;O60716-3;O60716-5;O60716-9	CTND1-10_HUMAN;CTND1-11_HUMAN;CTND1-13_HUMAN;CTND1-2_HUMAN;CTND1-3_HUMAN;CTND1-5_HUMAN;CTND1-9_HUMAN;CTND1_HUMAN	CTNND1	Catenin delta-1	10	2767.86	3018.58	3459.28	2717.27	2935.43	2510.78	3718.2	3103.11	2500.07	3506.58	1990.16		3387.31	3122.31	2554.31	2372.23	2680.33	3100.02	2454.98	3015.87	3305.16	2666.59	2852.51	2660.36	2418.53	2654.93	2894.25	2804.64	2097.82	2949.96	3364.02	2347.52	3555.19	3064.53	2094.56	2845.45	2445.66	2970.15	2900.22	3554.52
O60739;P41567	EIF1B_HUMAN;EIF1_HUMAN	EIF1;EIF1B	Eukaryotic translation initiation factor 1b	2	5351.71	5647.03	6873.65	5944.01	5660.99	7218.6	8286.84	7451.17	7272.66	6282.13	3823.21			6633.62	6245.42	8802.09	8948.43	5800.24	6759.72	6641.64	6602.58	8405.77	6808.36	6155.38	5930.77	6426.44	6467.58	8013.3	7713.42	5451.9	6097.22	6886.11	6821.32	6855.84	6057.9	5694.6	6797.87	7912.25	11516	7609.09
O60749	SNX2_HUMAN	SNX2	Sorting nexin-2	10	3363.86	3673.09	4148.01	2957.34	3245.43	4480.45	3586.35	3815.18	3002.22	3531.88	3244.79		3503.36	3262.13	2966.92	3076.92	3416.26	2679.29	4164.34	3669.92	4063.91	2750.44	3250.01	3845.19	2892.83	2692.01	4011.33	3377.67	3609.71	3794.43	3744.37	3535.89	4756.43	4679.89	3364.78	3174.44	3291.23	3763.26	3328.32	3103.55
O60762	DPM1_HUMAN	DPM1	Dolichol-phosphate mannosyltransferase subunit 1	6	4610.81	4811.32	4241.16	5766.81	4960.01	3549.81	3900.59	5550.39	4727.95	5078.09	3763.55		5176.87	4724.65	4758.36	3913.03	4779.48	4996.36	4339.81	2708.69	3240.28	3876.55	4616.34	3119.98	5729.67	5217.88	3723.64	3150.09	4215.77	3358.32	5037.29	4720.2	4228.15	5351.9	4494.16	3816.5	4899.29	5890.04	2775.08	4543.59
O60763;O60763-2	USO1-2_HUMAN;USO1_HUMAN	USO1	General vesicular transport factor p115	14	3010.27	2241	2176.99	3158.57	2077.39	1774.93	2224.67	2392.23	1967.8	2756.2	1396.05		1452.78	1396.66	1791.69	2819.38	1747.16	2547.28	1966.9	1727.93	2026.96	2576.55	1551.98	2086.23	1737.29	2411.42	1763.91	2942.76	2078.61	2359.71	1789.08	3076.03	2011.97	1923.57	2089.16	3085.46	1929.01	1714.05	2045.16	2753.54
O60814;P57053;P58876;P62807;Q5QNW6;Q5QNW6-2;Q93079;Q99877;Q99879;Q99880	H2B1C_HUMAN;H2B1D_HUMAN;H2B1H_HUMAN;H2B1K_HUMAN;H2B1L_HUMAN;H2B1M_HUMAN;H2B1N_HUMAN;H2B2F-2_HUMAN;H2B2F_HUMAN;H2BFS_HUMAN	H2BFS;HIST1H2BD;HIST1H2BH;HIST1H2BI;HIST1H2BK;HIST1H2BL;HIST1H2BM;HIST1H2BN;HIST2H2BF	Histone H2B type 1-K	5	1515330	1034160	1232830	1790600	1267990	1571150	829034	845402	1341950	1205610	1328810		1797400	1131290	1350960	1067550	1397090	1217880	1115200	1093680	787530	1193440	1175910	1184500	1316140	1121720	1592090	1292770	1317770	1001440	1003510	1465360	899122	1041320	1304920	624050	1312200	962427	1275120	1216850
O60825;O60825-2	F262-2_HUMAN;F262_HUMAN	PFKFB2	6-phosphofructo-2-kinase/fructose-2,6-bisphosphatase 2	6	1494.25	1553.66	1456.46	930.193	1451.84	1030.66	3113.66	1575.24	1032.88	1672.35	862.336			1286.68	1114.65	1753.39	1169.03	1552.12	1338.83	1478.23	1258.53	946.24	1046.71	1233.23	906.903	1414.83	1124.39	1376.09	1041.75	1204.94	2452.63	1526.18	1947.8	1125.97	1064.4	2172.39	1025.55	1749.98	602.463	1381.85
O60826	CCD22_HUMAN	CCDC22	Coiled-coil domain-containing protein 22	5	1036.51	1178.14	1474.04	981.05	932.05	858.198	897.376	511.625	710.49	767.933	1378.84			1964.62	893.856	1459.84	757.474	979.056	998.508	379.364	809.271	1155.11	765.086	1322.56	842.111	482.768	870.012	1379.3	1287.63	764.308	1450.52	704.612	579.554	1125.15	735.856	1037.73	1675.29	1516.63	675.092	1241.21
O60828;O60828-2;O60828-4;O60828-5	PQBP1-2_HUMAN;PQBP1-4_HUMAN;PQBP1-5_HUMAN;PQBP1_HUMAN	PQBP1	Polyglutamine-binding protein 1	2	738.65	1288.83		1124.39	427.815	944.248	1113.35	1176.65	1610.92	1458.08					1759.91	899.117	1321.22	2494.21	1052.67	1287.5	1372.09	1202.43	1233.36	1500.79	1541.73	1762.78	1141.31	883.452	1788.66	1427.73		451.54	1766.82	1578.12	2001.77	1116.35	689.25	791.637	2076.4	1337
O60832	DKC1_HUMAN	DKC1	H/ACA ribonucleoprotein complex subunit DKC1	6	4659.45	4646.45	5051.77	5044.4	4366.83	4169.26	3474.06	4672.32	4245.69	5716.93	3721.6		4055.2	4296.89	2913.48	3982.7	3742.67	4478.69	4280.76	4569.48	3547.17	4994.83	4928.67	4914.69	5515.08	4216.2	5423.29	4471.42	5830.08	3594.38	3874.39	4119.06	3813.67	3959.78	4531.48	3649.07	4747.17	5048.9	4757.8	4633.19
O60841	IF2P_HUMAN	EIF5B	Eukaryotic translation initiation factor 5B	21	4966.39	4741.32	4744.88	5991.99	5197.51	4572.53	4227.06	4998.85	5353.52	5497.63	5471.84		3383.08	5031.38	5701.03	5855.65	5226.07	3846.18	5057.27	5983.77	5843.44	5512.26	5349.66	4362.04	5738.06	4494.76	5637.85	6021.14	4697.66	4569.41	4824.27	5350.45	4160.67	5423.05	5377.74	4554.54	4757.38	5378.23	5313.07	5904.74
O60869	EDF1_HUMAN	EDF1	Endothelial differentiation-related factor 1	4	5374.73	6751.95	8572.14	6991.84	9133.97	9404.96	8826.09	7317.63	8293.72	7297.91	9939.56		5394.47	9823.5	6990.01	6852.31	6571.45	8250.18	6482.63	8287.01	8623.99	8087.69	7323.03	8216.58	8985.19	6406.98	7289.12	7168.67	10834.8	8152.6	6701.9	9703.57	7487.75	7555.54	6175.16	5895.35	8618.3	8494.61	8571.28	10736
O60884	DNJA2_HUMAN	DNAJA2	DnaJ homolog subfamily A member 2	4	4940.09	6841.29	5446.41	4782.72	4953.76	3521.36	3502.9	5451.9	6060.92	3408.36	4515.3		4925.72	4329.77	4791.41	3767.94	5803.22	4528.13	3852.33	3925.18	4794.3	4454.58	4621.64	5242.43	4331.81	4365.02	3789.7	4769.78	5203.71	4563.53	5717.75	3871.24	6209.26	5056.25	4222.15	4700.81	3729.23	4343.48	5647.68	4729.59
O60885	BRD4_HUMAN	BRD4	Bromodomain-containing protein 4	2				1431.75	1465.19	679.781			992.477		1302.58					1334	2496.85		1501.27		796.489				1392.55	516.37			1256.42			376.141			2127.58		726.504		2493.7
O60888;O60888-2;O60888-3	CUTA-2_HUMAN;CUTA-3_HUMAN;CUTA_HUMAN	CUTA	Protein CutA	2	10515.3	10988	7181.03	11551.6	11029.9	11878	12336.8	10894	9530.25	8781.86	10958.2			9128.67	13069.1	8741.22	12462.5	11729.2	8609.96	8237.52	8926.69	8202.02	8898.02	10435.5	10360.3	8537.16	7445.08	9021.05	9548.52	9351.89	10353.1	8105.94	11979.3	10196.5	12780.6	11186.4	7120.33	9912.13	8500.85	8546.83
O60925	PFD1_HUMAN	PFDN1	Prefoldin subunit 1	3	4369.35	5420.79	3629.61	4651.8	5216.74	3971.83	5320.46	4535.86	4675.74	4052.73	6390.24		4384.82	2969.86	3482.73	4612.69	4184.71	2355.3	4548.14	3860.28	5118.81	4149.67	4651.01	4004.61	4162.9	4881.94	4280.59	4747.45	2746.86	3433.22	5200.1	4476.1	4259.18	4302.81	4056.92	5346.43	4682.17	3708.05	4487.74	4538.52
O60934	NBN_HUMAN	NBN	Nibrin	3	604.695		1033.67				1459.73	440.431	424.996	312.869			1284.87			678.473		932.431	597.606	822.138	281.726	152.757		662.091	802.367	482.907			634.578	374.283	577.855	406.086		610.071	1225.15		481.153	966.905	563.399	757.332
O60942;O60942-4;O60942-2;O60942-3	MCE1-2_HUMAN;MCE1-3_HUMAN;MCE1-4_HUMAN;MCE1_HUMAN	RNGTT	mRNA-capping enzyme	2		494.716		712.012	762.774	446.362		543.896			1165.84				650.271	495.866	647.566	671.385	728.771		916.104	634.924		847.571	951.092	852.193		320.038			759.87	985.377			564.61		751.481	699.029	570.214	870.811
O75027;O75027-2	ABCB7-2_HUMAN;ABCB7_HUMAN	ABCB7	ATP-binding cassette sub-family B member 7, mitochondrial	7	2698.98	1912.12	2713.23	2496.25	2442.65	2768.44	2097.58	2366.82	1869.56	1734.14	3559.72		2796.31	2738.03	2313.42	2720.93	2129.19	2487.46	2404.32	2299.66	1541.05	1841.22	2006.16	2691.25	2689.47	3701.45	2907.72	3325.12	2487.09	1826.57	1728.11	2924.95	2396.83	2292.36	2352.93	3063.02	2587.88	1894.44	2064.11	2165.52
O75044;Q7Z6B7;Q7Z6B7-2	SRGP1-2_HUMAN;SRGP1_HUMAN;SRGP2_HUMAN	SRGAP1;SRGAP2	SLIT-ROBO Rho GTPase-activating protein 2	1	641.061	704.323	434.289		435.022		833.353	696.97	365.886		739.77			393.92	829.77	727.019	660.489		650.458	930.668	564.742	284.646	485.825	758.016	342.342	625.358	713.426		436.449	816.892	588.961	409.021	472.084	564.59	824.729	421.884	697.721			696.235
O75083	WDR1_HUMAN	WDR1	WD repeat-containing protein 1	10	6503.43	7010.22	6812.98	7037.19	7917.07	7597.08	6689.8	8313.38	7701.87	5617.37	6764.58		7460.71	6341.76	7690.67	6515.68	7274.57	6392.29	9138.78	5633.66	8214.04	7002.29	6172.78	7446	6963.65	8788.91	6761.63	6536.39	6211.52	7651.37	8811.11	5766.99	8141.61	6356.53	7105.53	9636.52	6199.77	6595.99	5950.85	7516.76
O75116	ROCK2_HUMAN	ROCK2	Rho-associated protein kinase 2	11	2715.12	2527.15	2731.25	3064.44	2137.04	2543.92	1931.78	2367.35	2449.27	2005.43	2232.5		1681.63	2237.48	2461.76	2351.49	2431.13	2416.79	2613.59	1948.4	3062.02	2132.97	1851.69	2094.18	2168.98	2106.58	2216.67	1965.58	2086.17	2034.6	2347.61	2129.01	2442.22	1908.35	2595.16	2401.94	2576.7	2486.13	2040.3	2908.81
O75122;O75122-3	CLAP2-3_HUMAN;CLAP2_HUMAN	CLASP2	CLIP-associating protein 2	4	795.285	348.581	634.038	642.477	941.002	473.203	266.012	657.219	620.363	1234.97	1227.77			980.913	769.791	1061.02	1220.13	806.039	629.917	413.559	580.725	651.862		656.458	616.492	701.708	844.246	773.875	816.924	566.984	773.775	1025.84	1062.42	434.642	451.553	622.182	782.692	719.403	530.161	578.411
O75131	CPNE3_HUMAN	CPNE3	Copine-3	6	8528.66	6653.17	4786	6042.47	5826.81	6045.32	5460.23	5850.65	6148.38	5002.55	2874.84		4096.8	4441.18	6277.31	5651.72	4563.48	6282.18	5824.94	5336.97	5038.4	6309.75	5382.49	6583.39	6479.51	6885.41	5485.08	4652.31	8379.33	5397.51	7560.21	6529.36	7143.17	7535.38	5920.4	4867.89	7301.16	7206.86	7575.77	6476.11
O75146	HIP1R_HUMAN	HIP1R	Huntingtin-interacting protein 1-related protein	2	609.45						855.96		606.086		1026.52				501.998						483.584	612.498			593.831	645.975					292.232	634.124	658.568			690.943	648.291	556.689	566.383	587.013
O75150	BRE1B_HUMAN	RNF40	E3 ubiquitin-protein ligase BRE1B	8	861.346	926.337	1274.28	1115.01	1084.14	979.327	1054.46	1579.61	1421.45	1682	1168.83			2079	750.087	2229.07	868.354	1650.31	1332.03	1312.94	1609.84	1340.18	1090.05	2515.18	627.917	688.393	1019.45	1212.71	1543.73	1855.52	1243.4	610.084	1397.79	1543.15	1743.67	1133.11	1124.88	1821.62	1450.06	1216.41
O75152	ZC11A_HUMAN	ZC3H11A	Zinc finger CCCH domain-containing protein 11A	5	1042.07	1206.11	1059.42	1517.2	1073.28	624.212	680.33	967.277	646.246	1243.5				1094.84	1203.78	1550.99	1272.19	1246.1	1108.1	1053.63	1041.64	1275.11	1169.92	1477.99	1032.13	980.504	800.07	1478.52	1240.56	1435.43	754.567	1294.75	1075.83	1254.46	1394.86	1107.38	1076.45	707.732	866.234	1134.04
O75153	CLU_HUMAN	CLUH	Clustered mitochondria protein homolog	16	3453.75	3314.77	3204.69	4103.36	3257.07	4010.35	2976.89	3109.26	4674.02	3022.45	2082.55		1705.89	3112.89	4576.52	3370.46	2519.05	4806.58	3644.21	4644.43	3938.51	4503.65	4075.15	3641.16	4582.69	3783.51	4049.63	5442.93	4388.88	3084.57	2619.96	3030.7	2371.37	4000.71	2613.9	2689.85	3759.7	2587.56	4194.34	3894.53
O75157;O75157-2	T22D2-2_HUMAN;T22D2_HUMAN	TSC22D2	TSC22 domain family protein 2	2	1688.72	1538.13	814.494		1228.79		1602.05		1500.01						1297.08	1254.97	1846.96	1242.43	671.808	1524.97	895.683	735.428		1114.99	520.487		552.469	1701.89		1090.49	1358.4	694.856	843.411	921.102		1082.83		1625.04		869.142
O75165	DJC13_HUMAN	DNAJC13	DnaJ homolog subfamily C member 13	6	730.466	891.981	799.536	612.788	498.208	683.46	1079.37	993.762	922.268	877.763			1130.83	844.167	746.379	759.237	687.911		1021.92	604.273	672.685	627.321		906.268	506.555	821.402	789.704	1080.67	631.771	923.677	633.154	880.183	810.802	1125.08	592.767	971.983	711.376	907.834	1043.99	943.282
O75179;O75179-2;O75179-7	ANR17-2_HUMAN;ANR17-7_HUMAN;ANR17_HUMAN	ANKRD17	Ankyrin repeat domain-containing protein 17	6	2310.74	2380.69	1875.63	2713.05	2620.19	2303.32	1741.12	2889.15	2342.42	2686.2				3515.62	2115.07	1961.73	2358.14	3046.96	2346.72	3581.95	3067.78	3062.21	3559.74	2524.63	2014.45	2607.37	3003.83	4087.71	3251.25	2612.76	2271.5	2494.84	2954.63	3681.45	2569.84	2519.53	2416.06	2864.8	3244.77	2730.32
O75190;O75190-3;O75190-4	DNJB6-3_HUMAN;DNJB6-4_HUMAN;DNJB6_HUMAN	DNAJB6	DnaJ homolog subfamily B member 6	1		1508.7	1780.61				971.666							1997.57	638.99	1250.62			926.557		1783.89		1407.77		1613.47	856.618			1363.51		1276.15	892.749					1883.76
O75208	COQ9_HUMAN	COQ9	Ubiquinone biosynthesis protein COQ9, mitochondrial	1			368.279	944.028	866.421	814.667		876.947	1044.73						1094.66	619.944	840.848			714.943	504.676	498.135			928.486		332.631	918.478			1744.58		783.326	1120.52	747.726	402.508	915.231	1558.61	945.269
O75223	GGCT_HUMAN	GGCT	Gamma-glutamylcyclotransferase	7	5810.72	4998.55	4957.66	5277.33	6061.02	7653.64	5996.94	6180.51	5784.79	5011.67	4336.11		7556.87	6731.02	6282.2	6859.84	5209.74	5564.85	7133.06	5463.35	5036.17	4779	4487.95	4392.39	5453.49	5243.28	5054.12	6964.63	4588.18	4948.1	4398.4	4786.6	4419.18	4417.68	6523.5	4372.72	5511.58	5254.01	3982.9	6910.46
O75251;O75251-2	NDUS7-2_HUMAN;NDUS7_HUMAN	NDUFS7	NADH dehydrogenase [ubiquinone] iron-sulfur protein 7, mitochondrial	2	844.369	1333.94	1312.75	1187.33	1544.53	1768.32	1129.48	1407.37	572.676	561.395	986.035		1446.06	1479.45	884.11	594.743	1761.07		1051.07	1922.85	683.461	1729.5	1181.36	2043.27	2061.91	1291.69	1581.73	2016.46	1609.59	1711.6	1292.46	1903.51	1306.29	1109.34	1435.42	2264.09	1123.74	1618.5	1501.84	1987.66
O75306;O75306-2	NDUS2-2_HUMAN;NDUS2_HUMAN	NDUFS2	NADH dehydrogenase [ubiquinone] iron-sulfur protein 2, mitochondrial	7	6460.06	6447	5225.24	7902.92	7010.7	6157.6	8083.27	6109.05	6407.44	6559.6	5107.69			4799.95	5759.45	7392.84	5394.49	5647.75	5049.14	7539.71	5290.72	6498.57	6631.9	7180.11	7330.67	7389.37	7052.08	5395.66	5222.38	6869.11	4124.93	7073.45	6946.97	6387.75	5762.49	7687.93	7430.73	7732.83	5594.69	6019.43
O75312	ZPR1_HUMAN	ZPR1	Zinc finger protein ZPR1	3	629.551				681.111	803.845	756.852	617.449	1148.27						453.427	726.852	481.215	1101.94	637.263	1568.53	716.472	964.494	816.808	723.483	523.579	632.382	530.135	920.922	825.097	661.788	481.082	729.438	917.515	743.022	611.903	513.595	990.872	711.709	851.64	782.822
O75330;O75330-2;O75330-3;O75330-4	HMMR-2_HUMAN;HMMR-3_HUMAN;HMMR-4_HUMAN;HMMR_HUMAN	HMMR	Hyaluronan mediated motility receptor	1				1522.6												694.279	1069.61									525.959		692.45			693.247						987.461
O75340	PDCD6_HUMAN	PDCD6	Programmed cell death protein 6	3	10081.8	8644.09	8463.8	12027.7	12550.3	11323	13345.8	9459.9	11945.7	12114.3	9621.46			8893.24	11070.2	9937.54	7533.99	12824.4	10511.1	9400.8	9735.57	9278.34	13012.2	12284.5	12371.7	12110.1	12098.7	12954.1	11281.5	11208.3	11258	10942.6	9902.64	12301.6	12828	15220.2	9688.31	11978.7	12802.2	10411.5
O75347	TBCA_HUMAN	TBCA	Tubulin-specific chaperone A	4	15188.9	16840.6	15215.4	16364.5	16324.9	15931.1	14744.6	14776.4	17096.7	18297	12175.1		19402.8	17802.1	19331.2	14598.7	15571.8	14502.3	18196	17399.2	14948	17069.4	15457.6	16581.1	16705	16356.5	16854.9	17813.8	16058.8	15694.5	16709.7	13406.9	16605.5	15658.5	14274.6	17900.1	17445.2	13952.2	18891.1	18475.8
O75348	VATG1_HUMAN	ATP6V1G1	V-type proton ATPase subunit G 1	2	1681.24	2124.55	1777.06	2161.17	2252.08	1624.52	2549.72	1500.73	1903.52	1975.68	1621.9		1731.37	2053.89	2488.73	1959.56	2395.82	2826.52	2367.9	2099.94	2048.34	2259.61	2219.4	2168.53	2059.71	1874.83	1457.94	1983.95	1906.05	2166.79	3125.66	1376.78	2051.38	2495.13	1786.87	1505.51	1977.02	1080.63	1616.02	2301.51
O75351	VPS4B_HUMAN	VPS4B	Vacuolar protein sorting-associated protein 4B	3	2897.02	1717.46	2202.73	2227.2	3230.07	3044.07	1638.19	2293.32	3149.24	1712.65	1814.98			2226.81	2049.49	2218.47	2854	3126.36	2012.95	2007.79	2158.65	2527.43	2248.81	2805.58	1521.03	1493.27	3477.51	2613.09	2207.19	2129.57	3218.35	2153.95	2800.57	2508.19	2374.13	1915.33	1761.25	2386.21	2465.17	2238.14
O75352;O75352-2	MPU1-2_HUMAN;MPU1_HUMAN	MPDU1	Mannose-P-dolichol utilization defect 1 protein	2	1851.67	2130.55	2437.41	2186.33	2226.51	2665.33	2239.35	2752.82	2949.04	3417.96				2573.37	2262.49	1961.97	3375.6	3642.56	2082.51	1872.4	2301.61	2073.71	2920.52	1911.1	2588.62	4554.04	2497.46	2332.29	1563.77	1343.45	2330.32	2041.8	3465.13	1360.32	2666.76	3459.62	2637.3	2957.6	2235.96	3419.14
O75367;O75367-3	H2AY-3_HUMAN;H2AY_HUMAN	H2AFY	Core histone macro-H2A.1	11	18581.8	18968.4	18568.1	22321.4	18026.5	23740	18892.5	17607.2	19039.2	21025	21545.4		29136.4	15699.1	19743.4	14603.8	16738.2	16846.1	24901.3	17090.2	20046.6	20065	20874.5	22079.6	25354.8	17845.8	22141.3	20369	19587.9	18688.3	16118.1	22631.7	18006.1	17704	21887.1	17287.4	19554.6	19142.2	16657	20436.5
O75368	SH3L1_HUMAN	SH3BGRL	SH3 domain-binding glutamic acid-rich-like protein	4	3961.14	3419.37	5442.64	3761.64	5723.24	4005.53	3370.48	3483.75	3680.59	4293.12	4148.61		2033.11	3250.36	2158.96	1145.97	1954.44	2625.21	2105.04	2701.55	3194.27	2496.29	6534.21	2777.44	3677.04	2863.87	2022.78	2862.37	2263.49	2878.69	2816.4	2579.46	6081.11	5349.79	4048.04	4295.35	3323.02	2932.99	2207.34	2974.48
O75369;O75369-2;O75369-8;O75369-9	FLNB-2_HUMAN;FLNB-8_HUMAN;FLNB-9_HUMAN;FLNB_HUMAN	FLNB	Filamin-B	73	21884.1	22293.7	26158.4	22085.7	21691.5	20607.1	36955.1	32877	19915.9	23881.5	27141.6		10849.6	18943.7	27489.2	19123.8	30695	25822.1	23729.3	20950.5	24430.3	21512	20947.6	30343.4	13351.1	22350.1	18172.3	20696.8	17644	17154.3	30590.5	17442.3	33960.5	23690.6	27733.6	27960.6	13737.8	30955	18149.9	27423.3
O75381;O75381-2	PEX14-2_HUMAN;PEX14_HUMAN	PEX14	Peroxisomal membrane protein PEX14	3	1070.64	1006.68	871.439	1064.82	1552.42	1233.09	967.469	1000.89	1241.29		1422.92				1632.78	869.195	1303.95	856.581	483.518	893.792	1209.73	967.545		1843.62	813.426	1226.84	998.183	715.38	1643.21		1219.05	1341.94	1539.26	1177.91	1155.98	1163.45	1296.45	1945.72	1082.76	798.493
O75390	CISY_HUMAN	CS	Citrate synthase, mitochondrial	10	12849.9	11003.3	9560.65	10324	13817.9	12254.7	13450.9	12386.8	11455.8	11766	10201.8		13556.1	10370.8	12720.9	10723.1	11947.4	13090.6	11055.2	12602.6	10102.5	11785.6	10455.4	13243.3	14620.9	13828.6	14373.7	12787.8	13334.1	12088.4	11495.1	13862.5	12030.9	10491.4	9234.09	12758.2	10997	11528.2	14000.6	10359
O75391	SPAG7_HUMAN	SPAG7	Sperm-associated antigen 7	2	1868.66	1298.93	1422.92	1536.43	1451.64	1401.77	1477.31	1643.91	1509.76	2411.63	1230.35			2078.91	1712.35	1398.49	2183.66		2124.22	1421.47	1790.23	1866.14	1450.21	1731.58	1122.37	1132.02	1830.75	1904.29	2711.38	1075.55	1963.17	1273.71	1975.67	1869.4	1969.46	1450.01	1849.04	2034.97	1463.67	1937.49
O75396	SC22B_HUMAN	SEC22B	Vesicle-trafficking protein SEC22b	7	8118.19	7480.45	9440.64	8218.09	10001.5	7660.65	8903.58	5754.64	7499.9	8666.07	6166.85		9492.81	5463.96	6324.49	6261	6450.52	8058.81	8278.76	6919.96	9381.26	8015.92	9224.67	8244.82	8450.13	9757.63	6356.4	6694.1	7185.28	7664.61	8739.15	8298.32	9257.81	8471.71	10562.1	10227.6	7615.64	10352.3	6327.07	6202.24
O75400;O75400-2	PR40A-2_HUMAN;PR40A_HUMAN	PRPF40A	Pre-mRNA-processing factor 40 homolog A	8	20924.9	20675.2	22846.5	22686.7	21173.9	25223.1	25250.5	17663	19418.4	16430.1	15902.1		1695.14	16984.4	22382.7	22714.3	22568.2	20360.4	20705.5	19101.9	10361.1	19450.8	18557.9	16404.5	22564.3	23755.2	22314.5	21215.1	23521.8	18453.7	21343.6	22506.1	24138.7	19513.5	18459	22230.6	21204.3	21546.3	13629.2	20094.7
O75410;O75410-2;O75410-3;O75410-7;O75410-4;O75410-5;O75410-6	TACC1-2_HUMAN;TACC1-3_HUMAN;TACC1-4_HUMAN;TACC1-5_HUMAN;TACC1-6_HUMAN;TACC1-7_HUMAN;TACC1_HUMAN	TACC1	Transforming acidic coiled-coil-containing protein 1	1			1399.01							812.127																	571.888					654.618			1081.38
O75436	VP26A_HUMAN	VPS26A	Vacuolar protein sorting-associated protein 26A	9	6465.04	8575.38	8572.38	7673.21	8407.74	7647.69	9590.7	7385.38	7214.17	6268.06	8668.36		8437.17	7880.46	5926.24	7348.95	8052.07	8341.14	7058.49	6242.44	6996.25	7246.26	8507.77	6771.56	8775.59	6225.85	7661.77	7835.89	6921.64	5988.92	7644.74	7464.57	8736.98	6945.15	8253.67	7147.31	6963.82	8351.37	6935.71	7549.82
O75439	MPPB_HUMAN	PMPCB	Mitochondrial-processing peptidase subunit beta	9	9040.62	8486.86	7868.97	10097.5	10066.8	7699.75	8143.51	9787.87	9598.71	6807.3	7935.82		8265.39	8480.7	6507.73	6592.18	8275.52	7509.57	9466.49	8593.56	7529.63	10152.9	9058.65	9583.6	9055.4	9343.99	8144.85	10422	7748.51	10722.3	8155.46	8701.16	7946.89	9760.15	6869.95	7651.84	8643.27	9442.78	9460.03	8588.48
O75475	PSIP1_HUMAN	PSIP1	PC4 and SFRS1-interacting protein	4	4324.7	3026.24	4120.96	3822.48	2985.55	3861.8	2708.24	3182.08	2767.2	3231.78	3414.22			3876.73	4005.41	4452.06	3511.79	2752.81	3685.76	3867.33	3404.41	2898.36	2070.15	2713.68	4770.98	2956.85	3738.45	2993.5	2981.68	2437.65	3284.62	3896.4	4161.02	4215.94	4196.18	2743.2	3969.81	2794.26	2458.37	3546.85
O75477	ERLN1_HUMAN	ERLIN1	Erlin-1	3	1052.42	1910.55	2040.75	812.516	1138.67	1356.04	1312.3	1433.5	1355.76	1009.2	1330.15		1037.28		1337.91	1266.38	1236.27	452.136	1237.05	1123.38	679.131	1614.58	992.835	1594.63	1900.96	1188.8	1012.96	926.285	1615.23	1090.15	1525.64	1078.62		2301.05	1316.97	1815.02	1934.11	1521.72	995.594	1160.38
O75489	NDUS3_HUMAN	NDUFS3	NADH dehydrogenase [ubiquinone] iron-sulfur protein 3, mitochondrial	7	5040.47	5285.7	4254.76	6706.68	6155.27	5558.94	5668.99	4909.39	5189.46	4472.86	3953.04			3023.2	5029.2	4384.94	3417.06	4547.79	4824.56	6045.78	4115.73	5477.22	5011.31	5889.33	5659.11	6314.6	6706.59	4916.38	5428.99	5425.37	4179.82	5277.5	5820.52	5501.36	5067.36	6443.23	5479.69	5789.7	4751.91	4489.79
O75494;O75494-2;O75494-3;O75494-4;O75494-5;O75494-6	SRS10-2_HUMAN;SRS10-3_HUMAN;SRS10-4_HUMAN;SRS10-5_HUMAN;SRS10-6_HUMAN;SRS10_HUMAN	SRSF10	Serine/arginine-rich splicing factor 10	5	6317.48	4095.54	4888.52	6830.82	6071.61	5588.02	4683.28	4938.51	5280.45	5322.02	3946.83		5039.13	5950.35	6007.96	5676.98	5203.83	4688.3	5725.86	6822.14	5196.43	6025.42	5209.76	6310.59	5838.66	5161.26	6516.56	5050.6	5320.36	4677.94	4889.35	5462.94	5065.02	5700.98	5587.28	4156.21	6676.38	5873.68	5750.74	6047.95
O75496	GEMI_HUMAN	GMNN	Geminin	1	2110.26			2120.67	2025.85	1891.58	3171.55		1548.61				1355.94		1790.12	2162.72	968.872		1232.19			1471.52				1181.02	1670.27					1521.28		1666.53	1693.18	273.255	1599.83	945.797	989.987
O75506	HSBP1_HUMAN	HSBP1	Heat shock factor-binding protein 1	1	980.113		1493.9	996.365	1248.69	559.285	805.273	1068.22	1765.39	1359.28	604.442		704.864	2242.58	606.34	768.583	1574.72	730.086	640.593	738.11		787.468	1013.13	2193.36	444.057	1055.41			815.629	519.026		537.023	1197.27	1521	627.546	785.665	748.051	870.614	798.971
O75521;O75521-2	ECI2-2_HUMAN;ECI2_HUMAN	ECI2	Enoyl-CoA delta isomerase 2, mitochondrial	4	1662.89	1874.1	2303.2	2361.44	1443.69	1680.93	1447.58	1650.25	2675.15	1754.8	1772.04		2944.55	2106.17	1098.04	1599.15	2085.27	1159.69	1531.21	2097.37	1318.83	951	1071.58	1955.27	1996.75	1424.84	1735.39	1727.83	1168.33	1409.66	2103	2223.35	1562.32	1753.19	1493.3	2523.45	1702.94	2420.85	1791.77	2003.78
O75530;O75530-2;O75530-3	EED-2_HUMAN;EED-3_HUMAN;EED_HUMAN	EED	Polycomb protein EED	2	594.445	322.679					461.179		607.456	832.112	687.123			374.616		609.617			329.962			429.49	330.747		476.518		370.976					394.397					292.509	378.531	417.288
O75531	BAF_HUMAN	BANF1	Barrier-to-autointegration factor	4	15784.5	12297.3	13357.8	18859.3	14985.9	15369.6	13345.1	15948.3	15283.3	15955.3	9614.27			18776.1	9332.27	9734.52	7179.2	16973.6	16117.9	16737.2	16198.8	14603.9	14103	17709.2	18123.2	16060.3	14300.5	13145.3	13922.9	13906.6	16604.7	15344	16966.1	19073.1	12533.1	16710.7	14298.3	13268.4	19043.4	14887.4
O75533	SF3B1_HUMAN	SF3B1	Splicing factor 3B subunit 1	25	5805.92	5701.68	6265.08	6944.03	6104.36	5631.37	4278.01	5418.44	5905.4	6483.48	5134.62		5633.78	5639.67	5392.59	6280.56	4743.09	5700.33	5637.64	6476.16	5904.82	5922.56	5798.22	6125.56	7069.88	5369.87	6093.94	6434.55	5152.45	5436.13	5482.92	6015.36	5122.31	5980.48	5437.65	4949.02	6564.45	4585.91	5416.94	6215.99
O75534;O75534-2;O75534-3;O75534-4	CSDE1-2_HUMAN;CSDE1-3_HUMAN;CSDE1-4_HUMAN;CSDE1_HUMAN	CSDE1	Cold shock domain-containing protein E1	22	7004.15	7132.11	6894.99	6899.31	6848.42	5790.85	7282.13	6604.63	7208.47	7129.37	4469.52		3374.47	6024.61	7018.29	5227.88	6660.85	7206.91	6355.18	6664.35	8171.27	7174.77	7321.42	8038.76	5990.68	6897.87	6696.87	7872.85	7894.21	7691.82	5473.21	6354.69	6954.75	6884.92	5248.23	6438.9	7566.91	6835.74	6605.5	7183.81
O75569;O75569-2;O75569-3	PRKRA-2_HUMAN;PRKRA-3_HUMAN;PRKRA_HUMAN	PRKRA	Interferon-inducible double-stranded RNA-dependent protein kinase activator A	2			1797.91		1328.55		1496.88	890.871	940.053		953.029					1463.13		1433.06		1443.05	1329.54	1203.14	1918.56		1286.54		1201.67		1071.19		1216.6	1246.7	1248.62		1351.17	1102.75	1822.07	2116.79	1877.66
O75608;O75608-2	LYPA1-2_HUMAN;LYPA1_HUMAN	LYPLA1	Acyl-protein thioesterase 1	4	5572.88	5196.95	5812.4	4276	4310.08	5253.36	4376.06	5773.7	5048.86	4229.74	4235.15		6136.93	4673.78	4208.24	4106.78	3168.91	4269.21	5024.93	4679.5	4075.11	4613.93	5697.33	4091.2	5349.3	5078.35	5339.7	5924.82	5128.65	5401.88	4807.98	4492.26	6869.74	5464.65	4885.83	4236.8	5233.63	4697.95	3609.85	4738.69
O75616	ERAL1_HUMAN	ERAL1	GTPase Era, mitochondrial	5	877.524	963.453	958.562	946.506	1243.75	845.84		1142.76	977.101	1222.78	1910.8			615.39	673.019	1294.39	1149.67		674.117	878.67	784.067	1159.78	1152.16	1357.41	1047.39	594.125	1002.36	1356.92		1235.13	709.381	955.888	1413.79	1378.7	774.025	1060.94	883.064	1365.47	892.551	1445.66
O75643	U520_HUMAN	SNRNP200	U5 small nuclear ribonucleoprotein 200 kDa helicase	57	5242.96	5151.29	5366.09	5893.18	5399.67	4968.23	3758.1	4625.81	5186.06	5870.07	4155.56		4176.83	5173.64	4948.16	5221.24	5570.77	5745.92	5142.32	5312.23	5802.08	5398.11	4651.67	5390.65	5464.97	4931.7	5875.99	5876.38	5194.2	5242.38	4515.66	5015.46	4623.09	5784.64	5050.19	5038.78	6325.58	5391.47	6283.24	5704.01
O75663	TIPRL_HUMAN	TIPRL	TIP41-like protein	2	1592.39	877.061	1061.94	1107.85	1753.56	1797.06	1323.74	1666.33	1320.37	1548.18	1367.44				1582.13	2005.35	2017.38	428.111	1138.32	1618.33	1478.19	1366.11	2504.88	1705.35	1376.23	1001.95	908.049	1849.05	1319.81	1800.61	2401.66	2329.36	1678.54	763.275	1890.12	1056.87		1862.76	919.741	2388.78
O75683	SURF6_HUMAN	SURF6	Surfeit locus protein 6	1	1391.46	1287.76					1331.37	1956.89	1352.28	1394.32					1283.1	1169.75	1053.65	2736.47		1435.58		1245.39			1267.84										830.61
O75688;O75688-2;O75688-4;O75688-5	PPM1B-2_HUMAN;PPM1B-4_HUMAN;PPM1B-5_HUMAN;PPM1B_HUMAN	PPM1B	Protein phosphatase 1B	1								1502.28								587.671			1768.07				3180.77			2076.4					2486.97		2859.58				1160.64	2227.32		829.276
O75691	UTP20_HUMAN	UTP20	Small subunit processome component 20 homolog	12	2565.34	2083.24	1861.83	2036.6	2016.06	1383.38	1288.71	2678.85	2302.15	2166.39	1361.23		2619.02	1346.8	2230.27	1873.23	1967.43	1906.9	1528.3	3473.05	1902.13	1798.22	3058.1	2230.05	2498.02	1939.35	2149.3	2746.16	2086.55	2983.43	2171.8	1781.25	2118.11	1978.77	1591.6	1956.06	2158.66	2512.2	3259.46	2015.28
O75694;O75694-2	NU155-2_HUMAN;NU155_HUMAN	NUP155	Nuclear pore complex protein Nup155	12	2960.13	3267.61	4184.24	2616.35	3542.1	4906.39	2850.59	2534.67	4505.43	4404.19	4194.05		3720.56	3523.05	4017.4	5042.56	4246.84	4279.62	3768.73	3719.89	3658.24	4291.6	4571.5	3842.19	3435.02	3718.24	3896.27	3846.49	3580.26	3735.15	3929.19	4327.54	4653.17	4240.23	3309.8	5654.32	4669.92	3409.42	3211.2	3325.47
O75695	XRP2_HUMAN	RP2	Protein XRP2	1	436.413	981.128	1947.48	1807.64	898.413	1413.3	1926.32	769.44	776.832	801.895				1018.76		1010.58			695.617	936.582	327.947	850.399		1308.01	1025.83	916.865	737.79	1146.31		923.764	823.692		835.69	667.357	1451.82	1091.96		838.51	1229.28
O75717	WDHD1_HUMAN	WDHD1	WD repeat and HMG-box DNA-binding protein 1	5	13544.4	10184.7	12535.6	14994.2	13387.2		8253.79	6635.36	10869.1	15596.7				11099.4	16083.3	14396.3	15733.1		15752.2	11584.4	6114.96	7173.73		8617.88	10341.7	14441.1	13268.4	6411.18	14311.5	13864.2	12023.4	18826	11341.2	8125.25	12948.6	11079.5	12918	12066.2	12351.9	11232.2
O75718	CRTAP_HUMAN	CRTAP	Cartilage-associated protein	5	2424.38	4108.85		3065.67	3661.17	3284.27	2398.11	3557.81	2978.75	2379.89	1222.19		2653		1736.46	2517.61	2518.7	2037.23	2250.41	2957.13	2814.98	2851.51	4012.1	2737.97	2536.68	3041.46	1710.27	1618.57	2636.73	2802.69	3268.42	4173.6	3498.36	2920.16	1410.33	3094.17	1527.56	4311.46	2405.89	3196.35
O75746;O75746-2	CMC1-2_HUMAN;CMC1_HUMAN	SLC25A12	Calcium-binding mitochondrial carrier protein Aralar1	1	1724.16	1846.2	1614.47	2297.46	3163.36	2525.57	3040.14	2043.25	1364.1	1953.58	2277.15			1821.89	2166.68	2096.49	2658.62	2046.45	3104.76	2558.14	913.861	1891.32	2318.74		2417.65	2317.19	2059.74	2753.43	2879.71	2159.9			1273.48	2201.71	2539.73	2795.79	2464.25	1833.14	1951.93	1468.11
O75787;O75787-2	RENR-2_HUMAN;RENR_HUMAN	ATP6AP2	Renin receptor	5	1786.73	2285.9		1666.35	1641.15	2192.74	1528.47	2080.07	1817.68	2451.89	3089.16			1486.4	1532.24	1643.38	2046.06		1860.73	1447.02	1097.74	2278.29	3118.14	1669.84	1284.66	1306.98	1713.21			2491.92	1805.73		1798.82	2120.25	1885.49	2405.09	2345.35	1687.68	2476.18	977.503
O75792	RNH2A_HUMAN	RNASEH2A	Ribonuclease H2 subunit A	2				2340.85		2266.74			574.505						703.268			2778.27						1913.01		1294.21					1006.65	208.889			827.016
O75794	CD123_HUMAN	CDC123	Cell division cycle protein 123 homolog	4	1912.97	2457.4	1958.49	1755.29	2390.92	2054.73	2061.83	2482.26	2439.17	2896.07	1352.86		2263.12	2052.13	2371.6	1847.95	1699.1	2763.82	1208.05	2220.43	2061.21	2217.07	2359.02	2374.01	1047.75	2393.7	2065.13	1761.97	2242.29	2157.14	2397.61	2003.77	2055.78	2106.8	1313.2	1785.15	2943.93	2820.32	2634.42	2322.64
O75817	POP7_HUMAN	POP7	Ribonuclease P protein subunit p20	1	623.85	1780.69	892.251	1320.27	981.142			397.338	1415.02					1969.5	1081.98	874.035	1167.34	1687.58		855.731		1108.76		1049.4	470.649	1029.47	1494.92		586.89	1009.29			784.582	1321.58		1091.27	689.879	1241.13	1512.62
O75818;O75818-2	RPP40-2_HUMAN;RPP40_HUMAN	RPP40	Ribonuclease P protein subunit p40	1							323.043		340.178							525.422	420.58			254.45	379.615	245.31		205.143	303.25		313.709					421.98		239.758	367.551			171.303	244.352
O75821	EIF3G_HUMAN	EIF3G	Eukaryotic translation initiation factor 3 subunit G	6	9452.89	8131.86	8815.2	7600.06	9051.5	9086.16	6134.74	8152.96	10771.4	11646.2	8041.03		11734.1	8508.8	9091.93	14091.6	11036.8	8138.35	10130	7679.54	10020.8	10580.4	10317	10539.3	10541.7	11334.7	10264.2	11321.6	9905.97	10079.3	10626.1	10135.1	9300.18	9293.12	9326.96	9889.52	10050.7	9071.82	10067.5	9663.78
O75822	EIF3J_HUMAN	EIF3J	Eukaryotic translation initiation factor 3 subunit J	6	11088.7	12413.8	10003.6	11178.4	11533	10981.5	8174.91	11910.1	12477.3	11213.9	3765.73		12080.4	7565.51	11401.1	9177.8	7959.03	9226.51	16637.7	13792	13213.8	11689.5	11461.8	11085.2	11843.5	12074.1	11220.3	10725.6	14375.9	10048.8	12043.6	9934.1	10917.9	8681.78	11151.4	10472.6	9533.94	11387.2	17181.3	10732.6
O75828	CBR3_HUMAN	CBR3	Carbonyl reductase [NADPH] 3	3		16821.5	12957.8	10446.1		12861.7	12553	14616.8	15306.2	11286.3	16462.2			13069.5	12503.2		9380.77		10580.1			12096.5		11139.7	9792.73	14959.6		12340.6	13112.6	15339.4		9463.41	7308.55		12896.5		10147.7		12997.1
O75832	PSD10_HUMAN	PSMD10	26S proteasome non-ATPase regulatory subunit 10	1	571.351	1127.5	1031.08	861.333	1285.59	947.089	1540.48	1595.35	1115.92	1398.72					1231.11	968.327	1527.82		1086.92	1048.12	667.191	1106.24	945.2	1494.32	615.551	1382.93	1258.64	1226.49		1187.43	1325.54	1018.7	1353.54	1524.51	1259.22	1181.09	1241.43	1083.94	1520.38	1059.68
O75843	AP1G2_HUMAN	AP1G2	AP-1 complex subunit gamma-like 2	1	1171.67	1971.23	1313.99	1645.19	1304.97	743.673	1102.54	1616.89	1024.32	1026.76	1695.71			2444		1484.65	1400.34	1854.73	1267.89		1693.83	1356.64		1386.47	1590.41	907.079		1371.16		1094.52	660.118	1027.77	1092.11		1356.37	904.964		2206.93	1715.86	1301.99
O75844	FACE1_HUMAN	ZMPSTE24	CAAX prenyl protease 1 homolog	6	4147.93	3311.03	2726.73	3185.13	3578.03	3103.71	2657.44	2996.07	3485.38	3268.28	3389.11		3741.56	3708.91	3538.84	3333.13	3528.62	3254.79	3980.27	3205.97	3162.76	3308.17	3505.45	3692.51	3155.39	3526.89	3318.42	3352.44	3179.11	4024.84	3873.23	3395.77	4448.83	3673.73	3243.08	3611.33	4305.36	4781.9	4043.65	3659.66
O75874	IDHC_HUMAN	IDH1	Isocitrate dehydrogenase [NADP] cytoplasmic	7	8972.92	13089.4	7740.95	10467.8	11760.1	11910.9	5286.66	7707.61	8026.04	5412.36	8055.64		5764.78	11364.8	8144.23	8945.25	4304.92	9704.41	10875.1	10315.2	9514.33	8137.58	10884.5	12573.6	9047.16	10422	11327.4	10746.2	5791.37	10361.4	12496.1	10088.7	9345.08	8796.2	9026.63	11952.4	7212.89	9140.55	11465.6	12470
O75880	SCO1_HUMAN	SCO1	Protein SCO1 homolog, mitochondrial	3	2409.66	4198.88	4363.68	4245.11	3933.49	2857.38	1264.83	3732.75	4112.16	3456.76			2909.62		3649.48	3612.27	4225.4	6736.19	2132.77	2175.33	3039.19	3219.95	3302.78	2260.47	3933.43	2646.1	3536.39	4847.33	2368.25	3766.64	2185.65	3523.28	5067.24	3377.23	2845.89	2315.99	3262.32	3739.3	4807.05	4149.4
O75886;O75886-2	STAM2-2_HUMAN;STAM2_HUMAN	STAM2	Signal transducing adapter molecule 2	2	699.284				646.541	894		1062.19	1527.51						1615.67	928.685	1591.1		755.254		628.074		1384.69	633.031	164.622	869.725	1204.04				1014.72	365.968	692.214	764.092		615.459			714.262
O75909;O75909-1;O75909-4;O75909-2	CCNK-1_HUMAN;CCNK-2_HUMAN;CCNK-4_HUMAN;CCNK_HUMAN	CCNK	Cyclin-K	1		1076.47			1922.99	1624.57	1204.99		1129.65							942.863	1627.89	2658.86	1286.2	2057.41	1221.42	1265.55		980.646	1472.24	1249.41	1574.3		2215.39		880.975	1300.76	1248.04	1897.88	1523.4		962.272		1346.39
O75923;O75923-10;O75923-11;O75923-12;O75923-13;O75923-14;O75923-15;O75923-2;O75923-3;O75923-4;O75923-5;O75923-6;O75923-7;O75923-8;O75923-9	DYSF-10_HUMAN;DYSF-11_HUMAN;DYSF-12_HUMAN;DYSF-13_HUMAN;DYSF-14_HUMAN;DYSF-15_HUMAN;DYSF-2_HUMAN;DYSF-3_HUMAN;DYSF-4_HUMAN;DYSF-5_HUMAN;DYSF-6_HUMAN;DYSF-7_HUMAN;DYSF-8_HUMAN;DYSF-9_HUMAN;DYSF_HUMAN	DYSF	Dysferlin	1	12532	11437	13841.2	10130.2	12815.9	14086.8	11739	11831.4	11518						8367.58		13524.6	14740.2	10755.7	12052.6	13317.8	11933.2	13376.8	13298.4	11701.5	12003	12628.2	13237.4	13724.4	11132.2	8665.91	12964	11875.2	14123	12886.6	9885.02	13516.1	11971.1	12236.3	10621
O75925;O75925-2	PIAS1-2_HUMAN;PIAS1_HUMAN	PIAS1	E3 SUMO-protein ligase PIAS1	1				246.072	197.481	243.519															245.271	266.027		292.749										218.736
O75934	SPF27_HUMAN	BCAS2	Pre-mRNA-splicing factor SPF27	3	4519.82	3683.86	4232.14	3798.18	2650.11	3011.81	3360.97	4527.88	3998.72	3943.38	2615.1		3058.1	4468.84	3436.21	4672.31	3162.84	3646.34	3643.34	4638.45	4034.03	5289.8	3727.35	4550.08	3576.04	3871.89	4399.36	3868.19	2798.38	3643.42	4118.19	2874.24	4281.63	4723.09	3381.35	2714.44	4409.92	4067.72	3705.4	4256.19
O75935;O75935-3	DCTN3-3_HUMAN;DCTN3_HUMAN	DCTN3	Dynactin subunit 3	2	3185.34	3096.43	3656.14	3455.02	2611.84	2810.27	2934.47	4193.26	2716.27		5655.94			2737.13	3125.57	2100.07	2484.81	3748.67	3012.9	2599.63	3377.61	2039.27	1979.7	2184.48	3227.51	2636.63	2166.74	3188.86	3385.43	4292.35	2611.99	3736.46	3038.73	4311.18	2924.05	3214.17	2953.18	3183.19	3348.98	2418.18
O75937	DNJC8_HUMAN	DNAJC8	DnaJ homolog subfamily C member 8	6	3624.31	2991.16	4192.51	4260.12	3755.77	2899.89	5224.69	4052.4	3497.08	4640.79	3866.38		4331.25	4740.21	3621.15	3850.35	2943.6	4840.58	5227.6	4362.42	4702.13	4183.76	3572.78	3376.62	4529	4360.2	3369.47	3969.29	5246.42	3967.25	4137.82	3981.37	3312.91	3862.03	4252.99	2932.37	3905.92	4607.8	5394.19	3860.39
O75940	SPF30_HUMAN	SMNDC1	Survival of motor neuron-related-splicing factor 30	2	1565.43	1174.83	1993.74	1317.83	1083.71	1128.19	1732.15	1563.14	1542.54	1592.74	2101.08			1319.03	1455.9	1420.13	1356.4	1440.41	1636.99	1397.99	1666.02	892.441	1900.3	1793.48	2072.05	1036.51	1703.86	1321.27	1101.03	1868.57	1686.61	1728.95	1234.18	1602.61	1703.23	1255.66	1889.74	1373.06	1634.09	1631.35
O75947	ATP5H_HUMAN	ATP5PD	ATP synthase subunit d, mitochondrial	2	9291	10112.5	7295.92	10980.9	11580.8	12110.5	8327.5	11422.9	10743.7	8888.77	9079.73		8975.15	4959.41	8683.22	7113.59	7432.84	9060.74	11551.2	8929.69	7470.13	11223.3	10172.7	10105.8	7166.35	14552.9	14212.8	11693.4	9244.8	11099.4	10139.2	10284.9	10412.9	11052.1	9481.93	12474.2	12812.8	11956.9	10982.3	10245.4
O75955	FLOT1_HUMAN	FLOT1	Flotillin-1	13	2158.76	2318.7	1677.39	3424.21	2599.78	2494.28	3035.53	1765.82	1788.78	1927.04	3700.79		2249.81	1941.3	2622.59	1331.48	1824.24	1842.36	2416.68	2253.57	2068.35	2181.79	3318.68	2080.44	2391.35	2534.08	1862.3	2464.97	2135.5	2102.81	2101.76	2086.02	2613.64	2383.07	1736.44	3823.7	1848.07	2139.12	1641.53	3258.03
O75964	ATP5L_HUMAN	ATP5MG	ATP synthase subunit g, mitochondrial	4	7011.8	6489.57	7736.07	7954.59	7010.23	8098.09	6792.51	6514.79	7769.92	6405.73	11880.8		11499.5	7068.63	5426.71	7069.76	4103.27	5480.13	8004.25	7092.39	6586.98	8297.39	6241.73	5592.32	4338.41	9458.03	7322.91	8238.94	7324.77	7588.09	7181.65	7729.68	8212.58	6011.41	6331.72	9480.79	6973.4	6781.53	6686.4	6634.68
O75976;O75976-2	CBPD-2_HUMAN;CBPD_HUMAN	CPD	Carboxypeptidase D	3	417.824		1228.37	745.79	765.959	577.299		940.23			419.361			434.203	640.977	919.718	636.396	1065.67		702.511	496.101	893.731	463.485	538.33	471.375	805.642		1191.43			1100.67	623.007	504.915		788.981	851.529	996.118	2079.76	551.348	1296.33
O76003	GLRX3_HUMAN	GLRX3	Glutaredoxin-3	9	14511.2	15733.3	13962.6	13777	12203.8	13358	27623.3	13383.9	15501.8	12302.5	11913.6		8294.92	13065.7	14100.8	11639.8	13628.5	13019.2	14491.1	14969.3	11039.5	14614.4	11577.1	13189.4	8592.2	14185.7	14700.2	11432.1	13464.1	13882.1	17291	14209.6	12307.6	11875.9	12119.7	15102.4	11361.9	11759.6	14463.3	14197
O76021	RL1D1_HUMAN	RSL1D1	Ribosomal L1 domain-containing protein 1	8	10697.4	12330.3	10790.4	10318.6	9652.51	7985.33	8745.99	9369	11903.3	10584.2	6619.19		4853.99	9831.3	6177.97	6426.58	10377.1	7821.01	8560.9	10519.6	7681.62	11325.8	12695.1	12886.4	10561.8	7843.4	9424.33	10471.1	9824.58	9886.04	8408.99	9359.85	6757.91	10341.1	9465.17	7427.91	10883.5	10005.2	11645.5	7141.14
O76031	CLPX_HUMAN	CLPX	ATP-dependent Clp protease ATP-binding subunit clpX-like, mitochondrial	5	1280.67	1238.36	1840.32	1985.28	2004.42	1253.38	1721.11	1490.79	1550.71	2037.11	1859.94		2037.03	1896.87	1626.53	1817.12	1630.82	1728.76	2263.61	1958.29	1810.79	1521.42	1786.15	2049.66	1991.95	1660.58	1678.47	2144.69	1841.66	1851.13	1018.22	1913.62	1756.61	1417.18	1576.23	1935.93	1747.31	1721	1978.86	1736.82
O76070	SYUG_HUMAN	SNCG	Gamma-synuclein	4	461.239	1276.31			615.149	833.296	679.68	1247.56	2107.71				2742.39				1386.77	1261.27				742.503	707.965		735.686					1562.45		876.621			2627.96		629.819		1737.21
O76071	CIAO1_HUMAN	CIAO1	Probable cytosolic iron-sulfur protein assembly protein CIAO1	2	2460.42	3277.04	3665.02	1774.61	1210.9	2382.43		1708.6	1801.2	1370.32	1419.44				1707.99		1349.4	775.843	2140.26	1292.51	1905.29	2377.39	1927	1265.75	2371.4	1566.5	1779.54		2341.5	2342.02	1597.75	1617.96	1656.47	2166.2	1796.08	1654.2	1652.13	2086.62	1020.8	2525.79
O76094	SRP72_HUMAN	SRP72	Signal recognition particle subunit SRP72	8	2877.9	1234.64	3356.38	1791.48	2749.65	3737.91	1459.3	3456.11	1743.51	5074.87	1439.32		431.156	1621.74	855.306	1537.17	2354.72	961.778	3034.31	3914.46	3523.76	3092.43	2828.29	3747.27	3129.5	3772.65	4092.4	2414.47	2468.77	3011.45	3013.51	2700.86	3891.95	4192.1	3710.49	3793.77	3882.65	1991.19	4975.25	5037.44
O94776	MTA2_HUMAN	MTA2	Metastasis-associated protein MTA2	11	3485.42	3678.39	4038.62	4401.81	4178.59	4267.33	3993.99	3951.54	3038.28	4104.4	3986.33		4257.68	3617.86	4189.21	4908.51	4337.7	3365.52	4812.06	4507.79	4385.02	4673.07	3653.73	4158.27	4387.96	3735.16	4271.66	4012.46	4919.69	2687.08	3970.16	3419.99	3674.41	4004.73	4940.57	4073.21	3522.78	3792.47	3992.14	4249.64
O94822;O94822-3	LTN1-3_HUMAN;LTN1_HUMAN	LTN1	E3 ubiquitin-protein ligase listerin	3	546.536	839.03			559.738	547.557	785.296	1041.29	794.667	996.834				1516.81	485.739	554.945		707.785	745.545	680.414	703.818	506.882	838.189		519.147	503.122	527.149	940.372		461.67	602.113	589.032		748.3	503.272	508.399	546.855		489.202	593.617
O94826	TOM70_HUMAN	TOMM70	Mitochondrial import receptor subunit TOM70	9	4798.82	2933.58	3984.12	2428.67	4266.27	4154.73	3953.12	4896.21	3334.04	3922.06	4693.46		5653.63	2643.96	3606	3996.64	3078.32	3083.82	3065.39	4022.91	3055.21	3616.17	3056.72	4499.34	3428.22	5255.52	4112.11	4758.16	4203.68	4388.59	3224.96	4373.07	4140.6	3583.51	3348.24	4359.81	5101.16	4894.82	4991.37	3212.16
O94855;O94855-2	SC24D-2_HUMAN;SC24D_HUMAN	SEC24D	Protein transport protein Sec24D	1		478.741													239.098											562.783
O94874	UFL1_HUMAN	UFL1	E3 UFM1-protein ligase 1	10	1336.77	1283.13	1330.82	1595.41	1123.6	1304.25	2294.33	1426.31	943.037	1480.29	1686.46			1492.1	850.093	1808.93	1504.18	1271.72	1702.73	1482.92	1052.3	1244.63	1620.96	1325.38	1542.14	1274.11	1629.2	1232.06	1401.66	1319.77	1881.23	1757.16	1726.96	1044.05	1727.98	1763.55	1450.57	1841.13	1751.11	1749.07
O94888	UBXN7_HUMAN	UBXN7	UBX domain-containing protein 7	3	489.549		717.972	673.193	699.796		1168.99	595.381	550.566		462.734				611.121	675.451	764.523		608.818		591.55	627.042		830.853	924.245	932.811	749.496	830.424	659.454	443.216	742.793	694.655			571.436			428.465	302.554	449.773
O94901;O94901-5;O94901-8;O94901-9;O94901-6	SUN1-5_HUMAN;SUN1-6_HUMAN;SUN1-8_HUMAN;SUN1-9_HUMAN;SUN1_HUMAN	SUN1	SUN domain-containing protein 1	1								266.159	268.77							353.846					149.715	239.529					434.274
O94903	PLPHP_HUMAN	PLPBP	Pyridoxal phosphate homeostasis protein	4	1559.56	2139.64	1810.55	1711.3	1769.65	1421.59	1526.74	1718.51	1339.23	2135.82	845.677				1299.92	1404.61	1580.61	1111.43	992.985	1511.91	1372.53	1860.85		1808.02	1366.63	1832.23	1570.67		1209.5	1380.8	1705.85	1403.32	2651.33	1546.61	1409.24	1249.88	1126.8	1184.4	2439.15	1660.72
O94905	ERLN2_HUMAN	ERLIN2	Erlin-2	8	3389.62	3383.7	2756.04	3166.11	3725.2	3553.44	3145.1	3632.24	4123.54	3554.55	4864.88		1356.2	2338.3	2790.5	3899.29	2620.8	2946.5	3934.93	2037.94	2467.04	3217.45	2779.64	3405.96	4555.92	2671.16	2646.97	2186.81	3865.98	3453.71	4048.4	2337.34	3018.19	3201.11	2772.08	4271.65	2797.66	4080.98	2010.46	2904.26
O94906	PRP6_HUMAN	PRPF6	Pre-mRNA-processing factor 6	9	3012.12	2580.25	3552.86	3345.05	2783.26	2311.3	1912.29	3050.24	2558.05	3298.96	3043.5		2933	3326.38	2513.42	2475.63	3087.69	2484.43	2905.72	3559.16	2864.86	2739.17	3281.13	2995.11	2636.52	2315.88	2883.86	3324.68	3750.67	2669.09	2185.01	2259.47	2549.37	3521.68	1901.47	2559.16	2389.44	2461.25	3148.7	3125.44
O94925;O94925-3	GLSK-3_HUMAN;GLSK_HUMAN	GLS	Glutaminase kidney isoform, mitochondrial	4	1410.79	994.124	2377.01	1940.41	1500.04	922.521	1724.21	1931.09	1437.42	1561	2625			1539.53	397.187	1928.48	906.527	1518.87	1146.78	1158.4	1058.16	1266.36	2168.81	1294.04	1083.1	1120.89	1234	674.641	1118.22	981.052	1733.19	1242.44	2245.27	1461.02	1147.8	2588.54	866.884	1295.29	986.743	1368.48
O94966;O94966-3;O94966-4;O94966-5;O94966-6;O94966-7	UBP19-3_HUMAN;UBP19-4_HUMAN;UBP19-5_HUMAN;UBP19-6_HUMAN;UBP19-7_HUMAN;UBP19_HUMAN	USP19	Ubiquitin carboxyl-terminal hydrolase 19	2	1562.33	749.023			1360.92	1107.81			1425.3	910.952	2981.29			894.104	1454.12	1183.87	906.267	1532.74			731.266	687.872	1334.41	1330.44	614.407	673.457			1033.76	951.427		993.708	1492.53		909.439		1831.35	1466.04	1105.56	1200.68
O94973;O94973-2	AP2A2-2_HUMAN;AP2A2_HUMAN	AP2A2	AP-2 complex subunit alpha-2	6	725.244	542.989	1327.22	843.753	805.657	681.556	1150.29	1146.57	919.854	779.137				1256.03	888.408	642.537	437.491		912.451	875.428	802.262	936.732	661.659	1038.21	629.274	917.225	1012.16	754.24	934	858.539	903.543	804.991	1261.23	282.441	569.18	1127.19	367.021	1157.29	560.495	804.151
O94979;O94979-2;O94979-3;O94979-8;O94979-9;O94979-10;O94979-4;O94979-6;O94979-7	SC31A-10_HUMAN;SC31A-2_HUMAN;SC31A-3_HUMAN;SC31A-4_HUMAN;SC31A-6_HUMAN;SC31A-7_HUMAN;SC31A-8_HUMAN;SC31A-9_HUMAN;SC31A_HUMAN	SEC31A	Protein transport protein Sec31A	5	2236.39	2105.86	1659.5	2008.76	2508.84	2148.43	2437.41	1945.01	1935.01	1701.45	2137.27			1982.42	1129.85	2338.9	1970	2387.72	1572.78	2019.76	2330.52	1412.79	1834.93	2250.21	1904.93	1832.22	2118.42	2276.58	2167.73	2207.82	2055.06	2566.4	2041.52	2869.64	1859.79	2587.43	2327.55	2169.41	1777.52	1760.9
O94992	HEXI1_HUMAN	HEXIM1	Protein HEXIM1	2	2268.1	2673.41	3576.2	1209.53	2283.74	1946.18	2370.37	2138.83	1314.31	1729.97				1681.9	1243.31	1795.05	1916.3		1972.75	2662.9	1437.02	1746.67	1528.25	2436.26	3015.35	2351.98	1359.15	2466.99	1603.04	1542.52	2653.5	2336.89	2062.8	1892.74	2082.91	2256.12	1986.43		1366.63	1631.59
O95067	CCNB2_HUMAN	CCNB2	G2/mitotic-specific cyclin-B2	4	1557.04			1743.94	1309.56	1216.77			538.302						1094.8	1006.83	1802.25	684.97	685.909	1092.97		1777.63			450.192	1490.43	2259.26			698.673		814.88			965.624	212.503	1020.2		2739.49
O95070	YIF1A_HUMAN	YIF1A	Protein YIF1A	2	940.365			1100.58	1063.64	1869.88	539.639			1284.01			982.898	1059.47	1215.32	1605.36			1488.49	814.921	1183.16	785.328	744.409		1294.55	934.435	560.919	716.731		1066.31	1283.6	603.285		1416.32	1034.2	1832.83	1283.43	1167.87	1322.82	1777.85
O95071;O95071-2	UBR5-2_HUMAN;UBR5_HUMAN	UBR5	E3 ubiquitin-protein ligase UBR5	8	578.943	812.493	597.482	1481.13	1175.74	1070.15	1242.48	607.786	749.778	798.748	1584.66			1224.44	796.572	630.524	747.552		1026.38	1157.67	1142.64	475.745	948.807	1060.19	1086.45	1135.05	1171.66	830.17	825.548	1175.51	913.721	1092.14	1642.01	845.39	802.556	598.421	678.494	795.434	843.259	889.992
O95139	NDUB6_HUMAN	NDUFB6	NADH dehydrogenase [ubiquinone] 1 beta subcomplex subunit 6	1	1021.79			1347.47	1260.31	495.465	979.062		843.672	1006.78					1399.4	937.559	1894.19			1014.13		917.223	1101.39	1061.04	1311.79	777.854	1103.56	1406.33		1432.35		989.882	1143.86	1146.69		1178.34	1606.44		981.347	730.522
O95155;O95155-2;O95155-4	UBE4B-2_HUMAN;UBE4B-4_HUMAN;UBE4B_HUMAN	UBE4B	Ubiquitin conjugation factor E4 B	7	1302.01	2179.26		1521.47	1438.4	1460.96	1733	2047.15	1816.53	1730.64	1789.84			1786.38	1418.55	1057.91	2117.75	966.688	1621.97	1596.11	1133.52	1124.48	2094.36	1289.01	1154.1	1687.89	1540.18	1461.75	3664.85	1238.17	1160.74	1774.51	1946.86	2274.94	1201.68	323.124		1084.62	1465.94	1973.8
O95163	ELP1_HUMAN	ELP1	Elongator complex protein 1	14	2610.47	2996.16	2528.77	2049.72	2083.57	2156.06	2285.14	2169.59	2035.68	2032.67	2394.48		2033.09	1822.65	1930.58	1681.9	1699.43	1998.99	2062.13	1660.02	1889.3	1990.87	2786.36	2474.24	1660.97	2223.68	2653.99	2239.46	2294.13	1754.39	2339.58	1995.82	2202.34	2460.18	2391.18	1578.77	1672.97	2187.87	2224.28	3147.2
O95168;O95168-2	NDUB4-2_HUMAN;NDUB4_HUMAN	NDUFB4	NADH dehydrogenase [ubiquinone] 1 beta subcomplex subunit 4	2	3232.74	3783.85	2076.61	4374.26	4326.39	3202.34	3451.79	3126.33	2780.32	2491.39	5456.32			3292.89	3250.9	3542.75	3454.99	2896.88	4459.33	3084.56	2726.18	3361.9	2382.03	3077.62	5489.36	3440.9	3881.21	3152.19	3843.88	2560.67	2124.21	4970.14	3106.63	3504.66	2310.61	4647.96	3601.89	3166.03	2485.88	2027.02
O95169;O95169-3	NDUB8-3_HUMAN;NDUB8_HUMAN	NDUFB8	NADH dehydrogenase [ubiquinone] 1 beta subcomplex subunit 8, mitochondrial	1	1015.14		1558.8	1117.55	1308.46	507.437	979.944	1460.31	1776.47		2163.38			924.016		570.363			1186.65	1340.56	1073.99	785.13	819.527	1222.2	1582.73			1357.07	745.155	1174.43		1064.41	1337.86	918.446	1228.69	1627.37	848.843		651.931
O95197;O95197-2;O95197-7	RTN3-2_HUMAN;RTN3-7_HUMAN;RTN3_HUMAN	RTN3	Reticulon-3	1	9807.38	8127.8	10147.3	13338.7	8444.89	8238.43	8642.58	9525.87	12644.6	12636.3	5040.01		7737.9	8140.11	13273	9226.35	10391.8	11638.1	9252.74	5991.04	9317.67	8515.23	13254.3	7773.05	9234.73	12260.2	12704.2	9310.02	8226.85	10999.5	7292.73	9852.51	14796.7	11249.2	8903.31	10608.2	6064.24	11528.3	8181.29	8772.15
O95202	LETM1_HUMAN	LETM1	Mitochondrial proton/calcium exchanger protein	9	1404.42	3460.17	1201.54	1231.35	1729.62	1421.7	1473.52	1390.8	1541.94	1362.81	1312.96		1537.85	1586.22	1537.42	1622.34	1984.94	1443.42	1542.28	1628.77	1257.53	1597.78	1823.31	1066.45	1704.13	1798.29	2128.2	2132.22	1419.45	1524.64	1390.5	3168.9	1634.53	1503.23	1446.27	2113.7	2151.51	2033.24	2516.74	1801.89
O95210	STBD1_HUMAN	STBD1	Starch-binding domain-containing protein 1	1	4360.88	2922.8	2562.98	2156.13	4590.64	4410.43	3321.06	3694.73	4366.09	2286.69	4186.17			1514.61	3129.91	2897.11	2829.76	4400.29	3034.14	4144.63	2564.25	3083.27	3130.61	3479.44	3625.32	3923.01	3933.07	2859.86	3854.16	3269.03	2603.7	3160.5	2195.61	3087.03	2767.61	4018.97	3051.93	4156.9	4825.34	3157.02
O95218;O95218-2	ZRAB2-2_HUMAN;ZRAB2_HUMAN	ZRANB2	Zinc finger Ran-binding domain-containing protein 2	4	4377.07	3125.07	4692.82	3855.34	4952.89	4114.99	4721.16	4855.49	3442.24	6191.63			5312.11	5427.27	3353.94	4449.85	3973.7	6068.6	4409.32	3683.01	4342.48	3424.34	4476.42	5036	4134.54	4474.34	3951.79	4365.44	5434.41	3452.77	3372.07	3550.37	4584.99	4927.62	3777.09	3958.53	4297.6	4163.06	4006	4896.19
O95229	ZWINT_HUMAN	ZWINT	ZW10 interactor	2	1366.49	1122.25	772.827	775.252	1393.54	1320.05		833.174	882.721						558.084	617.723	749.162		417.064	617.935	928.117	721.582		1142.38	286.965	653.235	751.529			882.407	480.128	778.657	671.858	920.33	1196.5	587.724	1034.01	1362.12	861.32	842.446
O95232	LC7L3_HUMAN	LUC7L3	Luc7-like protein 3	4	8058.12	10987.9	8208.41	8122.71	8902.68	8879.48	9251.32	9446.62	11403.4	10041.2	8479.59		10721	6202.89	8012.11	8861.66	9312.32	6358.46	10042.5	11782.6	8137.26	8712.54	7669.86	10289.7	9267.52	8304.89	11537.1	9159.45	9982.65	11068.5	9544.93	8998	10168.8	11008.9	8434.31	9296.6	9641	9743.93	11833.9	9608.43
O95235;O95235-2	KI20A-2_HUMAN;KI20A_HUMAN	KIF20A	Kinesin-like protein KIF20A	6		707.717		685.946	823.898	754.077								593.447	925.501	720.315	1133.11			1523.87	409.259	1874.25		966.421		639.246	1151.22		1490.18		1101.03	639.866		515.691			414.319	708.276	1687	563.43
O95239;O95239-2	KIF4A-2_HUMAN;KIF4A_HUMAN	KIF4A	Chromosome-associated kinesin KIF4A	12	1001.14	1151.61	1390.91	1561.68	1528.3	1566.32		1329.89	1360.83	1554.28	1135		1241.73	1888.24	1029.29	1479.57	1538.78	963.055	1178.93	1302.22	1493.6	1339.71	1379.14	1317.48	965.784	1148.12	1787.9	875.54	765.458	1064.97	1121.31	1774.23	1468.81	1240.44	815.929	1789.92	1395.01	1104.87	2107.49	2108.11
O95251;O95251-2;O95251-4;O95251-3;O95251-5	KAT7-2_HUMAN;KAT7-3_HUMAN;KAT7-4_HUMAN;KAT7-5_HUMAN;KAT7_HUMAN	KAT7	Histone acetyltransferase KAT7	2	858.497			942.138	659.068		679.128	665.106		741.38	412.965		1487.82		587.86	574.487	920.764	1050.41	456.772	518.502	511.487	578.036		640.566	791.191		1049.72		588.905	407.783	187.236	458.311		627.525	593.421		609.477	814.422	1077.39	1065.1
O95292	VAPB_HUMAN	VAPB	Vesicle-associated membrane protein-associated protein B/C	4	3204.32	3977.74	2954.29	3741.14	3808.29	3812.32	3818.32	4230.85	2861.63	4003.06	5249.35			3975.04	4144.24	3805.01	3161.31	2779.32	3217.49	3406.46	3893.66	3564.61	3467.73	3376.82	2351.52	2865.65	3796.26	2703.93	3611.07	3785	3759.78	4106.37	3268.87	4055.47	3796.08	4044.42	3080.01	4070.22	2888.32	3995.05
O95295	SNAPN_HUMAN	SNAPIN	SNARE-associated protein Snapin	1	1013.11		1310.61	899.779		532.123	746.473		818.324	841.408	405.251			629.456		480.587	1238.35	808.955	1047.79	661.262	343.873	572.728	1067.91	306.327	721.2	915.102	653.319	659.898	1064.49	924.048	875.71	1008	817.318	243.13	540.207	584.639	552.644	859.066	1013.33
O95297;O95297-2;O95297-4	MPZL1-2_HUMAN;MPZL1-4_HUMAN;MPZL1_HUMAN	MPZL1	Myelin protein zero-like protein 1	3	2006.45	1537.25	1842.19	1867.49	1507	1529.15	1156.43	2345.35	1763.53	1592.41	2617.53		964.116	2101.98	1234.48	1471.11	2461.18	2648.55	2002.7	2217.99	2110.99	1633.97	1949.54	1133.88	1200.72	2050.8	1593.25	2785.14	2219.43	1746.67	2257.8	1542.47	1888.6	1626.18	1243.97	2084.2	1376.4	1999.95	1761.96	1529.56
O95298	NDUC2_HUMAN	NDUFC2	NADH dehydrogenase [ubiquinone] 1 subunit C2	2	2764.74	2112.54		2300.16	2194.41	1659.99	2154.09		1985.95		3477.09				2778.01	2075.22	1823.12	3034.3	1515.03	1648.5	1432.2	1808.02		2630.43	3240.49	3438.86	2355.5	2630.4		2433.16	1736.09	2362.9	2867.55	2536.3	990.422	2311.91	2337.16	1407.9	1851.34	2450.69
O95299	NDUAA_HUMAN	NDUFA10	NADH dehydrogenase [ubiquinone] 1 alpha subcomplex subunit 10, mitochondrial	2	1784.36	1983.86	950.983	1559.37	2242.7	2041.02	1655.18	2502.67	2556.96	2072.06	1503.64		1365.42	1923	2052.56	3069.25	2909.07	925.964		1147.66	1205.79	1476.45	877.828	2288.42	2145.04	1403.16	2320.63	1565.24		1573.5		1021.15	2286.4	1494.44	2419.18	2139.05	1886.39	2128.3	1184.54	2496.96
O95302	FKBP9_HUMAN	FKBP9	Peptidyl-prolyl cis-trans isomerase FKBP9	5	2498.38	3137.44	3903.67	5092.42	4072.32	3690.76	4613.55	4779.27	3678.6	3023.98	3965.61		4051.28	2605.82	3774.98	3723.85	3184.82	3472.09	4039.06	3379.89	2877.85	4189.94	3945.34	2704.81	2304.48	3741.01	3086.45	3047.03	3179.76	4304.09	4004.12	4415.42	4281.9	3347.74	3571.83	5023.01	3023.8	6502.69	2540.2	2863.71
O95336	6PGL_HUMAN	PGLS	6-phosphogluconolactonase	6	11102.8	9422.76	12345.7	14046.4	13238.4	10640.2	10853.5	13927.9	10812.6	8871.22	10243		7244.91	9572.35	10240.1	12849.7	10369	11206.9	10226.8	9964.2	11168.6	10943.3	11075.1	12048.8	11831.9	11656	10766	9729.03	10436.5	13184.8	15711.8	9292.04	8073.72	12109	13689.8	10875.3	11868.6	13032.1	9023.99	11570
O95340;O95340-2	PAPS2-2_HUMAN;PAPS2_HUMAN	PAPSS2	Bifunctional 3'-phosphoadenosine 5'-phosphosulfate synthase 2	7	2191.48	1420.7	2519.11	1834.69	2576.51	1837.45	7679.04	1793.31	892.596	1980.26	1149.51			2212.11	2676.2	3725.15	1171.98	3442.48	2857.38	1437.5	2855.98	1586.38	909.004	2134.13	2632.56	1887.13	886.089		1380.1	2129.71	2222.24	2005.44	3347.28	2424.57	1721.41	4139.44	1492.46	2629.13	1394.34	3486.67
O95347	SMC2_HUMAN	SMC2	Structural maintenance of chromosomes protein 2	32	3734.94	3286.73	4607.52	4635.7	4066.01	3550.89	2131.84	2947.85	3607.9	5170.51	3756.31		3136.47	6247.89	2671.58	5380.62	3720.57	4194.29	4114.64	4950.04	5390.72	3853.17	3310.17	3356.14	5339.87	4802.31	6050.1	4994.43	4062.81	3458.87	3876.57	6137.72	3631.58	4315.24	5196.12	3299.41	3877.42	4237.35	4249.34	4136.66
O95352	ATG7_HUMAN	ATG7	Ubiquitin-like modifier-activating enzyme ATG7	3				843.146	859.821			927.212	1119.81	694.394					715.433	846.782	835.222	1709.12		608.549	810.641	449.665	592.784		321.819	1357.86	746.56	507.132		586.646	803.772	547.817	1245.65	1190.46	343.053	676.765	813.955	551.7	534.275
O95361	TRI16_HUMAN	TRIM16	Tripartite motif-containing protein 16	6	1401.74	3874.26	2541.8	1215.41	1796.98	856.637	1529.31	2886.3	1750.74	1425.19	1235.45		2647.71	1513.73	3009.25	2094.25	3071.85	2464.24	1469.52	1156.57	2805.24	2484.41	1374.58	1503.48	925.352	1684.29	1331.41	1156.64	1498.99	2261.95	3608.46	951.1	2946.84	1003.43	2809.74	2220.5	1238.34	2424.54	2106.69	1931.39
O95363	SYFM_HUMAN	FARS2	Phenylalanine--tRNA ligase, mitochondrial	1			912.377	464.487	1215.06						2506.55				1018.45	881.988			557.748		926.745	731.29			812.257					1414.88	722.421		1219.2		888.979			375.128	1119.69	402.241
O95373	IPO7_HUMAN	IPO7	Importin-7	15	10550.9	10657.4	7991.44	9284.91	7599.84	10297	9243.59	9628.18	11161.8	11287.7	6486.75		9785.31	8408.79	10426	9459.63	9297.13	9796.84	9005.26	11253.6	10977.2	10312.8	8560.11	10545.8	10190.7	12092.4	11205	9422.8	10941.4	8603.79	11890.9	8681.18	9270.44	8779.33	8988.14	11437.2	9542.42	9504.2	11423.9	12453.4
O95376	ARI2_HUMAN	ARIH2	E3 ubiquitin-protein ligase ARIH2	3	1237.79	1036.81	1274.34	955.981	557.756	741.574		1035.09	701.75	962.724	1340.33				1336.38	1058.17	1400.09	940.295	725.733	1237.16	789.783	682.74	822.406	535.492	1255.87	751.881	915.307	1165.32	1482.4	898.832	861.164	888.974	1126.63	957.389	693.279	724.342	933.186		1145.38	1095.66
O95394;O95394-3;O95394-4	AGM1-3_HUMAN;AGM1-4_HUMAN;AGM1_HUMAN	PGM3	Phosphoacetylglucosamine mutase	6	1517.55	1342.45	2072.05	1993.3	2685.92	2572.26	2543.17	3275.37	1614.43	2256.26	2733.59			3414.59	2557.56	3426.85	2497.17	2576.49	2741.05	2556.03	2922.45	2757.06	3982.62	2410.95	1773.54	3052.8	1859.93	2519.31	2796.44	2562.64	2703.8	3362.85	2145.49	1588.43	2633.59	2967.41	2029.07	2517.96	3037.89	2443.37
O95400	CD2B2_HUMAN	CD2BP2	CD2 antigen cytoplasmic tail-binding protein 2	2	1139.36	1095.02	1723.24	1993.2	1778.22	1224.61	2128.73	1183.4	1540.5	1446.15	1580.12		1578.17	1762.52	695.254	967.877	2153.54	1554.24	1807.73	1038.35	1476.79	1695.42	1933.61	2281.58	1098.19	1710.76	1544.76	1500.07	1837.22			1329.21	1724.04	1698.94	1425.82	1346.42	872.224	1748.25	1232.05	2563.19
O95433	AHSA1_HUMAN	AHSA1	Activator of 90 kDa heat shock protein ATPase homolog 1	8	8759.68	8426.57	7388.4	7308.47	9651.86	7071.88	7506.51	10709.9	9494.41	8429.19	5059.83		5485.83	6844.11	11609	9409.55	11495.2	9131.52	7341.02	9510.5	5783.96	10410.3	9289.5	9617.18	7240.79	8056.24	9772.31	11412.3	9573.89	7957.34	9235.71	6463.32	9195.33	8051.73	6123.74	6797.41	9501.78	10236.9	13179.1	11159.8
O95453;O95453-2;O95453-3	PARN-2_HUMAN;PARN-3_HUMAN;PARN_HUMAN	PARN	Poly(A)-specific ribonuclease PARN	4	1083.89	1793.64	1365.64	2286.82	1329.62	827.882	1678.41		1116.15	1505.9	2733.57		1449.72	1355.81		1165.23	1434.24		1960.84	1400.07	875.007	1231.37	1656.97	1715.43	1335.97					1552.98	1213.2	1344.82	1431.89	1507.65	1518.41	1455.56		1791.15	961.673
O95456;O95456-2	PSMG1-2_HUMAN;PSMG1_HUMAN	PSMG1	Proteasome assembly chaperone 1	3	3349.95	2757.46	1626.16	1243.74	2468.36	2138.35	2732.63	2627.77	2460.51	3182.5	2821.34			3560.04	2182.49	2686.68	2093.41	2724	2177.35	2317.59	2560.28	2519.58	2308.13	1946.62	2721.31	1856.47	1609.58	2445.03	2461.51	2571.71	2616.57	2206.56	2740.18	2028.92	1904.38	2476.81	1853.91	1900.26	2392.25	2824.75
O95470	SGPL1_HUMAN	SGPL1	Sphingosine-1-phosphate lyase 1	2	927.805	869.565	524.025	1049.06	935.853	561.377	1095.21	979.815	338.295	963.414	1061.8			539.123		794.378	1187.87	1114.62	980.347	1045.04	691.074	507.822	687.974	627.762	1189.77	732.502	524.109		924.477	601.561	1000.86	722.069	1623.68	686.038	729.696	1213.7	943.017	858.577	650.39	551.769
O95478	NSA2_HUMAN	NSA2	Ribosome biogenesis protein NSA2 homolog	1	867.122	935.856	915.904	423.126	519.982	1183.19		544.911	906.484	615.282					974.727	458.112	511.854	1706.9	571.311	585.159	491.9	710.136		875.866	931.671	433.752		734.541	882.133	361.394	696.785	871.392	661.961	1748.04	583.363	575.3	532.353	640.216	1001.61	810.238
O95486	SC24A_HUMAN	SEC24A	Protein transport protein Sec24A	7	1110.71	1084.7	1049.69	1038.83	832.843	1125.19	1150.39	1109.7	1098.56	924.571	749.646			1246.18	732.574	1078.98	1804.39	1563.5	1109.83	882.186	854.374	1048.84	1365.14	1262.11	984.458	1407.77	1272.1	1848.88		985.968		1242.57	881.581	1008.82	1032.48	1415.97	1188.48	1233.3	1056.14	919.802
O95551;O95551-2	TYDP2-2_HUMAN;TYDP2_HUMAN	TDP2	Tyrosyl-DNA phosphodiesterase 2	2	447.444			742.022	1062.34	246.846	956.582	720.564	536.49		1259.45				677.875		285.118	771.669	985.01		907.015	620.46		1161.14	553.54	526.646	525.798			484.034	909.934		635.02	655.738	814.935	488.217	632.882	793.648	651.892
O95562	SFT2B_HUMAN	SFT2D2	Vesicle transport protein SFT2B	1			1658.76	768.343	1138.33		1238.27		710.313	1366.79					1732.3	1336.58			964.973	992.245		946.855		1254.15	763.962		1175.57								1237.89	1129.56	840.637
O95563	MPC2_HUMAN	MPC2	Mitochondrial pyruvate carrier 2	1									228.113		548.058															223.674	285.085												562.706
O95571	ETHE1_HUMAN	ETHE1	Persulfide dioxygenase ETHE1, mitochondrial	3	1527.31	1237.29	880.488	1372.65	1598.57	1559.51	1965.09	1836.32	1304.72	1298.3	2530.7		1987.62	930.281	1379.8	1326.18	1790.83	2320.02	1418.09		952.329	1470.24	991.042	1373.59	1950.52	1193.37	1084.6		851.664	1745.61	1501.29	1220.44	3337.65	1144.18	819.602	2547.68	1187.72	2671.56	753.45	1732.02
O95573	ACSL3_HUMAN	ACSL3	Long-chain-fatty-acid--CoA ligase 3	4	1730.66	1368.67	1359.44	1486.33	1500.67	1180.64	1020.7	1200.35	1515.5	1234.38				1843.12	1529.05	1100.03	1592.17	1129.21	1164.06	1257.76	1195.14	1614.18	1124.36	904.434	994.344	1156.16	1061.62	1573.41	1046.26	1357.09	1662.34	1306.92	1328.49	1361.73	1049.05	1546.1	1604.09	1138.54	1344.75	1505.73
O95602	RPA1_HUMAN	POLR1A	DNA-directed RNA polymerase I subunit RPA1	4	1661.84	1298.78	2140.14	1336.86	1289.61	1352.28	1155.26	770.117		924.313					915.762	1570.91	1368.13	1632.29		1457.3	1133.12	1366.8	1237.24	1539.96	1329.96	1447.74	1724.74	1538.7	1562.62		528.216	1140.06	1019.99		1537.73	1975.62	1738.41	1373.72	1079.54	1829.25
O95684;O95684-2	FR1OP-2_HUMAN;FR1OP_HUMAN	FGFR1OP	FGFR1 oncogene partner	2		1088.42			517.636	896.638	1088.93	855.071	982.667	844.966						1157.74				927.649	1030.99	992.459		1298.04	1153.91	719.115	723.378	1861.59		1117.73	902.421	636.687		110.541	844.301	808.765	598.61		1016.43	561.763
O95716	RAB3D_HUMAN	RAB3D	Ras-related protein Rab-3D	1	1244.57		1109.3	692.814	1068.5			857.231										1054.35		906.774	879.087				886.002	973.167				705.755		646.2	779.173	1361	838.641	669.312				1295.3
O95718;O95718-1;O95718-2;P11474;P11474-2	ERR1-2_HUMAN;ERR1_HUMAN;ERR2-1_HUMAN;ERR2-2_HUMAN;ERR2_HUMAN	ESRRA;ESRRB	Steroid hormone receptor ERR2	1	459.916	507.846	452.428		302.228	416.342	287.819		611.774	655.566					822.513		405.043	407.977	461.719		324.067	550.036	576.076	470.072	758.412	445.343	292.168			638.57			378.563	425.25	197.095	403.653	406.612	447.979	514.023
O95721	SNP29_HUMAN	SNAP29	Synaptosomal-associated protein 29	3	1588.88	818.368	1256.88	1707.97	1330.36	1766.81	2169.37	1769.86	975.692	1129.48			1449.65	1261.47	2458.83	625.608	1815.56	1393.27	1046.77	1631.25	1293.43	1501.38		2064.86	1459.76	1188.75	1127.27	992.582		1542.7		1284.82	1447.12	1459.15	975.56	2372.78	897.392	1042.97	1029.63	1143.24
O95747	OXSR1_HUMAN	OXSR1	Serine/threonine-protein kinase OSR1	10	2590.55	2940.96	2804.08	3088.25	2293.41	2521.98	2697.01	3579.32	2835.05	2969.88	3355.88		3867.95	3585.25	2686.54	2308.01	3061.51	2849.75	2421.43	3321.55	2790.09	2698.03	3060.99	3121.8	2959.32	2714.85	2893.54	2741.96	3057.19	2457.69	3632.74	2527.61	2831.25	2531.55	3247.8	2489.33	2932.75	3118.03	2925.75	2613.58
O95757	HS74L_HUMAN	HSPA4L	Heat shock 70 kDa protein 4L	11	2839.93	2885.11	2668.64	2544.59	2420.48	2719.33	1410.37	2744.53	2497.27	2957.01	2719.17			2672.01	2361.1	2956.22	2488.72	2308.38	2128.03	2405.98	3001.86	2456.94	2957.71	2764.06	2797.05	2565.4	3177.92	2623.68	2380.92	2466.74	2239.62	2703.42	2810.36	3379.63	2735.81	1829.57	2773.18	2573.88	2981.45	2214.26
O95758;O95758-1;O95758-2;O95758-4;O95758-5;O95758-6	PTBP3-1_HUMAN;PTBP3-2_HUMAN;PTBP3-4_HUMAN;PTBP3-5_HUMAN;PTBP3-6_HUMAN;PTBP3_HUMAN	PTBP3	Polypyrimidine tract-binding protein 3	1	1411.15	1215.29	2267.09	2042.78	1271.01			1210.25	1786.64	1352.74	1151.02		1060.57				1150.81		1110.96	940.774	1851.62	1375.8	1273.09	2312.94	1325.19	1689.11	677.44	1409.3	1690.1	1087.79	1106.91	1424.94	2053.61	831.162				1651.91		1195.49
O95777	LSM8_HUMAN	LSM8	U6 snRNA-associated Sm-like protein LSm8	4	7780.58	5736.11	7471.79	8840.8	6464.4	6403.8	8946.32	6146.45	6663.69	8125.62	7974.75		5521.22	6551.04	7359.39	6062.2	7555.25	6641.35	8013.01	7132.58	6631.36	7749.62	8518.76	6472.76	7114.77	7194.19	7050.99	5980.65	8560.19	7953.76	6173.5	7469.17	6963.04	7771.29	6285.93	6940.39	7753.55	6821.67	6467.48	8244.29
O95782;O95782-2	AP2A1-2_HUMAN;AP2A1_HUMAN	AP2A1	AP-2 complex subunit alpha-1	15	2915.08	3475.67	3320.16	4973.27	4134.74	4326.59	3363.94	3954.18	4355.63	3898.45	5048.44		2320.35	5068.41	3988.44	5540.87	3551.46	3512.78	5797.28	3388.85	4207.61	3108.69	4735	3161.16	2888.11	4501.53	3021.65	3904.35	2882.18	3647.3	4217.64	3599.73	4492.11	4730.77	5102.8	4025.01	3869.65	4242.21	2927.02	4747.45
O95785;O95785-3;O95785-4;O95785-2	WIZ-2_HUMAN;WIZ-3_HUMAN;WIZ-4_HUMAN;WIZ_HUMAN	WIZ	Protein Wiz	1	1508.76			766.5	1345.57				1114.59	2023.78				1877.28	1118.44	1414.41		2005.61	1394.06		1202.65	842.533	1330.36	1861.17	1785.2	1044.27		1103.38			1084.95			1866.64			1746.07	1352.22
O95789;O95789-5	ZMYM6-5_HUMAN;ZMYM6_HUMAN	ZMYM6	Zinc finger MYM-type protein 6	1	10103.8			12692	11870	11469.7		9447.02	9998.17	15411.7	13482.8		12983.4	13637.5	3275.14		28014.6	40097.1	2821.34	16120	10768.1		10729.1	8607.41	6509.77	15883.2	9142.31	14863.6	13508.6	28194.2	10114.6	24902.2	20475.3		7550.52	9294.45	18214		32687.5	13736.6
O95793;O95793-2;O95793-3	STAU1-2_HUMAN;STAU1-3_HUMAN;STAU1_HUMAN	STAU1	Double-stranded RNA-binding protein Staufen homolog 1	2					2733.96		2339.12		790.966						6260.58	4509.85		5888.19					3513.95		497.812	1416.41		584.381					5310.34			646.003	904.546		4000.32
O95801	TTC4_HUMAN	TTC4	Tetratricopeptide repeat protein 4	3	1948.53	1262.37	1846.74	853.094	1391.19	1076.63	2257.75	1716.17	1596.84	1612.48			671.338	1843.69	1373.89	1121.07	1065.79	2076.56	929.352	2300.37	1923.84	1743.31	1484.33	1697.34	1171.02	1519.5	1617.03	1743.87	1520.35	1624.07	1296.38	1675.51	1211.34	749.568	1115.29	1391.27	1530.89	1308.62	1273.16	746.234
O95816	BAG2_HUMAN	BAG2	BAG family molecular chaperone regulator 2	9	8927.82	12004.9	8901.23	9693.46	11369.3	10151.9	10984.4	9219.31	8785.7	9082.88	7272.62		9590.13	10507.4	8634.32	8458.95	12817.7	7428.93	9662.53	11528.6	10444.1	8846.2	13262.2	10564.2	8099.1	9419.58	8883.34	8719.54	9171.63	9044.49	12126.8	9925.16	8322.69	10622.5	9205.09	8917.64	9809.01	9710.08	8312.1	10541.7
O95817	BAG3_HUMAN	BAG3	BAG family molecular chaperone regulator 3	5	2071.43	2202.25	1870.79	1207.67	1872.05	1123.4	3832.94	2487	2128.83	1811.23	1528.56			2279.44	1674.19	1431.86	2213.18	5132.09	1511	1575.97	1215.78	1896.59	1367.63	1715.05	986.77	2324.8	1198.91	1904.15	1201.17	2153.45	2264.74	1717.59	1614.93	1994.32	1479.28	1688.92	1586.55	1506.88	2043.16	1896.57
O95825;O95825-2	QORL1-2_HUMAN;QORL1_HUMAN	CRYZL1	Quinone oxidoreductase-like protein 1	2	834.086	1118.74	1389.67		839.567	1445.96	1294.6	1187.01	803.133		732.519			3507.43	1762.86	476.682	1054.04	356.458	1364.35	1797.15	975.035	834.85	878.257		787.339		965.266	842.541			874.328	835.413		1467.73	819.914	682.435			569.702
O95831;O95831-3	AIFM1-3_HUMAN;AIFM1_HUMAN	AIFM1	Apoptosis-inducing factor 1, mitochondrial	9	3298.42	3333.27	3738.35	3924.68	3178.5	3340.52	2766.17	3079.29	3487.68	3083.04	3684.37		4387.98	2800.83	2982.12	3485.17	3188.76	2475.29	3269.69	3368.28	1787.81	3633.21	3253.02	2746.38	4228.27	3424.64	3269.5	3405.18	2730.61	3477.09	3205.51	3251.53	3249.67	3877.84	3206.45	3293.92	3606.87	3824.52	2792.42	3352.31
O95832	CLD1_HUMAN	CLDN1	Claudin-1	1		1022.39					926.149	614.925	453.52	625.352					480.513	1752.82	893.144	1011.83				404.54											493.341			597.478		883.519		303.588
O95834;O95834-2;O95834-3	EMAL2-2_HUMAN;EMAL2-3_HUMAN;EMAL2_HUMAN	EML2	Echinoderm microtubule-associated protein-like 2	3	2114.81	1506.59		1227.93	1266.41	1665.61		1994.82	1165.76	3266.87	1829.67			1562.49	1403.5	1567.57	1944.67	1189.64	1671.93	1606.66	1424.56	1717.89	1483.36	1120.16	1166.32	1740.01	1692.98		1086.23	1365.99	1542.79	769.337	3010.74	1571.31	1449.03	2432.94	1458.88	2484.98	1212.91	1153.49
O95861;O95861-4	BPNT1-4_HUMAN;BPNT1_HUMAN	BPNT1	3'(2'),5'-bisphosphate nucleotidase 1	4	2511.28	2149.03	1463.57	2413.52	2243.38	2605.78	2654.93	2389	2538.32	2100.72	2396.31		2752.29	2434.74	1308.5	2344.72	2038.13	2303.32	1803.65	1580.95	2395.02	2891.58	2270.38	1696.77	2562.85	1637.47	2319.6	2216.9	1722.19	2227.6	2639.69	2473.42	3146.36	2411.66	3036.08	2798.6	1217.83	2496.21	1999.92	1793.4
O95865	DDAH2_HUMAN	DDAH2	N(G),N(G)-dimethylarginine dimethylaminohydrolase 2	2			657.303			469.681	969.824										557.147		164.27		324.033	362.137					741.29		362.426	474.702		613.382	355.046		475.141
O95870;O95870-2	ABHGA-2_HUMAN;ABHGA_HUMAN	ABHD16A	Phosphatidylserine lipase ABHD16A	1		451.224		738.91		818.907			272.153						600.439	292.918	731.24				538.774	596.983	700.398		414.65	683.016	260.958			769.004		557.632	448.926			222.004	774.242	534.07		483.659
O95881	TXD12_HUMAN	TXNDC12	Thioredoxin domain-containing protein 12	4	4222.06	6140.39	5394.47	4452.16	6279.59	5805.84	6615.28	7615.97	5901.19	5845.59	5071.52			7018.63	4953.57	6723.27	6511.45	3712.15	4904.66	4398.3	5206.73	4816.09	7129.67	6005.51	4748.85	5979.32	4997.45	2290.27	4491.28	5623.55	6285.81	5421.82	6740.59	5945.01	4156.85	5914.24	4194.71	7037.35	3037.13	7987.47
O95926;O95926-2	SYF2-2_HUMAN;SYF2_HUMAN	SYF2	Pre-mRNA-splicing factor SYF2	1	842.688	974.018	1617.75		1221.83	977.887	592.318			1514.46					1286.28	605.255		779.016	982.727	1363.38	836.365	1046.17			1556.9	688.151		785.193		979.298		953.736		866.169		788.734		753.099	709.247
O95983;O95983-2	MBD3-2_HUMAN;MBD3_HUMAN	MBD3	Methyl-CpG-binding domain protein 3	2	1491.36	2080.15	1447.39	1478.6	1217.46	2070.29	1482.22	1439.14	1484.13	1321.89	1289.87		1871.18	1238.36	1480.59	1952.21	1274.65	1194.93	1333.43	1264.15	1423.36	1482.82	1582.08	1667.24	1482.74		1000.35	1668.06	1486.93		1737.39	1613.09		1838.2	1187.61	1485.87	1941.42	1332.48	1797.85	1666.11
O95989	NUDT3_HUMAN	NUDT3	Diphosphoinositol polyphosphate phosphohydrolase 1	1	1109.15	789.775	832.927	1114.7	804.521	954.963	1103.72	817.194	753.29	603.686	1102.27			1160.43	1134.3	557.828	651.219	580.44	626.884	1199.27	730.636	938.457	721.431	890.288	875.314	702.532	1231.66	716.532	751.87	860.388	926.278	449.572	657.086	948.642	746.579	401.5	604.894	1135.81	1102.94
O95994	AGR2_HUMAN	AGR2	Anterior gradient protein 2 homolog	5	7386.07	13208.2	24142	18155.6	14192.2	13648.9	1625.21	13247.9	15476.3	8079.77	20072.8		19211.2	11564.2	6465.44	9756.51	6167.61	1802.15	11157.4	5594.94	11171.2	3239.95	26753.2	6878.44	38909.4	13112.1	8222.16	10439	4549.88	12662.9	9797.04	13124.3	7327.54	19805.8	11161.5	12266.4	9839.9	16463.7	936.087	12199.8
O95999	BCL10_HUMAN	BCL10	B-cell lymphoma/leukemia 10	1						543.537	413.764		317.065									358.671			182.678	445.197		416.721	313.134	656.327	578.957	552.89											436.337
O96000	NDUBA_HUMAN	NDUFB10	NADH dehydrogenase [ubiquinone] 1 beta subcomplex subunit 10	4	5801.31	5244.06	5152.22	6515.61	5793.74	5513.23	5562.07	5013.19	5443.93	4468.63	5379.82		6746.29	5087.03	5799.03	4785.49	5734.74	4089.66	5765.55	5714.77	4333.44	5553.39	5125.82	5500.16	7647.73	6055.74	5504.37	4746.89	4569.52	5673.38	4739.58	4636.93	5353.96	6005.59	5803.41	5445.9	6725.93	5568.41	4033.79	3236.29
O96005	CLPT1_HUMAN	CLPTM1	Cleft lip and palate transmembrane protein 1	2	1448.66	884.056	1188.05	1058.79	768.133	667.496	785.626	877.247	864.688	904.046	964.12			1063.29	768.956	1158.53	615.327	975.536	748.044	947.46	989.59	855.942	1297.86	1056.9	1200.74	1648.15	1049.38	570.322	710.457		1099.19	668.599	1396.59	1374.35	826.746	1306.38	998.214	642.043	538.923	929.916
O96007	MOC2B_HUMAN	MOCS2	Molybdopterin synthase catalytic subunit	1	761.11	558.594	1155.64	715.638	765.815	635.544	1346.02		835.124	484.208					1140.13	891.799	1194.06				1135.79	877.525	629.943	541.01	814.663	900.156	1017.66		1054.83	1607.22	878.409	450.825	1457.77		923.677	815.866	801.183	1607.43	579.133	1232.01
O96008	TOM40_HUMAN	TOMM40	Mitochondrial import receptor subunit TOM40 homolog	4	5182.11	5302.55	3837.52	4726.06	6086.1	4535.43	4513.7	4946.05	5198.75	4521.58	4626.23			5073.85	5912.8	3819.5	4122.47	4008.66	4229.04	4099.7	3401.98	4574.62	5938.38	3896.73	4140.53	4554.24	4881.16	4170.21	5091.92	2943.28	4314.66	4698.01	6366.79	4160.17	3024.78	4091.17	3997.08	5776.51	4627.44	4361.81
O96011;O96011-2	PX11B-2_HUMAN;PX11B_HUMAN	PEX11B	Peroxisomal membrane protein 11B	2	534.735	708.18	661.448	596.43	625.961	589.849	1224.05	543.862	298.226		428.189			395.116		720.911	599.156		830.523			421.742			309.106	566.605	1320.21		607.94		605.335	1230.09	647.988		487.636	1527.26	429.544	714.671	459.663	345.886
O96013;O96013-4;O96013-2;O96013-3	PAK4-2_HUMAN;PAK4-3_HUMAN;PAK4-4_HUMAN;PAK4_HUMAN	PAK4	Serine/threonine-protein kinase PAK 4	1		738.16					1081.9										856.656						725.579													673.952
O96019	ACL6A_HUMAN	ACTL6A	Actin-like protein 6A	8	5116.01	5694.33	7777.76	6248.78	7442.13	6413.26	5721.25	6710.1	5741.03	6761.24	5581.37		4356.07	5248.69	5147.94	7587.33	4664.34	5969.16	5906.37	4604.57	4948.99	4987.81	3719.21	5903.59	5631.54	6056.89	6759.61	6885.25	5261.69	5215.25	4342.11	4844.81	7262.6	5904.12	5073.57	4360.52	5998.3	5201.79	7359	5973.15
O96033	MOC2A_HUMAN	MOCS2	Isoform of O96007, Molybdopterin synthase sulfur carrier subunit	1	866.722			447.711	1003.49		780.116			1013.02					789.765	399.275	517.463				835.786	741.792	832.649	616.606	847.365		801.197				1119.96					818.761			974.032
P00338;P00338-3	LDHA-3_HUMAN;LDHA_HUMAN	LDHA	L-lactate dehydrogenase A chain	11	290586	317760	259647	284672	329900	295081	256116	323978	253017	271944	290515		263711	236743	272707	231267	281242	298750	237841	293601	286408	263692	295047	303990	252047	329309	274904	267745	275594	297733	377988	270588	371139	273708	280569	313406	243232	254264	246324	283120
P00367	DHE3_HUMAN	GLUD1	Glutamate dehydrogenase 1, mitochondrial	11	5862.02	5252.58	4954.82	6898.79	4862.92	4998.65	7528.37	6193.61	4598.76	5776.98	4052.04		3908.99	3822.15	5236.27	5755.22	4235.09	4234.94	4207.74	4072.35	3097.81	4280.09	4595.68	4677.76	8890.95	4910.23	4168.38	4531.49	4672.33	3854.22	4344.29	3603.43	5534.86	4815.57	5150.23	5065.27	3823.5	5687.73	4210.67	4783.4
P00374	DYR_HUMAN	DHFR	Dihydrofolate reductase	4	3641.18	2964.75	5182.79	3779.93	3256.92	3981.64	2865.48	4555.21	3625.05	3157.9	4780.2		2301.25	2774.97	2192.5	3938.55	4263.93	3610.37	4135.88	2987.64	4123.78	3453.04	2691.79	2732.18	3206.23	3527.14	3318.87	3452.81	2878.67	2731.28	3582.97	3484.79	4360.44	1929.81	6982.85	2881.88	3699.96	2884.83	2490.16	2418.97
P00387;P00387-2;P00387-3	NB5R3-2_HUMAN;NB5R3-3_HUMAN;NB5R3_HUMAN	CYB5R3	NADH-cytochrome b5 reductase 3	9	4660.24	6275.23	5381.59	4984.98	5581.19	7323.63	7745.35	6950.06	4714.14	4959.68	4906.27		1911.55	4361.12	7044.9	4167.93	4701.82	5662.72	5542.73	3149.41	6617.52	6778.37	4553.81	7003.46	5282.16	6046.78	5611.05	5585.45	6486.17	4543.45	5586.23	6899.02	6774.38	5742.96	4970.77	6825.03	6018.11	7835.77	4270.58	5645.34
P00390;P00390-2;P00390-3	GSHR-2_HUMAN;GSHR-3_HUMAN;GSHR_HUMAN	GSR	Glutathione reductase, mitochondrial	7	3878.58	3950.43	2726.49	2508.81	3892.76	3134.97	3242.91	4055.15	3097.39	5112.98	3190.19		5147.82	3731.08	3985.66	2362.87	5499.68	4065.08	4080.98	4044.98	3338.07	3335.08	3060.33	3876.29	2659.57	3844.54	3121.61	3845.4	3659.59	3886.53	3792.39	3785.09	4585.44	3061.75	3275.22	3873.89	2586.42	3463.75	4716.75	4185.16
P00395	COX1_HUMAN	MT-CO1	Cytochrome c oxidase subunit 1	1	3547.08	3452.76	3011.8	6827.03	3699.79	5626.48	6600.43	4321.74	3862.74	6881.77	3141.5			2937.59	4203.38	3413.92	4925.4	4077.9	6749.48	4198.49	2869.31	3608.28	5571.18	7248.13	9023.26	5488.86	6236.88	2298.25	5369.37	3721.54	2103.99	3870.13	5562.48	4895.1	6284.95	5730.41	6052.79	5150.41	2423.83	2150.35
P00403	COX2_HUMAN	MT-CO2	Cytochrome c oxidase subunit 2	4	13748.6	12730.5	8890.65	22876.8	17134.6	16467.8	17854.9	18235	13214.7	13396.7	22125.5			7561.79	15193.1	14092.4	13117.6	7968	22774.3	14394.7	11253.3	7461.3	14247.3	14655.8	24384.1	13481.1	18888.9	13483.9	15761.5	20228.9	9854.06	12165.9	16911.9	17789.1	14830	18445.8	15281.1	14723.3	11290.8	8496.08
P00441	SODC_HUMAN	SOD1	Superoxide dismutase [Cu-Zn]	3	4153.04	4752.71	4702.31	3684.8	3771.2	4412.33	6403.79	4815.96	4119.86	3875.75	2321.4		6789.12	3686.56	3911.4	4505.46	4588.96	4767.58	4459.15	3725.45	5299.98	4597.15	4708.14	5490.21	4150.99	5357.44	3680.07	4265.9	4330.47	4647.47	5642.33	3486.61	5902.18	5136.47	4444.46	4931.26	3528.15	4028.62	3925.26	3574.5
P00491	PNPH_HUMAN	PNP	Purine nucleoside phosphorylase	10	15449.2	17745.5	14987.1	13821.1	16465.1	14865.3	17769.4	15613.9	13493.7	14971.7	12217.3		19260.3	11989.9	11604.3	11040.8	13908.7	12564.3	14918.1	16295.8	11030.9	13063.5	13925.6	14874.1	16475.2	11869.7	14724	13918	14552.9	14063.2	17076.8	12084.1	14075.1	16377.4	14949.9	16917.7	11374.8	14622	15936.7	15450.5
P00492	HPRT_HUMAN	HPRT1	Hypoxanthine-guanine phosphoribosyltransferase	6	8424.43	6685.46	7715.07	6566.84	7148.33	7588.29	8101.15	10258.5	8058.07	7949.95	6072.42			9507.18	6353.72	8376.39	9848.45	9448.73	6618.28	6303.57	3692.61	5747.14	6622.35	8211.9	7170.55	6899.78	7986.86	7117.69	7256.5	8302.01	7519.95	6909.72	8017.43	7549.65	7234.56	8496.43	6809.63	7285.81	8622.37	7440.17
P00505	AATM_HUMAN	GOT2	Aspartate aminotransferase, mitochondrial	13	21286.9	25116.7	23008.7	28011.7	25491.4	16252.7	17268	23905.5	24301.9	18045	25276.6		26855.3	24918.7	19655.7	18591.4	23929.8	18580	20477.1	17319	18217	17128.1	27970.5	21876.1	22448.1	18081.8	18959	18315.6	22339.1	25842	25158.3	20639.2	26769.6	24848.1	23909.7	19003.4	20448.8	27912.1	19138.9	16787.8
P00533	EGFR_HUMAN	EGFR	Epidermal growth factor receptor	7	1454.78	2035	2042.97	1124.59	1777	1225.74	2090.26	2148.84	1644.25	2112.32					2137.91	2083.87	1392.34	2429.79	1270.64	1644.85	1625.49	1558.59	1402.63	1617.92	954.936	1521.13	1158.56		1756.95	1319	1887.23	1471.25	1359.21	1594.82	1276.57	1337.04	1205.59	2097.19	1252.97
P00558	PGK1_HUMAN	PGK1	Phosphoglycerate kinase 1	19	104147	124502	92412.9	152503	83147.1	129608	128575	106626	110031	83244.3	170546		57224.9	113988	102026	79557.2	81306.4	111592	113704	114639	95029	88667	109927	104731	116467	112880	109406	87020.5	139574	128700	126879	116259	102107	92747.8	104661	103818	93432.5	103092	97783.4	98871.8
P00568	KAD1_HUMAN	AK1	Adenylate kinase isoenzyme 1	7	5985.38	6535.67	7118.19	6904.22	7080.79	6147.75	9340.98	6483.3	7517.61	5980.59	5629.95		7756.23	5300.77	7860.21	6884.79	6583.56	5827.33	6812.27	6569.58	7756.39	6694.6	6825.4	5117.22	9775.04	7630.33	7986.9	8241.28	7263.75	7145.05	6433.29	6533.32	5622.93	5624.82	7961.14	6364.29	6637.74	6048.45	6231.46	6929.1
P00813	ADA_HUMAN	ADA	Adenosine deaminase	6	2388.02	2810.04	1834.69	1656.18	1807.68	2212.76		2786.82	1277.38	1470.97	909.997			2573.91	2443.09	1387.46	1740.81	2589.01	1778.72		2755.58	1616.21		1628.09	2535.31	1982.05	1601.56	1465.14	2378.01	1384.73	2294.96	2250.83	2475.12	2368.49	2515.02	2596.29			1927.91	2015.57
P00966	ASSY_HUMAN	ASS1	Argininosuccinate synthase	13	19954	27069.4	19313.3	24273.8	28370.9	33728.4	32760.5	44566.1	19324.2	20550.4	22889.1		24082.9	21279.1	28860.8	36956.1	22103	20224.5	20375.8	19708.1	22501.5	31589.1	36335	26012.7	34618.7	36072.7	41591.4	24743.9	18591.9	16105.5	21665.5	31474.2	24480.8	27827.1	34659.3	29223.4	27859.8	28327.3	17459.4	29336.2
P01024	CO3_HUMAN	C3	Complement C3	3			1699.34	709.435		669.835		699.224	660.568		1848.8					1057.87	711.825		1622.13			548.842			1194.76	472.961		1163.5		1269.41		855.008		953.761	797.122	1036.29		910.93	1147.53
P01033	TIMP1_HUMAN	TIMP1	Metalloproteinase inhibitor 1	1	839.755		1041.47	796.178	1057.69		893.714		1121.13						701.028	548.119	646.519	990.302	621.7		736.332	756.163	1908.75		691.307	944.014					1628.4			992.705	738.203	2150.2				813.523
P01111	RASN_HUMAN	NRAS	GTPase NRas	5	2891.42	3466.99	3444.37	3664.35	3191.89	2958.83	4537.58	2365.4	2760.45	3449.78	2864.45		2713.99	2308.35	2106.9	3032.23	2149.1	2397.29	3021.94	2665.05	3711.46	3583.33	3119.39	3134.78	2718.52	3250.38	2977.82	2771.13	2350.38	3493.48	3428.9	3192.29	2558.11	2906.9	3311.43	2863.13	2687.68	3695.09	2883.97	2578.81
P02533	K1C14_HUMAN	KRT14	Keratin, type I cytoskeletal 14	4	2162.92	2181.79	3255.15	5381.79				4705.54			1479.48		1766.65	5094.62		642.729	2547.43		2195.94	3208.71	3213.26	1471.43			729.269	2888.91	1033.17		2372.86	2430.2	2739.6	4046.49			1644.13	849.24	6446.53	2787.59
P02538	K2C6A_HUMAN	KRT6A	Keratin, type II cytoskeletal 6A	2		1577.68	1994.88	1441.42	928.475	282.492				1384.38				2250.33	713.38	1099.04				3510.8	1237.49	696.585	1268.8			808.254	624.442		1201.57	857.513	1077.3	707.09	654.968	1877.55				7670.21		1601.17
P02545	LMNA_HUMAN	LMNA	Prelamin-A/C	35	36830	39110.4	52885.2	46375	40539.4	42604.5	65910	47508.8	41700.4	40311.1	59751.6		44843.1	48712.2	47962.5	41295.1	45486.9	41887.3	41237.3	42060.3	46599.8	40226.4	49120.7	43820	43580.9	46353.7	44274.7	40815.8	41422.8	48780.2	47806.2	70076	39233.7	45020.2	47669.2	37110.2	37021.2	46182.8	37214.1	45498.6
P02751;P02751-10;P02751-11;P02751-12;P02751-13;P02751-14;P02751-15;P02751-17;P02751-3;P02751-4;P02751-5;P02751-6;P02751-7;P02751-8;P02751-9	FINC-10_HUMAN;FINC-11_HUMAN;FINC-12_HUMAN;FINC-13_HUMAN;FINC-14_HUMAN;FINC-15_HUMAN;FINC-17_HUMAN;FINC-3_HUMAN;FINC-4_HUMAN;FINC-5_HUMAN;FINC-6_HUMAN;FINC-7_HUMAN;FINC-8_HUMAN;FINC-9_HUMAN;FINC_HUMAN	FN1	Fibronectin	1	6507.19	5565.91	5941.32	8265.38	4297.5	6884.33	7462.94	3173.82	3166.04	5050.95	7286.15			3455.95	6259.43	4862.56	4362.9	4884.69	7594.15	4690.87	6002.58	5404.73	5892.02	6295.53	5703.52	4146.96	5186.16	3833.37	7391.03	5378.21	7262.84	6475.27	7107.01	4182.49	5097.09	5363.72	3923.59	2961.38	3754.28	5999.61
P02786	TFR1_HUMAN	TFRC	Transferrin receptor protein 1	25	42600.6	43931.8	32559.6	36873.3	66310.2	28189.9	26572.7	28300.7	32121.8	34137.2	16240.5		29361.3	29353.4	35573.8	51590.8	77441.8	27790.8	49885.5	44893.4	29313.5	36603.4	47526.7	37055.5	31833.7	25644.8	25000.2	19695.4	34923.9	28492.7	38749.6	19204.3	64669.3	47964.4	33813.5	55929	36221.4	51734.4	35867.7	38868.3
P02792	FRIL_HUMAN	FTL	Ferritin light chain	2	772.985				1459.49	1191.67	4600.25	1725.14						1992.38				3563.23													1713.44		3008.37			1678.32			803.861
P02794	FRIH_HUMAN	FTH1	Ferritin heavy chain	4	1575.76	893.074		1786.71	1137.7	872.935	7297.85	1815.65	1238.97	1624.04	2545.95		1709.15	2597.13		1745.15	841.629	1406.15	1267.57	1174.93	1406.3	1375.38	1136.45	1008.3	1508.85	1160.56	1743.99	1064.91			1943.66	1373.62	1551.41		1492.12	1592.01	1053.59	1012.42	1411.5	2220.79
P03905	NU4M_HUMAN	MT-ND4	NADH-ubiquinone oxidoreductase chain 4	2	1653.01	2098.94	1264.35	3495.99	2842.39	2584.64	3046.91	1537.97	2338.04	1891.01	2727.57		4230.9	2224.83	2981.29	2175.28	2146.78	1594.9	2394.41	1844.58	1993.88	1759.41	1040.34	1975.42	3962.18	2877.83	2851.46	2444.07	1793.21	1984.94	2088.92	2781.33	2265.24	2423.86	2650.83	2744.44	1769.48	2699.34	1450.65	1798.5
P03915	NU5M_HUMAN	MT-ND5	NADH-ubiquinone oxidoreductase chain 5	3	1459.84	2156.06	1741.66	2474.05	1572.36	1173.41	2019.88	2109.11	1644.75	1831.47	2348.45		1315.2	1558.03	1683.09	1364.92	2125.17	1252.13	1887.71	1859.15	1511.37	1895.74	1604.98	1727.31	2778.4	2121.13	1717.31	2405.53	2263.88	2628.26	1384.75	2111.31	2307.87	1782.52	1574.82	2728.94	2296.54	2749.98	1909.35	1159.14
P03923	NU6M_HUMAN	MT-ND6	NADH-ubiquinone oxidoreductase chain 6	1	2892.78	1641.19		2124.44	2840.99	1166.3	2525.16	2708.07	2598.6	2030.2	1514.58				1739.85	2341.27	1221.34		2216.4	2630.46	1399.55	848.437			2532.35	1708.56	2063.68	2439.89	1712.3	2090.07			2764.39	1222.39	2160.12	2572.86	2467.34	2766.61	1046.49
P04040	CATA_HUMAN	CAT	Catalase	15	3290.35	6227.98	9873.3	5950.93	6648.09	7610.58	3481.7	6573.32	6512.69	7139.93	6982.48		5972.41	9154.52	7039.04	5109.8	5585.13	5168.08	7325.54	5675.36	6108.49	6616.31	7295.78	6188.35	7686.98	8411.49	6787.11	5739.32	6208.73	7211.57	7496.17	12175.8	6971.41	4220.23	6599.27	6511.09	8029.28	5621.58	6277.13	4250.65
P04062;P04062-2;P04062-4	GLCM-2_HUMAN;GLCM-4_HUMAN;GLCM_HUMAN	GBA	Lysosomal acid glucosylceramidase	2	1294.96	1137.14	1000.13	993.403	1477.74	1071.58	1590.8	1052.33	700.064	1165.16	1398.22			2549.2	709.304	607.605			1021.79	719.041	1423.64	823.147	927.591	575.826	1123.49	1082.02	658.515		628.179	421.314	407.221	1578.11	1357.2	2043.86	594.836	2578.92	1280.62	968.538	496.604	1053.93
P04075;P04075-2	ALDOA-2_HUMAN;ALDOA_HUMAN	ALDOA	Fructose-bisphosphate aldolase A	17	91236.1	135804	126866	123099	115218	108515	118802	151131	125227	96563.7	156968		98532.8	126211	99804.2	95943.8	124287	103629	97950.3	91195.4	115383	96764.6	133190	118997	91112.8	115987	93584.6	93714.8	102694	137547	153118	97415.3	146009	126618	119497	115582	80618.2	103055	88333.7	108106
P04080	CYTB_HUMAN	CSTB	Cystatin-B	3	26575.6	28729.9	29260.6	22656.8	30262.9	30607.2	40429.9	27408.1	25901.1	23104.1	27405.2		14258.7	21046.7	25046.1	17680.3	21596.7	19159.3	27395.9	27259.6	28984.8	28209.3	28708.2	26149.9	26255.6	30980.3	21980.1	21663.1	24020.8	27414.6	26419.3	19152.7	27298.6	25647.5	25599.9	34613.6	23240.7	28266	26644.5	23841.9
P04083	ANXA1_HUMAN	ANXA1	Annexin A1	16	37406.5	51092.4	66046.3	40274	42324.3	43816.1	92570.5	54382.3	48890.9	37783.8	37250.2		49123.5	40979.4	41362.1	46305.6	53408.9	39136.4	46417.5	46184.8	54396.1	41953.3	39765.6	47291.1	42034.2	53961.7	35753.1	44694.6	30657.5	52140.2	50549.4	41110.2	41296.8	41079	38403.8	34716.3	32904.9	53969.5	48776.3	37642.3
P04114	APOB_HUMAN	APOB	Apolipoprotein B-100	3																1447.67			482.857			664.03					3001.41
P04150;P04150-10;P04150-2;P04150-3;P04150-5;P04150-6;P04150-7;P04150-8;P04150-9	GCR-10_HUMAN;GCR-2_HUMAN;GCR-3_HUMAN;GCR-5_HUMAN;GCR-6_HUMAN;GCR-7_HUMAN;GCR-8_HUMAN;GCR-9_HUMAN;GCR_HUMAN	NR3C1	Glucocorticoid receptor	2	526.259	483.634		455.444	441.685	405.169		485.207	600.77		411.565		841.095	718.177	350.451	506.371	754.526			506.518	573.188	163.728		424.493	243.566	429.688	376.149		653.577	513.491	624.745	492.406		487.742	389.935	349.361	264.219	530.731		403.759
P04156	PRIO_HUMAN	PRNP	Major prion protein	1							834.146														357.637				302.144											807.333
P04179;P04179-4	SODM-4_HUMAN;SODM_HUMAN	SOD2	Superoxide dismutase [Mn], mitochondrial	5	2451.75	3238.25	3325.17	4495.33	4536.66	3623.07	23392.2	3671.95	3990.09	2024.35	7669.4		8692.07	4182.56	3199.17	5965.04	3210.86	3794.13	6121.9	2823.26	3713.85	6784.1	8042.59	1724.93	2604.8	6040.56	3964.35	3166.01	3576.12	7148.81	7601.85	6223.31	5353.07	3558.49	5019.89	3700.01	5642.89	4227.66	2575.98	3825.57
P04181	OAT_HUMAN	OAT	Ornithine aminotransferase, mitochondrial	4	3773.26	1985.24	2882.75	1457.59	2212.29	2752.79	5685.56	3437.11	3664.98	3490.84	2420.91			3841.82	2634.49	3129.78	2699.52	3106.39	2274.48	1994.06	1980.61	2060.6	1294.51	2364.23	3683.18	2667.59	2004.02	3406.05	2709.77	2556.22	3131.83	2209.69	3776.06	4376.6	2085.92	1582.12	3984.42	1758.83	2965.39	2229.06
P04183	KITH_HUMAN	TK1	Thymidine kinase, cytosolic	3	3755.45		1585.56	8989.22	5115.6	5612.59	2659.35	1403.04	3340.07	1515.05	1936.78		6453.29	5397.13	6085.82	5145.64	5185.43	4288.31	4725.5	6401.17	2068.8	6253.21		3128.39	1139.18	4013.68	3270.03	2409.82	3796.99	1987.76	4100.65	3797.5	2481.98	7093.65	5759.85	1881.9	4179.57	3249.78	4387.04	2361.39
P04264	K2C1_HUMAN	KRT1	Keratin, type II cytoskeletal 1	22	149967	207745	300904	314492	97807.1	96609.3	73354.8	226750	112849	73039.8	169342		203196	445682	104928	74212	126222	96819.2	188054	201826	187334	114343	135279	80013	57589.3	164202	64089.9	70551.5	168933	192848	275930	252015	168593	100522	142554	94203.2	176263	168777	66658.1	90739.6
P04350	TBB4A_HUMAN	TUBB4A	Tubulin beta-4A chain	1	967.439	847.307	946.803		1478.1	961.24	1451.77	1280.38	542.575		1522.6			1671.67	950.452	1294.33					1993.31		779.895	891.98	676.385		774.522		1692.55	751.776			1151.8	852.183	1296.57			635.644	887.956	1492.75
P04406	G3P_HUMAN	GAPDH	Glyceraldehyde-3-phosphate dehydrogenase	11	445977	504503	351955	324398	356812	443292	380636	401223	360248	302915	554282		434999	438281	486860	243355	412380	442831	485872	367089	394579	417952	401172	378065	321735	410014	318853	294775	484727	462183	504508	394413	446285	402551	349203	485458	298923	374802	321479	448077
P04439;P10314;P30459;P13746;P13746-2;P16188;P16189;P16190;P18462;P30450;P30453;P30456;P30457;P30512	1A03_HUMAN;1A11-2_HUMAN;1A11_HUMAN;1A25_HUMAN;1A26_HUMAN;1A29_HUMAN;1A30_HUMAN;1A31_HUMAN;1A32_HUMAN;1A33_HUMAN;1A34_HUMAN;1A43_HUMAN;1A66_HUMAN;1A74_HUMAN	HLA-A	Isoform of P01891, HLA class I histocompatibility antigen, A-3 alpha chain	1	3983.72	6856.04	6703.63	5215.74	8541.46	5233.63	5758.55	7645.8	5590.36	5520.85	9329.39		8406.76	5328.38	4244.2	6582.87	6548.62	3055.55	4476.16	3124.72	5146.54	4605.6	6261.54	6440.66	2963.48	5658.59	8964.36	5196.08	4521.77	8970.59	6641.21	5090.51	4769.61	6464.31	6413.92	7310.39	4722.45	6623.21		4601.16
P04632	CPNS1_HUMAN	CAPNS1	Calpain small subunit 1	4	4079.73	6070.88	5922.53	4384.95	6305.58	5217.91	8703.92	9143.7	4572.2	5814.05	6109.91		5279.2	7520.81	5317.41	4957.54	5036.53	5777.65	4075.02	4169.41	5003.29	5179.04	5876.27	5130.41	4184.87	5848.5	4335.39	3915.8	6548.88	6093.26	8109.22	5059.92	4225.34	4333.45	5469	6864.52	3526.62	4954.13	4489.19	4874.58
P04792	HSPB1_HUMAN	HSPB1	Heat shock protein beta-1	8	21507.1	25333.8	39198.5	28310.5	30753.3	20399.3	31967.3	28059.4	32283.6	28825.6	26931.1		27237.5	26452.9	23191	29590.7	30131.7	30559.3	26574.9	30371.3	25671.8	17958.7	25477.7	30252.3	20761.8	28569.6	20214.3	39650.4	37634.7	37247.8	29014.4	31245.8	17276.4	30791.4	33485.5	15844.5	31277.6	17632.4	37971.1	23181.6
P04798	CP1A1_HUMAN	CYP1A1	Cytochrome P450 1A1	2						850.891					1882.09								612.212	676.658	551.324			745.694						4126.15		1882.78					1161.55			612.971
P04818	TYSY_HUMAN	TYMS	Thymidylate synthase	6	7551.35	7880.89	3252.8	4138.94	7922.54	9080.37	5690.62	8163.89	6596.44	6182.13	4283.17		4165.04	8321.24	7873.26	7978.25	6994.23	4131.19	4971.72	6440.75	7895.5	6453.97	5909.16	6957.65	3421.32	6990.01	7002.97	4257.14	7080.43	7244.62	7817.65	6237.89	6433.92	5364.28	6932.29	5358.96	5005.34	4870.06	5937.88	7769.58
P04843	RPN1_HUMAN	RPN1	Dolichyl-diphosphooligosaccharide--protein glycosyltransferase subunit 1	19	10271.5	10551.3	11024.7	11571.2	11111.6	12259.1	15879.3	10371.6	11155.6	9712.37	15399.4		16127.2	10834.7	13004	10270.7	10554	8969.66	10877.5	10909.5	10717.2	10360.6	9394.12	13033.8	11385.3	11014.9	10683.5	9200.85	11528.5	12171.7	13069.9	14775.2	12103	10860.7	12459.5	14980.2	12630	11631.5	8674.36	11015.4
P04844;P04844-2	RPN2-2_HUMAN;RPN2_HUMAN	RPN2	Dolichyl-diphosphooligosaccharide--protein glycosyltransferase subunit 2	12	6773.45	7234.94	6169.11	7096.26	6959.54	8597.88	8333.95	8152.58	7092.61	6578.16	5869.82		6539.15	5026.24	6182.38	6489.6	6971.17	6388.9	6200.65	5528.22	5943.47	6833.39	8225.82	7500.52	7409.1	7763.1	6870.49	6533.38	5497.27	6813.48	6851.49	8419.78	9092.69	8242.25	6841.41	12267.3	7962.87	8731.68	4729.53	6864.77
P04899	GNAI2_HUMAN	GNAI2	Guanine nucleotide-binding protein G(i) subunit alpha-2	7	4176.89	7757	7232.98	6359.53	6032.44	5699.63	8425.01	6638.81	4493	8622.18	7060.39		2880.41	6605.84	4853.26	5151.69	3813.9	5629.93	4625.55	7940.29	7780.93	4282.07	7365.13	6163.13	5870.42	6501.28	7614.19	8471.85	3983.45	5739.52	5097.53	6963.98	6750.05	6905.3	8333.34	6047.94	4945.74	6187.32	5662.7	7484.52
P04908;Q7L7L0;Q93077	H2A1B_HUMAN;H2A1C_HUMAN;H2A3_HUMAN	HIST1H2AC;HIST1H2AE;HIST3H2A	Histone H2A type 1-B/E	3	246867	181650	233620	382889	336120	310773	228700	202363	340209	243531	243665		168115	249860	313914	316640	353537	377127	205001	214784	217147	238405	211219	253218	355586	312288	428807	291994	113698	180820	215882	351770	202875	247175	341947	182915	291551	237681	340501	264067
P04920;P04920-2;P04920-3	B3A2-2_HUMAN;B3A2-3_HUMAN;B3A2_HUMAN	SLC4A2	Anion exchange protein 2	3	933.341	988.378	778.598	787.034	820.851	920.155	1603.2	662.492	1220.76	614.657	1869.88			810.283		1100.46	704.048		958.928	1016.92	963.025	1035.5	932.882	852.007	737.559	554.515	851.181	607.359	715.805	572.311	223.106	749.803	572.715	969.015	919.795	848.412	650.745	585.608	621.161	998.864
P05023;P05023-4	AT1A1-4_HUMAN;AT1A1_HUMAN	ATP1A1	Sodium/potassium-transporting ATPase subunit alpha-1	25	11644.7	14212.8	15088.3	13218.1	15397.5	11758.6	21369.3	13812.1	14641.5	13317.5	12742.7		12961.9	11964.9	12341.6	11383	11481.9	12655.8	10145.9	12720.3	15020	12843.6	12737.3	13846.6	12087.5	17066.2	14704.5	14909.4	13120.5	15523.3	11266.2	11528.6	13170.7	13715.7	13487.7	14589.3	11317	13336.7	12575.6	12576.4
P05026;P05026-2	AT1B1-2_HUMAN;AT1B1_HUMAN	ATP1B1	Sodium/potassium-transporting ATPase subunit beta-1	3	4601.17	5725.42	5231.44	3925.64	3297.21	4300.16	5056.64	5188.66	3286.86	3743.75	8033.33		4050.72	3460.29	5700.09	6846.6	3337.23	1830.7	2802.53	4817.21	8977.81	4458.38	6489.57	5295.23	2338.08	4368.84	5449.11	3223.14	4641.21	3587.86	6664.07	3884.28	5193.71	4957.81	3732.54	6656.62	1846.23	2930.14	3418.58	3091.05
P05114	HMGN1_HUMAN	HMGN1	Non-histone chromosomal protein HMG-14	1	13358.6	12395.9	14331.7	13803.9	15780.9	17051.2	20264.9	12187.1	13301.2	16205.4	14977.6		15105.4	12528.6	13498	9300.79	12500.6	8215.88	15781.9	16316.3	14760.7	15068.7	12901.6	14012.4	21103	14593.7	10996	14548.1	12045.2	10643.9	14682.5	13370	10827.2	15694.5	13598.4	16310.2	16362.9	13952.4	9453.78	15004.4
P05141	ADT2_HUMAN	SLC25A5	ADP/ATP translocase 2	6	53222.5	49754.2	49933.4	50420.2	50537.7	53155.4	50088.4	42065.9	36952.7	42184.7	57270.5		59512.3	33016.3	42917.3	41896.6	37463.4	40761.2	51457.8	45346.5	24517.8	43248.6	44171.9	42157.2	50956	46750.4	45169.8	47437.4	51028.7	46373.8	41655.9	54191.4	52724.2	41679.3	38279.9	48986.9	45765.9	41047.5	41199.5	51765.1
P05161	ISG15_HUMAN	ISG15	Ubiquitin-like protein ISG15	1	162.6				113.069	166.663	749.361												176.075				209.132		305.505				170.913	122.032	1308.46						118.373
P05166;P05166-2	PCCB-2_HUMAN;PCCB_HUMAN	PCCB	Propionyl-CoA carboxylase beta chain, mitochondrial	1																											1204.45	1965.13					1115.36			781.992		1507.51		2523.29
P05198	IF2A_HUMAN	EIF2S1	Eukaryotic translation initiation factor 2 subunit 1	12	19434.7	23302.9	19897.4	20009.4	21228.2	20670.8	24123.4	19069.7	22102.7	18353.8	18418.2		24993.5	17249.1	24021.2	18512.6	22894.6	15559.3	22526.6	20222.8	20475	21377.4	20996	23173.5	22788.4	19468.4	19582.6	20374.1	22592.9	20678.7	21354.3	19789.1	23093.9	18501.8	21545.3	18746.4	21297.2	20915.6	19244.7	21174.6
P05204	HMGN2_HUMAN	HMGN2	Non-histone chromosomal protein HMG-17	2	2060.83	3587.6	4077.38	3507.23	3694.9	4269.68	3827.41	3328.68	3371.6	2921.37	3564.91		4567.59	1952.12	2956.67	2908.23	2241.98	3672.55	4315.85	2806.69	3036.12	3903.41	3140.09	2323.12	3954.76	2251.66	3401.04	3121.55	2389.98	3528.41	3186.59	4562.79		1856.4	3439.36	1979.96	3248.37	3423.63	3738.23	2082.34
P05362	ICAM1_HUMAN	ICAM1	Intercellular adhesion molecule 1	3	351.403	598.364	717.954		333.223	269.795	1592.53	361.21	444.246				533.692			701.951	430.543	428.607		343.203	387.04	623.041	432.407		378.929	292.11							812.399	468.561		679.29	202.662	357.034	739.681
P05387	RLA2_HUMAN	RPLP2	60S acidic ribosomal protein P2	6	94882.1	99502.7	93292.6	90135.6	88515.1	88869.8	80878.9	97645.2	104578	82554.1	160828		62759	85682.5	94189.3	96531.2	94138.7	97600.6	89117	98245	82374.8	91170.3	96866.5	105516	72441.5	90202.3	88599.5	106217	139372	95473.5	74212.8	88350.2	98010.9	97197.9	96065.3	80042.7	98517.3	94335.8	78978.9	97705.4
P05388	RLA0_HUMAN	RPLP0	60S acidic ribosomal protein P0	8	81608.9	68026.2	52675.4	64570.7	61921.3	65599.4	45127.7	57400.9	63538.1	57241.9	71730		33387.7	73380.4	62569.2	62170.1	62516	67072	71943.7	68509.5	57397.2	66117.3	62579.4	72918	54671.5	53622.8	56948.3	48998	106935	68630.6	65869.5	68674.7	53631.8	51479.9	69245.7	51519.9	55812.7	57993.6	56531.2	62801.6
P05423	RPC4_HUMAN	POLR3D	DNA-directed RNA polymerase III subunit RPC4	2	708.239			1005.38	729.775	910.309		1014.69		555.99	518.871				1096.69	1038.22	1114.9			1164.41	443.646	1087.72	770.881	801.33	1152.59		999.428				1013.91	1359.04	580.054				698.513	1197.31	1408.37
P05455	LA_HUMAN	SSB	Lupus La protein	14	18285.7	11874.3	10009.1	12779.4	19199	12465.6	7843.5	17984.1	20402.4	14381.2	18757.5		12230.7	12562.8	14178.7	15001.9	17714.2	17323	17536.3	14932.1	12827.5	13647.6	15364	18134.9	14133.5	13984.3	17041.5	16835.6	9374.04	16214.3	14978.2	13803.5	13255.9	15194.7	13857.4	13456	13042.8	14623.4	22606.7	17040
P05549;P05549-5;P05549-6	AP2A-5_HUMAN;AP2A-6_HUMAN;AP2A_HUMAN	TFAP2A	Transcription factor AP-2-alpha	3	351.736	730.349		897.584	562.272	701.201		782.698	1055.43		908.228			583.718		885.288	1485.49	457.805	780.13	774.105	628.264	509.926	601.241		1199.09	471.998	634.621		932.769	781.203	912.688	1091.19	624.133	822.162	745.695		491.555	900.305	728.969	934.736
P05556	ITB1_HUMAN	ITGB1	Integrin beta-1	10	7613.58	10415.9	13265.2	10712.4	12722.1	9742.86	12970.4	14417.9	10642.1	12306.3	11001		6974.52	8813.08	9383.3	12641	9603.13	8572.95	12979.3	7698.06	10708	11596.5	13462.2	8951.03	5441.04	12005.3	4650.94	8984.42	7256.33	11867.5	13202	12010.9	15809.6	9307.18	8346.85	22621.8	7681.21	13308.9	8213.64	9982.4
P05771;P05771-2;P17252	KPCA_HUMAN;KPCB-2_HUMAN;KPCB_HUMAN	PRKCA;PRKCB	Protein kinase C beta type	1		441.929	871.504			228.674	679.206	554.623	328.706	888.202					441.992	966.202			286.326		707.191	385.402	478.529		580.726		658.685	877.899	580.699	910.62	448.277				459.385	498.735		157.383	367.362
P05783	K1C18_HUMAN	KRT18	Keratin, type I cytoskeletal 18	26	332055	569553	581315	242228	461274	295523	241262	653130	286300	156005	351733		196587	249415	391267	146589	251230	257731	433884	248279	546085	429606	484335	344952	182008	513418	157322	210856	230842	340793	623342	223396	630083	248497	398706	543288	181385	517387	269481	286754
P05787;P05787-2	K2C8-2_HUMAN;K2C8_HUMAN	KRT8	Keratin, type II cytoskeletal 8	29	233233	486542	508273	257803	413548	236656	163712	555422	250493	141438	340876		240272	300003	329292	191682	305541	231386	307991	193897	440479	301919	467972	342091	136000	399724	146758	177064	197702	291674	527096	165727	495513	248452	416082	431818	137817	407526	185506	209808
P06132	DCUP_HUMAN	UROD	Uroporphyrinogen decarboxylase	2	1090.92	1504.3		2675.47	1957.09	3082.12	2638.04	3658.89	2002.18	3607.39	2281.43			2843.23	3067.39	3229.42	1503.42	2167.13	2915.64	2046.74	3271.49	2246.14	2924.99	2897.63	3355.31	3584	2714.95	2501.29	1396.3	2147.37	2186.1	1422.08	2528.75		2141.55	2624.09	4216.14	3159.95	2016.23	2292.67
P06241;P06241-2;P06241-3	FYN-2_HUMAN;FYN-3_HUMAN;FYN_HUMAN	FYN	Tyrosine-protein kinase Fyn	2	19513.6	5246.38		4539.71	16405.8	7186.07	17785.6	8221.18	5335.67					4597.92	8820.46	6528.61	10962	12648.3	6622.82	8557.68	5519.56	5182.02	17033.5	7566.83	7501.73	9346.58	6238.49	23916.4	6524.65		5813.29	10292.3	19070.1	17370.3	9218.37	7025.31	18736.1	13959.8	3321.91	21922.4
P06276	CHLE_HUMAN	BCHE	Cholinesterase	1								844.847			1300.49														1166.39
P06280	AGAL_HUMAN	GLA	Alpha-galactosidase A	2	1756.29	1890.12		1696.56	2101.92	1758.35	1651.84		1036.92		2327.67			2627.02	3064.26	2699.05	1506.34		2550.97	2091			2278.15		1709.55	2000.3	2256.68	1125.11	1720.28	1627.98	1756.66	1931.2	2165.72	1478.33		2260.34	1395.7	2187.02	1711.38	2587.69
P06396;P06396-2;P06396-3;P06396-4	GELS-2_HUMAN;GELS-3_HUMAN;GELS-4_HUMAN;GELS_HUMAN	GSN	Gelsolin	7	1781.19	2258.9	5160.51	1299.07	2903.19	3427.93	4703.61	1949.33	2012.72	1163.86	4550.41		1935.88	3192.48	2763.92	1633.94	1866.46	1191.36	1933.46	1635.38	2554.27	1556.13	2523.14	1564.54	1398.04	2310.47	1262.82	1707.67	2152.96	2236.48	4894.74	1827.75	2327.56	2129.11	2581.89	3649.12	1783.15	3941.56	936.647	2304.87
P06454;P06454-2	PTMA-2_HUMAN;PTMA_HUMAN	PTMA	Prothymosin alpha	3	73112.6	75648.4	73877.6	88089.7	79826.3	81961.2	54303.5	75397	75594.8	90555.2	81847		97527.4	82074	86818.7	63574.2	84238.9	75212.8	91915.7	77240.7	76482.4	78581.4	74390.9	87424.1	72863.9	94780.9	90033.4	61266.7	76561	88213.7	90746.5	83619.8	79346.1	83438.9	74218.8	74386.3	85646.1	68766.2	90582.5	76190.2
P06493	CDK1_HUMAN	CDK1	Cyclin-dependent kinase 1	11	22520.4	22234.8	26368	27805.6	20719.2	28038.6	12832.2	23346.2	19149.3	20366.4	17660.7		23834.1	28021.2	25972.8	22052.8	31685	23685.6	20968.1	22170.8	24607.2	26416.3	25560.5	21628.8	25072.8	22543.1	29991.7	28734.7	26258	18561.4	25444.2	25184.9	26164.1	21741.1	20123.3	16266.7	21326.7	16423.8	27874.7	26865.5
P06576	ATPB_HUMAN	ATP5F1B	ATP synthase subunit beta, mitochondrial	17	47149.5	43459.9	42296.3	51374.4	47071.3	54880.8	40083.4	46202.7	48859.3	38338.3	59778.4		60065.8	44362.5	48617.9	44150.2	40992.1	39803.4	51845.2	46494.7	40712.3	48204.9	52102.3	44095.3	34120.8	56298.9	47794.6	46502.9	48326	54741.3	43247.8	50713.4	45893.9	51376.8	40888.8	54620.4	52520	45636.1	41587.5	43838.8
P06702	S10A9_HUMAN	S100A9	Protein S100-A9	1			56697.2						2791.06																896.521					2481.58
P06703	S10A6_HUMAN	S100A6	Protein S100-A6	3	182766	210946	210254	193616	192525	193039	215833	254986	187545	182975	246397		206505	142691	199473	283668	199350	193879	251473	161651	178323	189129	263682	151882	191821	219842	184135	139632	176065	209263	220549	161165	220821	161313	182043	305364	159572	230876	143398	209596
P06730;P06730-2;P06730-3	IF4E-2_HUMAN;IF4E-3_HUMAN;IF4E_HUMAN	EIF4E	Eukaryotic translation initiation factor 4E	3	2419.63	2919.36	2518.88	1683.39	1788.03	3263.91	2049.66	1911.32	2302.54	2153.39	4213.6		1710.43		1621.84	1884.19	2673.89	2463.52	2895.49	3594.06	2819.71	3420.05	2054.61	3218.61	2386.75	2739.64	2805.3	2790.99	2258.05	2865.52	2191.54	2340.83	3074.28	1977.43	1492.97	2166.47	1873.78	1822.73	2787.37	2612.89
P06733	ENOA_HUMAN	ENO1	Alpha-enolase	19	328957	365098	346717	324746	287720	347255	361492	314217	323826	266614	369545		344359	369042	364900	267767	325116	369252	330160	321506	361511	309053	339445	300217	305003	327503	318414	318044	352620	335129	376633	310387	348901	321941	337529	221229	298598	282167	317834	331713
P06737;P06737-2	PYGL-2_HUMAN;PYGL_HUMAN	PYGL	Glycogen phosphorylase, liver form	21	6499.32	6305.53	4038.87	5998.88	3527.87	4883.63	6286.72	5586.07	5238.69	5722.09	6681.92		3617.59	5866.12	4887.31	5351.78	6680.08	4990.74	5905.12	7694.87	6616.36	4249.89	4646.29	4945.66	9587.95	5515.18	5575.98	5631.56	7864.77	5274.44	5012.11	5668.2	4923.16	4348.62	7442.12	4617.41	5170.78	5821.63	5470.04	5182.59
P06744;P06744-2	G6PI-2_HUMAN;G6PI_HUMAN	GPI	Glucose-6-phosphate isomerase	13	45263.6	55371.6	46064.3	49636.8	51305.7	61505.8	38780.1	57128.7	57948.7	38751.1	56634.2		41907.5	46645.2	56225.5	44944	43878.1	48512.5	54592.3	49440.6	53844.2	48806.2	54135.1	46262.3	57398.8	53157.9	52413.2	49044.8	48402.6	50488.4	55331.5	53559.8	74315.3	50688.5	45849.2	56326.9	48178.7	43422.5	46942.7	51835.9
P06748;P06748-3;P06748-2	NPM-2_HUMAN;NPM-3_HUMAN;NPM_HUMAN	NPM1	Nucleophosmin	5	124109	104637	99473.2	111809	102152	116841	84608.7	90662.9	107020	113232	72275.7		96975.6	101537	94927.4	111364	114986	144031	86757.2	124501	104059	131748	118950	115159	122316	109454	114706	110249	138025	129198	86437.8	142335	104821	122822	107395	96740.7	132230	133321	125446	104243
P06753	TPM3_HUMAN	TPM3	Tropomyosin alpha-3 chain	4	36140.4	42798.2	38938.4	36458.2	35171.8	39702.7	67971.5	47557	41584.7	40859.9	39261.1		36843.1	36875.6	40839.5	33615.8	37231.4	38229.1	40553.4	37581.2	38429	36962.3	38948.9	40833.1	35092.4	39401.9	40080.5	37916.6	37352.4	39951.7	38851.2	32812.3	42971.8	35413.5	43579.7	34628.1	38277.9	39452.1	37980	43387.1
P06756;P06756-2;P06756-3	ITAV-2_HUMAN;ITAV-3_HUMAN;ITAV_HUMAN	ITGAV	Integrin alpha-V	3	777.107	1417.67	755.072	840.426	1173.15	962.205	618.949	831.969	1217.94		752.738				425.786		676.189		1453.36		768.627			1183.42	915.188	485.93	451.864				1241.04	464.223	1595.81		790.417	491.82		754.374	1988.29
P06865	HEXA_HUMAN	HEXA	Beta-hexosaminidase subunit alpha	1	1878.92	3002.79	1400.11	3412.85	3456.25		1783.74	3054.83	1594.19				1621.7	3087.59	3161.32	1998.06	4852.17	339.335	4387.29	1909.5	2112.94	1406.14		2098.57	2598.35	1172.6	773.434	1963.63		2546.02	2838.07	1450	2445.36	2366.32	1350.33	2216.77	2060.59	2385.37	2420.66	1646.61
P07099	HYEP_HUMAN	EPHX1	Epoxide hydrolase 1	5	2867.19	3559.62	9047.47	3600.69	6997.28	4677.96	5727.23	5887.31	6733.11	5157.97	13071.1		6729.97	6909.52	5544.61	4526.67	3913.46	5045.13	2166.04	2566.53	6200.5	5348.46	3399.74	3245.53	3684.02	8772.85	3191.98	2911.26	2743.63	5219.66	8015.02	8458.33	9345.97	6053.16	2876.44	11630.1	3085.8	8095.31	2186.94	5897.97
P07108;P07108-2;P07108-3;P07108-4;P07108-5	ACBP-2_HUMAN;ACBP-3_HUMAN;ACBP-4_HUMAN;ACBP-5_HUMAN;ACBP_HUMAN	DBI	Acyl-CoA-binding protein	3	15412.9	17942.8	10401.3	17724.9	13527.5	14815	10877.3	12353.3	13067.2	9719.2	16103.5			13537.8	12459.6	11082.9	8077.45	4741.65	14497.7	17987.5	16653.2	12822.6	12287.7	12340.1	18139.8	15804.6	10944.2	12623.8	9476.19	17340.5	13842.2	13736.3	12042.2	13607	11677.3	13312.4	10122.6	12049.8	11232.8	13375.3
P07195	LDHB_HUMAN	LDHB	L-lactate dehydrogenase B chain	15	128547	145196	97239.2	103437	105064	116890	97697.2	122676	126600	123302	99248.6		107043	96955.3	132397	70110.7	110159	128972	107951	121771	97067.9	107220	92669.7	117571	114502	121808	118324	124147	119430	110439	127977	95179.3	114152	117075	105693	146642	125834	112801	109725	119202
P07203	GPX1_HUMAN	GPX1	Glutathione peroxidase 1	5	497.425		810.138	1093.32	659.12	1016.07	1551.74	981.004		894.554	648.555		1073.42			1198.75				598.939	179.177	802.48		1514.44	625.51	672.213	684.419		674.857		642.979		610.444		651.678	1428.48	911.929	1076.86	673.329
P07237	PDIA1_HUMAN	P4HB	Protein disulfide-isomerase	23	18707.4	21511.8	21462.8	15356.4	23484.3	24319.1	17665.2	25562.8	17579.8	15735.7	33110.7		20479.2	17055.5	25998.3	23718.6	21719.6	17123.2	23519.6	14069.5	22679.8	23262.9	25129.9	21594.2	22127.9	26227.5	20199	15952	16711.2	24444.4	22313.5	26915.8	29677	23930	21617.7	37329.5	20819.6	28783	14049	24333.4
P07305;P07305-2	H10-2_HUMAN;H10_HUMAN	H1F0	Histone H1.0	3	1845.16	1263.9	1673.03	4652.65	3746.88	2704.96	3320.02	1433.29	3789.04	1801.97	3331.5		6753.56		1773.4	2013.3	4351.82	3101.52	1723.88	775.592	1240.67	1887.69	2459.47	1628.02	7278.3	6712	2761.67	1445.89	1744.63	1177.96	3037.09	2886.24	1641.55	2388.45	2100.8	3172.5	1363.91	2740.76	1497.91
P07311	ACYP1_HUMAN	ACYP1	Acylphosphatase-1	2	778.04					202.625	382.366		298.923	280.448					409.606	754.481				550.624	372.888	252.163	453.392		739.931							541.915	1060.1	721.076	668.218			576.02
P07339	CATD_HUMAN	CTSD	Cathepsin D	11	9166.45	9748.86	9288.21	6153.57	11382.3	11177.1	16655.7	8446.82	5880.81	8879.62	9863.88		13769.5	8128.57	8312.25	12348.4	8392.1	8147.53	10745.8	8257.14	12198.5	8337.58	10708.1	5978.29	5906.77	16016.5	7559.75	7786.65	7073.7	8424.88	10242.4	7273.42	10404.7	11010.5	9893.44	8693.15	10122.3	11967.4	7806.33	6736.62
P07355;P07355-2	ANXA2-2_HUMAN;ANXA2_HUMAN	ANXA2	Annexin A2	20	107243	118724	126049	99359.8	116419	112811	123143	142995	103552	94976.5	102484		111091	94797.6	111773	83011.3	107519	114088	148409	105661	163933	110315	107189	92746.2	89846.8	119220	90286.5	97162.9	107033	108486	130775	99830.8	146051	112430	112038	137267	90892.7	119169	109762	97763.1
P07384	CAN1_HUMAN	CAPN1	Calpain-1 catalytic subunit	8	4865.08	5660.63	5660.29	3538.25	5924.23	6832.18	6719.94	8519.4	4898.58	4152.32	4505.3		5069.31	6346.1	3996.83	3862.96	4147.81	6463.45	6548.47	4966.88	4688.31	3992.4	4997.78	3327.95	3698.06	5293.43	3366.22	4657.06	4826.94	5297.85	6489.27	4317.89	3149.82	3381.72	4208.22	6111.5	4613.31	4180.37	3037.87	4971.06
P07437	TBB5_HUMAN	TUBB	Tubulin beta chain	11	263663	259735	275342	264972	281124	279204	255642	263947	268595	245563	223843		244542	304886	287051	258827	264511	260838	257397	246459	340851	274973	238835	239343	208020	277736	254053	301097	251622	265251	300757	259109	279248	240614	237138	245186	239516	213971	252486	289799
P07477	TRY1_HUMAN	PRSS1	Trypsin-1	2	554153	873891	825150	532948	539969	683250	691404	1087440	920573	1205290	633123			629481	732361	394789	655091	781583	582718	749287	251898	537697	1203560	920668	370788	944359	827599	1154590	831648	557038	532281	483625	808165	966514	730618	459956	1273070	995501	565544	1072090
P07602;P07602-2;P07602-3	SAP-2_HUMAN;SAP-3_HUMAN;SAP_HUMAN	PSAP	Prosaposin	4	3430.48	7079.09	9003.91	6103.51	6074.36	9359.54	18352.4	7189.68	8530.3	10522.1	11878.2			4148.15	5648.09	9365.06	10771.8	12343.6	4253.26	4766.21	4781.66	3389.18	7719.96	5872.37	10493.3	14984.4	8824.12	9232.66	2315.93	4583.63	5305.33	5819.56	6458.57	6049.99	9015.02	17034.1	13319.9	12590.2	5744.43	7084.37
P07686	HEXB_HUMAN	HEXB	Beta-hexosaminidase subunit beta	3	2359.36	2421.28	3723.8	5331.3	2873.17	2805.59	2632.95	1610.33	2455.69	1739.73	2891.55			2486.7	3128.72	2323.42	2518.33	1477.22	3970.9	3011.98	2911.2	1528.27	1889.13	1256.19	3814.98	2357.67	1063.08	1931.88		1716.34	2789.01	2426.15	4385.22	2306.12	2110.3	2277.77	3444.63	3821.35	2259.92	1913.91
P07711	CATL1_HUMAN	CTSL	Cathepsin L1	1					1011.09	1123.8	2915.5
P07737	PROF1_HUMAN	PFN1	Profilin-1	6	155194	173962	148087	145763	166149	162285	127541	172741	163041	148769	131368		94753.9	155417	171147	141450	150032	148864	155423	134326	163088	170715	161815	177778	132383	169243	142375	118458	147383	165831	189192	135693	178364	145408	169031	146165	119137	133537	146695	160408
P07741	APT_HUMAN	APRT	Adenine phosphoribosyltransferase	5	11576.9	16664.5	16665.9	15779.1	21463.1	16148.5	12262.7	18650.8	17978.2	20154.8	19751.1		8992.57	16791.2	12968	14704.7	15904.2	10869.1	15022.9	12743.6	16873.9	11295.1	15414.7	19358.8	12736.2	11746	11831.2	12772.6	15491.9	19326.8	17117.7	9003.65	14358.8	15415	19893.2	17406.6	15618.5	13923.7	12336	10409.7
P07814	SYEP_HUMAN	EPRS	Bifunctional glutamate/proline--tRNA ligase	23	12153.9	10183.2	13089	12752.1	11488	14135.8	11083.2	12075	9529.33	10495.7	9229.09		12493.7	11178	11271.7	14185.2	11542.7	13031.3	11933.2	10992.4	13496.4	13201.5	12516	10867.9	11160	11281.8	12322.9	13379	13059.4	13227.5	10598.7	12892.7	11170.2	13025.3	13866.8	10251.8	12521.7	14305.7	8778.56	9971.85
P07858	CATB_HUMAN	CTSB	Cathepsin B	1		2468.01		2497.23	2870.67	4172.7	4052.51	1486.88	2558.32		2445.04		1490.33	2734.83		1878.44	1698.32		2398.13		1034.43		4382.97		1832.82	2451.23		2949.77		2851.29	1067.93		5805.01	2302.9	2409.2	2362.64	1749.71	2542.8
P07900;P07900-2	HS90A-2_HUMAN;HS90A_HUMAN	HSP90AA1	Heat shock protein HSP 90-alpha	28	301827	262066	256991	270244	302285	274879	289106	266634	334199	267638	219066		250203	282173	241995	271023	258180	297998	270104	310348	258980	293982	251232	277844	223757	256502	268363	311449	283679	276855	277673	254003	252863	275278	253786	243119	271728	245622	255461	264413
P07910;P07910-2	HNRPC-2_HUMAN;HNRPC_HUMAN	HNRNPC	Heterogeneous nuclear ribonucleoproteins C1/C2	16	57398.9	54050.1	57517.2	65451.7	52433.6	55239.1	51100.5	48050.4	51740	53345.5	43382.6		66919.1	60106.4	51513.1	61505.1	55279.5	54098.5	57118	63381.4	55931.6	55423.5	58171.5	56543.3	63053.2	47052	57025.7	54224.8	58305.4	58424	47327.4	57091	47891.2	58217.5	63320.5	41873.5	52880.3	52655.3	54851.3	55939.5
P07951;P07951-2	TPM2-2_HUMAN;TPM2_HUMAN	TPM2	Tropomyosin beta chain	3	5830.94	9073.17	7893.57	5033.86	5775.91	7161.74	5413.96	7885.8	8044.11	7169.42	8833		4083.95	7015.14	6892.66	6848.54	8810.38	5477.16	6721.99	6721.29	9264.14	4440.8	6570.55	6168	4941.3	4889.96	6563.04	5134.92	7291.96	6264.83	9896.66	5013.32	6402.13	4753.69	4506.58	6350.65	4868.14	5229.52	4122.07	7578.27
P07954;P07954-2	FUMH-2_HUMAN;FUMH_HUMAN	FH	Fumarate hydratase, mitochondrial	8	12727.8	12698.6	10912.1	14284.4	14153.7	13975.7	12677.6	13237.4	12535.1	10539.2	15411.4		15587.8	11799	13950.4	8696.38	9689.18	9654.65	12811	12057.5	9496.68	11748.9	13513.1	12631.8	14452.6	12652.4	12998.3	11703	14129.8	12918.3	13101.9	15193.4	12450.5	11443.4	14223	11367.1	14664.1	14591.1	10530.6	12393.1
P08069	IGF1R_HUMAN	IGF1R	Insulin-like growth factor 1 receptor	1	414.367			587.973		640.467									504.856		632.036		706.594		969.079	406.077			554.651	269.44	619.053	382.803	1382.81		819.271		536.51		347.988	897.705	781.207	780.041	485.113
P08133;P08133-2	ANXA6-2_HUMAN;ANXA6_HUMAN	ANXA6	Annexin A6	22	7820.56	8704.41	8912.99	7623.53	7303.99	9716.98	7248.54	8037.62	8825.82	7726.61	6830.5		7369.36	11275.3	9938.81	7206.56	7630.8	6931.36	7278.93	8476.86	13565.2	9001.86	5890.19	7732.06	8619.3	11204.1	7612.58	8556.32	6542.48	8559.95	7480.14	11429.1	8460.35	8921.04	9194.16	7729.38	8728.01	7458.39	5767.8	4565.09
P08134;P61586	RHOA_HUMAN;RHOC_HUMAN	RHOA;RHOC	Rho-related GTP-binding protein RhoC	1	7217.14	7403.23	7196.49	8485.65	9083.8	9906.7	8673.99	8585.42	7898	9292.69	6111.96		8013.35	9236.49	7281.49	6529.78	5245.61	5507.24	8649.98	6758.59	7783.33	7275.63	7054.07	8433.48	8470.66	6723.54	7225.06	6037.32	8075.39	10165	10208	9340.84	10200.2	6735.97	9463.88	9367.59	8015.44	8075.72	8242.34	9078.38
P08174;P08174-2;P08174-3;P08174-4;P08174-5;P08174-6;P08174-7	DAF-2_HUMAN;DAF-3_HUMAN;DAF-4_HUMAN;DAF-5_HUMAN;DAF-6_HUMAN;DAF-7_HUMAN;DAF_HUMAN	CD55	Complement decay-accelerating factor	1		3991.07			2974.04		2015.47		1536.11						2685.57	6192.58	2597.53	2953.63	1529.36	3016.5	3289.04			1462.27		2316.72	1550.51		3021.03	800.227	4621.08	2740.94		2540.83		5682.09	2301.48	4958.36	2277.93	5452.34
P08195	4F2_HUMAN	SLC3A2	4F2 cell-surface antigen heavy chain	18	18060.6	38067	42749.8	27803.4	28576.3	15146.8	21010.6	44877.6	24742.6	36618.1	28810.1		24954.4	33179.4	23106.2	25746.9	37313.7	23352.4	26150.6	22299.1	34399.5	31335.5	26281	31413.8	14728.9	23998.2	17756.3	26223.2	25177	26463.7	35243.7	23208	44849.2	34553.7	30020.8	35019.2	17397.3	42923.3	22941.7	24471.4
P08237;P08237-3	PFKAM-3_HUMAN;PFKAM_HUMAN	PFKM	ATP-dependent 6-phosphofructokinase, muscle type	12	6610.63	6413.46	6837.7	5615.62	6551.8	7156.32	5961.59	5513.71	7729.23	7303.95	4988.51		5288.23	5898.83	6329.64	4575.65	6912.55	5024.16	5709.91	6775.62	5447.82	5338.84	5702.46	7151.73	5558.6	6320.15	6982.27	7332.16	6044.59	6270.19	6557.22	6605.48	4862.45	6094.76	5994.49	6767.4	7030.88	5843.71	5664.25	6080.31
P08238	HS90B_HUMAN	HSP90AB1	Heat shock protein HSP 90-beta	18	205599	193391	169319	183418	178799	179456	184055	192234	207519	179360	169209		165753	200253	192542	180033	176850	179284	186922	219798	183712	192298	187279	183928	149014	186927	189677	204782	194413	194709	182852	185698	172746	198988	160296	154463	188728	168825	205922	197426
P08240;P08240-2	SRPRA-2_HUMAN;SRPRA_HUMAN	SRPRA	Signal recognition particle receptor subunit alpha	11	1806.48	1711.22	2067.86	1981.26	1905.23	2545.73	2884.51	1787.55	1717.38	2008.44	2408.29		2578.64	3164.09	2034.55	3041.09	2226.92	2620.52	2609.1	2112.19	3424.02	1816.88	1658.49	1500.26	1733.8	1856.38	1963.44	2197.93	1940.13	1781.24	2435.24	2998.12	2283.57	1833.82	1843.22	1676.78	1572.29	1970.52	2473.36	2121.12
P08243;P08243-2	ASNS-2_HUMAN;ASNS_HUMAN	ASNS	Asparagine synthetase [glutamine-hydrolyzing]	11	7843.57	5170.66	5795.3	4245.11	4334.25	6609.68	7587.71	7805.5	5749.38	6376.12	2785.76		7065.39	6243.44	8535.26	7932.69	6290.81	8666.89	9192.84	4117.57	9382.13	8711.76	3834.51	4185.64	5622.17	7441.73	3957.28	10417.5	8586	5489.79	5330.52	8938.42	7553.79	5961.65	10888.5	3241.83	7530.8	9810.31	4613.95	4197.44
P08397;P08397-2;P08397-3;P08397-4	HEM3-2_HUMAN;HEM3-3_HUMAN;HEM3-4_HUMAN;HEM3_HUMAN	HMBS	Porphobilinogen deaminase	6	1169.14	965.479	926.036	2020.9	1421.42	711.183	720.512	1184.04	1580.05	1264.86	1180.98		1086.84	956.097	1303.69	1310.63	1171.15	1490.22	1098.38	1596.61	1628.94	1454.24	1556.79	940.836	990.02	1531.77	921.128	1879.2	961.579	1373.78	1429.96	1500.96	964.107	1283.22	998.317	1393.24	1005.27	1022.02	1120.38	1299.18
P08559;P08559-2;P08559-3;P08559-4	ODPA-2_HUMAN;ODPA-3_HUMAN;ODPA-4_HUMAN;ODPA_HUMAN	PDHA1	Pyruvate dehydrogenase E1 component subunit alpha, somatic form, mitochondrial	8	10769.5	11635.6	7953.1	12289.7	11196.1	8991.62	9763.29	9257.3	8340.92	9677.87	5258.64		3065.83	5512.15	5589.73	7090.35	11585.9	9662.38	12264.1	11346.7	9680.63	8655.76	8932.16	7873.37	11130.3	9490.25	9171.58	9786.53	9085.57	9002.02	9842.55	9136.13	12554.2	6355.82	9026.33	10800.8	10758.2	9992.53	7275.88	9238.52
P08574	CY1_HUMAN	CYC1	Cytochrome c1, heme protein, mitochondrial	3	3202.44	2929.64	2402.1	3769.75	3092.33	3196.36	2897.04	4369.25	3469.2	3250.12	2264.8		5112.66	2432.33	1764.79	3278.35	3235.59	3452.99	3592.1	3419.73	2693.99	3704.64	3424.44	3551.75	3658.41	3978.23	3446.62	3086.74	2319.99	3788.85	3421.26	3243.41	3515.96	2445.78	2845.12	2447.91	3169.14	4576.86	3225	2726.27
P08579	RU2B_HUMAN	SNRPB2	U2 small nuclear ribonucleoprotein B''	4	4647.24	4614.5	5859.3	5549.03	4249.99	5047.1	5316.79	4545.68	5347.44	5194.03	3470.36			4795.12	4973.74	4905.83	4917.81	3044.2	5045.47	5370.21	6091.25	5022.46	5571.07	5115.77	5201.63	4424.94	5690.52	4908.28	4654.19	5299.62	4552.74	4834.79	5014.64	4483.32	5427.06	3770.64	6413.89	4621.26	5702.84	5714.02
P08621;P08621-2	RU17-2_HUMAN;RU17_HUMAN	SNRNP70	U1 small nuclear ribonucleoprotein 70 kDa	8	12000.2	13032.4	14534.7	16328.1	13677.3	12063.6	10372.5	12591.7	13895.8	11770.9	10362.4		13307.1	13646.5	11616.6	16231.5	14827.6	12326.6	13486.3	13198.5	13413.5	12231.3	13334.2	13080.9	13339.9	12693.4	14480.2	13974.5	15473.6	11777.5	10083.4	12802.3	12191.2	14604.9	14760.9	10551.1	13276.1	11596.6	12087.6	13827.9
P08648	ITA5_HUMAN	ITGA5	Integrin alpha-5	5	974.283	1147.92			951.531	807.008	3462.1	1636.97	722.848							356.527			1666.21		697.365		1699.77		195.669			1308.28	907.881	1133.8	1229.87	1052.81	1209.49			1514.36		911.627	411.515	870.514
P08651;P08651-2;P08651-3;P08651-4;P08651-5;P08651-6	NFIC-2_HUMAN;NFIC-3_HUMAN;NFIC-4_HUMAN;NFIC-5_HUMAN;NFIC-6_HUMAN;NFIC_HUMAN	NFIC	Nuclear factor 1 C-type	3	2106.86	2935.93	3398	4758.1	3134.36	3150.69	2458.51	3644.98	3601.79	3165.01	2941.99		4325.6	4140.44	2977.53	5084.57	2974.14	2412.96	3945.88	3033.79	2796.96	3062.29	4596.01	3158.96	3480.04	3407.37	3084.73	3683.92	3341.27	3758.04	2757.94	3068.9	4635.08	4398.89	3369.93	2944.98	2566.58	3931.49	3091.49	3721.65
P08670	VIME_HUMAN	VIM	Vimentin	32	296982	318330	174262	237632	271398	267602	298889	415758	283003	210466	369474		196473	214817	382527	144557	198573	228435	357700	140556	206127	182235	193872	370322	167585	477616	316676	101767	245113	292912	417202	361730	274159	165370	152966	375622	123796	283546	275218	247329
P08708	RS17_HUMAN	RPS17	40S ribosomal protein S17	2	6557.91	6464.01	5744.38	6252.6	6056.7	7021.25	5616.87	6934.41	7553.35	7958.07	3959.27		5702.66	6039.02	4527.27	5897.62	5770.61	3855.81	6083.88	6670.94	7046.18	7000.78	6372.71	7639.51	6390.58	5898.59	6843.75	5829.54	5930.45	7250.24	5086.22	6947.86	4723.84	6574.21	6622.73	4923.74	6507.53	7524.59	5441.31	7104.25
P08727	K1C19_HUMAN	KRT19	Keratin, type I cytoskeletal 19	18	32043.3	53575.1	89383.8	49777.8	34990.5	43895.5	10278.3	91795.4	21986.4	28830	91331.6		35649.6	86354	39478.8	52548.8	47745.4	69614.8	55281	36146.9	77189.4	49998.2	61774.9	20731.2	38183.8	48546.9	27910.4	26774.2	37314.8	43935.4	111507	30981.8	80585.9	40258	95364.4	96280.4	24856.1	43193.5	9488.87	32761.4
P08729	K2C7_HUMAN	KRT7	Keratin, type II cytoskeletal 7	21	77692.2	54945.4	54393.4	44181.1	44207.8	48967.6	49764.2	52476.8	50439	67961.6	35952.9		43186.1	56745.5	79244	29724.4	62699.1	78274.9	59955	44245.3	63883.1	53687	30318	70735.8	38012.8	68040.8	30443.4	32306.4	76503.7	37128.1	128787	37680.4	79345.5	40135.2	41396.1	119894	26900.5	76676.2	28265.2	70911.3
P08754	GNAI3_HUMAN	GNAI3	Guanine nucleotide-binding protein G(k) subunit alpha	4	5266.77	6193.51	6688.09	6311.54	6501.1	5268.68	9864.45	6303.56	6468.45	6769.92	6869.83		3292.44	5390.15	6006.99	6640	5651.87	4330.91	6508.44	6288.2	6982.07	7403.18	5848.9	6492.59	6250.81	7703.01	7302.35	6958.95	7023.29	6550.69	7427.73	6668.49	6555.87	5992.91	6336.03	4997.48	5662.98	5975.69	7169.02	6619.19
P08758	ANXA5_HUMAN	ANXA5	Annexin A5	16	23886.9	30097.2	36617.7	31849.2	32313	33765.5	27893.5	35865.6	22115.3	28023.2	31922.4		32400.9	30470.1	28478.3	30905.4	27192.5	30571.6	33100.3	25351	33370.4	31790.2	28658.1	26035.8	27026.5	34593.8	25433.6	22233.9	27886.7	31649.6	33680.5	30384.8	35312.4	29649.2	33489.3	34583.6	21768.6	28809.1	25088.5	25098.3
P08865	RSSA_HUMAN	RPSA	40S ribosomal protein SA	8	76068.8	80672	94992.6	61800.5	88853.8	70011.7	67405	63343.8	68744.9	82357.7	68828.2		27711.7	78662.6	60144.3	60355.4	41107.8	69429.6	83793.6	77696	76182.2	75048.4	82162.9	85065.2	70399.4	57880.5	74017	74194	106397	78695.9	82362.8	83385.5	71058	97786.7	79808.9	54635.6	67665.9	65803.5	73014.7	82262.4
P08962;P08962-2;P08962-3	CD63-2_HUMAN;CD63-3_HUMAN;CD63_HUMAN	CD63	CD63 antigen	1	6587.28	9561.41	8042.75	8607.14	8455.43	11345.8	46749.1	13352.2	8675.55	7697.33	11486.7		9515.44	5480.87	8833.45	4118.93	10641.5	11396.6	8153.92	7800.92	9082.43	11431.4	11781.1	4944.21	9810.65	11426	12554.5	10781.8	6355.07	6883.84	6900.92	5828.5	12237.7	13172.4	8979.29	21628.8	7961.53	9789.02	5887.37	8532.5
P09001	RM03_HUMAN	MRPL3	39S ribosomal protein L3, mitochondrial	1	1414.83	1398.31	1404.73	863.176	2326.69	1002.21	1236.08	2290.28	1770.18	1769.83	1105.62				683.146	968.049			864.394	1346.58	1607.96	1045.83	1083.9	1488.9	1744.12		1531.76	1934.72		1176.13	1384.18	1795.39	2579.86	1369.12	1458.56	2223.72	1905.01	2690.1	1514.58	1027.36
P09012	SNRPA_HUMAN	SNRPA	U1 small nuclear ribonucleoprotein A	4	8644.75	8842.63	9351.35	10714.8	7836.25	6479.18	5479.67	6668.91	7853.08	9428.97	9948.21		12165.6	7993.4	6062.47	9795.78	9005.51	11417.8	9264.29	9161.33	8464.9	7690.65	9047.62	7799.25	7994.99	6629.27	8756.07	8804.22	10673.8	10363.1	8216.55	9146.03	8410.77	8539.17	8755.59	6032.07	7702.91	9146.99	8555.8	8285.27
P09104	ENOG_HUMAN	ENO2	Gamma-enolase	4	3254.37	2937.48		2313.95	2322.73	3113.5	6628.46	1813.62		12565.5	2326.79			3799.73	7429.64						2423.25				2229.55	2227.32	3959.21			2468.35		2729.17	4288.71	3032.17	4099.52	4218.07	2151.89	2058.84	2985.2
P09110	THIK_HUMAN	ACAA1	3-ketoacyl-CoA thiolase, peroxisomal	4	1240.64	1972.92	1131.08	1411.31	2069.91	1020.89	1108.65	1795.46	825.261	1631.32	1847.97			1038.81	2362.11	1996.63	1402.84	1827.25	1719.16	803.275	1148.66	1347.96	1287.05	1440.86	1365.65	1528.62	1511.38	829.205	1692.98	1370.24	1739.99	1707.44	1509.91	1228.24	908.078	3870.25	1154.28	1384.13	1781.4	1789.04
P09234	RU1C_HUMAN	SNRPC	U1 small nuclear ribonucleoprotein C	1	6169.87	4130.9	4545.79	4935.58	4098.63	3491.18	3769.3	3099.84	4423.6	4624.25			3914.72	3026.82	2595.51	2595.71	4255.77	4171.26	5115.26	4034.74	4026.27	3389.67	5344.86	4908.84	4576.2	4551.87	6086.31	3320.88	4839.08	5507.97		4325.55	4027.94	3962.71	4399.62	3800.29	3354.25	2862.84	4773.94	5407.75
P09382	LEG1_HUMAN	LGALS1	Galectin-1	3	16176.4	17676.7	26265.9	12807.4	13069.3	21428.9	20543.9	25379.6	16257.1	17327.1	25128.6		19204.8	13653	20069.9	10123.9	20008.2	13625.8	20465.6	14890.8	22253.9	10429.5	12187.5	10054.6	20335.3	17713.4	17044.3	13009.2	9810.55	15819.3	22726.7	18177.2	27241.1	15584.6	13652.3	19239.4	12883.4	16362.1	9909.87	17825.1
P09417	DHPR_HUMAN	QDPR	Dihydropteridine reductase	3	2325.87	2638.19	1417.04	1771.11	2456.53	1906.18	840.921	2348.17	1755.25	2684.43	2019.74			1821.21	3211.63	2937.95	3291.94	3005.53	2354.47	1214.9	2220.19	2107.39	2093.67	2188.33	1794.94	2532.14	2119.58	1795.71	2188.96	1823.65	1351.94	700.195	2119.36	2124.45	2093.87	2987.89	1442.12	2612.7	1599.46	2829.85
P09429	HMGB1_HUMAN	HMGB1	High mobility group protein B1	3	8877.79	10851.5	11223.7	16111.5	10370	11092.4	12721	10398.1	12886.5	12626.2	4080.69		9977.24	9597.56	10751.6	9398.88	12759	10713.4	9163.56	13651.7	11645.9	9445.68	9368.56	12541.1	13576.8	13542.7	12783.2	16970.4	11098.2	11399.8	9895.08	13042.6	7753.48	10623.6	11201.7	9023.35	12526	14686.5	14614.1	17420.6
P09493;P09493-10;P09493-3;P09493-4;P09493-9	TPM1-10_HUMAN;TPM1-3_HUMAN;TPM1-4_HUMAN;TPM1-9_HUMAN;TPM1_HUMAN	TPM1	Tropomyosin alpha-1 chain	2	14018.5	18264.8	14220.8		16006.4	7884.78	31197.4	14705.7	14771.3	16039.3				15468.6	8145.56	11741.9	14016.9	9979.96	15701.1	10117.4	8337.44	14764.5		11384.4	10804.9	8313.21	23538.3	12682.2		7335.04	14525.9	11568.6	20820.6	16305.6		13882.7	13572.7	18343.5	13767.1	19915.4
P09496;P09496-2;P09496-3;P09496-4	CLCA-2_HUMAN;CLCA-3_HUMAN;CLCA-4_HUMAN;CLCA_HUMAN	CLTA	Clathrin light chain A	2	10583	11356.1	10246.6	10614.7	11463.9	8880.92	12819.9	9458.62	10960	11443.8	8858.98		8111.26	7916.18	8721.07	8940.58	7253.79	11405.3	11607.5	10509	10752.5	10769.8	12089.6	11759.6	10011.9	10776.9	11694.9	8136.04	10175.4	8679.11	10167.7	9829.49	11169.2	11266.6	9692.93	12184.3	10578.5	7105.48	11028	9249.3
P09497;P09497-2	CLCB-2_HUMAN;CLCB_HUMAN	CLTB	Clathrin light chain B	2	2998.31	5568.27	2953.14	2904.59	3189.27	2767.83	3925.13	3722.89	3543.93	3210.8	3005.48		3135.13	3053.87	4396.22	3757.08	3016.21	2262.13	3790.38	3118.17	3620.75	3481.74		3190.48	3561.33	3445.16	3488.61	3030.74	2800.52	2378.76	3002.02	2742.01		2222.7	4275.78	3481.09	3117.68	4900.03	3566.24	3940.74
P09525	ANXA4_HUMAN	ANXA4	Annexin A4	12	5046.06	4708.26	5484.06	6728.06	4644.19	3994.12	5782.69	5199.14	3727.1	4266.83	6416.85		3316.54	4885.85	2125.38	8678.64	3478.02	4958.98	4856.06	4394.16	5344.39	3777.29	4345.83	4351.27	4263.28	4827.92	4466.15	3498.94	3845.59	4278.58	6223.08	4298.74	6116.33	4252.16	5926.95	5635.25	3572.92	4550.27	3686.43	4017.1
P09543;P09543-2	CN37-2_HUMAN;CN37_HUMAN	CNP	2',3'-cyclic-nucleotide 3'-phosphodiesterase	5	1843.64		2178.17	1846.49	1828.74	886.172	1458.34	2126.27	1091.93	2184.55	1082.63		3353.65	3653.7	2642.84	2242.98	1686.41	3603.97	1293.79	2377	1365.64	1063.7	2349.07	1766.39	2198.76	1323.93	1908.38		1617.33	1566.51	2039.11	1823.33	2446.19	1361.84	2371.42	2180.46	2273.45	1724.45	2407.15	1178.5
P09622;P09622-2	DLDH-2_HUMAN;DLDH_HUMAN	DLD	Dihydrolipoyl dehydrogenase, mitochondrial	7	7340.12	7574.01	3963.86	7610.07	8031.09	5728.74	8019.5	6907.84	4858.22	6141.94	5703.14		7253.37	8083.38	5607.68	9584.99	5520.39	6941.77	8529.79	6841.7	6054.96	7600.34	6457.27	5667.45	9088.46	6742.64	5448.73	5640.06	7521	6783.49	6867.04	6887.47	5725.2	5709.8	7833.08	7392	6345.35	7945.4	7369.72	5661
P09651;P09651-2	ROA1-2_HUMAN;ROA1_HUMAN	HNRNPA1	Heterogeneous nuclear ribonucleoprotein A1	11	145280	133102	144347	154206	130030	126851	145707	120580	132865	145324	122706		94108.3	147573	103279	96779.5	132825	162735	134314	146283	131167	136931	155556	151196	137491	129883	145372	156568	156141	132166	108524	132966	133076	151737	137818	92223.4	141426	128308	138163	137465
P09661	RU2A_HUMAN	SNRPA1	U2 small nuclear ribonucleoprotein A'	9	5515.78	6086.26	5708.47	6279.89	4583.5	5160.25	6277.62	4723.7	5855.61	5200.66	3807.32		5920.54	4161.25	3664.31	4634.07	3961.29	4185.39	5166.3	6819.25	5731.06	5894.49	4879.84	4850.86	6403.14	4419.91	4871.68	4848.28	4904.44	5258.38	5007.9	5637.84	5198.92	5707.39	5609.79	3565.86	4697.86	5193.43	4956.95	5480.37
P09669	COX6C_HUMAN	COX6C	Cytochrome c oxidase subunit 6C	1	10502.5	8521.07	6392.83	13806.2	13659.8	9747.49	13158.9	10073.7	11799.7	8098.67	18842.1		11306.9	5891.15	11076.2	11380.5	7690.05	11613.1	13041.6	10287.9	6625.23	7856.82	10876.8	9209.67	16014.4	12373	11933.3	8312.63	10215.1	11759	6947.54	11016.5	12445	11450.2	10210.7	12587.4	15111.8	12493	10547.4	8525.11
P09874	PARP1_HUMAN	PARP1	Poly [ADP-ribose] polymerase 1	30	9786.5	15141.3	15016.4	14296.5	11201.8	13837	11021.5	11840.6	9236.55	12772	12604.8		8161.6	11793.5	12505.3	12217.7	11893.2	9111.13	12292.4	12418.7	8247.33	11018.7	10838.1	12189.2	14372.9	9841.18	14112.8	12913.9	16726	11330.5	10593.6	13571.4	10143.8	14438.4	11237.2	9310.78	10556.1	14215.7	10237.5	11677.4
P09884	DPOLA_HUMAN	POLA1	DNA polymerase alpha catalytic subunit	15	1718.98	1492.33	2000.13	1672.32	1808.9	1857.81	1453.34	1660.27	1622.02	1698.83	2165.22		2817.31	2210.35	1192.01	1958.04	1557.17	1703.29	2376.45	954.936	1171.88	1655.18	1789.99	973.655	1422.5	1687.35	1592.33	1598.31	2264.31	1279.79	1616.19	2193.04	1450.97	1382.31	2000.8	1257.25	1600.98	1711.36	1484.46	1506.05
P09960	LKHA4_HUMAN	LTA4H	Leukotriene A-4 hydrolase	13	9896.2	12321.9	8868.65	9439.13	8231.61	11270.1	10082.9	10239.7	8838.87	8682.73	8193.87		6766.92	8655.27	8842.72	4379.11	7626.04	5549.08	9571.56	8829.37	9861.62	9582.78	9139.06	8560.68	9011.64	10480.2	11871.2	8029.51	8551.46	9557.72	10879.6	8801.35	10184.4	7998.81	9308.48	11193.5	9786.48	8452.45	7040.01	8149.29
P09972	ALDOC_HUMAN	ALDOC	Fructose-bisphosphate aldolase C	6	3061.83	3816.3	3521.6	3790.76	3204.02	2588.48	4347.69	2519.92	3370.74	3643.83	4285.95		1765.45	4898.67	3222.45	3532.54	3205.97	3510.32	2357.32	2926.64	3281.78	2196.73		4056.79	2905.27	2654.93	3220.46	2696.7	2224.62	3746.11	3364.49	1783.79	2905.38	5261.23	4193.11	3126.49	2628.52	3758.43	1577.56	2561.76
P0C0S8;P20671;Q96KK5;Q99878;Q9BTM1	H2A1D_HUMAN;H2A1H_HUMAN;H2A1J_HUMAN;H2A1_HUMAN;H2AJ_HUMAN	H2AFJ;HIST1H2AD;HIST1H2AH;HIST1H2AJ;HIST1H2AM	Histone H2A type 1	1					1274.23						17977.2								661.537
P0CG47;P0CG48;P62979;P62987	RL40_HUMAN;RS27A_HUMAN;UBB_HUMAN;UBC_HUMAN	RPS27A;UBA52;UBB;UBC	Polyubiquitin-B	4	149093	172513	155960	169057	113404	170886	201363	181847	178701	214797	55931.2		145389	119080	127855	137302	185945	198674	135771	168768	133185	175477	190936	188938	163031	203589	217087	190028	143807	147029	146214	140432	176135	175432	147540	136720	210164	187114	193206	182532
P0DJ07	PT100_HUMAN	PET100	Protein PET100 homolog, mitochondrial	1				2038.64	2295.21	1083.26	1262.44							1396.54		2162.24	2036.25	1993.41	1907.41		891.397				3357.87					834.033			1954.36		1810.45	1242.02	1216.05	1948.91
P0DMV8;P0DMV9	HS71A_HUMAN;HS71B_HUMAN	HSPA1A;HSPA1B	Heat shock 70 kDa protein 1A	11	63344.9	60115	91182.6	84595.5	87968.2	52994.5	78928.6	63724.5	93507.1	70211.3	63639.9		51523.6	80845.3	75512.5	87542.6	68691.2	64333.4	71062.2	77166	62396.3	76715.6	52521.8	72614	59706.6	76784.3	73071.8	83945.9	73899	79808.9	78802.5	67264	74427.2	90164.5	59211.9	46795.8	62309.3	68730.7	101667	56156.8
P0DN76;Q01081	U2AF1_HUMAN;U2AF5_HUMAN	U2AF1;U2AF1L5	Splicing factor U2AF 35 kDa subunit-like protein	2	15764.3	15420.2	13801.7	14584	14461.2	14824.1	13749.1	13446.4	14397	14255.6	14583.5		16598.2	17640.4	18982.5	14127.2	14139.4	11260.1	13102.8	15726.5	15459.8	16641	14618.5	13368.1	14245.7	15821.7	11527.5	13309	13996.7	14684.4	13470.5	15269.8	13976	12932.7	15451.8	12210.5	18314.8	15275.4	16128.1	16640.3
P0DN79;P35520;P35520-2	CBS-2_HUMAN;CBSL_HUMAN;CBS_HUMAN	CBS;CBSL	Cystathionine beta-synthase-like protein	3	3092.07	3295.85	3136.71	1603.1	3582.41	4008.42	2980.96	3813.06	4555.44	2974.97	1908.63		2569.5	3883.23	2635.95	4134.63	3412.34	2629.51	3127.78	2912.18	4244.75	3114.19	3907.08	2677.95	2773.4	3203.78	1947.67	4035.1	3135.45	3648.72	4199.03	3469	2305.89	4467.13	3698.56	1641.32	3556.81	3540.97	3248.5	2661.22
P0DP23;P0DP24;P0DP25	CALM1_HUMAN;CALM2_HUMAN;CALM3_HUMAN	CALM1;CALM2;CALM3	Calmodulin-1	7	75196.7	85845.1	94568	111063	73628.6	86456.5	74232.6	86516.9	85706.1	82260.8	79112.9		69312.1	96376.1	101941	82748.3	97213.3	80987.9	90268	84019.6	83179.1	81566.4	81370.2	92138.5	82659.7	82183.8	97048.8	90088.6	66783.6	79004.7	88438.5	70056.8	88188.9	76697.3	84757.1	89203.9	74603.3	67666.9	68696	92083.1
P0DPB6	RPAC2_HUMAN	POLR1D	DNA-directed RNA polymerases I and III subunit RPAC2	2	1954.69	1478.26	1420.62	1190.54	1314.56	1106.84	1291.17	1252.06	1501.18	1818.8	1148.56			1140.17	1335.79	1099.23	1086.34	1787.85	1032.55	1070.99	1108.1	1358.18	1411.82	2537.85	1274.16	1403.26	1414.28	1161.6	1096.51	2209.4	1506.94	937.759	918.09	1377.51	1133.78	1453.22	791.068	1070.49	914.384	1037.01
P10109	ADX_HUMAN	FDX1	Adrenodoxin, mitochondrial	1				2669.37				1645.52	2173.19	1831.47									2275.02	1833		1619.77		1840.2		2355.42	1367.08			2105.84				2546.52			3275.35			898.264
P10155;P10155-3;P10155-4;P10155-5	RO60-3_HUMAN;RO60-4_HUMAN;RO60-5_HUMAN;RO60_HUMAN	RO60	60 kDa SS-A/Ro ribonucleoprotein	6	1538.42	1806.04	1359.54	1094.99	1560.87	1959.77	1375.95	1358.87	1477.78	1512.5	1555.96			1303.73	1334.31	1755.83	914.944	954.062	1494.05	1513.86	1655.87	1652.77	1094.44	1568.69	1142.14	1624.95	1393.12	2359.1	1464.86	1695.76	1538.25	1727.25	1883.93	1820.68	1640.61	1464.46	1672.46	1605.81	1216.61	1271.08
P10253	LYAG_HUMAN	GAA	Lysosomal alpha-glucosidase	4	584.201		317.201	1017.07	677.064	1067.05	812.714	426.283	672.963	1263.7						505.881	854.619	1055.06	958.451	566.173	799.138	491.533	908.611	379.939	952.669	684.072	361.81	973.851	788.331	535.098	644.887	958.078	912.077	921.406	1089.85	1401.42	641.678	816.249	531.052	1134.56
P10301	RRAS_HUMAN	RRAS	Ras-related protein R-Ras	1	762.278	663.587	781.778	1179.71	640.459	409.561	1161.62	980.01	936.083	1500.62					487.213	1068.23	927.125		934.91	501.017	1491.47	596.822	784.689	990.503		676.293	538.959	622.506			1065.19		820.491	1311.35	1081.77		910.229	866.918		627.504
P10321;Q29963	1C06_HUMAN;1C07_HUMAN	HLA-C	Isoform of Q95604, HLA class I histocompatibility antigen, Cw-7 alpha chain	6	3452.35	9759.48	11495.4	6480.73	10604.9	5006.8	7178.33	14665.1	9929.86	4521.33	11962.5		8241.08	4842.37	4374.15	12857	7697.61	5658.02	4118.81	4010.13	6984.84	5956.98	7085.71	8516.42	5321.95	9980.2	8141.36	5648.96	7010.4	15528.8	8102.86	9334.61	9626.57	9604.59	10612.3	7734.81	5249.38	7879.22	4204.25	7442.63
P10398	ARAF_HUMAN	ARAF	Serine/threonine-protein kinase A-Raf	5	1807.07	1998.33	1590.01	1288.97	1759.66	1207.94	1057.37	1517.15	1911.01	1627.95	1689.27			1515.33	1784.61	1918.88	1833.79	1360.86	1421.16	1445.67	1542.05	1303.83	1763.13	1831.87	1586.96	2198.5	2101.78	1532.9	1474.6	1474.33	2355.78	1459.52	1312.49	1576.06	1631.79	1923.46	1940.48	1474.97	1207.24	1761.23
P10412;P16403;P16402	H12_HUMAN;H13_HUMAN;H14_HUMAN	HIST1H1C;HIST1H1D;HIST1H1E	Histone H1.4	5	407430	277044	342205	543192	355542	462486	220255	263371	444232	316684	286432		550797	338317	407312	283688	370816	353508	307194	316888	180857	360588	392792	359204	347895	359400	553757	419819	310291	252530	264473	434840	237836	302790	416573	148626	426079	294336	389311	352171
P10515	ODP2_HUMAN	DLAT	Dihydrolipoyllysine-residue acetyltransferase component of pyruvate dehydrogenase complex, mitochondrial	8	2422.68	2249.29	2065.76	2067.13	3201.61	4289.24	4339.21	3272.28	2918.6	2308.19	3184.81		5862.18	2469.55	2674.72	2912.38	3575.59	2981.93	4473	2754.04	3797.9	2473.96	3832.98	2837.11	3313.51	3605.28	7225.9	3301.89	2871.72	3217	2665.58	3345.68	3652.71	2559.98	3501.55	4740.49	4349.71	3725.34	5059.8	4756.9
P10586;P10586-2	PTPRF-2_HUMAN;PTPRF_HUMAN	PTPRF	Receptor-type tyrosine-protein phosphatase F	3	2754.66	4231.8	3470.98	3427.49	4671.28	5068.63	5088.12	7037.73	6877.82	4090.28	2718.22			3432.05	5947.26	5021.02	5473.01	6289.14	3126.5	2854.49	3249.1	5093.38	4999.65	5046.06	2910.51	6489.59	5493.12	8565.12	2885.82	2741.1	3000.37	3095.12	5293.77	4397.95	5484.13	4130.83	5844.42	6858.46	6304.58	7658.76
P10599	THIO_HUMAN	TXN	Thioredoxin	4	164906	193569	206110	161222	146353	172598	247451	177547	163764	154896	98283		200822	170768	201072	186103	158392	223253	142707	163042	163766	176655	162704	180648	134067	189178	176128	134850	149722	157786	205758	119952	205672	178975	155144	149464	149618	182606	175641	171233
P10606	COX5B_HUMAN	COX5B	Cytochrome c oxidase subunit 5B, mitochondrial	4	16801.9	18503.8	15359.5	27177.1	22620.8	21758.2	25506.6	21429.3	20996.2	19142.3	21884.3		20254	11543.8	22278.1	20320	18043.2	20083.5	22131.5	16760	13596.1	14748.8	20709.3	21066.1	29383.1	24590.5	25672.3	16924	18997.8	17689.3	11354.5	16642.8	24463.8	17546	20926.2	21659.2	22525.9	21674	14475.7	13390.7
P10619;P10619-2	PPGB-2_HUMAN;PPGB_HUMAN	CTSA	Lysosomal protective protein	2	903.678	1352.94	1429.41	1485.92	1640.54	1548.04	1171.51	810.268	1379.49	1870.97	1406.69			1630.86	1534.37	1230.81	1902.6	1223.92	2456.2	952.972	1545.59	892.797	1503.64	1732.13	1608.28	1991.21	762.412	1284.09	2174.41	1132.25	1030.35	1167.02	1554.18	1349.88	1618.04	2707.72	1521.99	1577.34	1113.17	1317.85
P10644	KAP0_HUMAN	PRKAR1A	cAMP-dependent protein kinase type I-alpha regulatory subunit	8	3179.24	3335.51	3343.04	2848.27	1711.86	3212.79	4883.13	3651.61	2813.14	3060.6	1239.81		4446.01	2345.07	3195.58	2375.71	2554.15	1881.16	4131.23	3082.6	2162.01	4268.45	1960.45	3043.54	3515.18	2874.24	4146.7	3517.14	1038.26	4136.71	2030.11	4705.22	2616.49	3487.69	3051.79	3246.68	3438.08	4865.92	3817.22	2995.55
P10768	ESTD_HUMAN	ESD	S-formylglutathione hydrolase	6	6562.96	5981.65	5986.31	5540.49	6874.98	6928.35	6547.08	7490.15	8144.34	6076.19	3630.81		4693.03	4786.35	6765.1	5707.47	7019.03	6496.8	5794.68	6150.28	4406.83	5961.54	6031.34	6341.98	6596.04	6231.06	7576.25	5567.8	5420.34	7178.88	4787.24	4924.98	5820.58	5943.06	5935.24	5104.37	6586.22	8323.51	6205.19	5349.82
P10809	CH60_HUMAN	HSPD1	60 kDa heat shock protein, mitochondrial	25	103036	95955.7	81109.8	107113	111658	92411.1	75472.6	90852.1	106668	65812.6	104122		85628	84624.1	93351.2	91240.2	85782.9	93409.9	104612	112262	78458.6	104410	97294.8	107209	96875.1	88184.3	119220	107677	66447.4	105494	79771.4	92564.8	95512.9	89862.5	81512.6	106690	99520.2	100979	127651	89398.9
P10909;P10909-2;P10909-4;P10909-5;P10909-6	CLUS-2_HUMAN;CLUS-4_HUMAN;CLUS-5_HUMAN;CLUS-6_HUMAN;CLUS_HUMAN	CLU	Clusterin	6	6145.7	3561.43	5244.66	6318.76	5372.91	8649.53	1488.06	7904.04	5171.56	7775.5	4492.24		3888.88	6138.82	4570.71	11221.1	9506.93	6343.75	2652.05	5234.92	5151.08	4049.81	5114.04	6043.58	2562.71	4883.78	7683.2	4741.71	3519.72	10027.5	5271.32	4850.28	9868.52	9217.89	10786.4	3712.04	8229.4	8138.69	3280.67	3397.45
P11021	BIP_HUMAN	HSPA5	Endoplasmic reticulum chaperone BiP	25	87391.2	101201	82283.1	91872.7	81860	94559.4	95180.9	104843	84192.1	86210.7	100504		102565	86425.7	90185.3	95370.9	87296.5	71591.7	94380.1	91478.7	131749	92337.9	114616	92077	85175.4	87224.5	83277.9	88646.4	92694.7	105531	99290.1	90617.7	94991.6	82797.6	94824.7	90718.3	84763.7	88740.9	74310.3	84380.2
P11117	PPAL_HUMAN	ACP2	Lysosomal acid phosphatase	2	452.346	1181.32	1792.4	710.097	1212.88	1151.95	1822.14	818.694	955.856	900.236	723.124				621.034	979.515	662.113		1081.52	1034.02	1303.09	1087.2		924.231	1014.36	1261.16	375.765	773.662	929.458	944.137	742.183	1248.73	1122.71	1354.43	919.895	2140.51	1265.42	1341.95	612.099	921.037
P11142	HSP7C_HUMAN	HSPA8	Heat shock cognate 71 kDa protein	22	215274	203810	197440	169604	188045	202789	170401	190817	200414	203416	159280		141765	208595	186773	204878	190808	222395	175398	222349	227642	244063	200686	208354	159830	187713	207581	221690	234101	198884	205558	196694	199181	191885	156640	173424	205482	205283	230327	214094
P11166	GTR1_HUMAN	SLC2A1	Solute carrier family 2, facilitated glucose transporter member 1	4	4754.57	4924.51	7300.69	5704.58	5864.02	4631.16	10775.1	7853.93	4137.96	5623.1	10122.7			6491.69	5322.69	6780.27	6690.39	4072.61	5258.9	6077.85	4487.81	4534.75	4217.62	5508.8	4834.97	4321.16	4127.54	5423	5397.82	4127.1	6189.57	3966.41	4320.91	6788.66	4380.04	4728.18	4886.64	6341.2	6988.05	6435.55
P11169;Q8TDB8;Q8TDB8-2;Q8TDB8-4;Q8TDB8-5	GTR14-2_HUMAN;GTR14-4_HUMAN;GTR14-5_HUMAN;GTR14_HUMAN;GTR3_HUMAN	SLC2A14;SLC2A3	Solute carrier family 2, facilitated glucose transporter member 3	2	1603.71	1121.28	3083.75	2687.49	1199.56	3071.85	2794.83	1768.55	922.776	1999.43	1580.98				1628.08	1093.16	1179.01	2767.37	2917.2	3227.62	1878.44	3213.41	2373.24	1688.72	1516.29	1704.34	1214.12	1752.35			3364.63	1140.16	2940.55	968.521		2682.93	1502.15	2117.67	2837.84	3158.36
P11171;P11171-2;P11171-3;P11171-4;P11171-5;P11171-6	41-2_HUMAN;41-3_HUMAN;41-4_HUMAN;41-5_HUMAN;41-6_HUMAN;41_HUMAN	EPB41	Protein 4.1	2	668.124		1610.21		697.645		1026.08	861.369	1601.35	1153.35	747.471			2432.73		586.53	1255.32				985.818	994.599			608.15	835.463	1169.67		873.61	1116.17	1253.41	1607.29	696.269		1306.12		1369.77		1307.41	1317.05
P11172	UMPS_HUMAN	UMPS	Uridine 5'-monophosphate synthase	8	3062.94	5094.32	2910.32	2807.57	3459.29	2295.45	4460.08	3195.91	2909.68	2663.54	1378.8		3051.02	3089.36	3320.23	3227.28	2092.15	2079.69	3778.72	1949.57	3491.04	2790.89	2300.75	2224.63	2353.71	3362.58	2937	2884.5	2672.7	3060.99	3313.3	2941.71	3698.85	2843.58	3359.28	3705.91	2355.54	3655.83	4224.04	2497.75
P11177;P11177-2	ODPB-2_HUMAN;ODPB_HUMAN	PDHB	Pyruvate dehydrogenase E1 component subunit beta, mitochondrial	6	7137.76	5397.11	4929.21	6220.11	6366.65	6211	5202.11	6428.47	5073.58	6126.79	6413.95		9987.38	5213.31	4738.43	5438.56	4563.1	5671.61	6711.19	5877.04	5776.69	5618.31	5724.3	4471	7539.94	4307.46	4979.82	5844.51	7002.79	5617.58	6559.41	6016.05	6475.46	4092.56	6091.25	6344.18	5760.03	6902.43	5834.33	5721.49
P11216	PYGB_HUMAN	PYGB	Glycogen phosphorylase, brain form	6	1979.21	1512.5	1601.95	1922.38	1786.6	1941.96	2981.19	2333.59	2033.5	1743.9	3605.77			2507.84	1497.48	1678.23	1860.51	1522.85	2743.79	2021.73	1921.15	1841.4	2550.87	1560.35	2059.82	1635.31	1590.19	2197.81	2412.59	2387.64	2691.76	1691.6	1849.98	1104.47	2379.61	2182.58	1694.04	2857.8	1383.8	1356.43
P11233	RALA_HUMAN	RALA	Ras-related protein Ral-A	1			894.811	749.606	2042.53	632.716	1555.27	457.499	782.321	1386.23	1388.26				987.537	706.356						950.483		1028.59	1088.51	665.706	890.91	962.518			395.459	469.478			846.503	906.278	1512.81	1150.97	1234.23	1213.09
P11234;P11234-2;P11234-3	RALB-2_HUMAN;RALB-3_HUMAN;RALB_HUMAN	RALB	Ras-related protein Ral-B	4	4562.56	5868.12	6135.39	5544.19	6748.92	4660.37	7935.79	6320.59	5807.38	5772.84	8915.42		6619.8	5743.71	5137.97	5476.86	3945.44	4713.08	5737.96	5694.21	5775.53	5350.43	4450.14	5142.27	5698.52	6118.98	4676.2	6991.52	4158.05	6271.63	5327.66	5170.6	6089.18	5271.73	7207.26	5933.7	6146.37	6474.04	5291.79	5285.59
P11274;P11274-2	BCR-2_HUMAN;BCR_HUMAN	BCR	Breakpoint cluster region protein	1	568.022		995.762	416.368	523.064	826.323	476.154	381.025	507.334							935.928					390.952	224.8			347.473						531.158				649.831	272.209	455.028		766.095
P11279	LAMP1_HUMAN	LAMP1	Lysosome-associated membrane glycoprotein 1	4	9719.23	15238.7	13096.9	16667	9990.18	12644.6	40835.5	10098.3	11192.9	12000.1	11921		17040.2	11598.1	9870.26	13833.5	13494.5	13556.8	15403.9	12343.4	10923.3	10547.6	11286.9	11169	11649	12953.1	10150.5	13872.1	8708.58	12024.2	12055.9	12719.7	15483.2	15151.9	11337.7	16678.8	13356.1	13272.2	7257.15	8495.9
P11310;P11310-2	ACADM-2_HUMAN;ACADM_HUMAN	ACADM	Medium-chain specific acyl-CoA dehydrogenase, mitochondrial	9	5399.78	4660.44	5027.82	6720.36	6203.03	8701.44	6483.99	5363.79	5945.74	4389.38	6309.17		2618.18	5424.67	4132.93	5373.89	4141.2	5150.57	4237.01	5933.56	4685.77	5627.08	4634.5	4380.56	7373.19	7067.84	6767.89	4554.67	3917.66	5876.1	4801.32	7412.51	9540.58	5035.6	5746.41	5024.22	4711.53	7857.82	5297.43	4871.82
P11387	TOP1_HUMAN	TOP1	DNA topoisomerase 1	14	7165.74	8887.17	7540.92	8081.08	6933.11	7164.7	8370.48	6816.09	7087.97	7423.67	8218.3		8663.47	7804.37	5736.84	6376.66	6603.93	6919.52	6438.29	7281.46	7427.31	6648.54	8110.5	7910.99	10527	6405.72	6712.52	8413.98	6958.22	7448.52	5598.19	6667.52	5451.42	7202.87	6846.44	5958.14	8826.85	6318.34	7662.88	7451.04
P11388;P11388-2;P11388-3;P11388-4	TOP2A-2_HUMAN;TOP2A-3_HUMAN;TOP2A-4_HUMAN;TOP2A_HUMAN	TOP2A	DNA topoisomerase 2-alpha	40	8410.74	7631.16	10134.4	18759.5	11836.1	9442.64	6107.69	4549.58	6457.61	9225.88	9995		9695.89	11023.5	10306.9	9869.52	13334.8	10758.5	10709.8	11462.8	13141.9	12467.8	9259.02	10586.8	10438.9	12829	16069.2	13458.7	17835.5	9551.83	11059.6	8640.83	10120.9	12641.4	7837.19	3585.97	11699.2	7948.5	15246.9	9678.36
P11413;P11413-2;P11413-3	G6PD-2_HUMAN;G6PD-3_HUMAN;G6PD_HUMAN	G6PD	Glucose-6-phosphate 1-dehydrogenase	20	18863	33890	27936	24597.3	38467	33292.9	24982.5	26592.9	26735.8	23261	31705.2		34817.4	28596.7	31106.7	29498.5	31449.3	24669.8	30724.3	23782.2	17699.1	24550.6	26920.1	34708.1	19889.9	28920.8	23116.5	23837.9	21129.4	30519.6	41710	30495.1	40238.4	39655.9	29862.3	46861	22994.5	29762.2	20026.8	30768.7
P11441	UBL4A_HUMAN	UBL4A	Ubiquitin-like protein 4A	3	1812.96	1989.37	1869.02	1521.74	1301.9	1898.93	1619.21	1640.03	2065.04	1719.91				1369.39	1298.35	1631.52	1484.63	1670.98	1353.89	2327.7	750.526	1872.18	1482.69	1956.56	1402.59	1522.09	1654.18	1187.34	1865.18	2178.55	1151.42	1583.28	1534	1769.03	1129.68	1472.68	1440.01	1849.63	1629.51	1721.17
P11498	PYC_HUMAN	PC	Pyruvate carboxylase, mitochondrial	18	3558.69	3346.3	6120.08	4998.28	4431.27	5912.1	5172.7	3929.45	4924.08	3306.34	6484.19		4767.96	4923.94	3213.51	3342.2	3948.85		3494.92	2825.22	4548.79	4174.7	5015.26	3851.93	5016.61	5754.87	2816.99	3647.59	3522.15	3888.55	4264.13	6762.67	4984.69	4161.97	4066.55	2935.7	3565.15	5031.69	2784.2	4992.44
P11586	C1TC_HUMAN	MTHFD1	C-1-tetrahydrofolate synthase, cytoplasmic	32	15112.2	18608.8	15664.5	15760.1	16247.1	16754.6	12296.5	18542.5	18299.9	13793.4	15378		18127.3	15959.6	17641.5	13779.8	15145	10966.8	16676.2	13847.3	14161.4	15249.1	16186.6	16807.9	17375.4	15474.7	16406.3	12817.8	17031.6	17466.9	18061.6	16377.7	18007.5	15209.4	20534	14642.3	12764.9	14687.7	12337.7	14835.5
P11717	MPRI_HUMAN	IGF2R	Cation-independent mannose-6-phosphate receptor	12	1972	2529.04	1245.29	1687.58	1389.26	2464.58	4398.83	1757.29	1306.65	1510.68	1051.12				1666.91	1484.13	1748.8		1838.74	1520.06	1574.3	811.795	2484.54	1487.08	1109.19	1064.46	679.669	1597.07	1696.86	935.795	1099.55	2251.13	1814.6	2840.62	1983.63	1882.85	1041.56	2355.24	1818
P11766	ADHX_HUMAN	ADH5	Alcohol dehydrogenase class-3	5	4946.94	5648.19	6481.28	7185.58	6814.2	6424.37	6619.36	6862.87	5694.56	7938.58	4282.02		4548.04	6238.96	7536.67	4830.69	7133.49	9243.27	7138.67	6101.03	5830.26	6631.8	5411.27	6675.1	5159.68	7504.4	6316.83	5705	5541.35	5405.94	6848.39	5525.76	6915.01	5931.55	6177.33	7509.4	6240.84	5558.52	6813.22	7657.24
P11802	CDK4_HUMAN	CDK4	Cyclin-dependent kinase 4	4	2840.03	3068.94	4857.65	2161.63	2874.99	3047.32	4200.27	3924.55	3275.67	2359.37	2745.39		2359.86	3500.19	4048.52	2001	2632.55	2819.84	1746.09	2851.49	1669.26	3389.6	3013.23	3192.83	3610.06	2774.65	3130.91	3019.31	3603.63	3296.39	1983.25	2974.79	3226.67	2320.26	2547.52	2509.45	2847.91	4226.59	2805.7	2912.24
P11908;P11908-2	PRPS2-2_HUMAN;PRPS2_HUMAN	PRPS2	Ribose-phosphate pyrophosphokinase 2	5	6609.77	6699.68	8014.19	5740.89	7160.17	7204.01	4542.88	8095.7	7370.59	6570.11	4001.04		5843.75	6398.66	6862.31	6359.54	6675.88	5264.61	4545.83	6617.94	5152.95	5633.8	5933.92	6570.93	6427.24	5761.83	4995.76	8700.08	5826.22	7561.7	7393.9	4684.23	5922.92	5979.47	7210.69	6662.61	6041.03	6152.87	5107.72	6461.36
P11940	PABP1_HUMAN	PABPC1	Polyadenylate-binding protein 1	16	25506.8	23186.7	26058.9	24239.4	26229.9	22072.4	19107.3	21206.8	25554.6	27460.4	31109		17468.7	27856.7	20923	22715.4	21968	24362.7	23051	24044.7	23068.3	24469	23343.1	24368.8	24093.9	21337.7	25658	26404.7	32201.5	24588	24218.5	22329.5	23425.8	24109.6	18416.8	20469.4	23063	21285.8	25890	23955.6
P12004	PCNA_HUMAN	PCNA	Proliferating cell nuclear antigen	7	20417.9	18152.5	25872.4	20873.4	20401.1	21786.2	32031.2	19657.2	19200.3	14431.9	23464.7		23631.6	17947.8	23762.8	22220.4	21071.8	19449.4	21144	17192.3	16653.9	17682.4	17239.4	17239.4	20212.5	24078.2	19373.5	16316.6	16085.8	18846.4	17309.3	23616.6	18854.2	19103.1	26874.6	20577.1	15802.9	17437	16992.9	18119.4
P12081;P12081-4	SYHC-4_HUMAN;SYHC_HUMAN	HARS	Histidine--tRNA ligase, cytoplasmic	11	5306.52	6137.56	4983.13	5084.8	5907.63	5083.34	4197.94	5240.51	5511.56	5183.18	5422.84		5363.22	5002.19	5813.84	5000.57	6719.25	3100.7	5538.05	5442.93	6253.17	5100.26	5225.85	5786.77	5585.44	5452.64	5081.42	4694.19	5896.24	5622.23	6175.06	4879.96	6563.49	4914.51	5538.6	6082.81	4936.86	6048.16	5471.04	4975.9
P12235	ADT1_HUMAN	SLC25A4	ADP/ATP translocase 1	1	2738.42	2249.66	766.996	2276.95	2540.94	1263.84		1788.78		3213.64	1528.21			1216.32	1690.57	2397.98	2368.39	2061.07	1580.73		1780.08	2775.42	1488.66	2813.42	4120.1	1283.52	4036.21	1320.35	1805.47	1869.23	1306.72	2860.82	2789.54	3020.79	1983.14	2962.18	3501.08	1966.64	1059.71	1314.72
P12236	ADT3_HUMAN	SLC25A6	ADP/ATP translocase 3	9	135527	114605	94337.6	101286	121322	122895	144444	96158.5	111549	111041	132704		111249	99505.1	129751	122133	105986	117999	118729	114950	63768.4	123536	108323	100174	129390	125395	110284	113371	107731	112218	101548	122603	134471	115991	90031.5	128888	125385	119131	132045	127641
P12268	IMDH2_HUMAN	IMPDH2	Inosine-5'-monophosphate dehydrogenase 2	16	18230.4	14482.9	11367	13329.2	14022.8	18629	8965.41	13413.3	15704.1	18792.1	12265.1		14473	12584.4	16658.4	15406.1	15895	15772.5	15729.3	19226.7	10924.1	15894.2	14386.6	15947.7	17767.1	14291.4	20159.6	18522.7	15753.7	13261.7	11880.9	14000.9	10931.5	13423.7	12590.1	16871.5	16588.9	14359.1	19472.4	14940.1
P12270	TPR_HUMAN	TPR	Nucleoprotein TPR	39	3518.25	4436.34	3767.54	4991.59	3127.55	3678.34	3850.41	2795.92	3074.66	4345.46	3414.95		3658.4	3700.59	3458.34	4289.67	4760.97	4411.46	3149.06	3181.86	3444.56	3627.23	3175.75	3748.88	4548.86	3182.97	3999.37	3691.58	3939.02	3822.56	3751.71	3920.11	3225.6	3545.83	3596.86	2156.46	3802.64	3175.45	2967.28	4021.03
P12277	KCRB_HUMAN	CKB	Creatine kinase B-type	7		2199.32	6608.92	1337.21	4509.51	2674.16	3862.48	5221.53	860.766	3306.32	1331.99			2852.05	2196.17	1475.38	12735.4	2776.41	1863.68	1588.58	1430.11	3146.21	2128.69	2276.01	2000.49	1235.24	3061.4	2028.49	1699.47	2603.85	1517.08	2501.85	2370.71	5116.33	7046.31	1798.28	4101.08	9695.47	8637.94	7766.07
P12429	ANXA3_HUMAN	ANXA3	Annexin A3	12	12735.2	20017.5	15084.7	9964.21	18508.1	9134.38	9877.77	22810.8	10761.1	11668.6	12282.5		8109.68	7145.03	18814.7	13235.9	22188.5	12445	12575.8	11362	14979.4	17785.3	13557.1	17285.4	4642.67	12401.6	11283	7614.49	13058.8	12905.6	24664.7	7119.35	20596.6	11790.7	21062	17041.7	6674.76	16852.6	11243.3	11658
P12532	KCRU_HUMAN	CKMT1B	Creatine kinase U-type, mitochondrial	2	1668.67	1903.78		1144.93	1630.1	4542.8		2815.2	6204.13	1084.46	2075.53				3219.68	1749.64	2197.19		5449.26		2586.32	2268.42	2401.45	1783.58	2644.2	2838.41	2084.95	1135.16	1203.25	3843.01	1451.64	2197.51	1899.94	1822.25	2343.07	2524.94	2534.13	4065.37	2025.07	2042.41
P12694	ODBA_HUMAN	BCKDHA	2-oxoisovalerate dehydrogenase subunit alpha, mitochondrial	1	504.877	1060.11		1415.34	1019.13	1417.84	569.298	806.649	1324.91	1048.76	1775.91			1760.66	808.328	1022.5			1117.2	554.567	1493.1	1182.74	715.605	526.436	1318.75	1074.1	842.679	1273.37	1307.67	1188.49	929.801	850.184	1651.09	832.374	985.897	890.418	523.6		1067.7	1495.81
P12814;P12814-3	ACTN1-3_HUMAN;ACTN1_HUMAN	ACTN1	Alpha-actinin-1	19	7553.31	10456.6	9455.58	7593.91	9571.72	8561.48	13090.7	10525.3	8441.91	9462.18	8556.06		8487.25	8212.54	7869.81	8069.87	10268.6	7831.02	8590.36	7885.26	10624	8982.02	8451.49	8363.71	6772.89	8528.01	7820.41	7501.62	7734.61	7316.85	9452.39	7504.14	10903.3	8532.86	9132.25	11214.1	7125.01	9221.67	7904.25	9000.25
P12955;P12955-3	PEPD-3_HUMAN;PEPD_HUMAN	PEPD	Xaa-Pro dipeptidase	4	1775.78	1465.04	1702.16	1753.44	1187.24	1706.85	2006.98	1736.14	1603.1	1624.24				1515.46	1183.53	1920.6	1133.04	1289.69	1264.64	2060.28	1466.95	1775.9	1342.27	1145.79	1374.6	936.347	1563.68	1788.23	2369.73	1595	1316.19	1748.38	2188.1	1311.24	1037.71	1938.44	1529.17	1878.93	1025.85	1752.76
P12956	XRCC6_HUMAN	XRCC6	X-ray repair cross-complementing protein 6	25	19136.8	17531.4	19412.7	17438	17714.3	17761.3	14344.1	15250.9	16747.4	18701.5	14812.3		18128.6	19380.1	17131.3	17515.6	17670.9	16813.2	19385.4	16641.1	20487.6	16067.1	16623.9	16568.2	19152.3	16871.7	16371.1	17640.4	17267.5	17325.4	16251	18532.4	18868.5	17851.9	18721.9	17755.3	20524.6	17240.3	16560.7	18352.8
P13010	XRCC5_HUMAN	XRCC5	X-ray repair cross-complementing protein 5	13	17620.3	15481.5	17548.9	17178.3	17356.2	18356.7	13929.7	14309	15592.6	17515.6	14096.9		16903.6	17097.4	16361.3	15391.1	13413.9	14667.1	17690.2	15490.9	18350.7	14739.1	17069	16039.8	17531.4	15232.5	15803.6	16108.4	15878.5	14263.3	15281.9	16762.8	17670.4	16972.1	18843.6	16312.2	17450.6	14799.3	15899.3	15801
P13073	COX41_HUMAN	COX4I1	Cytochrome c oxidase subunit 4 isoform 1, mitochondrial	5	27129.2	22596	25117.4	31509.6	26459.3	26681.2	25985.4	28552.3	27960.4	23932.7	25255.1		24552	24117.3	22596.1	25477.8	25515	23685.8	28158.3	23864.9	20869	22492.8	28215.4	25424.2	30094.3	30680.2	23533.4	22609.6	27124.4	27615	20837.2	26201.2	26567.4	25010.7	25969.5	27420.7	26531.9	27831.3	24370.1	23080.3
P13473;P13473-2;P13473-3	LAMP2-2_HUMAN;LAMP2-3_HUMAN;LAMP2_HUMAN	LAMP2	Lysosome-associated membrane glycoprotein 2	3	3270.25	5859.92	4752.98	6042.35	3767.9	4975.93	13436.6	3398.43	4523.15	5662.61	4185.76			4772.85	4407.61	3907.33	5096.51	3823.16	4428.29	4631.72	2555.57	3207.8	3577.38	3174.61	4214.6	4931.09	4438.66	4857.18	2237.6	2682.07	4981.26	3893.39	6760.97	5112.52	3582.28	6914.64	6227.75	4862.62	2097.15	3999.96
P13489	RINI_HUMAN	RNH1	Ribonuclease inhibitor	4	7870.42	9844.35	7814.63	6731.01	7489.74	9024.09	6281.46	9936.6	8470.67	7717.51	6097.71		5453.15	5349.36	6868.4	6496.08	7260.83	5613.42	8313.46	7058.48	7641.66	8218.75	8194.04	8025.19	7367.38	7131.32	7447.54	6762.69	8342.81	8370.79	7698.06	5826.38	7781	7772.32	7382.03	7725.88	6906.17	8990.68	5655.5	6692.37
P13639	EF2_HUMAN	EEF2	Elongation factor 2	26	124671	124116	102735	103122	116172	108577	78204.1	122628	122092	110055	85186.4		83724.6	111439	141313	184794	108355	103050	111882	125782	99904	126017	128990	125562	101739	131709	128390	132708	120345	124104	123823	123739	129700	116470	97450.6	130617	128048	114929	126373	124792
P13645	K1C10_HUMAN	KRT10	Keratin, type I cytoskeletal 10	22	81957.7	134356	123582	126162	145137	66404.6	46292.5	150801	106244	87013.6	69610.2		133316	163354	112206	53854.2	141121	77588.1	23165.7	60190.6	105144	36734.1	115486	164149	21822.6	86148.6	50535.1	51584.5	92131.5	81879.5	130392	63831	94445.7	96875.8	81710.6	86583.8	60105.6	114021	26905	67938.7
P13646;P13646-3	K1C13-3_HUMAN;K1C13_HUMAN	KRT13	Keratin, type I cytoskeletal 13	1			13164.1	2680.74	4720.4	8225.59			4206.9				7094.15	9758.55				6931.66	7205.69	4846.61	10598.5	3911.33	4296.74	2612.02	5375.32	6423.59	6124.64	4976.01	3320.25	6321.02	10656.4	4100.71				7710.45		4083.54		4131.12
P13647	K2C5_HUMAN	KRT5	Keratin, type II cytoskeletal 5	7	2668.14	5326.23	8984.45	10379.2	1573.62			14004.7	5361.13		5268.02		6256	18429.8			6063.73	1649.59	5600.58	6112.19	8802.23	1751.68	729.685			5794.23	1210.79		5627.04	4963.76	5589.72	10368.5	908.51				16351.8	6414.86	1909.67
P13667	PDIA4_HUMAN	PDIA4	Protein disulfide-isomerase A4	24	7746.61	8140.94	7828.08	8784.74	8888.29	8818.61	8327.73	9887.08	7192.46	7403.14	11397.1		8582.82	7591.07	6850.89	11121.7	8790.25	7533.12	7552.11	6269.28	10183.9	8232.57	9940.07	7781.02	7175.34	8027.07	5787.3	6795.73	6045.99	10456	8942.73	8469.99	6932.89	8963.2	8196.8	10501.2	6971.98	9600.39	4350.82	7883.55
P13674;P13674-2;P13674-3	P4HA1-2_HUMAN;P4HA1-3_HUMAN;P4HA1_HUMAN	P4HA1	Prolyl 4-hydroxylase subunit alpha-1	1	1738.43			567.483	1392	1276.81	790.233	1947.44			639.593				1105.97		584.941				748.851			1088.88	1422.27		2083.08			1052.27	2100.48		1401.64	898.477		1940.14			606.76	1344.17
P13693	TCTP_HUMAN	TPT1	Translationally-controlled tumor protein	3	7360.74	4216.09	4047.63	3447.72	6962.19	3861.47	3960.99	3765.57	4108.23	3668.72	5381.12		4199.51	6567.42	4198.83	6903.31	3528.5	3908.46	3557.99	5433.04	7771.08	4440.15	2606.67	3064.41	4989.63	6130.52	3548.25	3143.04	6691.06	2939.59	5239.06	3051.66	3757.96	3778.81	3175.72	5609.42	3351.1	3665.02	5697.91	4005.51
P13797;P13797-2	PLST-2_HUMAN;PLST_HUMAN	PLS3	Plastin-3	17	18519	19482.3	16804.2	17431.3	17517.9	16381.8	19799.4	17435.5	14712.8	20590.5	14630.9		14048	17586.5	18033.8	24802.6	17536.2	17131.4	16028	15302	12132	18166.1	16656.1	16681.6	11765.8	19166.2	16729.6	18525.2	15204.2	17341.4	18522.2	16011.3	23280.2	17010.3	19025.2	19265.1	13561.4	17760.2	16028.3	18203.6
P13798	ACPH_HUMAN	APEH	Acylamino-acid-releasing enzyme	9	3419.8	3198.67	4409.37	2425.14	2887.56	3909.37	2031.47	3587.83	3660.36	2624.24	2830.45		2834.91	2916.64	3642.98	2771.28	2139.73	1792.95	3885.84	3462.2	4040.11	3044.42	2961.44	3265.62	3681.81	4979.92	2286.25	3748.12	2585.59	3205.67	3876.02	3131.33	3762.53	3574.48	2474.91	4284.95	3929.79	3556.29	3426.14	3158.87
P13804;P13804-2	ETFA-2_HUMAN;ETFA_HUMAN	ETFA	Electron transfer flavoprotein subunit alpha, mitochondrial	9	13107.2	14158.8	13381.6	13054.4	15756.3	12829.1	14246.6	16354.3	14995.5	10597.6	7832.85		19724.5	13720.6	11607.3	13927.4	10479.8	12062.6	15839.2	11186.2	13831.4	14632.8	14770	11955.3	15355.3	15749.4	15099.6	13943.2	13368.5	15989.6	13241.4	15093.8	15277.1	12559.1	14413.1	16900.2	12308.6	17471.5	12274.7	12141.3
P13807;P13807-2	GYS1-2_HUMAN;GYS1_HUMAN	GYS1	Glycogen [starch] synthase, muscle	6	2771.66	2868.73	2909.03	1835.63	2782.4	2340.96	1997.97	2597.2	2119.09	2394.3	2433.25		2677.79	2373.94	3265.11	3185.94	1888.84	1647.36	2813.78	2207.53	3977	2396.91	2291.5	2970.03	2476.95	2561.06	2034.22	3198.85	3277.62	2017.61	2879.76	2860.32	3466.94	2668.67	2362.27	2733.1	2258.31	2248.44	2450.94	2604.93
P13861;P13861-2	KAP2-2_HUMAN;KAP2_HUMAN	PRKAR2A	cAMP-dependent protein kinase type II-alpha regulatory subunit	6	1750.86	1825.88	2072.77	2401.15	2032.69	1924.16	1659.07	1810.5	2384.38	1854.07	2135.03		1872.92		1928.53	2301.29	1835.9	1746.31	2150.55	1948.26	2316.58	1914.27	1985.12	1538.35	1916.5	2515.31	1595.54	1974.27	1799	2371.87	1744.42	2207.95	1930.94	1855.56	2433.24	1682.9	2099.48	2413.66	1909.59	1973.04
P13928;P13928-2;Q5VT79	ANXA8-2_HUMAN;ANXA8_HUMAN;AXA81_HUMAN	ANXA8;ANXA8L1	Annexin A8	2	1806.4	4787.79	5573.74	1371.73	1663.39	2608.69	3069.15	9710.66	4652.9	1104.89	4591.04			2028.29	3107.36	2329.97	3931.35	3794.63	1486.3	2307.28	4579.27	3828.9	2121.94	2186.64	2062.08	3638.24	1539.9	3603.82	1662.73	2842.41	5209.46	1321.03	3646.8	1058.86	4966.37	3286.23	1685.58	4165.75	1830.1	2379.33
P13929;P13929-2;P13929-3	ENOB-2_HUMAN;ENOB-3_HUMAN;ENOB_HUMAN	ENO3	Beta-enolase	2	747.542	1075.93		897.619		1404.86			351.476	1980.93					1253.02	755.922		377.274	1587.25	997.067	549.95	641.2		1146.47	505.061	1962.54	1325.28	888.57	726.302	985.501		656.244	1140.53	1619.07	999.694	1102.34			741.434
P13984	T2FB_HUMAN	GTF2F2	General transcription factor IIF subunit 2	2	1296.11	1166.08	1719.39	1053.03	1214.97	1527.69	1367.08	1478.27	2107.97	1245.96				1537.83		1031	1334.01	920.553	1624.99	1728.44	1409.4	2266.85	848.022	1804.26	2004.47	1422.49	1607.16	2171.93	1378.7	1745.07	1435.55	1412.73	2340.65	1570.85	634.577	1818.41	1810.6	1627.31	2351.74	1472.96
P13987;P13987-2	CD59-2_HUMAN;CD59_HUMAN	CD59	CD59 glycoprotein	1		1011.33	8775.45	7932.12		4891.24	5103.16		4868.44	5465.15			9539.85	5874.16	6703.49	6900.25	4765.04		10791.3	7525.25	6852.23				11254.7	6565.91		5693.9	3888.09		8075.67	12103.6	2719.92			17353.9	5293.93	7216.83	3038.4	6588.56
P13995;P13995-2	MTDC-2_HUMAN;MTDC_HUMAN	MTHFD2	Bifunctional methylenetetrahydrofolate dehydrogenase/cyclohydrolase, mitochondrial	3	2971.89	5561.43	3808.38	3159.8	4358.84	3398.16	3472.9	4732.73	3334.34	3312.02	6308.78			2643.71	2775.21	4396.27	4275.64	4210.43	1994.7	3681.49	2644.16	3860.45	5347.67	3498.5	2424.46	4670.98	3021.29	3480.49	3878.46	3774.51	3927.22	3375.21	7744.16	4288.22	4759.46	4503.72	3974.34	4220.06	3056.99	3338.04
P14209;P14209-3	CD99-3_HUMAN;CD99_HUMAN	CD99	CD99 antigen	1	814.327	962.855		1813.02	1623.7	999.08	2184.23	1202.79	1170.57	970.424			1285.93		1100.16	1493.6	1186.65	2108.07		972.968	1478.45	1071.02		1627.07	1392.4	1282.6	981.425	666.635		615.113	1025.88	2113.18		1490.77	1320.43	1506.56			807.09	879.761
P14314;P14314-2	GLU2B-2_HUMAN;GLU2B_HUMAN	PRKCSH	Glucosidase 2 subunit beta	7	10060.4	8245.34	8042.4	9671.98	8877.21	11165.4	7341.6	10263.8	9147.84	9208.7	10340.6		10014.6	9281.38	9772.84	20609.1	8680.52	7515.22	10090.1	7959.63	9376.62	8323.99	10876.8	9088.34	10436.7	11599.3	9863.41	7427.64	8599.05	8883	9618.78	12722.9	11356	10914.7	10740.3	11942	9245.53	9918.35	7766.48	9127.33
P14324;P14324-2	FPPS-2_HUMAN;FPPS_HUMAN	FDPS	Farnesyl pyrophosphate synthase	7	14472.1	19867.7	16329.7	14515.3	16500.1	20917.3	19630.1	17424.4	17759.2	13289.5	18238.5		17752.2	12739.2	22829.6	16681.1	16429.3	21435.1	20009.6	16660.6	22760.2	20549.6	16356.2	16633.5	16917.7	15566.4	20910.4	14837.7	18554.8	15297.7	17841.4	17438.5	17602	17948.2	21105.7	16703.1	19159.7	14026	14136.1	20726.1
P14384	CBPM_HUMAN	CPM	Carboxypeptidase M	4	878.595		2098.04	1548.19	1137.71	1329.63	1408.2		1716.83	713.058			2444.13	1604.08	1596.7	1401.2	1098.23	1592.39	2063.14	1611.17	1626.43				2043.58	2659.66	1285.02	2375.8		369.728	1614.7	2603.83	827.616	1477.6		1909.42	2786.17	883.056	1784.47	1107.44
P14406	CX7A2_HUMAN	COX7A2	Cytochrome c oxidase subunit 7A2, mitochondrial	2	13887.1	13249.8	7292.67	16383.1	15238.1	15641.8	18472.5	13052.9	14182.5	10695.9	15687.1			8096.82	12403.9	12256.3	11866.4	13613.8	16150.8	12435.6	9982.01	8590.01	13481.3	15441.8	19209.9	14384.6	17286.4	10425.2	15983.8	13864.9	8887.61	13483	15675.5	11570.6	13755	15691.3	15399.2	13082.7	11433.3	7413.15
P14550	AK1A1_HUMAN	AKR1A1	Aldo-keto reductase family 1 member A1	8	4196.24	4076.13	6002.26	4552.47	5001.57	4114.13	6178.96	4933.46	4343.67	3639.44	4039.49		3809.81	3632.04	4070.14	4624	5208.15	3794.44	3071.22	3483.23	4875.85	4642.56	5471.69	3016.82	4060.39	4191.41	4949.41	3892.83	4111.6	3735.47	6211.93	3676.23	6819.97	5973.19	4132.41	4130.11	4261.85	4650.14	4340.13	4183.06
P14618	KPYM_HUMAN	PKM	Pyruvate kinase PKM	24	202715	253181	229010	202494	214798	227948	250819	289502	220266	201348	185493		217321	206474	232914	206839	220854	284837	275246	215651	252923	203041	256217	210363	173924	296187	202068	191230	211745	221277	291375	233061	268911	245274	256698	256745	186666	198138	263504	221299
P14621	ACYP2_HUMAN	ACYP2	Acylphosphatase-2	1				2078.34																					1532.77
P14625	ENPL_HUMAN	HSP90B1	Endoplasmin	27	136507	130055	128668	152074	156755	153738	166136	159061	128489	129564	173440		133329	138572	147178	116429	153337	137864	153424	129749	157262	140996	152084	139989	133715	122480	158497	135511	112983	152978	134943	149168	147963	148597	144276	153340	141300	146794	120573	172862
P14635	CCNB1_HUMAN	CCNB1	G2/mitotic-specific cyclin-B1	5	3367.75			3595.69	4945.69	2623.63			1250.44				5457.99		3204.22	3737.02	3701.22			901.232		7267.76		1321.85	251.334	1078.66	6476.47			1278.07		1669.7			1632.25		2481.2	991.023	6918.38	1443.93
P14678;P14678-2;P14678-3	RSMB-2_HUMAN;RSMB-3_HUMAN;RSMB_HUMAN	SNRPB	Small nuclear ribonucleoprotein-associated proteins B and B'	4	15565.1	19726.6	20582.6	24309	14176.9	18313.1	11824.4	15359.4	18471.5	20471.4	19837.5		24871.9	24944.4	18178.9	16556.4	23856.5	23439.2	16339.8	24381.4	20409.4	16297.7	20206.3	20562.2	17110.1	16804.3	18325.6	19319.8	18075.8	21590.9	16385.2	23877.6	19342.2	19738.5	17086.4	13159.7	20315.9	17153.1	22383.6	18326.5
P14735	IDE_HUMAN	IDE	Insulin-degrading enzyme	16	5251.35	3730.6	3703.7	4068.54	4075.04	3584.49	6918.24	3914.7	4834.68	4423.08	3028.09		3832	4514.6	4528.04	3590.26	3916.77	5106.18	4444.41	5151.92	4029.44	2923.48	4773.68	4637.57	4990.75	5270.11	4172.58	4293.05	4667.54	5230.03	5525.17	5476.56	5154.01	5443.08	3625.48	4833.48	5001.78	4416.81	4465.56	5119.56
P14859;P14859-2;P14859-3;P14859-4;P14859-5;P14859-6	PO2F1-2_HUMAN;PO2F1-3_HUMAN;PO2F1-4_HUMAN;PO2F1-5_HUMAN;PO2F1-6_HUMAN;PO2F1_HUMAN	POU2F1	POU domain, class 2, transcription factor 1	2	829.473			729.067	590.396	819.235	362.167	753.115	253.165	650.526				184.9		800.791	437.327		404.793	520.858	267.791	730.239		696.014	467.167		509.255	659.453	889.229		516.503	430.717	513.27	459.634		292.476	361.322		269.724	411.548
P14866	HNRPL_HUMAN	HNRNPL	Heterogeneous nuclear ribonucleoprotein L	10	10640.4	9790.69	9942.79	11270.5	10148.7	9898.23	7377.88	8274.25	9518.53	11152.4	9337.79		9613.76	10413.9	9285.82	12733.7	10714.4	8714.41	9769.81	9772.82	11704.4	10162.1	9977.57	9573.53	11485.4	9401.1	10265.9	8664.16	11901	11633.4	9444.96	11098.8	10833.8	10454.7	11921.2	10238.6	10971.5	10349.5	12735.7	11181.3
P14868	SYDC_HUMAN	DARS	Aspartate--tRNA ligase, cytoplasmic	18	6316.88	6733.51	7337.41	8586.35	7221.49	7810.09	5083.87	7303.27	7245.21	7650.81	8258.34		6688.33	8045.46	4870.13	7502.84	7860.03	5813.58	6628.66	6657.88	7192.25	6252.54	7443.72	6679.5	8260.18	5122.11	7328.03	6112.41	5763.91	6884.98	7940.36	6622.8	5687.88	8146.43	8690.03	7435.44	7110.02	7535.89	6102.44	5903.28
P14923	PLAK_HUMAN	JUP	Junction plakoglobin	10	1282.56	1614.43	2061.68	2639.33	2067.25	1343.51	2694.83	1828.16	1822.6	1610.11	1333.44		2311.84	2442.05	1467.26	1921.52	1439.58	1689.21	2263.01	1819.79	2403.42	2033.67	1854.75	1611.52	837.076	2039.98	1500.38	1679.16	1394.14	1923.39	1675.27	2190.59	1197.87	1390.68	1793.81	2424.12	1731.4	1882.51	1657.06	1696.95
P14927	QCR7_HUMAN	UQCRB	Cytochrome b-c1 complex subunit 7	3	6819.48	4163.12	3321.84	6819.45	5361.65	5226.94	7030.15	4902.03	6338.66	5671.4	8822.27		6406.63	4727.94	6350.3	6827.23	3101.23	2903.51	7073.32	6153.11	5674.7	3777.41	6732.2	6392.21	8390.24	7335.72	7089.9	5066.01	6292.54	5322.16	4448.48	4917.45	8636.15	5339.33	7279.77	7108.94	6087.21	5701.2	4627.51	3714.15
P15121	ALDR_HUMAN	AKR1B1	Aldo-keto reductase family 1 member B1	9	16650	18663.8	20996.1	17139.2	17722.8	20107.3	30890.6	26331.9	14762.9	14009.4	47799.6		29010.6	17134	32335.3	94336.6	26447.5	21096.3	18387.1	12956.5	25372	29964.2	15709.1	18566.8	15047.7	28332.5	21215.6	20117.9	21710.2	11495.9	29026.9	40276.3	16442.1	25397.7	33351.1	91911.4	22488.6	15818.8	8465.87	26323.7
P15170;P15170-2;P15170-3	ERF3A-2_HUMAN;ERF3A-3_HUMAN;ERF3A_HUMAN	GSPT1	Eukaryotic peptide chain release factor GTP-binding subunit ERF3A	13	9461.42	15180.1	11464.2	13586.6	12571.4	8882.76	8902.71	13090.9	13425.3	8940.54	10941.1		9285.58	13069.9	9240.83	8646.67	9497.42	8669.72	8898.47	12397.5	11501.4	10217.7	13608.4	14069.5	9142.18	10284.3	9675.67	9492.31	11667.1	14329.3	14911.7	10045.1	14193	12218.1	10657	9845.89	8541.52	11104	10388	10242.4
P15291;P15291-2	B4GT1-2_HUMAN;B4GT1_HUMAN	B4GALT1	Beta-1,4-galactosyltransferase 1	2	523.286	1491.98	1493.81	1296.8	924.84	1268.61	1056.87	1973.82	683.111					1917.39	1181.07	1646.94	1899.94	688.791	1487.97		2387.67	1964.2	2496.55	1937.12	398.211	1300.19	832.15	1229.29	1228.18	1511.43	1501.3	1601.37	1476.2	1894.47	1169.51	1702.31	893.959	1538.82	1287.84	1966.29
P15311	EZRI_HUMAN	EZR	Ezrin	23	36969	42528.2	53609.7	44211.8	41813.8	36478.8	51961.3	38348.8	33114.8	41544.4	46192.8		40727	48934.3	39243.9	45568.7	33588.8	37969.2	36536.1	42794.4	48836.6	41760.5	37439.4	30297.6	36492.6	35208.8	36276.4	37050.9	43565.5	38936	36821.4	38149.9	42343.3	45582.7	45744.1	42788.7	34393.2	41036.3	34060.7	43457.2
P15374	UCHL3_HUMAN	UCHL3	Ubiquitin carboxyl-terminal hydrolase isozyme L3	3	4007.02	4429.29	2341.89	4722.53	4260.46	2953.33	3938.26	4401.12	4067.96	4551.12	4538.81		3998.18	2510.37	3756.47	2992.12	4473.63	2624.94	3654.44	3570.51	2349.87	3225.6	3535.45	3709.66	4002.94	2853.22	3792.77	3059.26	3551.06	4015.81	4675.31	3419.53	3002.54	3316.45	3827.19	3419.75	3619.39	4316.54	2884.81	3869.11
P15529;P15529-10;P15529-11;P15529-12;P15529-13;P15529-14;P15529-15	MCP-10_HUMAN;MCP-11_HUMAN;MCP-12_HUMAN;MCP-13_HUMAN;MCP-14_HUMAN;MCP-15_HUMAN;MCP_HUMAN	CD46	Membrane cofactor protein	4	2149	1273.12	1234.63	1695.75	1095.27	3058.35	4837.39	1243.92		1661.73	1560.91			2622.96	1385.83	2177.15	1728.74	2370.88	2334.28	2221.58	2675.47	2246.83	3327.41		2185.49	2353.35	2506.8	2381.15		1454.23	1688.72	2486.44	1755.48		1229.41	2186.67				1319.01
P15531;P15531-2	NDKA-2_HUMAN;NDKA_HUMAN	NME1	Nucleoside diphosphate kinase A	9	118413	132946	106034	111919	108331	117808	61784.8	125443	131785	114781	88767.3		101278	99460.7	111569	89790.3	107913	108142	113285	112641	114343	106003	114083	134286	123581	131676	128034	118918	124448	127008	129292	120276	121180	116271	111728	127278	118544	111225	124587	120986
P15559;P15559-2	NQO1-2_HUMAN;NQO1_HUMAN	NQO1	NAD(P)H dehydrogenase [quinone] 1	7	11447.5	29439.2	34351.2	26768.9	25520.4	27694.8	27034.3	34862.2	21365.1	23021.9	20945		11294.6	23306.5	11502.7	20811.3	19248.9	30151.5	29437.3	21176.8	20357.2	21058.8	23272.8	24677.7	6274.88	12361.8	22416.3	8429.46	21033.8	27145.1	37829	9455.67	48041.5	32335.8	23030	47820.3	21587	40835.3	9296	16486
P15586;P15586-2	GNS-2_HUMAN;GNS_HUMAN	GNS	N-acetylglucosamine-6-sulfatase	6	1503.19	2110.25	1899.38	1781.09	2294.39	2079.5	2090.08	1707.33	1398.53	2070.68	1624.76			2247.6	1758.74	878.731	1150.22		2113.23	1378.95	1734.44	1345.48	2254.67	2350.48	1859.6	2537.93	1084.85	1893.88	1875.37	1260.85	2495.68	2362.08	2804.26	1512.14	1570.51	2168.93	1572.72	2027.13	1531.54	1493.1
P15880	RS2_HUMAN	RPS2	40S ribosomal protein S2	7	26898.8	23540.4	26994.9	22162.8	25114.1	25139.9	24279.4	25624.1	31256.4	30887.1	22402		26383.7	26865.3	23258.7	27355.1	28554.8	41033.1	23099.3	26566.4	26109.9	27494.5	27272.7	26969.3	25231.8	24052.3	29256.9	30293.5	23967.9	26973.8	20713.6	26990.6	26669.6	32723.8	28244.9	20759.2	31558.8	29936.7	28948.6	28748
P15924	DESP_HUMAN	DSP	Desmoplakin	49	3068.25	3906.3	6220.68	7781.3	5979.46	4972.16	5212.12	5172.01	4200.71	3881.54	8424.92		5315.66	8262.41	7614.57	3288.51	4322.08	3251.74	6546.69	6223.13	5908.76	4980.41	5003.67	3196.06	5572.1	6765.47	4804.34	6084.49	5160.12	5080.66	3997.67	5048.11	3157.73	4701.82	4911.37	4167.41	5482.75	5414.22	3828.14	5199.34
P15927;P15927-2;P15927-3	RFA2-2_HUMAN;RFA2-3_HUMAN;RFA2_HUMAN	RPA2	Replication protein A 32 kDa subunit	4	6829.71	5800.69	6272.94	7777.75	6702.83	6667.12	7293.47	5048.91	7453.74	5869.05	4440.45		6098.57	5201.06	5374.71	6223.9	7101.05	6827.19	6743.14	6387.62	5561.08	6111.69	6225.96	5770.82	7392.23	7160.39	6653.92	6241.57	6984.42	5453.3	5801.04	6289.22	6594.88	4979.04	5701.2	3623.13	7379.59	6534.31	6858.74	5222.35
P15941;P15941-11;P15941-17;P15941-2;P15941-3;P15941-4;P15941-7;P15941-8	MUC1-11_HUMAN;MUC1-17_HUMAN;MUC1-2_HUMAN;MUC1-3_HUMAN;MUC1-4_HUMAN;MUC1-7_HUMAN;MUC1-8_HUMAN;MUC1_HUMAN	MUC1	Mucin-1	3		1960.51	5204.49	2507.54	3287.99	1539.15	3055.61	2706.02	1493.55		1754.12				3103.78	1017.2	2190.18		2671.45	980.301	3945.42	1967.13	4017.91	3365.42	4848.23	2071.24	1041.57	2375.98	1436.52	2662.23	1631.48	2394.5	1309.73	1281.76	5080.67	4220.31	1025.91	3389.03	396.362	2483.62
P15954	COX7C_HUMAN	COX7C	Cytochrome c oxidase subunit 7C, mitochondrial	1	7316.37	8123.11	7368.63	12820.9	10576.3	8994.32	9408.8	6175.57	7962.46	6824.67	10166.1			4005.08	3335.29	4597.38	7250.47	6608.9	11091.4	8400.86	6963.09	7260.5	8108.29	8995.63	13118.4	10358.8	12626.2	4844.94	7509.52	8032.35	4177.81	6601.07	7817.58	7927.31	7439.67	10633.5	8035.69	8164.43	5987.22	4884
P16070;P16070-10;P16070-11;P16070-12;P16070-13;P16070-14;P16070-16;P16070-17;P16070-18;P16070-3;P16070-4;P16070-5;P16070-6;P16070-7;P16070-8	CD44-10_HUMAN;CD44-11_HUMAN;CD44-12_HUMAN;CD44-13_HUMAN;CD44-14_HUMAN;CD44-16_HUMAN;CD44-17_HUMAN;CD44-18_HUMAN;CD44-3_HUMAN;CD44-4_HUMAN;CD44-5_HUMAN;CD44-6_HUMAN;CD44-7_HUMAN;CD44-8_HUMAN;CD44_HUMAN	CD44	CD44 antigen	5	5226.38	6069.55	6047.64	4774.4	4402.91	4645.11	10858.3	7869.32	5640.25	10417.2	7894.85		8189.43	4550.22	4828.54	6539.77	4330.52	4361.87	2929.54	3793.75	5255.49	4767.47	5002.27	3916.57	4508.37	5866.5	5546.85	4856.83	6314.62	5006.43	5088.26	4896.33	4889.72	6421.87	5250.39	10951.8	3834.43	5041.83	2704.71	5385.9
P16083	NQO2_HUMAN	NQO2	Ribosyldihydronicotinamide dehydrogenase [quinone]	4	4214.39	4369.59	4235.43	6059.94	6638.63	7669.68	7457.39	6516.13	5439.43	3087.54	5597.17		4689.57	5104.56	7638.75	5775.3	6795.6	4304.42	4096.15	4410.66	5429.44	6488.51	9482.45	5872.3	5074.77	5596.62	6011.72	7901.86	4897.88	5229.16	7229.4	7894.31	6699.53	6659.43	7251.71	7168.7	6843.6	5062.46	3166.98	6130.59
P16144;P16144-2;P16144-3;P16144-4	ITB4-2_HUMAN;ITB4-3_HUMAN;ITB4-4_HUMAN;ITB4_HUMAN	ITGB4	Integrin beta-4	3	374.661	623.853	580.116	500.788	198.433	651.376	191.562	1111.16		598.321	978.421			247.663	158.903				461.417		418.276	314.312		220.014	455.686	331.917	328.779				701.208	258.934	567.869	509.067	367.552	437.942		264.955	339.845	664.058
P16152	CBR1_HUMAN	CBR1	Carbonyl reductase [NADPH] 1	8	15648.4	16219.8	14224.8	7347.66	13780.1	12968.1	12477.7	13998.9	15691.9	14915.3	16388.3		14162.8	12210.5	13393	15347.6	19362.4	14955.2	11560.3	12692.1	15568.7	11877.5	14010.2	15591.9	11775.6	15526.3	11613.3	13100.2	13409.4	16238.9	17315.8	9986.97	21160.2	17910.1	13429.2	17380.1	14340	12198.7	12731.6	11856.6
P16219	ACADS_HUMAN	ACADS	Short-chain specific acyl-CoA dehydrogenase, mitochondrial	3	441.245	526.313	912.143		616.767	715.784	730.935	873.544	1002.69	743.018	1015.62		1288.07		546.599		602.373	426.843	673.047	815.227	1027.15	678.39	1429.46		1191.7	524.83	516.903	2035.98	665.201	410.528	685.875	351.46	544.624	379.704	423.344	805.974			446.009
P16220;P16220-2;P16220-3	CREB1-2_HUMAN;CREB1-3_HUMAN;CREB1_HUMAN	CREB1	Cyclic AMP-responsive element-binding protein 1	3	2345.06	1824.39	2329.03	2733.95	2221.35	1850.05	2511.77	2178.47	1757.42	1957.33	2327.03		2710.3	2050.45	1625.72	1850.43	2319.16	2134.02	2195.72	1919.93	1978.46	2452.62	2194.27	1998.55	2715.82	2129.91	2580.14	2584.99	2633.28	1877.91	1810.84	2025.16	2698.93	1800.99	2241.08	1661.14	2464.99	2434.48	1929.63	2386.89
P16278;P16278-3	BGAL-3_HUMAN;BGAL_HUMAN	GLB1	Beta-galactosidase	3	440.415	690.302	534.624	1032.88	758.777	728.158	793.86	989.421	529.076	665.359				292.544	584.731	519.406	888.667		889.412	741.95	483.119	732.639	553.861	306.198	798.932	536.841	291.115				504.018	664.719	1020.23	1199.55	443.22	1497.21		1002.36		770.469
P16401	H15_HUMAN	HIST1H1B	Histone H1.5	3	47164.9	36949.2	36618.9	54974.3		67712.5		31711.6	39404	37331.6	37753		16807.4	40295.3	1346.39	42394.3	42689.1		31533.6	28706.6	28484.8	30480.2	35428.7	34594.9	50419.9	47416.5	49473.4		35036.3	37463.4	27085.4	54048.2	31639.8		61340.8	18479.7	28559.2	35996.2	36967.1
P16422	EPCAM_HUMAN	EPCAM	Epithelial cell adhesion molecule	1		8089.63	6856.08	9925.29	8123.74	9317.21		7478.05	7085.65	7518.77					12445.2	4033.11	6455.05		6826.54		5306.28	7057.51	4257.21	4077.39	5891.62	4157.52	6028.78			6404.46		3116.14	5350.46		6928.19		5370.18	6199.57	6639.62	4720.58
P16435	NCPR_HUMAN	POR	NADPH--cytochrome P450 reductase	11	3771.59	3214.34	3629.79	4510.02	4442.6	4707.03	6971.51	4027.47	4618.35	4146.34	4570.46		3639.22	4898.82	3810.44	3386.92	3316.29	3135.57	3364.16	4343.27	3429.84	3075.98	4440.95	4023.71	4916.59	3786.63	3792.13	4510.44	3935.29	5071.58	3992.36	5857.29	2390.21	4347.64	3736.04	4237.77	4422.12	4638.61	4922.04	4945.87
P16455	MGMT_HUMAN	MGMT	Methylated-DNA--protein-cysteine methyltransferase	2	1609.66	1500.18	1920.4	1483.1	1652.97	1494.81	1875.48	1391.48	1544.72		883.007		1608.73	1747.28	2051.29	1304.76	1729.87	2648.87	1151.25	1474.26	1320.29	1470.76	1125.17	1350.91	1138.88	1120.34	1642.15		1259.69	809.575	1239.82		1286.25	1450.8	1367.18	1007.49	1269.65	1663.61	1248.64	1373.42
P16615;P16615-2;P16615-3;P16615-5	AT2A2-2_HUMAN;AT2A2-3_HUMAN;AT2A2-5_HUMAN;AT2A2_HUMAN	ATP2A2	Sarcoplasmic/endoplasmic reticulum calcium ATPase 2	18	11051.3	10876.1	10807	11162.1	10932.7	11755.6	16222.6	12821.8	11279.8	13124.9	9416.87		11218.3	9303.76	8816.98	7690.77	10999.9	11319.5	11532	11129.4	12141.4	10483.2	11566.7	10540.4	13365.8	12269.5	10963.3	10790.3	11034.2	11553	12475.6	12889.2	12931.7	11658.8	11305.3	16208.6	11811.5	12555.6	10686.9	11676.6
P16930	FAAA_HUMAN	FAH	Fumarylacetoacetase	4	2567.45	1414.03	2121.45	1393.17	1902.4	1658.03	1035.33	1674.84	2214.28	1270.95	676.35			2818.64	1110.77	772.754	1320.17	1092.08	1243.72	931.145	1367.8	767.717		682.049	1236.16	934.932	896.678		1685.8	1241.17	1513.63	1522.8	2059.55	1676.89	1384.52	2312.69	1356.84	2040.14	1368.59	1053.21
P16949	STMN1_HUMAN	STMN1	Stathmin	8	32301.2	37072.9	39798.3	34320.9	33270.3	40126.4	44604.6	33387.4	30695.2	36222.5	43398.9		5356.46	39251	36591.7	33178.8	26748.8	18182.3	33746.3	24118.5	31492.1	28763.7	28055.8	33912.7	32741.8	35940.1	36420.9	23100.8	34382.6	24801.1	44163.5	31002.3	41154.8	39546.3	36397.5	19063.6	27784.9	27719.6	25133.9	32952.7
P16989	YBOX3_HUMAN	YBX3	Y-box-binding protein 3	12	24828.7	25290.7	27186.7	18816.8	27178.5	23521.9	26400.9	21646.4	24497.4	24316.5	10177.1		22295.3	18083.3	22262.3	25592.4	25353.1	28197.9	20811	32202.8	24210.3	27954.1	23521.6	26617.6	21991.1	26135.1	25359.6	25733.9	25516.5	22947.6	21558.3	24309.8	18986.6	21728.1	20706.8	17908.1	28266.3	24927.6	28641.8	31202.9
P17096;P17096-3	HMGA1-3_HUMAN;HMGA1_HUMAN	HMGA1	High mobility group protein HMG-I/HMG-Y	3	14959.5	18506.9	17587.1	12046	19187.2	17454.6	20589.8	18994.1	18647.5	23810.8	13385.5		14529.5	13164.7	17737.8	26767.5		15536.1	17706.9	12801.2	16771.4	16656	18813.3	20361.6	21313.8	16649.5	23497.5	23406	18593.3	16270.2	17229.7	20612.1	16209.9	18652.8	20095.5	14149.9	16787.8	17254.6		27632.1
P17152	TMM11_HUMAN	TMEM11	Transmembrane protein 11, mitochondrial	1						549.885			1328.96																1934.33											1307.97
P17174	AATC_HUMAN	GOT1	Aspartate aminotransferase, cytoplasmic	9	5299.37	4769.61	4022.78	5047.67	4976.11	5586.98	7101.9	5062.93	5070.7	4315.02	5226.2		5203.9	3415.51	7607.57	2987.93	4490.38	5449.29	5220.08	4107.2	5856.67	4623.57	4252.72	4463.43	9985.13	6436.2	5699.05	6480.93	5347.83	5043.65	5762.01	5404.81	4250.03	3736.92	4193.21	5300.23	5944.76	4787.38	6112.16	6567.6
P17275	JUNB_HUMAN	JUNB	Transcription factor jun-B	1			1517.79	1202.29	685.929	880.662	834.616													1087.86	1432.78	699.365		1079.02	1234.77	1203.86	862.325		767.005			1122.61			401.98	1382.44			818.985	1335
P17301	ITA2_HUMAN	ITGA2	Integrin alpha-2	6	720.095	850.505	587.68	689.454	907.173	870.854	1993.21	1708.15	648.434	1615.14	1411.75		1097.31	821.271	619.969	1206.36	824.179	1129.64	955.306	942.151	1364.52	796.918	1310.22	1146.92	1318.73	954.263	858.961	961.582		1209.93	1384.95	1225.01	1039.8	849.577	959.549	2078.4			780.5	1025.18
P17480;P17480-2	UBF1-2_HUMAN;UBF1_HUMAN	UBTF	Nucleolar transcription factor 1	7	2408.86	1940.5	2804.84	2590.22	2008.19	1857.15	2000.52	2543.33	2185.96	2331.69	3559.45			2403.13	1671.12	3087.45	2395.74	1649.24	2502.63	2043.28	2209.01	2071.63	1431.26	3093.32	3212.32	2382.18	2204.49	3280.98	2219.07	2373.49	1909.29	2423.01	1931.96	2721.13	2474.03	2122.92	2736.12	2674.74	1639.73	1959.13
P17612;P17612-2	KAPCA-2_HUMAN;KAPCA_HUMAN	PRKACA	cAMP-dependent protein kinase catalytic subunit alpha	1	2440.28	2789.39	2352.16	2015.21	2153	2791.54	1965.1	2234.64	2065.61	2334.12	2648.49			2194.32	2571.54	2439.7	1423.37	1607.53	2238.08	2004.2	2859.12	2407.29	2247.8	2016.7	2753.8	2129.97	2572.46	2215.23	1848.19	2189.73	2716.29	3729.53	2396.26	1324.71	2259.6	2545.47	2372	1963.42	2385.03	3156.23
P17655	CAN2_HUMAN	CAPN2	Calpain-2 catalytic subunit	5	4559.83	6208.6	6254.27	3280.27	6454.17	4738.86	9398.75	10959.8	5253.34	5754.43	5679.18		4280.75	5435.85	6715.21	4084.28	5185.83	5100.57	5203.72	4757.19	4752.05	5932.07	5849.63	5940.41	3550.09	5288.1	4223.07	4596.18	5016.65	4223.17	7855.37	3899.44	5454.25	4483.34	5601.72	6831.3	3950.62	7331.45	4729.4	4903.51
P17693;P17693-5;P17693-4	HLAG-4_HUMAN;HLAG-5_HUMAN;HLAG_HUMAN	HLA-G	HLA class I histocompatibility antigen, alpha chain G	1	2397.58																3290.74			3231.87																	3242.59
P17706;P17706-2;P17706-3;P17706-4	PTN2-2_HUMAN;PTN2-3_HUMAN;PTN2-4_HUMAN;PTN2_HUMAN	PTPN2	Tyrosine-protein phosphatase non-receptor type 2	2	813.155	1778.66	1526.7	1137.51	1637.68	1251.51	1244.64	1609.67	1176.22	1177.38			693.23	1581.27	1461.78	1648.2	870.741	792.228	1103.7	1909.07	1254.95	1483.73	1455.66	1733.85	1197.95	1449.11	1422.38	1180.87	1799.24	1320.34	1044.29	1327.15	1777.65	1229.35	1808.56	1726.16	1329.3	2649.26	868.448	1437.81
P17812	PYRG1_HUMAN	CTPS1	CTP synthase 1	11	8732.41	8699.88	6841.3	6540.64	7522.4	6891.06	7663.76	7690.72	7321.98	8333.5	4978.77		6365.97	6589.56	7701.78	4797.81	8281.64	5995.62	7799.98	8087.46	7124.32	7317.83	7487.42	7289.08	6310.68	6021.91	7821.04	6232.25	7034.69	6161.56	9098.82	6845.93	7069.7	6412.19	6699.59	4693.96	7337.93	7108.5	8442.94	7927.03
P17813;P17813-2	EGLN-2_HUMAN;EGLN_HUMAN	ENG	Endoglin	1	519.097		688.69		940.192		1036.78	786.886					276.137		540.318	1113.92	1016.67	1083.35		709.942		770.388										954.053				638.557	474.994
P17844	DDX5_HUMAN	DDX5	Probable ATP-dependent RNA helicase DDX5	13	24072.6	24066.6	25293.7	27646	20784.8	19985.8	16657.1	19100.8	24387.3	22136	20014.1		13836.1	25214.4	24130.4	18386.2	23134.2	24049.2	21897.6	26484.6	20634.6	27156.6	22307.7	26522.4	21920.8	20396.4	24495.4	24375.7	26880.7	26283.7	20364.3	22086	21261.8	23678.3	17825	18097.8	25326.9	22277.1	27653.5	26086.8
P17858	PFKAL_HUMAN	PFKL	ATP-dependent 6-phosphofructokinase, liver type	8	4117.89	5841.43	4686.93	3373.2	5038.07	6130.61	5726.73	6033.27	5208.68	5032.98	5140.24		1733.27	4604.75	4911.33	3253.57	3117.51	2546.16	5066.15	3964.19	6543.86	4972.75	3359.15	5092.51	4434.05	4845.97	2356.76	5044.43	4352.14	4134.89	5173.06	6101.45	5387.25	5999.92	4748.54	4422.87	6148.27	5035.19	4131.25	4183.14
P17931	LEG3_HUMAN	LGALS3	Galectin-3	5	29664.4	43859.8	37778.1	33071	40339.8	32043.3	22650.1	31653.6	36999.1	20342.7	48662.3		19840.2	37286.9	32242.2	22538.1	26111.9	24838	42127.3	27806	36099.2	35405.5	28689.3	33356.6	45017.4	38093.4	33545.1	26959.3	29215.7	28754.2	47230	33044.6	24543.7	22590.3	26201.3	31247.2	22114.8	30622.7	21906.6	21681.8
P17980	PRS6A_HUMAN	PSMC3	26S proteasome regulatory subunit 6A	13	17917.6	16429.5	13615.8	13998.3	17828	17609	21075.5	14893.1	15532.2	16204.3	14585		14101.6	15189.1	18953.3	18051.7	17815.7	16264.4	16577.1	17683.9	14541.8	17497.6	18003.4	16289.4	13211.6	17295.3	16099.2	15626.6	16228	14597.5	21529.5	15856.5	16012.5	15095	15618.4	15319.9	15601.7	15096.6	13798.7	17998.2
P17987	TCPA_HUMAN	TCP1	T-complex protein 1 subunit alpha	17	19717.7	16620.2	17977.3	17805.5	16625.8	18411.5	21380.1	16326.3	18514.2	17851.5	12323.8		16830.2	17246.4	17112.7	16865	16164.6	18020.8	18130.4	21260.9	20722	18287.6	18607.3	18597.1	17948.3	18596.7	19469.1	18909.4	18179	18591.3	17755.1	18811.3	14222.2	17899.4	16361.5	15327.9	18740.7	17638.1	21512.8	18782.8
P18031	PTN1_HUMAN	PTPN1	Tyrosine-protein phosphatase non-receptor type 1	5	1959.91	2239.88	2489.21	1923.79	1690.29	1698.31	2075	1807.99	1678.54	1584.01	2645.53			2162.92	1526.56	2023.59	1749.91	1555.66	1832.75	1652.16	2210.45	1488.47	1771.68	1959.7	1943.85	2541.44	1851.41	1573.77	1505.62	1661.77	1912.78	2346.1	2169.08	1905.12	1733.12	2218.09	1861.66	2396.51	1574.36	1732.6
P18077	RL35A_HUMAN	RPL35A	60S ribosomal protein L35a	6	53553.3	45681.5	48013.7	41581.6	42412.3	40053.6	34582.3	44254.4	43523.6	40478.8	54186.5		41753	49799.1	43083.2	43397.9	45778.8	55418.9	40893.4	45300.2	41181.6	42670.7	43334.5	43753.6	36555.6	37396.5	42580.5	47556.4	55353.3	48728.4	39037	45052.6	42134.7	44659.9	44958.8	36819.9	47631.9	43657.9	44548.4	45822.2
P18084	ITB5_HUMAN	ITGB5	Integrin beta-5	1	2658.69	2000.77					1498.68								1422.45		819.81				1079.17				1022.78		1124.11				1145.67					1004.52	857.213
P18085	ARF4_HUMAN	ARF4	ADP-ribosylation factor 4	4	7889.3	9899.02	9968.1	8735.35	8616.79	9403.14	9977.43	9849.38	8955.4	8584.47	8214.78		8683.2	8282.21	7598.77	9421.42	9562.78	8512.63	9926.04	9844.2	10510.5	9472.18	9188.73	7892.08	9055.2	9479.03	9756.61	8723.35	9546.18	8311.07	8688.92	8706.06	11297.5	10012.2	9179.7	10400.7	10937.6	8687.14	7961.6	8490.91
P18124	RL7_HUMAN	RPL7	60S ribosomal protein L7	11	56657.9	53541.7	61477.6	50278.6	53070.2	52496	43803.2	50215.2	55213.6	53349.5	50879.6		44448.1	62461.6	53337.7	54121.3	49202	48172.3	47187.5	59907.8	52933.5	56436.5	54895.8	54904.2	45285.2	46614.6	51625.5	56130.1	64507.1	57188.7	46759.3	55978.5	48520.6	58070.5	57479.5	46288.4	59548.6	54898.4	56353.4	53677.4
P18206;P18206-2	VINC-2_HUMAN;VINC_HUMAN	VCL	Vinculin	27	5632.04	7962.85	7011.51	6616.21	6467.93	5852.82	12079.9	8701.4	5613.48	6146.98	5793.61		6436.89	6455.73	7854.54	3547.16	5352.36	6715.54	7416.16	5449.74	5632.8	5817.41	5415.78	6924.38	6197.45	5124.04	5879.68	5858.13	5519.82	5641.11	9388.7	4136.69	9439.54	6142.65	5881.25	5720.15	4762.01	6943.15	5940.77	7014.6
P18564;P18564-2	ITB6-2_HUMAN;ITB6_HUMAN	ITGB6	Integrin beta-6	1				5684.36				8178.87									5814.83	4866.44	7836.08
P18583;P18583-5;P18583-7;P18583-9	SON-5_HUMAN;SON-7_HUMAN;SON-9_HUMAN;SON_HUMAN	SON	Protein SON	10	2338.96	2339.7	2054.97	988.56	2174.92	2464.49	1827.99	1770.23	1924.28	2344.82	1795.98		2167.36	2717.95	2713.51	2354.51	1954.21	1451.68	2349.03	1937.35	2289.56	2415.46	2685.2	2426.43	2607.74	1562.13	1646.15	1988.82	2685.48	2490.02	1920.89	2138.05	1485.5	2745.86	1859.81	2117.85	2127.87	2006.64	2871.46	2356.19
P18615;P18615-4;P18615-3	NELFE-3_HUMAN;NELFE-4_HUMAN;NELFE_HUMAN	NELFE	Negative elongation factor E	1	430.78			446.085	547.049	600.162	710.938	459.851	666.848	977.664						808.99					542.679	623.971	804.551		221.747	535.794	657.632				497.15		468.272		333.231	448.741		458.869
P18621;P18621-3	RL17-3_HUMAN;RL17_HUMAN	RPL17	60S ribosomal protein L17	6	36111.5	40114.4	40347.2	34156.9	31160.3	36723	28335	38152.3	42881	37796.8	26419.2		32622.1	36704.6	34410.2	35443.4	42162.8	37646.5	33146	36586.5	31042.3	40503.8	36386	37556.2	31681.2	34095.9	33409.9	36596.8	29641.9	35340.2	28048.7	38500.1	30698.9	38688.5	34358.3	28714.1	39807.3	46759.7	36978.2	33252.7
P18669	PGAM1_HUMAN	PGAM1	Phosphoglycerate mutase 1	3	14974.8	14540.7	10817.7	13019.1	14035.3	15797.4	16766.1	10491.2	11574.8	9373.91	18338		17267.8	14075.6	14279.3	12331.4	11983	9323.32	12863.5	12371.5	14978.8	11964.6	8976.54	11530.1	20480.4	12708.7	10647.2	9829.11	13153.6	16155.9	16541.7	14069.2	12510.6	10008.6	12242.9	15505.2	10164.3	9512.11	10608.9	11690.4
P18754;P18754-2	RCC1-2_HUMAN;RCC1_HUMAN	RCC1	Regulator of chromosome condensation	8	12346.6	10262.8	11006.2	12137.1	9412.43	11355.5	10407.5	9073.95	13391.4	13225.3	12014.7		10800.8	7505.85	12115.9	11875.9	14388.3	10239.2	9920.66	13650.9	9289.57	13663.7	11453.3	11871.3	15987.9	10748.1	12730.5	11893.3	12833.6	13451.2	8269.42	15174.7	11399.9	12402.2	12039.4	5585.78	13567.5	11713.2	16820.1	11671.4
P18858;P18858-2;P18858-3	DNLI1-2_HUMAN;DNLI1-3_HUMAN;DNLI1_HUMAN	LIG1	DNA ligase 1	8	1907.45	1884.82	1536.17	1820.48	2293.55	3727.16	929.919	975.743	1700.4	2786.94	2060.05		2521.17	1379.6	2193.06	2130.56	1113.46	671.267	2074.01	2311.8	1875.76	2678.04	2110.04	1879.19	2121.75	2299.27	1679.16	1219.68	1907.52	1212.41	2007.14	2104.43	1376.65	1515.99	1682.6	1645.24	2127.24	1356.8	678.022	2080.15
P18859;P18859-2	ATP5J-2_HUMAN;ATP5J_HUMAN	ATP5PF	ATP synthase-coupling factor 6, mitochondrial	2	12232.3	13278.9	10884.9	12387	11329.4	12344.1	11498	11427.9	11115.1	7817.91	11885.2		15451.6	12031.7	16614.7	10429.6	11549.4	13612.3	11837.5	11036.5	10606.8	12493.6	12361.3	8146.66	8180	12891.9	12200.5	12421.4	9379.29	12903.3	11420.6	12265.3	10443.5	11643.9	11073.6	12462.9	13585.9	10908.7	8628.65	10003
P18887	XRCC1_HUMAN	XRCC1	DNA repair protein XRCC1	3	645.269	981.101	829.82	716.311	1048.9	693.584	528.535	945.83	784.118	671.212	1238.42			812.022		662.961	987.558	762.577	777.158	815.72	843.738	541.706			1044.62	504.695	602.552			473.627	643.492	968.322	966.18	1205.96	939.518	688.445	580.849	812.851	772.47	663.744
P19075	TSN8_HUMAN	TSPAN8	Tetraspanin-8	1					6779.54	6560.02		6296.85	5499.82	7296.38	1507.84		5304.04		6488.84	4188.67		4336.4	2962.86	6098.71	4210.52	4680.27	5120	7737.31	3161.42	3011.12	5180.4		4917.27	7291.88	7534.18		6428.69	8318.83	5331.71	12539.8	3785.67	5004.38	3994.32	5839.97
P19174;P19174-2	PLCG1-2_HUMAN;PLCG1_HUMAN	PLCG1	1-phosphatidylinositol 4,5-bisphosphate phosphodiesterase gamma-1	2	474.827			340.785	462.347	461.646	971.465	266.714							809.231		1659.43		630.508		570.937	424.576		578.098	193.061		477.753		793.37			796.436					311.169		615.69	314.507
P19256;P19256-2;P19256-3	LFA3-2_HUMAN;LFA3-3_HUMAN;LFA3_HUMAN	CD58	Lymphocyte function-associated antigen 3	1	1055.29	953.056	1149.38		1659.97	1257.91	1936.32	1141.07	1866.72	1663.37				1083.13	1392.31	1195.18			1574.68	966.711	1279.22	916.062	1173.68	1084.4	1383.59	1426.02	1594.62	2255.74	1380.81		1798.32	1872.35	1943.38		1850.55	1939.53	1018.48			1004.45
P19338	NUCL_HUMAN	NCL	Nucleolin	20	64056.2	58184.4	56626.1	59944.9	55507.9	60509.3	39283.8	53656.5	61292.1	60998.5	53987.2		61239.7	55575.5	59807.9	60246.5	59888	63718.8	67354.3	70017.7	43720.7	64885.5	60693.7	64798.2	69119	53897.2	63944.4	63995.2	58363.5	60437.4	47064.9	56423.1	48916.2	57958.7	62162.6	54054.2	63475.9	55350	79137.4	60752.4
P19367;P19367-2;P19367-3;P19367-4	HXK1-2_HUMAN;HXK1-3_HUMAN;HXK1-4_HUMAN;HXK1_HUMAN	HK1	Hexokinase-1	6	632.446	621.498	1430.23	839.197	295.614	1379.05	2284.2	699.627	652.76	828.887					638.031	828.4	409.527	755.641	499.73	960.75	545.834	1205.98	928.225	996.757	498.669	721.946	935.252			587.755	840.167	497.951	892.236	434.497	738.176	876.833			1080.97	871.645
P19387	RPB3_HUMAN	POLR2C	DNA-directed RNA polymerase II subunit RPB3	3	884.45	675.101	3541.49	1454.58	532.898	500.973	630.729	869.426	971.377	281.599				1494.37	915.863	637.878	1128.12		542.603	1016.15	1076.57	1082.66	827.919	1365.94	645.914	710.014	1107.99	1123.49	723.375	728.052	680.953	776.257	751.06	976.45	928.785	482.71	1181.87	1306.22	875.979	1420.47
P19388	RPAB1_HUMAN	POLR2E	DNA-directed RNA polymerases I, II, and III subunit RPABC1	3	3364.87	3813.25	3880.16	3724.52	3376.25	3313.47	2156.96	2690.72	2915.16	4066.57	3120.62		3337.95	2514.2	2220.7	2266.51	2823.76	2602.99	3309.75	4124.57	2889.67	3555.6	3109.13	2733.89	3608.04	2525.36	4027.85	3151.17	3371.82	3051.76	2261.47	3186.2	2769.66	2930.46	2995.34	3366.35	3652.52	3820.87	2799.66	3725.38
P19404	NDUV2_HUMAN	NDUFV2	NADH dehydrogenase [ubiquinone] flavoprotein 2, mitochondrial	3	3711.61	2943.28	2359.56	4226.87	3712.88	2720.2	3540.44	3530.96	3301.93	2486.11	2871.05			2010.8	2840.2	2753.49	1968.54	2451.89	3409.98	3307.28	3213.14	2848.35	3162.79	3554.79	4506.17	3594.44	4502.35	2656.28	2797.77	3440.79	2480.66	3689.94	3698.29	3834.73	3024.22	3991.08	2649.42	3225.39	2752.27	1857.33
P19447	ERCC3_HUMAN	ERCC3	General transcription and DNA repair factor IIH helicase subunit XPB	2	265.892		234.626	387.639	206.922	378.124	256.438	294.595		386.088					395.959				255.739	455.702	208.222	280.232					353.84			525.95			346.85			514.35	199.31	430.91	118.625
P19525	E2AK2_HUMAN	EIF2AK2	Interferon-induced, double-stranded RNA-activated protein kinase	11	3366.57	3063.41	3857.63	3985.37	2974.69	3576.02	3595.37	3276.65	2791.47	3791.52	3023.6		2057.28	3272.84	2713.76	2968.94	2541.21	2838.89	3190.6	3463.93	3241.51	2680.52	2932.98	3171.84	3622.15	2191.2	2801.94	3583.92	3190.92	3112.97	2529.98	3667.94	3362.24	3690.2	3341.05	2773.55	3074.82	2721.93	2514.87	3749.72
P19623	SPEE_HUMAN	SRM	Spermidine synthase	7	16419.4	19270.3	14689.8	10753.7	15051.7	13065.4	12016.9	15400.5	12582.8	11734.8	15905.7		4971.34	12985.3	20783.9	14316.9	13977.6	11345.2	13187.4	9790.61	12412.9	13747.9	16114.6	17090.1	14161.3	17436.5	15394.7	12832.7	16586.6	15426.5	17039	12421.1	13131.4	12512.9	12132.1	10245.2	12656.4	12835.9	14042.4	13189.2
P19784	CSK22_HUMAN	CSNK2A2	Casein kinase II subunit alpha'	4	1638.39	1911.82	1593.11	2841.79	2135.25	1976.53	2480.27	1993.09	2221.46	2356.65	3166.57		1792.75	2735.11	1229.77	1582.15	1405.82	1102.49	1849.25	2421.56	2182.43	2102.03	3031.96	1792.08	1556.27	1704.04	2174.93	2013.58	1981.94	2145.86	2081.54	1483.8	2151.79	2500.78		1350.29	2101.03	2370.36	2385.85	2232.13
P19838;P19838-2	NFKB1-2_HUMAN;NFKB1_HUMAN	NFKB1	Nuclear factor NF-kappa-B p105 subunit	1	1880.09	3898.24		2569.2	2332.19		3808.12	5761.94	4026.83	5117.49						1724.55	1698.35	3430.6	4273.06	1856.44	1839.34	3088.77		1427.88	2304.07	4677.37	3104.47	4144.71			1891.03	2415.37		4435.45	4701.87	2497.57	3827.57	7418.95	2972.95	4153.75
P20020;P20020-1;P20020-4;P20020-6;P20020-2;P20020-5	AT2B1-1_HUMAN;AT2B1-2_HUMAN;AT2B1-4_HUMAN;AT2B1-5_HUMAN;AT2B1-6_HUMAN;AT2B1_HUMAN	ATP2B1	Plasma membrane calcium-transporting ATPase 1	11	2123.23	2165.12	4124.94	3004.27	2516.09	2130.3	2301.06	3100.05	2829.85	2481.08	3754.83		3846.27	2927.18	2210.01	1874.82	2324.18	2166.76	3277.76	2110.41	2923.67	2220.58	2765.03	1650.9	2714.17	2617.98	2525.26	3264.55	2419.09	2076.41	3165.03	2354.5	2126.78	2277.09	2852.72	3178.98	2134.89	2988.14	2081.44	3071.79
P20042	IF2B_HUMAN	EIF2S2	Eukaryotic translation initiation factor 2 subunit 2	12	10534.7	12878.9	12928.1	11985.7	10723.6	11870.7	13695.6	11918.9	12165.6	11816.1	7314.74		13265.6	9975.75	12187.3	13283	11213.8	9961.73	11166.7	12515.4	12791.5	13344.5	12187.4	10740	12757.4	12250.3	12013	12107.6	11856.4	11313.8	9966.43	10423.7	11083.1	11995.4	13261.1	10971.4	12271.9	13178.3	11347.5	12734.6
P20073;P20073-2	ANXA7-2_HUMAN;ANXA7_HUMAN	ANXA7	Annexin A7	9	8821.2	9445.94	9686.13	8714.51	9860.25	8328.89	16830.2	10294.2	9679.93	8730.7	9755.64		8271.41	10302.1	9307.64	8103.02	9339.92	6964.92	8362.65	7695.43	7397.31	9185.61	9871.19	8710.36	11321.1	7850.85	7343.27	9749.12	8830.88	10113.5	10390.9	9223.95	8625.79	9115	8443.38	9119.95	6992.98	8566.49	8171.87	7408.91
P20248	CCNA2_HUMAN	CCNA2	Cyclin-A2	2	246.082			793.379	682.23	2869.47			579.604						1894.49							1215.26					1377.44					2030.66			1775.16
P20290;P20290-2	BTF3-2_HUMAN;BTF3_HUMAN	BTF3	Transcription factor BTF3	2	9877.89	6543.04	9298.96	7701.11	7767.9	4903.09	4340.76	4171.92	6669.4	4280.86	8806.59			6407.34	3909.78	6875.39	5163.07	7323.28	6242.38	8178.46	7685.99	7862.24	6394.63	6755.47	3405.1	4228.35	5144.99	4667.94	10922.7	10318.7	7564.36	9763.13	6552.01	5848.75	6136.74	6053.21	5995.17	4542.76	6971.76	4486.24
P20336	RAB3A_HUMAN	RAB3A	Ras-related protein Rab-3A	1			2492.38	1494.48	1597.28					1610.03	2832.19						1237.58					1511.66					1814.39			1824.83		3129.07	1594.62	2666.49					1360.42
P20339;P20339-2	RAB5A-2_HUMAN;RAB5A_HUMAN	RAB5A	Ras-related protein Rab-5A	2	1992.53	2442.49	2578.23	2828.7	2138.04	2168.14	3350.09	2812.84	1713.41	2811.56	3462.64		2965.72	2817.44	1794.35	2817.45	2772.55	2436.59	2108.14	2115.96	2443.5	2452.42	2378.15	2836.31	2513.78	2573.34	1931.39	2426.57	2493.72	2326.96	2999.87	1807.6	3430.17	1919.07	2742.66	2833.83	3003.94	2140.98	1295.74	3018.78
P20340;P20340-2	RAB6A-2_HUMAN;RAB6A_HUMAN	RAB6A	Ras-related protein Rab-6A	7	4961.29	5711.82	7449.14	6392.78	7734.52	6669.27	9341.07	6468.21	6092	4328.11	6436.72		5787.47	6237.17	6737.6	8467.73	7388.44	6315.14	6924.6	6096.98	6255.51	6364.79	7542.65	5410.04	5439.97	6677.58	6843.82	6603	5153.23	7083.03	6743.95	5532.63	7747.19	6261.11	8512.02	6174.71	6510.67	5469.23	5231.59	6089.96
P20585	MSH3_HUMAN	MSH3	DNA mismatch repair protein Msh3	3	3781.48				2690.92		3296.75							3393.21	4226.86	2742.01	3084.12	2307.15		3433.05	1901.27	2081.72	2494.5	2589.61	3012.72	1237.92				3373.71	2554.02	4558.39	3803.96		1667.96		4157.3		3058.9	5943.08
P20618	PSB1_HUMAN	PSMB1	Proteasome subunit beta type-1	8	17221.4	19559.8	15132.3	15671	14149.4	15844.6	23323.5	15598.8	14690	14380.4	11066.4		13193.8	14960.8	9835.08	11397.2	17349.2	18859.8	19009.2	19313.3	19220.3	16163.4	19790.7	14221.1	13575	15978.8	16844.5	18208.1	21858.7	17028.6	17826.8	19705	19850.2	16355.7	16249.9	14162.9	16268.7	17700.5	17427.2	19735.7
P20645	MPRD_HUMAN	M6PR	Cation-dependent mannose-6-phosphate receptor	2	2398.42	2949.53	2289.69	1877.71	3056.41	1934.59	6482.73	2621.96	2297.5	2288.83	1788.88		1906.63	2835.58	2150.62	2384.69	1675.85	859.039	1663.06	1930.7	1280.72	1463.56	1799.44	2130.56	1573.39	2143.04	1865.56	1269.02	2345.49	2518.41	2371.14	1629.84	2672.34	2287.35	975.512	3710.81	2047.99	2591.74	1074.26	2869.2
P20674	COX5A_HUMAN	COX5A	Cytochrome c oxidase subunit 5A, mitochondrial	2	23516	21858.5	20177.3	27697	22999.3	23901.4	20368.9	23274.3	24659.8	17779.9	24365.2		21835.3	20901.8	21080.3	21997.5	20070	34815.2	25930.8	16886	15712.1	19215.5	28005	21031.7	24927.4	25869.1	22849.9	22636.7	22038.6	26534.7	15417.8	22396.3	24804.2	18077.7	19716.4	20948.1	21161	21103.1	26652.8	20908.2
P20700	LMNB1_HUMAN	LMNB1	Lamin-B1	25	10099.9	9847.78	11247.2	12432.5	9755.96	11244.9	9792.52	9950.15	10273.6	8692.23	9801.96		12098	11360.6	11045.8	9419.63	11095.4	9855.22	9329.84	10786	9713.94	10053.9	8472	9679.54	11272.9	12657.1	9979.64	9635.05	11349.7	10066.7	10280.7	12873.9	10588.3	10613.1	11322.7	7902.47	10040.4	9624.92	10930.2	10693.5
P20810;P20810-10;P20810-2;P20810-4;P20810-5;P20810-6;P20810-7;P20810-8;P20810-9	ICAL-10_HUMAN;ICAL-2_HUMAN;ICAL-4_HUMAN;ICAL-5_HUMAN;ICAL-6_HUMAN;ICAL-7_HUMAN;ICAL-8_HUMAN;ICAL-9_HUMAN;ICAL_HUMAN	CAST	Calpastatin	7	7666.04	5258.86	6959.52	7035.71	6329.74	9589.13	6334.74	11867.5	7598.85	6379.98	9024.59		3921.63	5703.35	8264.4	8716.95	7747.1	7947.45	8764.12	4040.14	8407.35	4777.86	8142.56	6518.65	6089.59	8436.42	9302.96	11340.9	4038.22	5987.34	9023.61	5954.36	6781.66	6838.95	8682.82	10208.9	3435.5	6090.8	5940.81	6899.12
P20839;P20839-2;P20839-3;P20839-4;P20839-5;P20839-6;P20839-7	IMDH1-2_HUMAN;IMDH1-3_HUMAN;IMDH1-4_HUMAN;IMDH1-5_HUMAN;IMDH1-6_HUMAN;IMDH1-7_HUMAN;IMDH1_HUMAN	IMPDH1	Inosine-5'-monophosphate dehydrogenase 1	7	3397.96	2466.08	2891.22	2777.68	2387.05	2109.75	3390.82	2782.31	3527.7	2534.76	1678.11		1187.82	2884.59	2880.28	3021.97	1702.98	2221.1	2369.19	3113.65	1660.55	2627.69	2771.19	2501.9	2563.16	3393.75	2359.24	2936.51	2708.41	2907.56	1949.72	2860.41	1916.39	3070.68	2197.94	2539.87	2669.69	2896.27	3665.74	2955.19
P20936;P20936-2;P20936-4	RASA1-2_HUMAN;RASA1-4_HUMAN;RASA1_HUMAN	RASA1	Ras GTPase-activating protein 1	1				670.368	348.301				187.807							376.11	549.839		653.001		436.256				258.927	587.328					310.889			859.122	469.255		926.732	752.04
P20962	PTMS_HUMAN	PTMS	Parathymosin	3	14307.8	21321.8	18319.9	27309	19379.2	14610.6	24857.7	21424	14623.5	21540.3	27492.3		28179.9	22179.7	18701.9	9470.72	19570.8	14170.5	21110	16205.2	17533.3	15193.2	15078.5	19597.6	21236.6	20946.6	19049.5	12120.1	17525.3	22034.8	22498.3	15706.6	24025.2	22996	16644	13925.1	16181.2	16965.3	17730.7	17670.2
P21127;P21127-2;P21127-3;P21127-8;P21127-10;P21127-12;P21127-4;P21127-5;P21127-6;P21127-9	CD11B-10_HUMAN;CD11B-12_HUMAN;CD11B-2_HUMAN;CD11B-3_HUMAN;CD11B-4_HUMAN;CD11B-5_HUMAN;CD11B-6_HUMAN;CD11B-8_HUMAN;CD11B-9_HUMAN;CD11B_HUMAN	CDK11B	Cyclin-dependent kinase 11B	8	4616.69	6179.72	2915.04	2162.65	1639.02	5725.99	9189.83	1397.3	6947.56	2034.95	723.345		768.456	3887.11	1643.47	4325.01	8090.19	1558.18	4334.23	2009.05	2070.26	6828.44	1691.23	1294.63	5664.31	6169.15	1896.93	2353.62	7887.99	1509.05	1802.14	1844.82	1152.36	2655.86	2986.38	5010.3	578.013	2301.18	2425.73	2828.17
P21266	GSTM3_HUMAN	GSTM3	Glutathione S-transferase Mu 3	6	2686.58	4017.31	3544.25	4270.7	5892.32	3849.34	6960.11	2356.37	3102.65	4609.18	2836.04		4907.42	6049.39	4647.44	5453.34	3632.12	2267.75	5585.62	7589.58	4128.15	4814.57	4619.65	2627.47	5673.56	2982.96	1778.45	3518.51	4087.67	2402.03	4311.47	3571.53	6748.91	5991.49	2366.56	6764.43	4193.92	5474	3074.04	6788.23
P21281	VATB2_HUMAN	ATP6V1B2	V-type proton ATPase subunit B, brain isoform	9	3274.35	3571.74	2844.76	2783.78	3132.89	3426.36	3338.54	1966.84	2688.46	2318.22	3041.8		3561.95	3252.13	2789.32	1872.58	2118	3030.55	3483.39	4536.55	2474.27	3386.13	3569.73	1922.41	3127.84	2587.69	2951.56	4197.08	2923.13	4501.92	3490.04	3546.46	2194.41	2865.84	3204.4	2939.95	2439.23	1863.59	1976.57	3186.73
P21283	VATC1_HUMAN	ATP6V1C1	V-type proton ATPase subunit C 1	7	2363.43	2322.74	1907.01	2139.77	1867.06	2372	2248.39	2298.08	2748.36	2424.78	1294.65			1500.44	2044.16	2419.12	2342.92	2008.05	2057.48	2347.95	2011.26	2472.37	2226.23	2121.27	2104.74	2827.72	2602.57	2021.17	2484.41	1984.16	2316.28	1555.92	2473.01	1815.51	1660.2	1463.96	2597.34	2871.29	2688.42	2662.87
P21291	CSRP1_HUMAN	CSRP1	Cysteine and glycine-rich protein 1	3	6614.81	10787	3915.99	4470.31	7317.9	7086.77	12145.1	9246.08	6021.29	9572.45	3665.91			6277.35	6636.23	6554.35	7264.1	8155.21	7463.92	4268.77	5531.43	9837.17	6756.29	8118.99	3474.75	8639.21	9533.31	8676.31	4730.85	5014.84	9773.53	5401.52	9053.08	5001.8	6321.33	12059	5772.8	9883.65	6543.68	9424.73
P21333;P21333-2	FLNA-2_HUMAN;FLNA_HUMAN	FLNA	Filamin-A	60	20143.3	16132.5	20036.1	18916.5	17977.4	21417	41661.1	24275.9	20176.8	23302.6	20164.3		22720.1	21530.6	23360.4	14295.7	28574.8	20997.8	23821.1	17271.4	11442.8	22271.9	17269.1	23937.4	12420.9	17452.8	16699.6	20719.6	20726	19183.8	25400.1	17073.6	32084	19926.9	24356.8	22788.9	13997.3	25954.3	16850.6	23628.5
P21397;P21397-2;P27338;P27338-2	AOFA-2_HUMAN;AOFA_HUMAN;AOFB-2_HUMAN;AOFB_HUMAN	MAOA;MAOB	Amine oxidase [flavin-containing] A	1				1597.24					2082.86																							446.699				1300.39
P21399	ACOC_HUMAN	ACO1	Cytoplasmic aconitate hydratase	6	926.197	1682.86	546.954	578.46	1331.17	1104.25	2309.82	1486.07	1026.93	1288.12	1320.81		2300.05	841.039	1181.23	1429.72	1433.47		968.354	706.217	930.325	926.121	1233.59	998.43	846.77	1241.52	1396.67		500.605	996.871	1421.32	1214.1	1369.09		1208.1	1291.17	1253.88	1105.11	1045.65	1048.31
P21796	VDAC1_HUMAN	VDAC1	Voltage-dependent anion-selective channel protein 1	8	18715.7	18788.9	19155.5	18137	19036.4	19171.8	25254.8	20877.9	20643.5	21095	21494.1		17663.7	18246	16400.8	17348.5	19336.8	24357.8	16797.1	18757.8	15424.3	20740.5	18849.6	20729.5	20640.4	17651.7	18761.6	17084	20424.8	16158.9	17504.5	17551.8	19481.2	15683.1	14441	24076.3	18297.4	19647.9	17118.5	20816.9
P21912	SDHB_HUMAN	SDHB	Succinate dehydrogenase [ubiquinone] iron-sulfur subunit, mitochondrial	7	8051.9	8055.76	6962.83	10023.1	7735.83	8597.67	12090.4	9172.67	8097.54	7090.71	8416.44		12566.5	8209.1	8359.41	6484.08	7165.33	7079.75	6587.82	8628.18	7541.29	5857.73	7557.54	7555.1	11846.9	7146.32	8620.56	7408.58	7213.5	7346.41	7435.61	5814.53	7946.01	8777.54	5882.32	6772.15	9535.86	10311.8	7199.8	7911.64
P21926	CD9_HUMAN	CD9	CD9 antigen	3	2651.7	3534.72	3500.03	2262.69	4198.57	1873.97	6792.81	4143.88	3356.32	3290.24	3014.05		4093.72	4049.51	3181.28	3170.51	3180.83	3388.75	3482.94	2483.07	4528.4	3846.41	3017.22		1795.45	3812.36	3629.04	4846.4	3963.79	3710.8	3001.42	3359.96	2334.26	3451.39	5340.63	4347.66	1940.31	2182.09	1329.99	2914.01
P21953;P21953-2	ODBB-2_HUMAN;ODBB_HUMAN	BCKDHB	2-oxoisovalerate dehydrogenase subunit beta, mitochondrial	1	825.097	1209.81	798.206	1112.85			1138.11	1033.36			627.129			940.657	749.903	1285.24	1339.54	1202.66	796.046	912.819	1625.27	608.677	772.187	974.732	633.319	299.673	721.484	609.971	808.844		589.355	848.318	1636.47	1120.28	746.736	1119.1	1188.4	838.418	593.845	1332.6
P21980	TGM2_HUMAN	TGM2	Protein-glutamine gamma-glutamyltransferase 2	6	1001.83	4965.44	1238.39	1953.98	2977.03	1944.75	3845.61	5267.12		1244.65	1484.39		2098.77	2015.38	1966.24	1722.3			3808.3	2009.4	4780.71	3618.69	3544.24	1509.44	1006.09	3205.27	1401.35	2709.7	1339.31	1290.72	2314.47	1054.91	2448.43	1387.55	2907.68	3329.88		4899.79	1761.9	1125.99
P22033	MUTA_HUMAN	MMUT	Methylmalonyl-CoA mutase, mitochondrial	1			475.183	506.863		254.61		863.341							369.167										250.869	297.205			415.317	501.099			348.929				499.079
P22059	OSBP1_HUMAN	OSBP	Oxysterol-binding protein 1	6	1221.77	1103.29	1782.17	1176.99	1413.16	801.996	1048.95	1403.11	1283.26	1248.02	1182		1190.18	1107.26	1220.74	938.315	1330.51	1099.05	1780.66	1268.93	1562.91	1108.31	1367.51	1404.45	1334.02	1206.36	1483.38	1028.74	1158.97	1076.37	1926.95	1118.28	1383.71	1483.7	967.239	1124.21	900.555	1461.89	1624.91	1081.87
P22061;P22061-2	PIMT-2_HUMAN;PIMT_HUMAN	PCMT1	Protein-L-isoaspartate(D-aspartate) O-methyltransferase	6	4688.39	5250.13	5399.26	4820.84	5039.52	4674.07	8340.19	4918.74	5474.04	3961.25	6138.25		5361.05	5088.04	3766.85	4043.83	4490.17	3535.14	5431.2	4230.75	5904.79	5054.61	5008.13	5009.74	5592.64	4864.41	4807.74	5033.98	5387.75	4947.1	5352.7	4290.44	4608.93	4688.14	5629.27	5164.73	4032.52	4818.27	5191.82	3901.21
P22087	FBRL_HUMAN	FBL	rRNA 2'-O-methyltransferase fibrillarin	10	18757.4	16838.9	16290.2	13271.7	16439	17144.5	10972.5	15015.9	15714.9	16499.1	9017.63		14429.9	17094.8	16069.2	18912.7	15859.7	16450.9	13847.1	18208.4	12492.1	20096.3	18245.7	18009.3	19979.1	14347.9	14801.7	18627.6	19197.1	17778.2	13158.7	16512.2	16639.8	15899.7	17138.5	12219.9	17788.9	14809.9	19434.3	19022.7
P22102	PUR2_HUMAN	GART	Trifunctional purine biosynthetic protein adenosine-3	23	18715.1	18528.2	16453.5	10878.1	17442.1	19348.8	12926	20202.8	19451.8	14776.7	21021.6		17934.7	15725.3	21429.8	19540.8	16917.2	21303.4	18865.9	16360.9	18098.3	14896.7	16758.4	16595.9	17531.8	19707.7	11974.1	15575.2	20830.1	21234	16563.3	19413.3	16546.1	17771.4	18760.2	18280.1	17031.2	13257.4	23232.8	17011.4
P22234;P22234-2	PUR6-2_HUMAN;PUR6_HUMAN	PAICS	Multifunctional protein ADE2	7	23674.3	27221.8	25480.7	24648	25611.7	25191.6	8607.98	27852.3	28810.2	26141.2	18213		12699.5	22240	19264.7	19519.1	22990.6	17228.1	23526.9	18606.5	28496.9	24456.6	28587.7	31112.7	21227.1	24839.8	28744.9	26063.6	19113.9	24470.2	28859.1	19853.9	27158.6	29988.9	27436.9	24032.1	21218.3	20986	18556.9	26624.4
P22307;P22307-7;P22307-8	NLTP-7_HUMAN;NLTP-8_HUMAN;NLTP_HUMAN	SCP2	Non-specific lipid-transfer protein	7	3800.7	3703.35	4654.57	4270	4323.48	4436.64	3731.71	4981.62	3483.34	3406.17	5799.87		2969.83	3368.94	3229.91	3855.73	3752.05	3196.37	4623.89	3660.77	4147.9	2895.77	4253.96	5146.01	3721.58	5077.98	3643.48	2615.08	2762.32	3707.3	4636.44	4436.69	4294.2	3267.16	3544.31	4550.56	3706.78	3829.75	3595.28	3907.24
P22314;P22314-2	UBA1-2_HUMAN;UBA1_HUMAN	UBA1	Ubiquitin-like modifier-activating enzyme 1	19	23765.4	23693.1	24131.9	27378.6	23959.6	26162	30577.3	25286.4	23900.9	24048.9	23886.4		26750	25248.3	21752.2	28216.6	22534.9	19080.2	25551.5	26866.5	21824.9	21538.6	23147.8	22985.3	28993.7	22964.5	27838.8	24144	26202.9	23509.4	26191.7	22945.6	20857.2	23538.1	26680.1	25202.7	21443.4	21778.7	19182.4	24519.6
P22570;P22570-2;P22570-3;P22570-4;P22570-5;P22570-7	ADRO-2_HUMAN;ADRO-3_HUMAN;ADRO-4_HUMAN;ADRO-5_HUMAN;ADRO-7_HUMAN;ADRO_HUMAN	FDXR	NADPH:adrenodoxin oxidoreductase, mitochondrial	4	1775.23	1699.01	1220.72	2024.79	1772.82	1939.27	1444.55	2419.81	1527.96	1189.08	2616.46			1529.38	1645.32	2350.8	1321.82		1510.77	1473.26	789.53	1413.1	2108.74	2319.93	1919.32	1220.65	1449.85	2374.6	2197.91	1663.93		1329.46	1875.11	1962.73	1291.7	1756.14	904.188	1983.57	1051.3	2419.62
P22626	ROA2_HUMAN	HNRNPA2B1	Heterogeneous nuclear ribonucleoproteins A2/B1	11	168692	163609	158744	219804	167130	174867	186093	157758	172276	179420	159878		208458	187251	164353	209681	169126	167594	169224	187944	164828	168143	173840	177195	207163	163818	176263	205785	207246	191508	150265	168891	157627	182430	220713	139654	183204	171322	179755	201162
P22670	RFX1_HUMAN	RFX1	MHC class II regulatory factor RFX1	1	478.759													591.338	296.977				481.52			302.144									270.304			960.618		474.869			815.638	273.852
P22694;P22694-2;P22694-3;P22694-4;P22694-5;P22694-6;P22694-7;P22694-9	KAPCB-2_HUMAN;KAPCB-3_HUMAN;KAPCB-4_HUMAN;KAPCB-5_HUMAN;KAPCB-6_HUMAN;KAPCB-7_HUMAN;KAPCB-9_HUMAN;KAPCB_HUMAN	PRKACB	cAMP-dependent protein kinase catalytic subunit beta	4	3990.36	3958.65	4596.9	4290.36	4980.98	6072.67	5074.04	4008.9	4902.49	5177.82	3989.29		3274.48	3062.98	4127.85	5637.25	4507.35	3950.21	3248.2	3360.19	3921.6	4213.85	5277.78	3542.09	5574.44	5191.06	4364.6	4741.33	4877.7	4424.14	3726.29	7191.09	4330.77	4259.29	4543.19	3316.72	4787.58	3948.12	4667.17	4456.85
P22695	QCR2_HUMAN	UQCRC2	Cytochrome b-c1 complex subunit 2, mitochondrial	8	4952.74	5196.83	3463.86	5320.54	4713.87	5065	4280.12	4877.04	5293.92	3308.94	5746.14		3712.08	3970.8	5040.71	4352.44	4690.04	3895.17	4850.65	4653.07	4723.92	3096.56	6197.1	6055.28	6380.12	4517.47	4740.16	4365.37	3324.11	6011.52	4250.47	4539.85	6100.93	5332.94	5021.4	4529.84	5753.16	4275.25	3474.34	3326.8
P23193	TCEA1_HUMAN	TCEA1	Transcription elongation factor A protein 1	8	7024.76	5369.17	6644.15	6829.95	4358.1	7613.22	2864.15	4679.52	6646.93	7264.57	11325.5		4999.91	5026.53	10404.2	4767.86	9078.32	4270.11	4914.23	5437.97	5387.82	7680.95	5450.31	5821.55	7102.3	6271.42	5553.99	3619.71	9840.03	6398.15	8677.68	8215.88	7686.98	5722.63	5851.76	5635.77	3866.49	5072.65	6437.25	6325.52
P23229;P23229-2;P23229-3;P23229-4;P23229-5;P23229-6;P23229-9;P23229-7	ITA6-2_HUMAN;ITA6-3_HUMAN;ITA6-4_HUMAN;ITA6-5_HUMAN;ITA6-6_HUMAN;ITA6-7_HUMAN;ITA6-9_HUMAN;ITA6_HUMAN	ITGA6	Integrin alpha-6	1				478.248	401.467	313.196	423.614			369.498	749.595				451.506						363.529			269.477		204.36			246.093	464.436		391.762								758.044
P23246	SFPQ_HUMAN	SFPQ	Splicing factor, proline- and glutamine-rich	16	60670.6	66937	69900.7	86495.4	66788.8	63988.3	71305.6	62826	69307	75611.1	49982.4		53464.8	65555.4	58986	50523.6	68017.3	76508.6	62021.5	75615.3	70405.3	69779	71512.8	68404.6	67221.1	64894.4	71557.5	77397.2	74744.9	73380.7	57823.5	69677.2	66516.5	72428.9	68141.4	48974.5	77824.3	67252	75970.4	77791.4
P23258	TBG1_HUMAN	TUBG1	Tubulin gamma-1 chain	6	3124.21	2949.52	2736	2944.94	3460.9	2785.49	1993.35	2821.17	2890.17	2612.03	1978.82		3675.13	2759.37	2088.61	2545.59	3377.36	2528.37	2811.5	2200.21	2561.92	2814.87	3129	2310.92	2397.66	2501.94	2896.98	3696.32	3079.73	2962.38	2445.62	3215.01	3349.46	2556.89	2673.77	2694.7	3073.31	2046.79	3447.5	2604.58
P23284	PPIB_HUMAN	PPIB	Peptidyl-prolyl cis-trans isomerase B	9	46178.2	49569.7	34190.2	42137.9	39233.2	54923.5	48003.8	58478.1	40530.1	42884.6	42347.9		50022.9	37579.2	46774.5	47561.3	47080.2	37794.8	69291.6	31710.9	56922.2	47748.6	50846.3	44610	48464.2	52804.8	44639.6	39976.6	38711.9	50240.9	45735.2	55817.4	55875.7	52974.4	45862.4	76566.3	48680	59134.5	39823.4	50464.3
P23368	MAOM_HUMAN	ME2	NAD-dependent malic enzyme, mitochondrial	7	1365.01	925.669	1594.8	1196.5	1260.31	1050.8	651.05	1041.41		1353.44	1454.48		1599.26	1223.61	1082.75	1050.43	803.713	1419.17	1320.01	1891.43	846.996	1001.4	1401.56	979.208	600.756	1318.27	1261.57	1538.03	1445.21	1165.88	910.824	1275.17	1321.61	1695.54	933.62	1615.28	881.266	1631.78	1287.13	501.799
P23381;P23381-2	SYWC-2_HUMAN;SYWC_HUMAN	WARS	Tryptophan--tRNA ligase, cytoplasmic	8	5800.91	5022.9	4354.32	6054.8	6430.43	5195.59	7997.22	6027.43	6146.74	5736.24	3827.14		6369.54	5946.79	5261.77	5033.89	6141.32	8016.47	5715.37	3315.7	6232.25	4930.83	7112.53	5581.81	4683.87	5092.47	5426.97	7349.32	6006.32	5164.89	6731.98	7897.94	11386	7601.45	7625.16	5041.25	5325.96	5583.4	5551.78	5750.75
P23396	RS3_HUMAN	RPS3	40S ribosomal protein S3	12	76119	67952.5	75232.7	66809.4	75410.3	72222.5	60634.7	70129.8	73154.2	74577.5	68469.8		54059.8	69964	63879.4	66465.5	61228.7	66726.8	69805.5	74274.3	71353.4	73171.5	77369	74764.5	63432.1	63969.7	68649.4	75043.4	80437.5	70947.1	62625.8	71025.9	66311	74495.2	72725	58156.1	77389.2	76391.6	62835.4	69265.4
P23497	SP100_HUMAN	SP100	Nuclear autoantigen Sp-100	3	7763.87	6786.07	5968.46	8579.16	7699.48	7746.7	7784.58	4395.76	7638.9	8409.91	6604.3		9634.77	7367.84	6506.6	6491.4	5612.38		7242.65	9973.58	7512.61	7703.06	6509.09	7020.77	9826.51	6334.87	7915.34	4450.64	6429.65	6443.72	7612.7	7313.3	3804.69	7567.42	7702.6	4715.86	7777.47	7717.35	9203.64	8969.05
P23526	SAHH_HUMAN	AHCY	Adenosylhomocysteinase	16	33377.1	31777.9	26881.2	22664.7	25716.1	28799.1	18319.8	31078.6	24619.9	26151	17894.2		24342.6	22828.7	33702.2	31132.2	31541.8	26564.7	31048.9	27613.8	25606.4	29102.4	23425.2	26822.5	25382.8	28137.1	31670.6	33779	27401.8	25626.6	29750.9	24898.5	26887.4	28442.8	23889.7	36668.5	29326.8	26964.4	29914.9	33935
P23528	COF1_HUMAN	CFL1	Cofilin-1	6	79337.7	89602.2	87411.3	80999.7	101684	92803.1	102483	97478.5	87063.8	79360.6	59090.6		32979.2	54484.5	59322.2	62049.7	68474.2	75512.6	88562.8	83409.4	82005.1	80902.6	85262.6	87912.9	77559.5	84603.4	87483.7	81871.1	76358.7	86927.8	96590.2	68268.5	104471	89794.9	92811.9	88217.4	77515.5	96673	75937.2	90687.8
P23588;P23588-2	IF4B-2_HUMAN;IF4B_HUMAN	EIF4B	Eukaryotic translation initiation factor 4B	4	23592.8	23696.9	16157	22409	22764.7	22203.3	31667.7	22601.3	25924	24006.3	13975.5		17260.6	20985.6	27883.1	15253.4	25397	22666.4	22463.1	26035.6	21261.6	27017.3	21526.6	23273.1	19377.8	29480.6	26266.6	26874.3	25395.8	22311.7	21523.7	23556.7	25458	22305.4	18971.3	23877.7	25982.5	21152.7	25910	23063.8
P23634;P23634-6;P23634-7;P23634-8	AT2B4-6_HUMAN;AT2B4-7_HUMAN;AT2B4-8_HUMAN;AT2B4_HUMAN	ATP2B4	Plasma membrane calcium-transporting ATPase 4	5	1015.04	950.15	2901.99	1116.5	1616.63	1447.52	1392.04	1728.45	2245.02	1622.9	1324.87		1622.54	2270.33	1191.57	662.521	1117.3	861.114	1496.79	1356.98	1763.35	627.639	1461.49	1256.14	1404.93	1293.83	1170.06	1627.54	1411.51	1392.51	2795.63	1689.6	671.856	860.915	1702.46	1482.59	1061.16	918.439	1255.08	1028.18
P23786	CPT2_HUMAN	CPT2	Carnitine O-palmitoyltransferase 2, mitochondrial	4		1023.71	553.382		1068.27	1099.97	1052.2	994.834	1003.51		956.198			862.16		685.08			849.629		403.278	794.028	883.305	788.901	1409.43	804.065				1770.56	818.513	1416.37	1143.31	934.015	1222.5	553.014		878.457	1632.53	515.94
P23919;P23919-2	KTHY-2_HUMAN;KTHY_HUMAN	DTYMK	Thymidylate kinase	7	6425.53	5229.96	5751.5	6148.79	6210.17	8601.4	4038.16	5295.66	6513.69	7387.74	5353.1		5941.8	5594.76	5903.95	4765.84	5540.49	5045.32	6833.45	6267.46	6970.45	6281.21	5864.25	6939.54	6991.28	7608.3	7031.12	5515.59	5019.79	6774.06	6986.93	5210.3	6076.63	7227.98	6429.79	5623.22	5668.85	5888.73	6157.91	6358.46
P23921	RIR1_HUMAN	RRM1	Ribonucleoside-diphosphate reductase large subunit	11	5805.95	4946.12	5168.62	4776.56	4977.54	7837.78	6562.6	5824.4	6231.73	6595.07	4902.3		6514.21	5296.02	5170.75	5968.48	6085.71	6074.96	7642.34	5843.31	8397.48	6229.71	6569.02	5424.8	5892.24	6218.57	5590.32	6554.39	5445.99	5252.96	5820.57	6678.93	6551.31	6932.62	6189.98	5306.17	4374.19	5267.26	6596.43	5555.56
P24390	ERD21_HUMAN	KDELR1	ER lumen protein-retaining receptor 1	2	2328.86	3157.36	3093.68	2057.83	2310.95	2331.68	3416.75	2057.33	2582.72	1912.42	4232.13			2163.7	2527.31	4946.98	4969.26	2708.82	2501.7	3350.56	2360.73	2836.64	3267.25	3231.01	3832.22	2071.09	3524.46	2832.15	3241.87	4622.78	3497.22	3081.36	2999.09	4270.15	2077.23	4424.27	4043.76	4429.63	2364.68	3595.39
P24468;P24468-2;P24468-3;P10589	COT1_HUMAN;COT2-2_HUMAN;COT2-3_HUMAN;COT2_HUMAN	NR2F1;NR2F2	COUP transcription factor 1	2		461.447		501.348			329.749	591.324	565.499	805.667	551.261			691.545	751.663	490.311		810.131	592.107		395.505	226.715	551.209	616.802	306.789		420.473		754.178	276.521	364.973			651.576	686.337				416.139	622.419
P24534	EF1B_HUMAN	EEF1B2	Elongation factor 1-beta	3	26667	23715.5	14080.2	17612.1	19660	20050.3	8697.98	19449.4	21410.3	20578.2	10429.9		15579.9	13353.8	20388.7	16683.7	20340.7	27165.7	17543.9	26992.7	21558	24790.2	23310.4	22565.1	16799.6	23654.8	31927.3	26326	18738.5	22203.4	21403	23510.5	20371.5	18923.7	18358.9	18018.7	19647.4	20414.3	25532.1	27142.3
P24539	AT5F1_HUMAN	ATP5PB	ATP synthase F(0) complex subunit B1, mitochondrial	9	12679.3	10571.5	9424.68	12998.3	10329	12665.2	7920	11364.3	11185	8008.76	14812.2		8161.93	8118.53	12548.3	11206.7	9129.78	9714.23	10484.7	9636.04	9606.69	10081.8	11064.5	10516.1	7300.91	11284.7	12342.4	8849.8	9891.32	12929.6	9198.48	11187.9	9833.48	12129.3	9662.04	15109.7	12790.5	13323.5	8701.72	9972.96
P24666	PPAC_HUMAN	ACP1	Low molecular weight phosphotyrosine protein phosphatase	3	14484.2	15398.1	16476.2	19416.6	16446.6	18247.3	17356.8	16697.6	15177.8	15530.5	11954.5			15160.2	17570.3	16482.2	15198.7	14910.9	18266.5	17125.8	17323.2	15492.2	15030.3	15805.3	16677	17419.6	20803.2	16656.3	17955.6	14713.5	17899.4	11865.3	16962.2	18699.2	15854.2	14365.6	15889.2	16332.6	15738.4	16346.4
P24752	THIL_HUMAN	ACAT1	Acetyl-CoA acetyltransferase, mitochondrial	12	7488.48	8037.45	6547.72	9832.44	8141.8	8281.59	12140.6	8486.56	6752.26	7304.13	9351.87		10156.8	5601.21	9665.29	8947.55	6701.5	6575.47	9496.87	6594	7752.66	5891.63	9700.87	7702.31	10686.9	7058.8	11363	6132.97	8178.61	7098.02	4124.94	8855.43	6246.41	10009.5	9672.61	7259.01	8622.81	8520.76	8159.85	7280.08
P24928	RPB1_HUMAN	POLR2A	DNA-directed RNA polymerase II subunit RPB1	12	1707.67	1761.64	1731.41	1705.18	1550.09	1834.27	1375.18	1371.87	1444.22	1704.19	1750.77		1842.2	2111.86	1629.77	1512.5	1468.58	2159.75	1208.34	1733.97	1395.81	1636.24	1848.06	1601.52	1794.6	1208.92	1464.46	1524.53	1710.7	1455.96	1310.06	1537.78	1507.86	1325.64	1755.66	1137.71	1561.07	1655.12	1355.08	1511.89
P24941;P24941-2	CDK2-2_HUMAN;CDK2_HUMAN	CDK2	Cyclin-dependent kinase 2	8	6097.8	10561.7	7187.06	9631.83	6478.58	6625.48	9405.06	8330.28	4148.78	4238.85	6912.23		3631.9	4143.49	5145.33	5203.44	8909.97	944.467	5476.12	5742.15	5538.09	6305.7	6991.38	5064.01	4837.48	5938.49	6926.23	9221.44	5396.57	5597.67	7125.51	6799.06	8556.26	3864.25	8234.09	4744.4	6570.05	7520.08	4886.89	6912.23
P25205;P25205-2	MCM3-2_HUMAN;MCM3_HUMAN	MCM3	DNA replication licensing factor MCM3	24	8183.05	7205.84	9240.77	7694.88	8885.01	10712.5	9210.67	8535.72	8283.95	7842.62	8523.53		9118.01	9475.69	7933.56	8576.62	7032.98	7430.34	10959.6	7214.34	7819.96	8315.9	7938.76	8149.39	9041.37	8496.38	7513.13	7309.5	6667.63	9648.38	7578.13	9076.15	8111.8	10499	9166.07	9287.84	8108.83	10001.4	9034.36	8810.22
P25208	NFYB_HUMAN	NFYB	Nuclear transcription factor Y subunit beta	1	1215.7		734.954	1511.1	890.033	987.257	1713.75	908.738	1162.92	1300.47				2012.25		765.854	670.336	970.625	1144.04	1140.64	832.718	975.462			1148.68	682.119		1092.27		1218.81	1089.54	965.298	1123.88	1696.2	1088.67	623.055	1380.27		922.034
P25325;P25325-2	THTM-2_HUMAN;THTM_HUMAN	MPST	3-mercaptopyruvate sulfurtransferase	1	1181.77			1558.63	1248.19			1501.46	696.247	1484.98					1686.85	1218.1		811.851	1924.49		838.404	741.644			1538.47	1586.89					1080.53		1147.92	1725.16	1282.3		562.622	1102.32	925.349
P25398	RS12_HUMAN	RPS12	40S ribosomal protein S12	2	38373.7	30153.3	35282	27283.8	33000.3	35146.3	31117.5	33629.2	38037.2	34114.8	30494.6		27019.7	34376.9	21770.7	27806.3	33146	30935.7	29603.5	34776.9	34377.8	38030	34534	35911.1	30586.1	32845.4	34380.6	39908.8	36010.8	36662	28111.5	32878.1	31795.3	35662.6	31927.3	30653.2	37812.6	39410.5	36378.7	32689.1
P25490	TYY1_HUMAN	YY1	Transcriptional repressor protein YY1	4	1475.98	1423.38	1523.09	2154.16	1555.95	1459.93	1716.3	1866.41	2165.21	2212.75	1768.55		1410.21	1544.09	1296.39	1188.15	1372.65	1126.44	1403.09	976.16	1486.23	1290.51	1607.33	1451.2	2098.05	1008.79	1650.71	2121	1626.91	2005.73	971.421	1247.97	1405.42	1736.75	1138.8	1372.13	2238.99	1621.5	1440.2	1541.81
P25685	DNJB1_HUMAN	DNAJB1	DnaJ homolog subfamily B member 1	8	6101.45	6345.84	5459.97	4307.83	6845.48	5980.63	3766.26	5515.47	6243.62	6683.47	4877.79		3717.05	5214.48	5379.9	8243.38	6610.23	5301.37	5455.42	4669.01	5314.78	6668.85	4733.47	6470.18	5936.34	5097.89	5684.76	6792.55	6349.07	5147.93	7677.49	4893.01	6559.36	6472.18	4703.98	4703.94	5030.55	4752.84	8806.28	5314.12
P25705	ATPA_HUMAN	ATP5F1A	ATP synthase subunit alpha, mitochondrial	22	43779.3	43474.9	44648.2	49439.6	45683.9	52657.2	41228.2	43396.5	44088.9	36939.5	61434.5		62661.1	43164.8	44209	42894.6	42730.3	38359.7	52639	46696.4	42522.7	46366.8	48254	40202.2	30837.6	54234	49262.6	46499.6	47129.6	51532.7	42863.4	50590.3	45449.5	49905.3	42802.4	53372	52277.6	45351.2	40491.5	40102.7
P25786;P25786-2	PSA1-2_HUMAN;PSA1_HUMAN	PSMA1	Proteasome subunit alpha type-1	9	16270.8	16894.1	13196.1	14792	16953.8	13552.6	20637.4	14714	15063.4	15074.7	17015.7		13929.9	16862.2	15880.6	16528.3	17200.6	16292	15290.8	17476.7	18765.5	15687.1	18103	15114.1	12925.4	16396.2	18923.5	18566.3	16479	14014.3	16804.1	19028.7	17231.5	15110.6	15598.7	14327.2	17308.3	16289.6	15687.6	18226.5
P25787	PSA2_HUMAN	PSMA2	Proteasome subunit alpha type-2	8	14456.2	15452.3	11357.2	13379.1	13030.3	11514.4	18904.6	13598	13126.9	11864.5	12001.7		10759	12917.5	11710.9	14509.7	15399.7	13856.2	13403.4	13849.5	16387.5	12182	15856.3	12756.5	10988.6	12889.3	15189.7	13154.5	13853.1	12189.5	14500.5	15068.3	13872	12621.7	14574.5	12386.7	14335.4	13462.8	12623.6	13718.1
P25788;P25788-2	PSA3-2_HUMAN;PSA3_HUMAN	PSMA3	Proteasome subunit alpha type-3	5	9659.33	10964.5	8257.37	9861.83	10326.6	8713.57	13537.4	8888.43	11117.8	9987.55	8243.18		10415.1	10155.8	8309.84	10308.7	11031	10059.5	8602.6	10546.8	11553.6	9589.2	10938.1	9710.43	8120.8	9765.71	11377.6	10838.9	9674.5	8722.52	9928.79	11304.9	9450.43	10275.5	9313.14	8763.87	10396.5	9897.86	9773.85	10191.8
P25789	PSA4_HUMAN	PSMA4	Proteasome subunit alpha type-4	6	26817.4	25631.8	23130.4	23090.1	24217.5	22050.7	32034.2	22174	23182.9	23473	21537.5		28044.6	25547.5	23046.9	22316.8	25289	25709.1	20800.6	25535.1	26470.1	19942.5	24816.2	22229.5	20329.6	23777.6	26973.1	27750.1	27122.3	24344.6	24795.9	29517.2	21855.9	24185.2	22548.9	22147.2	22577.5	21771.1	28205.9	26484.2
P25815	S100P_HUMAN	S100P	Protein S100-P	1	22573.1	31988.3	33416.6	45853.2	38585.9	32139.7	19187.2	26400.7	34346.7	17592.7	44748			23252.6	38586.2	36842.8	23047.7	24270.6	44990.5	32005.1	40500	40325.5	36968.4	20618	57116.1	42647.4	30848	20820.5	26498.6	25821	31482.5	43228.8	26431	20666.3	43632.3	43062.9	16949.5	40435.7	16837.2	16894.6
P26006;P26006-1	ITA3-1_HUMAN;ITA3_HUMAN	ITGA3	Integrin alpha-3	5	1432.17	1756.84	1653.34	1028.24	1564.11	1204.88	2014.54	2413.19	1827.67	1597.99	2215.38		1311.54	1432.73	1585.67	1050.33	2137.42	1490.29	1545.72	1845.31	2319.12	995.84	1491.53	1034.74	1350.52	1662.58	418.987	1413.52	1077.46	1440.41	2139.03	2115.4	2501.33	914.548	1333.5	3231.82	1213.23	1499.17	1810.08	1954.1
P26038	MOES_HUMAN	MSN	Moesin	13	40028.9	45462.1	52668	40979.6	46063.7	41580.3	51282.6	47393.9	35388.7	42399.7	54739.6		46909.8	55884.8	44690.9	52819.3	47998.8	45682.7	36582.6	46672	45035.5	45306.2	51645.2	32710.9	37151.9	36051.1	32343	40639.1	43591.2	46406.8	30576.3	43912.4	49343.5	44027.2	49819.8	36837.9	40252.8	44133.7	31812.7	45979.4
P26196	DDX6_HUMAN	DDX6	Probable ATP-dependent RNA helicase DDX6	10	3827.75	3926.15	4623.56	5683.05	4548.95	5600.97	4355.59	5091.4	4979.16	5427.13	3667.37		4533.41	5299.33	3946.6	4039.63	4502.6	5725.1	4170.88	4333.65	6816.04	4685.46	4534.95	4263.55	4224.81	4837.4	5073.88	4489.7	4123.51	5026.81	5202.27	4859.42	5717.8	4992.39	4846.95	3969.36	4455.04	4508.05	4237.31	5045.18
P26232;P26232-2;P26232-5	CTNA2-2_HUMAN;CTNA2-5_HUMAN;CTNA2_HUMAN	CTNNA2	Catenin alpha-2	1	800.008	773.976	1053.58	1140.96		871.854	387.881							683.471	2648.2		553.523		989.03		1290.26	1693.93		856.793				894.377	698.232	531.512	611.94		993.169	1286.79	748.322	896.699		666.02	992.813
P26358;P26358-2	DNMT1-2_HUMAN;DNMT1_HUMAN	DNMT1	DNA (cytosine-5)-methyltransferase 1	25	5033.04	4510.33	3642.87	3818.82	4295.81	4190.16	2200.7	3519.95	4552.45	5420.49	3885.9		3108.54	8215.51	4105.37	6484.9	5540.97	5151.34	4011.52	4326.63	2925.83	4532.29	4753.88	3827.22	4545.73	3863.91	3525.94	3268.36	5114.69	5437.55	2933.6	5516.94	4469.24	4156.99	5202.72	4413.66	4235.54	2994.34	6196.87	4696.5
P26368;P26368-2	U2AF2-2_HUMAN;U2AF2_HUMAN	U2AF2	Splicing factor U2AF 65 kDa subunit	6	12115.4	14060.6	19142.7	19868.4	14160.1	16927.4	13211.1	10787.3	13477.5	13710.3	12582.9		1431.44	14831.8	15927.4	16236.2	15341.5	13835.5	12883.1	14768.6	13536.1	16686.7	15423.2	19736.6	10439.7	12851.4	15418.3	16380.9	16230.9	16625	14372.8	14655.1	11622.1	16234.7	17245.6	12441	17625.5	10251.3	15878.3	14902.1
P26373	RL13_HUMAN	RPL13	60S ribosomal protein L13	7	66029	56314.2	63948.1	57079.6	59684.4	62010.5	46831.2	50309.5	58445.5	54631.3	41382.1		43325.2	53489	50593.8	44461.4	56483.6	56949.6	52983	59489.8	52814	61093.2	60510.5	58452.9	47344.1	46632.1	55781	67733.6	66636.7	59507.6	51637	59570	57561.3	58875.5	58882.3	49243.3	64226.3	59253.7	59451.8	55777.1
P26374	RAE2_HUMAN	CHML	Rab proteins geranylgeranyltransferase component A 2	2	694.521	495.971			927.245	985.366	856.032	981.931		1110.96	1407.01				1231.54			780.763	1486.51	1124.01	1165.51	796.714	877.408	1211.09	441.592	691.091	865.515	884.209	855.809	1154.95	1083.68	1368.05	1367.18	1201.7	413.238	1108.78	1604.37	1359.54		983.681
P26440;P26440-2	IVD-2_HUMAN;IVD_HUMAN	IVD	Isovaleryl-CoA dehydrogenase, mitochondrial	2	1492.98	1330.15	1346.35	900.906		1382.32	1331.49	1295.33	1287.4				1475.75		1504.14	1283.14	1160.69		1316.81	1247.17	1723.87	852.774			1372.06	1353.66	1030.65	1322.81	1251.12	1923.23	1117.65			785.246		2078.73	1683.39	1581.59	1542.54
P26447	S10A4_HUMAN	S100A4	Protein S100-A4	4	61654.6	92901.7	103063	87811.9	89758.4	94368.3	64811.9	106963	81089.3	70368.2	168334		96380.9	90696.3	95023.3	89941.2	88235.4	94418.7	81410.3	91978.2	76117.8	59474.7	90168.3	98157.1	120722	98766.2	68879.1	90588.9	73265	91111.9	99872.8	63676.6	104344	90648.2	109600	106504	77348.5	84109.6	60339.2	76655.5
P26583	HMGB2_HUMAN	HMGB2	High mobility group protein B2	1	4580.42	3967.44	5808.95	7784.08	3850.36	6559.48	4595.14	3230.7	4856.52	7507.06	5951.08		7215.67	10336.6	5479.44	4721.03	5759.78	4130.19	7935.19	6509.8	3648.62	3931.04	2499.2	5974.18	8756	4539.5	6532.66	5900.28	7305.67	3047.03	3286.24	7466.26	3827.09	5009.87	4952.57	4190.87	7665.47	4242.73	6141.79	5479.7
P26599;P26599-2;P26599-3	PTBP1-2_HUMAN;PTBP1-3_HUMAN;PTBP1_HUMAN	PTBP1	Polypyrimidine tract-binding protein 1	10	35655.6	33451.3	38109.1	42932	36216.6	36057.5	28267.5	32736.6	33434.3	37070.2	34204.5		44547.9	34860.6	32455.4	42823.6	34447	34651.8	31899.5	37687.2	33559.2	36716.1	35713.5	34790.1	35517.2	30848.2	38264.2	35432.1	40633.4	35203.1	29510.9	35118.8	32336.1	40444.6	42398.4	26333.1	39342	31310.1	37074.9	38312.5
P26639;P26639-2	SYTC-2_HUMAN;SYTC_HUMAN	TARS	Threonine--tRNA ligase, cytoplasmic	19	17420.2	11401.9	13958.9	14148.7	16825.1	17139.5	13588	12210.5	15266.4	15717.7	7300.36		10216.5	9761.34	15054.2	12663.7	10749.8	14744.1	17291.9	16818.1	18491.5	16494.7	15637.4	13038.1	15442.6	18169.8	15021.6	16089.7	18516.5	16211.2	17951.9	17124.4	15874.5	16401.6	17496.6	16779.8	15681.1	16293.8	15846.3	12791.8
P26640	SYVC_HUMAN	VARS	Valine--tRNA ligase	20	7350.32	5600.18	5331.48	4751.57	6801.92	7978.29	4179.84	5356.08	7694.41	7972.35	4950.34		6723.12	6541.97	5835.2	7081.4	5715.22	5163.06	6732.73	6832.71	7646.91	7530.65	5956.82	5364.25	7059.3	6625.08	5996.6	8489.45	8601.78	6319.83	5285.82	8110.88	4352.93	6505.01	5422.85	7236.03	8830.33	5163.03	7400.87	6758.39
P26641;P26641-2	EF1G-2_HUMAN;EF1G_HUMAN	EEF1G	Elongation factor 1-gamma	12	131276	140015	95519.4	111672	115052	108901	116834	115740	134458	108189	79498.8		91631.9	121403	139951	112606	102879	103805	110236	144587	107319	144409	124900	120980	99733.4	127625	126338	126578	118358	126005	125976	117369	119956	109798	85656.1	121116	113345	105271	118922	137335
P26885	FKBP2_HUMAN	FKBP2	Peptidyl-prolyl cis-trans isomerase FKBP2	2	7970.29	12252	9437.94	8613.68	10423.1	13253.8	11229.5	14053.5	8489.81	11090.6	16552.9			10325.1	13184.1	12567.3	12713.3	8478.45	10122.5	5688.59	9537.74	9043.69	13572.9	10294.9	10432.5	12094.4	11682	10651.8	7843.96	10421.7	8056.36	12865.2	16213.5	14949.4	11669.6	14461.5	10634.1	11025.1	6482.91	12776.4
P27105	STOM_HUMAN	STOM	Erythrocyte band 7 integral membrane protein	9	7254.4	7542.34	23219	11619.8	13022.1	11972.3	28773.2	7659.4	9425.42	5577.55	6101.96		11001.5	5515.29	10124.1	15272.1	5945.06	6315.06	10694	7497.8	14918.9	20617.4	17141.2	12984.4	18499.5	8697.94	8988.25	6453.01	7222.65	11727.3	10733.4	8419.67	12568.4	11325.1	10282.2	11196.4	7053.56	17273.5	6697.85	9655.38
P27144	KAD4_HUMAN	AK4	Adenylate kinase 4, mitochondrial	4	2712.74	2653.43	1814.59	2514.86	3073.93	2602.3	4080.53	4215.7	3136.64	2229.16	3554.35		2066.59	1630.86	2028.75	2834.7	2812.81	2776.08	2817.59	3385.59	2462.92	2369.12	2899.94	2727.23	3281.83	3174.01	2119.68	1932.83	2516.62	2605.19	1431.98	2055.06	4282.22	2664.01	2975.77	2585.2	2372.1	2764.03	2951.43	2077.4
P27348	1433T_HUMAN	YWHAQ	14-3-3 protein theta	4	17778.2	20160.1	17209.4	23297.5	16465.6	17492.9	18588.5	18288	17406	22595	14154.3		10684.2	17347	16367.3	14909.2	18479.4	16985.5	15685.6	18289	17918.9	14709.4	16315.1	18529.6	15380.3	19339.7	17872.1	16102	15097.8	16325.8	21249.4	16692.3	20432.5	18176.7	14634.6	19157.1	16270.1	19325.6	17064.5	20414.2
P27361;P27361-3	MK03-3_HUMAN;MK03_HUMAN	MAPK3	Mitogen-activated protein kinase 3	2			1794.75	512.409	1606.96			1854.8	2331.35		1126.69		658.788	1315.15	574.554		1456.93		926.859		1063.73		2496.68	1318.53	811.046	298.112	1983.58	534.237		806.331	1243.29	493.858	941.76	1844.63	1436.64	717.255			619.864
P27635	RL10_HUMAN	RPL10	60S ribosomal protein L10	4	33454.7	30188.6	31944.6	27659.8	30587.5	31507.2	22896.5	31703.7	30266.5	28526.8	26836.2		26672.2	31596.1	30843.3	28757.2	34434.2	38999.4	25701.5	29043.1	26904.7	33223.6	32572.3	32468.5	25128.6	28319.8	26215.3	41378.7	28028.8	29905.6	24655.2	29628.3	27174.7	28133.4	30647.7	24216.1	34616.2	36248	30746.6	35156.2
P27694	RFA1_HUMAN	RPA1	Replication protein A 70 kDa DNA-binding subunit	11	5880.92	5880.59	6790.22	6986.27	6057.08	6541.28	5701.85	6329.58	5732.62	6731.84	6160.34		6635.96	5898.31	5124.5	6166.46	6130.1	6723.25	7333.58	5952.49	5973.21	6425.57	5966.99	5351.03	6627.26	6937.89	6821.68	6342.68	6923.67	6303.94	6044.32	6067.96	7520.3	6573.63	7510.72	4544.36	6614.78	6023.86	6359.25	5229.13
P27695	APEX1_HUMAN	APEX1	DNA-(apurinic or apyrimidinic site) lyase	7	19547.8	18133.8	21733.6	19228.4	15307.2	14698	17634.4	17448.7	20339.2	21531.1	20299.7		13619.4	17825.3	18713.1	16886.2	19982.5	15863.5	21492.6	19576.1	14307.5	21172.9	15051	21446.6	22816.4	18465.1	21412.9	19291.8	21905.9	19768.1	12846.8	21302.4	15687.7	24150	20567.7	17309.5	21509.3	17672.7	24601.7	19562.5
P27707	DCK_HUMAN	DCK	Deoxycytidine kinase	3	812.954	1057.71	1776.83		1314.85	1460.28	1385.93	850.027	587.405	920.344			919.725			932.177	923.535		1093.79	901.815	1028.21	741.247	1142.71	1105.47	967.546	1063.47	1253.68	663.803	589.49	811.812	557.295	1773.23	1010.25	1377.65	1407.07	1146.96	1001.05	809.443	936.181	791.94
P27708	PYR1_HUMAN	CAD	CAD protein	37	42520.3	44925.2	42018.4	56307.1	45055.4	41229	26453.6	41509	47738.5	46653.1	42966.3		35458.6	43109.2	43163.7	41734.9	42114.2	44311.1	42476	43415.7	41878.4	47277.9	41807	41278.2	46273.6	47758.3	48073.2	45774.9	44374.8	43097.9	39715.6	36005.4	45970	45796.2	39752.4	49656.1	49159.6	43856.2	43317	42890
P27797	CALR_HUMAN	CALR	Calreticulin	9	18073.3	24694.6	22355	20013.9	25620.6	24469.8	21510.5	28883.6	23451.1	22867.1	35166.9		29419.8	20581.5	27621.5	32458.7	31367.9	23092.2	27718.2	16516.9	30810.3	22573.3	20927.5	18051.5	33703.3	25271.9	24957.4	26808.7	17804.1	24232.9	24381.4	24629.4	24754	23585.4	32449.7	28709.6	21048.4	24044.3	16656.2	20097.9
P27816	MAP4_HUMAN	MAP4	Microtubule-associated protein 4	20	8527.61	8094.02	7652.92	8629.87	7396.05	8595.4	7816.88	8133.19	7005.41	8088.89	6678.34		7303.59	8844.38	7108.37	9242.89	7988.52	6751.03	7837.18	7566.2	8206.64	7578.43	6554.88	6382.63	7843.08	7145.63	7187.54	9348.11	6126.09	7166.43	8242.13	7116.56	9839.24	8534.86	8206.52	8175.84	6434.5	7679.48	5695.96	7787.75
P27824;P27824-2	CALX-2_HUMAN;CALX_HUMAN	CANX	Calnexin	14	27392.2	29861.1	24465.5	27067.9	24566.3	31320.3	27328	32192.4	25426.2	26751.4	27260		31936.7	37119	34959.3	23906.9	26401.6	30635.7	28887.5	25770.1	29931.2	25970.9	32561.7	28901	25373.5	29275.3	28053.8	25800.5	27279.1	27492.9	30588.8	30084.1	30009.2	27103.2	33194	31524.5	30996.2	27574.5	26916.4	31491.1
P28062;P28062-2	PSB8-2_HUMAN;PSB8_HUMAN	PSMB8	Proteasome subunit beta type-8	2	1852.75	2664.75	3965.55	2878.17	2637.16	1805.12	3720.74	3087.49	3304.42	2051.42	3654			3089.53	2473.49	2547.24	2606.46	2839.15	2967.98	1635.32	3489.1	1935.82	3644.54	2742.74	2690.08	2851.18	2421.66	2444.18	2718.86	3132.87	2342.76	2739.28	3451.43	2668.63	3264.43	2722.62	2457.26	2264.52	2490.68	2943.95
P28065;P28065-2	PSB9-2_HUMAN;PSB9_HUMAN	PSMB9	Proteasome subunit beta type-9	5	1303.72	3911.87	2976.05	3665.14	2775.75	2156.35	4263.08	2415.91	1868.32	1896.39	5704.11			4473.14	1530.35	1632.61	3431.49	1924.41	1960.34	2029.59	1440.05	1153.2	1521.21	973.414	1970.55	2661.44	1595.44	1236.76	2133.5	1735.21	1743.98	2768.04	2086.16	3603.49	3591.62	2510.49	3255.13	2211.86	786.938	1902.69
P28066	PSA5_HUMAN	PSMA5	Proteasome subunit alpha type-5	7	17980	17102.2	14484.7	13638.5	13492.7	13982.3	18669	14526.1	15636.6	16236.9	10975.7		16782.6	15918.7	13968.5	15385.7	21380.5	18938.3	14238.5	17795.2	17122.2	14987.2	17525.8	15746.4	14151.1	16788.6	17326.4	17050	14044	15244	15767.5	16002.2	17837.2	16893.7	15143.1	14504.4	13982.6	17561.2	17049.8	16575.1
P28070	PSB4_HUMAN	PSMB4	Proteasome subunit beta type-4	3	14410.1	16968.5	12667.9	14335.4	14499.9	13178.8	20330.8	12524.2	12130.1	13746.9	15033.4		17114.9	17549	16522.5	16675.7	20278.5	14526.6	15418.2	17790.8	18138.6	13089.8	18284.9	15890	13418.9	16468.2	16837.8	15989.1	16804.3	12197.1	16153.6	18168.8	15635.5	14214.8	15817.6	15002.3	15150.8	13591.8	14029.6	16855.9
P28072	PSB6_HUMAN	PSMB6	Proteasome subunit beta type-6	4	18831.9	14918	12914.1	13256.8	13972.1	14568.3	18440.8	14526.3	14561	16640.4	14036.6		17170.3	17349.1	17151.2	17069	15705.3	16585.3	16749	16756.6	18575.5	15341.1	17698.5	14441.4	12743.3	14965.7	18583.8	17131.2	16199.6	13260.8	16978.5	16816.3	17076.3	15363.4	14167.5	12355.7	15847.2	14559.7	16968	15689.7
P28074	PSB5_HUMAN	PSMB5	Proteasome subunit beta type-5	8	6281.14	5425.49	4317.98	4991.14	5439.3	4648.3	7936.59	4496.16	4969.98	6550.11	5434.85		4595.08	5642.71	6523.93	7084.08	6794.44	4931.11	4880.59	5716.79	5991.56	6136.86	6385.92	5456.87	4282.92	5287.12	6657.91	5986.85	5766.09	4729.61	6610.4	5616.71	5706.47	5633.14	5522.16	5281.47	5503.52	5270.4	5914.72	6532.53
P28288	ABCD3_HUMAN	ABCD3	ATP-binding cassette sub-family D member 3	6	1899.14	1615.66	1724.69	1636.49	1651.55	1635.56	1669.59	1612.28	1959.01	1858.97	1345.17		1222.99	1330.57	1292.68	1553.12	1007.8		1931.99	1664.9	1061.76	1062.42	1553.01	1949.68	1551.86	1644.06	1417.06	1128.3	1447.79	1731.85	1697.13	1848.52	1588.2	1984.61	942.657	2408.79	1825.8	1946.24	2002.11	1063.66
P28331;P28331-2;P28331-3;P28331-4;P28331-5	NDUS1-2_HUMAN;NDUS1-3_HUMAN;NDUS1-4_HUMAN;NDUS1-5_HUMAN;NDUS1_HUMAN	NDUFS1	NADH-ubiquinone oxidoreductase 75 kDa subunit, mitochondrial	10	2730.65	2893.41	1625.7	3726.25	2779.07	3001.9	2715.88	3066.59	2616.02	1779.54	3489.64		3174.58	1786.81	2757.65	2736.2	2131.48	2257.16	2953.31	1955.3	1965.07	2387.45	2499.98	2170.07	4109.42	2372.61	3367.53	1805.03	2441.23	2766.88	2093.06	2215.46	3262.76	1922.66	2581.38	3373.04	2456.4	2915.94	1873.19	1963.97
P28340	DPOD1_HUMAN	POLD1	DNA polymerase delta catalytic subunit	14	2393.08	2017.11	1953.91	2695.5	2353.1	2640.75	1568.88	1927.57	2404.17	1946.39	1942.75		1614.11	2409.91	2353.14	2790.89	2631.54	2054.59	2139.86	2049.8	1695.28	1930.39	2067.37	2076.75	2236.98	1915.4	2666.76	2765.09	2599.51	1903.65	2188.31	2516.96	1586.04	2114.07	2708.24	2116.8	2603.45	1949.67	2072.32	2083.38
P28482	MK01_HUMAN	MAPK1	Mitogen-activated protein kinase 1	6	3489.82	4160.73	4159.58	4034.29	4267.37	4331.21	5705.43	4220.63	3814.67	4199.26	4645.32		5597.28	2627.29	4446.87	3567.68	4079.27	3588.18	3773.97	3162.82	4071.15	3137.51	3322.78	3482.61	3491.36	3021.89	3024.21	3385.27	4255.89	4764.12	5692.76	3735.97	4614.03	3739.92	3655.56	3905.94	3074.54	3530.52	3234.05	3926.12
P28838;P28838-2	AMPL-2_HUMAN;AMPL_HUMAN	LAP3	Cytosol aminopeptidase	12	3165.82	3473.12	2992.75	3652.15	3295.17	3481.89	2634.28	4482.82	3680.5	3672.25	2912.54		3539.01	3837.58	3987.76	4044.83	3542.26	4257.28	4011.88	3864.45	4095.61	3023.11	3816.17	3117.01	3790.44	2877.95	2593.79	2837.02	4165.52	4190.77	4208.93	3439.28	3622.81	3025.53	3540.18	4161.56	2351.61	3247.54	2670.22	4538.42
P29083	T2EA_HUMAN	GTF2E1	General transcription factor IIE subunit 1	1	515.447		480.384		406.863		988.857		642.37						748.455	669.601	1394.13		445.562		692.808	759.336	284.757	754.722	291.05			943.911						694.856		558.269	1258.37		982.356
P29084	T2EB_HUMAN	GTF2E2	Transcription initiation factor IIE subunit beta	1	985.664			933.124						1309.06						796.052	484.082		970.961		637.23	561.138			967.916	768.423	750.719						1287.39	958.875			840.383		1414.69
P29144	TPP2_HUMAN	TPP2	Tripeptidyl-peptidase 2	15	6015.69	6290.15	7784.1	5656.16	6141.74	5605.91	6592.77	8788.4	6968.25	5496.1	6251.86		4435.1	5302.75	7184.55	6770.79	6211.5	6814.23	7716.46	6161.96	8705.79	5996.37	5460.25	5176.19	6686.56	6292.04	5820.95	5996.07	5127.91	5497.25	5466.94	7358.15	6240.17	5510.47	6872.45	5394.77	6146.24	5694.44	6078.4	6075.38
P29218;P29218-3	IMPA1-3_HUMAN;IMPA1_HUMAN	IMPA1	Inositol monophosphatase 1	4	3192.02	2980.8	2061.97	2793.72	2735.85	3304.87	2909.82	1703.05	2690.09	1483.58	1454.48		1474.28	2490.54	2648.26	1954.14	1940.56	2204.69	3873.21	2070.3	2380.18	2703.45	2654.47	2163.66	3066.28	2218	2599.61	2263.05	2017.05	3030.46	2906.34	2748.62	2982.83	1897.67	2464.5	1942.22	1905.18	1824.21	2094.66	2075.18
P29317	EPHA2_HUMAN	EPHA2	Ephrin type-A receptor 2	2		1722.55					1132.83	1168.14							1107.4		1124.78				492.958	306.98
P29353;P29353-2;P29353-6;P29353-7	SHC1-2_HUMAN;SHC1-6_HUMAN;SHC1-7_HUMAN;SHC1_HUMAN	SHC1	SHC-transforming protein 1	3	935.911	1135.92	1397.82	1339.94	879.866	1351.25	881.507	1345.11	883.463	1106.32				3090.91		1213.24	905.29	1100.74	1348.29	1165.68	1755.6	1373.68	1023.45		767.37	1028.56	1130.96	2054.5	1332.94	1104.81	1370.12	1207.62	1430.94	1069.04	984.967	1151.57	1090.59	1053.74	958.109	994.687
P29372;P29372-2;P29372-4;P29372-5	3MG-2_HUMAN;3MG-4_HUMAN;3MG-5_HUMAN;3MG_HUMAN	MPG	DNA-3-methyladenine glycosylase	3	1066.04	900.299	1165.83	1334.57	1438.64	1256.08	1053.56	2737.55	747.456		1198.02			1698.6	969.257	1077.49	1498.13	897.041	786.618	1266.45	1091.99	897.766	1901.4	1012.15	962.401	959.023	631.281	474.333		1119.02	1198.03	950.579	1246.07	1837.75	1187.47	1013.07	612.581	1357.49	1261.49	1669.36
P29373	RABP2_HUMAN	CRABP2	Cellular retinoic acid-binding protein 2	1					1120.66										423.416																910.738		2510.91		1120.38					1272.8
P29401	TKT_HUMAN	TKT	Transketolase	19	74133.2	97811.9	95362.5	102577	82476.1	97410.5	70574.2	88661.6	88597.4	79316.1	111799		105233	87503.1	88744.6	85727	94507.7	83453.1	85618.6	87262	72935.9	86990	101584	88362.9	88522.6	85330	96264.6	82749.9	90441.3	105745	89486.3	101056	95345.6	110957	98918.7	92945.1	86098.7	91926.6	75215.3	86471.2
P29466;P29466-2;P29466-3;P29466-4;P29466-5	CASP1-2_HUMAN;CASP1-3_HUMAN;CASP1-4_HUMAN;CASP1-5_HUMAN;CASP1_HUMAN	CASP1	Caspase-1	1		1893.62			826.119		4301.57				1070.51					895.168	1179.23		1029.04		984.731								894.434		1255.33		1199.99			919.512
P29692;P29692-2	EF1D-2_HUMAN;EF1D_HUMAN	EEF1D	Elongation factor 1-delta	10	22781.4	24102.4	21343.6	21491	18881.8	24617.7	14135.4	23313.2	23367.2	21559.8	10985		20271.1	20300.9	23730.6	21355.6	18445	19687.5	21509.3	24350.6	20809	24606.1	21258.2	22439.4	18761.5	23070.2	22761.2	22886.7	22861.9	23277.2	22269.8	25253.8	23878.4	21578.6	18359	18504.2	20373.1	22147.6	24211.3	26404
P29992	GNA11_HUMAN	GNA11	Guanine nucleotide-binding protein subunit alpha-11	3	1207.53	1210.3	1807.55	866.51	1286.2	878.553	1180.15	1276.34	1712.11	1052.33	1183.42			1202.25	1679.92	2024.02	926.58	912.823	1040.66	826.463	1156.11	1158.79	1108.6	1060.41	1004.59	783.586	1326.49	1401.42	1236.82	1389.52	1732.11	1320.39	1073.36	1316.71	861.083	1450.73	1382.86	1461.65	1158.65	1384.66
P30038;P30038-2;P30038-3	AL4A1-2_HUMAN;AL4A1-3_HUMAN;AL4A1_HUMAN	ALDH4A1	Delta-1-pyrroline-5-carboxylate dehydrogenase, mitochondrial	1	561.434			1136.38			1221.02				1075.18			1243.28			763.076								1004.51						699.502	630.72						1466.4	652.156
P30040	ERP29_HUMAN	ERP29	Endoplasmic reticulum resident protein 29	9	17648	17433.1	16226.5	23785.4	17855.5	23138.3	18686	17240.7	14159.7	16335.1	29101.9		24492	19596.3	20022.3	12523.7	17989.6	17868	20138.4	15663.9	20271.2	19334.1	17455.1	18949.7	22373.9	23198.8	22514.9	15945.8	16846.8	17651	22035.1	25328.2	24062.9	19401.6	23619.5	32020.8	17747	20611.8	11287.6	20581.8
P30041	PRDX6_HUMAN	PRDX6	Peroxiredoxin-6	10	79315.7	86688.9	114599	88578.6	86593.1	110801	105713	112931	85633.8	83368	83894.3			81193.4	99534.7	148383	79966.4	101136	89789.5	83122.8	115802	108648	80492.7	95165.2	86569.8	128939	98963.2	97433.4	96764.2	91659.8	127389	124504	102246	98016.9	123518	109394	88903.4	75608.3	86764.6	87221
P30043	BLVRB_HUMAN	BLVRB	Flavin reductase (NADPH)	4	10719.8	24371	19503.9	14519.9	20745.2	19232.8	22130.1	19159.5	13813.5	11265.9	23304.2		21424.1	21606.4	19813.7	18020.7	21386	10752.8	20554.6	16214.6	18133.5	14875.7	22641.4	16736.6	12375.3	17267.5	11198.6	14229.5	11921.1	25439.4	23401	16218.6	22590.9	18205.7	17936.4	18516.2	15888.9	17665.8	12284.7	14943.2
P30044;P30044-2	PRDX5-2_HUMAN;PRDX5_HUMAN	PRDX5	Peroxiredoxin-5, mitochondrial	7	32974.2	40750.6	43374.8	36609.6	49193.8	41800.5	56682.9	50113.5	32154.5	28499.9	72319.9		16102.1	41189.6	42275	39827.4	42055.7	34360.9	48763.9	27897	36371.1	35696	45323.9	40452.3	41204.6	48258.3	43030.9	35592.6	20813.2	40376.8	36905.3	41470.6	40606.4	35935.9	56019.9	55943.5	39789.8	40356.4	31934.1	39323.1
P30047;P30047-2	GFRP-2_HUMAN;GFRP_HUMAN	GCHFR	GTP cyclohydrolase 1 feedback regulatory protein	1	613.296		716.673		432.376	847.133	431.117	851.354	368.805	866.939				1421.47	633.122	330.048				522.846	911.563	615.223	857.416		662.449	625.756		392.388	550.153	831.857	403.619	291.044	770.748		562.926			627.635
P30048;P30048-2	PRDX3-2_HUMAN;PRDX3_HUMAN	PRDX3	Thioredoxin-dependent peroxide reductase, mitochondrial	6	35547.4	34781.7	32056.4	38994.8	40670.3	36062.1	53890.6	35625.3	34532.6	28865.4	41870.1		41735.7	30915.4	28346.8	37082.4	33914.3	27672.9	37874.6	29293.3	25847.3	35017.9	32974.4	30236.9	29718.2	37435.6	33280.5	29571.3	34573.3	36607.6	31051.2	35999.9	40756.6	33843.8	35471.6	44231	35667.5	35819.2	29244	34004.3
P30049	ATPD_HUMAN	ATP5F1D	ATP synthase subunit delta, mitochondrial	3	16760.4	15925.1	12621.6	14122.6	14049.9	18298.8	12454.6	16591.1	16351.5	12546.4	18233.5		15999.8	12147.8	12205.8	11907.7	11941.4	9875.99	14346.3	13430.9	10641.3	18692.5	18114.9	16260.6	12672.8	18720.2	17355.3	18532.3	14042.8	15331.4	15115.6	16630.7	14207.3	15701.3	12271.9	17108.9	18781	15954.9	13108.2	13426.1
P30050	RL12_HUMAN	RPL12	60S ribosomal protein L12	4	56038.8	50179.6	60588.3	46808.1	42028.8	46104.1	36304.5	46532.8	49313.2	45424.8	58948.6			44952.7	42315	46971.2	37369.4	41586.5	47139	55446.4	48756.8	47523.8	47858.8	50241.7	41400.3	44906.5	45394.8	48952.4	72515.8	50266.4	48207.1	50075.1	41813.9	47716.3	50715.4	41352.4	51043.9	49459.7	44718.9	48366.2
P30084	ECHM_HUMAN	ECHS1	Enoyl-CoA hydratase, mitochondrial	9	5905.1	5658.5	5922.48	7753.14	7692.38	7383.74	11216.9	7274.19	6492.69	6674.38	6754.48		6379.28	5263.95	6345.91	7271.48	5434.8	5640.57	6581.33	6329.04	6082.04	6196.13	5774.94	4863.52	5323.19	6704.74	6814.18	4990.24	6630.32	5694.67	5986.86	7118.95	7905.48	5829.93	6712.99	7399.78	6007.16	7142.89	5670.72	6559.41
P30085;P30085-3	KCY-3_HUMAN;KCY_HUMAN	CMPK1	UMP-CMP kinase	4	11172.1	11733.7	9188.09	9012.71	10437.2	12496.9	13112.4	11069.5	9914.91	11045.6	6382.36			9732.68	10427	11446	7838.82	7366.68	10722.9	12149.6	10355	11183.1	10178	9237.62	11840	12080.1	10214.9	9153.01	9491.83	10274.1	11152.1	8570.07	12020.2	9767.23	11555.8	9326.08	10649.7	10274	9640.39	10839
P30086	PEBP1_HUMAN	PEBP1	Phosphatidylethanolamine-binding protein 1	4	25688.1	27401.1	26477.6	30759.6	26489	23180.4	30649.6	30482.8	24515.9	23955.3	23760.2		27688.9	23031.6	28474.8	19848.9	19855.5	26591	24248.3	29763.8	21573.5	23428.4	27592.5	28421.1	32933.5	25690.9	27264.7	22299.4	24933.7	24122.7	25644.7	21326	30939.2	29182.6	29897.4	34017.7	28347.7	24518.3	26767.9	28508.6
P30101	PDIA3_HUMAN	PDIA3	Protein disulfide-isomerase A3	21	38932.1	40695.8	31747.6	38115.5	34788.2	45489.7	37295.4	40706.6	34259.4	34119.1	37660.9		31906.9	27802.5	33609.1	39712.7	44482.8	50679.6	45823.4	33241.6	45864.3	34471.3	44020.2	40745.7	33432.2	38095.8	38079.4	33283	29219.2	45601	39318.8	41665.2	39866	39115.8	39641.3	57895.1	40515.7	46261.9	40838.3	39937
P30153	2AAA_HUMAN	PPP2R1A	Serine/threonine-protein phosphatase 2A 65 kDa regulatory subunit A alpha isoform	14	9890.55	10266.7	9672.81	8739.07	9202.02	8248.09	7000.35	10064.3	10715.3	9864.23	7665.59		8118.8	9792.96	10858.8	8725.11	10256.3	8448.13	9293.46	8678.48	10058.9	8837.22	8914.52	10159.8	10153.4	9685.86	8812.16	8989.79	9121.03	8784.66	11003.9	9028.66	11892.4	9458	9716.25	9596.32	8660.18	10097.7	10193.6	10333.6
P30154;P30154-5	2AAB-5_HUMAN;2AAB_HUMAN	PPP2R1B	Serine/threonine-protein phosphatase 2A 65 kDa regulatory subunit A beta isoform	3	2189.13	1237.54	1399.38	1632.54	1311.05	1779.68	1595.76	2471.89	1845.06	2035.44	988.085			1665.32	1706	1728.73	1502.3	1442.26	2468.54	1714.46	1152.97	1543.96		1383.18	1064.05	1396.47	2373.23	2063.41	1555.48	1324.41	2254.79	2513.25		1660.98	1167.63	1778.73	1517.76	1845.29	1962.09	2611.14
P30260;P30260-2	CDC27-2_HUMAN;CDC27_HUMAN	CDC27	Cell division cycle protein 27 homolog	4	1156.37	1022.58	1298.84	1891.18	1189.71	933.425	855.555	1195.91	739.542	893.565			1213.42	1038.41	1164.22	1453.55	1347.84	546.652	1584.71	1154.71	1374.28	979.518	1034.24	936.16	939.323	886.466	1405.74	1733.73	1107.04	975.652	1062.02	1335.03	710.84	868.454	1221.41	1064.36	1208.24	914.225	1397.15	857.075
P30419	NMT1_HUMAN	NMT1	Glycylpeptide N-tetradecanoyltransferase 1	5	3705.28	3801.67	2535.11	3324.98	3458.11	3643.98	3121.58	2621.69	3308.48	3129.1	1741.93		2063.61	3077.78	2966.82	2304.93	3610.06	2385.66	3546.86	3689.3	3627.81	2611.68	3426.79	3310.1	3864.34	2630.63	2424.04	2892.87	2961.85	3051.37	2854.73	2922.55	3564.9	4010.53	3366.7	2441.7	3195.41	3168.83	3494.4	3829.84
P30508	1C12_HUMAN	HLA-C	Isoform of Q95604, HLA class I histocompatibility antigen, Cw-12 alpha chain	1	9327.68	16221.7	20385.8	15160.5	11575.1	13615.8	16642.7	19562.7	14858.3	8922.71	36242.3			12003.3	7212.59	16434.7	14360.2	8615.67	8932.34	6000.05	14082.6	13932.5	9909.95	16963.4	9128.42	10542.4	14659.2	11858.7	9233.8	16843.2	16314.1	15416.4	12964.2	19851.8	18014.2	18349.2	13504.6	17036.8	5331.8	8516.03
P30519;P30519-2	HMOX2-2_HUMAN;HMOX2_HUMAN	HMOX2	Heme oxygenase 2	3	1015.17	1410.84	1209.01	1581.76	1736.36	1311.06	1779.36	1773.27	1648.61	1072.25	923.112		810.712	2191.75	776.663	1702.53	1545.76		958.738	1404.29	1242.87	1190.4	2123.14	1682.95	1567.12	1524.11	1921.01	572.596	1735.25	1569.43	1375.05	1552.02	1427	2080.68	1819.52	1771.63	1163.67	1668.37	1307.79	2244.04
P30520	PURA2_HUMAN	ADSS	Adenylosuccinate synthetase isozyme 2	10	7040.5	7242.93	5707.25	5475.38	6271.36	6676.83	6722.45	7289.31	6207.29	6742.85	5817.79			5853.61	7492.85	4814.57	4864.78	6823.87	6054.46	6648.57	6426.43	6229.35	5953.49	6056.18	6191.24	6819.12	6142.47	5431.88	6929.15	6402.22	9242.59	5119.29	6044.95	6231.13	5892.25	7602.1	5848.49	5894.77	7732.39	7460.15
P30533	AMRP_HUMAN	LRPAP1	Alpha-2-macroglobulin receptor-associated protein	2	3019.52	2917.59			2150.63	2891.1			3171.22		1361.45				2691.76	1728.06	2137.91		1612.17	2271.73	2594.23	3145.07		3034.07	3248.11	2962.33	2097.34		2102.26	2457.63	1745.53	1873.49	2326.14			2916.21	4040.33	3685.4		4601.58
P30536	TSPO_HUMAN	TSPO	Translocator protein	1	4244.79	6320.81	6162.14	6865.87	6310.85	4801.96	6815	5000.11	5261.02	5151.31	4702.16		7307.36	6198.85	5311.75	3450.67	2138.7	5658.76	5144.02	5498.46	4615.41	5864.37	6176.48	3646.45	5083.36	6264.83	4200.73	4963.59	4458.34	4663.92	4781.1	6941.65	6285.41	6386.43	5536.95	4554.35	5959.71	5398.24	6574.54	3639.89
P30566	PUR8_HUMAN	ADSL	Adenylosuccinate lyase	5	3535.99	3086.52	2649.23	2679.35	2777.07	3487.96	2262.34	3450.68	3207.3	3243.31	1851.98		3830.74	2904.99	4417.98	2637.06	2774.26	2579.13	3287.64	3119.76	3909.39	2376.79	2749.04	3578.36	2976.74	4085.1	3375.58	3902.72	3785.54	3279.28	3966.28	2816.38	2659.16	2998.53	3083.46	3773.45	3172.22	3042.38	3423.61	3581.55
P30622;P30622-1;P30622-2	CLIP1-1_HUMAN;CLIP1-2_HUMAN;CLIP1_HUMAN	CLIP1	CAP-Gly domain-containing linker protein 1	19	1700.97	1862.61	2235.51	2375.05	1878.96	1558.27	3308.11	2011.5	1630.58	1847.91	2886.26		1444.73	3046.82	2059.47	1431.24	2299.29	1997.4	2368.02	1551.15	2125.96	1905.89	2122.12	1658.06	2224.73	1590.85	2038.34	1795.74	2087.92	1574.14	2346.25	1710.05	1933	2070.72	2297.29	2215.77	2434.86	2189.23	1591.92	2022.59
P30626;P30626-2;P30626-3	SORCN-2_HUMAN;SORCN-3_HUMAN;SORCN_HUMAN	SRI	Sorcin	6	12512.9	7747.9	10665.8	10371.7	10677.7	11839.6	7113.46	5874.31	10189.3	11742.9	13652.6		6760.39	9061.37	9058.33	13201.9	8743.89	11513.4	7701.4	9598.22	11933.7	6132.33	9125.18	11319	7459.13	7087.01	12262.3	10142.5	8500.58	7596.17	8027.62	11165.7	5936.65	8005.91	7219.31	9569.12	11123.9	7315.19	6685.31	10173.8
P30711;P30711-2	GSTT1-2_HUMAN;GSTT1_HUMAN	GSTT1	Glutathione S-transferase theta-1	1	816.395	635.346	860.903	317.786	687.729		1556.56		353.158					2064.33		789.99	877.485		1226.82		1299.98	1142.42	1268.33		1037.15	842.91				1380.34	1243.45	834.285	468.984		610.433	1194.41	965.637
P30740	ILEU_HUMAN	SERPINB1	Leukocyte elastase inhibitor	14	5731.91	6865.44	5842.16	5528.62	9026.89	6396.35	13643.7	8991.41	5014.04	2433.7	6956.7		3850.47	6990.85	8028.78	5119.33	4963.89	3555.55	7605.77	6863.98	8261.54	7494.02	11650.7	5401.51	4783.73	7935.83	7997.9	5640.94	5731.72	6725.9	8916.56	4660.03	7706.4	7336.58	4612.39	12455.1	5907.62	8060.87	4893.11	7860.67
P30825	CTR1_HUMAN	SLC7A1	High affinity cationic amino acid transporter 1	2	1002.81	1163.03	1460.72	1101.86	1104.5	570.494	1457.41	991.45	1404.35	1936.32	1327.7		1317.76	875.105	1750.27		1011.72		894.408	812.422	870.152	1400.97	970.717	994.929	951.428	851.957	1090.62	989.654	1790.52	600.275		987.387	937.749	1401.83	1355.63	776.792	595.394	1926.75	691.153	2028.96
P30837	AL1B1_HUMAN	ALDH1B1	Aldehyde dehydrogenase X, mitochondrial	4	888.534	985.349	923.821	840.915	945.72	1209.72	447.873	734.786	703.758	759.992	2166.65			1212.3	1234.03	574.243	1378.76	969.198	768.404	1422.56	609.765	659.273	816.756	814.325	1239.31	730.526	1027.05		986.563	991.433			876.534	773.101		979.579	593.034	987.894	637.028	689.471
P30838	AL3A1_HUMAN	ALDH3A1	Aldehyde dehydrogenase, dimeric NADP-preferring	9		3944.91	7069.08	1271.46	3474.82	1286.18	1742.19	3321.86	2314.48	2595.6	3128.4		1740.8	2731.69	2398.27	2992.63	1348.29	2114.17	2882.74	2104.58	4416.09	1910.19	3140.36	2908.44	1374.77	3578.41	235.122			2108.26	2610.78	1426.09	10490.8	6293.99	2468.77	4349.72	1871.77	7118.04	1267.3	1929.04
P30876	RPB2_HUMAN	POLR2B	DNA-directed RNA polymerase II subunit RPB2	14	2432.7	2348.79	2156.22	2609.74	2494.51	2162.46	1290.47	1936.12	2405.69	2520.82	1268.34		1156.51	1833.34	2272.4	1812.69	1783.08	1391.63	2462.5	2913.85	1962.68	2063.47	2682.34	1993.4	2253.68	1862.1	2497.88	2282.51	2356.07	2238.83	1799.5	1874.61	2021.57	2122.15	2585.92	1802.5	2302.24	2233.19	2187.3	1965.67
P31040;P31040-2	SDHA-2_HUMAN;SDHA_HUMAN	SDHA	Succinate dehydrogenase [ubiquinone] flavoprotein subunit, mitochondrial	8	15341.8	12054.9	14537.8	14380.9	22017.2	9561.05	11168.8	15852.3	15212.3	10681.2	17450.8		7569.34	8908.7	10967.5	9183.09	7407.93	10692.5	12758.2	7054.74	11133.3	9860.11	18088.9	9579.44	18429.9	8264.21	15813.1	15768.3	10288.7	21672.6	8870.94	17704.6	17424.7	19688.1	14098.9	8038.55	13260.4	10834.7	11681.9	14199.1
P31150	GDIA_HUMAN	GDI1	Rab GDP dissociation inhibitor alpha	6	1638.34	1936.84	1843.08	1778.9	1623.43	2214.61	2054.07	2172.47	1412.6	1794.26	1687.34		3774.23	2074.63	2262.53	1763.36	1408.93	1400.49	2809	1475.44	1071.8	1200.94	1743.19	1802.5	1689.2	1019.56	1698.94	1322.55	1596.32	1404.46	2422.38	1599.68	1754.02	1466.64	1536.81	2361.61	1517.62	1817.29	1346.19	1475.27
P31153	METK2_HUMAN	MAT2A	S-adenosylmethionine synthase isoform type-2	9	14896.5	18953.8	14227.7	17931.8	16217.7	15670.7	9487.2	17560.7	15506	14094.7	13772.8		10637.2	17158.8	12311.4	14734	12914	15722	14164.9	15330.5	17797.9	15927.2	19106.5	15408.8	13673.5	18706.5	16041.7	15224.8	16173.1	18006	22668.6	14262	17656.5	15683.7	10357.8	13543.4	11636	14121.4	15816.5	18299.8
P31321	KAP1_HUMAN	PRKAR1B	cAMP-dependent protein kinase type I-beta regulatory subunit	2	673.21	920.265		733.901	376.407	624.488	1019.67		676.652	465.828				546.445	681.222	705.059	471.752				247.638	678.191		592.96	462.642			578.006		406.48		805.414			767.125	474.072	821.6		547.292
P31327;P31327-3	CPSM-3_HUMAN;CPSM_HUMAN	CPS1	Carbamoyl-phosphate synthase [ammonia], mitochondrial	21	66976.8	71411.9	51511.3	103218	63851.3	76527.7	44917.7	68048.4	66795	62107.6	82947.1		82404.2	77819.2	89858.7	76204.4	69259.5	74496.1	86850.9	69212.1	57689.6	78072.2	91262	80835	111791	93323.7	104773	79028.6	51337.7	74724.9	69659.8	29681.3	87752.5	82566	70579.6	83274.2	97734.4	91498.5	58410.7	70910.5
P31350;P31350-2	RIR2-2_HUMAN;RIR2_HUMAN	RRM2	Ribonucleoside-diphosphate reductase subunit M2	10	15861.6	1175.75	2516.61	14084.6	16315.5	19364.9	962.089	3365.64	17940		2150.99		9472.9		11618.8	13751.8		2786.22	14856.5	2423.63	1317.36	13028.4	6354.31	1906.02	1133.9	15018.8	10238.7		1498.01	4789.83	2093.64	15893.2		3326.17	26676.5	5193.65	10163.4	6054.9		2555.13
P31483	TIA1_HUMAN	TIA1	Nucleolysin TIA-1 isoform p40	1	690.432		968.346	601.773	645.961			466.708	468.908	627.387				571.105		631.959	996.503		400.043	455.398	456.891	546.518		592.653	733.684	415.566	741.474	439.291	326.024	508.397	510.816	447.247		696.981	396.694	245.973	380.536			521.541
P31689;P31689-2	DNJA1-2_HUMAN;DNJA1_HUMAN	DNAJA1	DnaJ homolog subfamily A member 1	4	4414.35	5601.61	3629.37	3661.02	4756.04	3370.23	2642.4	3794.46	3388.88	3888.97	2002.89		2802.64	4726.22	3763.23	3543.06	4541.46	3788.52	3105.6	3879.87	5286.6	5219.89	3424.34	4357.13	3304.25	4466.1	3843.39	4328.73	3772.14	4297.19	4089.57	4968.15	4778.44	4671.43	2604.39	3423.22	4333.33	3582.36	5464.33	4017.02
P31930	QCR1_HUMAN	UQCRC1	Cytochrome b-c1 complex subunit 1, mitochondrial	4	8863.41	9367.42	6519.21	10300.6	11069.5	9846.35	9485.79	9071.13	11443.3	6536.58	10753.8		8871.77	8118.31	6995.63	7624.84	9787.81	8215.95	10583.1	8304.23	9079	6638.47	9606.34	10472.1	11992.9	10990	10032.9	7939.34	9168.07	12315.7	7727.88	8554.4	11249.7	9680.78	9274.48	9833.12	9054.43	9349.62	8365.71	7274.28
P31937	3HIDH_HUMAN	HIBADH	3-hydroxyisobutyrate dehydrogenase, mitochondrial	5	2439.69	1227.4	1953.26	2589.96	1838.37	1753.39	2015.84	1850.3	1362.05	1714.18	2259.55			1935.46	1439.92	2625.53	1131.92	1208.09	2080.81	1298.93	1486.67	2033.4	2066.79	1347.3	1762.95	2128.65	1387.96	1049.96	1554.27	1729.18	1386.27	1857.63	1287.14	1129.63	2041.25	2245.44	2006.82	1799.45	1093.35	1472.47
P31939;P31939-2	PUR9-2_HUMAN;PUR9_HUMAN	ATIC	Bifunctional purine biosynthesis protein PURH	18	12878.9	15230.2	11058.7	12237.3	14867.8	14003.9	7101.56	13634.7	14687	11985.4	9956.01		14544.8	13963.8	11895.7	11336.1	13103.1	13465.4	12352.5	13705.3	11826.9	10586.2	10147	13222.6	12266.4	13520.8	12998.2	13344.6	10496.3	14365.5	16274.1	11683.5	13362.3	10992.7	12198.7	13073.5	10990.3	11446.1	10729.1	13185.4
P31942;P31942-2	HNRH3-2_HUMAN;HNRH3_HUMAN	HNRNPH3	Heterogeneous nuclear ribonucleoprotein H3	6	12149.1	13787.2	13629.8	14698.5	11445	11244.4	11416.7	12060.3	10765.7	15057.5	12834.1		19206.6	13572.2	13242	9639.5	14125.9	12536.4	11386	13371.3	13348.1	11921.1	13202.3	14016.3	16969.6	11114.1	8328.8	11644.6	13689.3	13263.1	11139.7	11968.3	12931.1	12532.4	14747.8	10820.3	15367.7	12682.4	13154.6	13091.1
P31943	HNRH1_HUMAN	HNRNPH1	Heterogeneous nuclear ribonucleoprotein H	9	37138.5	38045.6	39049.7	47307.7	39222.2	40611.3	29513.1	34131.2	37837.7	40604.2	47291.8		40754.6	50253.1	43413.9	43523.1	46740.9	45547.6	37877.2	45385.6	38153.1	41705.8	38014.6	39979.1	39291.7	32730.8	36154	44112.1	50235	46357	32303.1	37757.2	38159.1	38967.9	39120.7	26259.8	47935.1	36267.2	43247.5	38505
P31946;P31946-2	1433B-2_HUMAN;1433B_HUMAN	YWHAB	14-3-3 protein beta/alpha	5	28690.3	32449.5	33239.3	32787.4	30921.4	33506.1	37364.9	33269.9	27920.3	30093.3	32036.8		31748	30854.4	34624.6	29165.2	27832.1	31306	37454.5	28252.8	33020.5	28730.1	32370.8	32342.3	24577.8	33206.3	30462.2	28856.6	26964.6	27177.9	39814.2	29996.8	37106.3	30621.6	30047.4	33737.5	28303.1	28642.1	28829.2	32036.1
P31947;P31947-2	1433S-2_HUMAN;1433S_HUMAN	SFN	14-3-3 protein sigma	7	52719.1	75116.1	81930	61419	62982.2	68427.2	95196.7	86121.3	67772.9	52685	86937.3		55790.4	53549.4	71092	52569.4	62693.7	59216	73132.7	51581.7	60464.5	55959	61960.3	55287.6	78920.9	71584.1	50048.6	54648.9	45638.6	61529.4	92770.4	59208.3	79881.3	58911.4	67062.3	49849.9	40652	62076.5	39419.2	56436.3
P31948;P31948-2	STIP1-2_HUMAN;STIP1_HUMAN	STIP1	Stress-induced-phosphoprotein 1	20	30541.4	25123.9	23676.3	23199.2	25687.2	25847.4	23809.4	26382.3	30117.7	31732.9	17997.3		22915.7	24363.5	21901.1	22505	24240.6	25758	24014.3	28978.9	26770	26566.1	24694.7	29331.6	26808.9	27784.2	28226.4	33566.6	29580.1	26313.1	28178.6	26013.1	27648.1	27559.4	21399.8	18284.9	26872.9	23890.4	35889.3	29058.8
P31949	S10AB_HUMAN	S100A11	Protein S100-A11	3	79251.8	105794	114618	104998	108753	94301.3	155511	112249	95352.4	73754.5	154150		96475.3	95555.1	109881	76833.6	87589.6	102437	103494	95673.6	107857	91577.2	129881	86069	103093	129116	101084	97494.6	92669	119136	116124	78833.2	107405	75146.7	107928	103949	78280.5	106145	81205	103817
P32004;P32004-2;P32004-3	L1CAM-2_HUMAN;L1CAM-3_HUMAN;L1CAM_HUMAN	L1CAM	Neural cell adhesion molecule L1	5	1327.41	1153.13	1134.26	895.26	901.495	994.265	1861.47	1698.15	2209.11	1616.27	1842.4			2304.11	2347.42	1007.78	2375.55	1438.05	2393.92	2130.32	1023.86	1117.85	1004.94	1358.88	1695.14	2291.82	1841.39	1738.98	1291.28	2002.75	1954.11	1965.46	1649.36	1401.88	1893.73	3534.44	1147.11	654.927	920.62	1737.59
P32119	PRDX2_HUMAN	PRDX2	Peroxiredoxin-2	7	31257	32119.7	25148.5	34556.5	29163.4	26356.7	25384.6	44240.5	31122.8	22977.9	26979.2		30780.5	23781.9	28801.3	47283	28050.7	29473.7	33992.4	23633.6	23265.6	29726.8	39551.3	21747.4	43563.7	33501.5	32828.7	28093.8	24739	26078.3	32462.4	29475.9	33670.9	32135.7	33022.5	34412.1	28707.2	26532.4	26074.1	31189.1
P32121;P32121-3;P32121-4	ARRB2-3_HUMAN;ARRB2-4_HUMAN;ARRB2_HUMAN	ARRB2	Beta-arrestin-2	2	878.635	706.841			582.216	488.02		517.255	394.143	811.659	740.228			763.104	609.499	514.062	948.264	1178.73		503.991	548.885	647.308			528.794	528.641	575.036		1042.29		878.391	423.324		446.65	361.534	278.888	924.756	864.475	376.052	693.313
P32321;P32321-2	DCTD-2_HUMAN;DCTD_HUMAN	DCTD	Deoxycytidylate deaminase	1		643.992			552.416	380.474	388.414	881.165								387.407		773.865		517.579	484.547				493.728	901.509				733.468		411.328	641.026		458.639	503.569			628.799
P32322;P32322-3	P5CR1-3_HUMAN;P5CR1_HUMAN	PYCR1	Pyrroline-5-carboxylate reductase 1, mitochondrial	7	2093	1772.53	2145.54	1530.37	3358.51	2854.17	875.266	2063.69	2084.35	2071.61	2692.64		2619.53	2276.2	1417.7	2593.51	2797.35	2224.33	1568.16	2179.86	2138.1	3036.16	2198.38	2685.95	3128.94	3385.82	2052.09	2318.53	2116.61	2772.65	1710.37	3192.69	1662.93	3852.56	2950.02	2566.12	2698.61	4243.75	1987.42	2038.47
P32455	GBP1_HUMAN	GBP1	Guanylate-binding protein 1	2		652.081	982.272		181.12		457.503	496.397	200.412		1186.68			1302.88		417.605		536.726	735.058		577.006		488.56		459.097		419.985		520.766	225.593		1032.34	372.675			66.7094
P32969	RL9_HUMAN	RPL9P9	60S ribosomal protein L9	5	22641.6	28284.5	30353.6	26036	22770.1	32636.1	25369.9	26234	32862.3	28085.6	11867.9			37349.6	46879.1	47342.1	30785.8	40977.3	34923.9	26171.8	41842.5	28047.7	27699.9	33901.9	23766	29757.4	33584.4	31565.7	20198.3	17811.5	22933.1	24118.6	18120.4	28476.5	45357.9	34322.1	30807.3	36854.1	25811.6	30903.9
P33176	KINH_HUMAN	KIF5B	Kinesin-1 heavy chain	24	2803.19	3437.22	2793.25	2933.23	2878.09	2740.81	3523.35	3467.86	2867.02	3233.34	2105.2		2896.92	3863.63	3470.4	2744.13	2800.21	2609.23	3089.68	3385.21	3198.19	2710.61	2709.62	3105.07	2363.3	3108.47	2897.63	2707.03	3254.34	2338.79	3699.07	2565.18	3690.81	2565.11	2440.45	3276.46	2752.85	2896.22	3090.83	3152.68
P33240;P33240-2	CSTF2-2_HUMAN;CSTF2_HUMAN	CSTF2	Cleavage stimulation factor subunit 2	7	3823.84	3788.84	3670.92	4799.41	3334.08	3181.36	4061.86	3657.99	3950.27	2480.11	2431.94		3473.85	3099.55	2991.6	2758.52	3571.04	3176.64	2757.18	3455.22	2930.81	3431.39	3582.36	4097.85	3900.27	3164.81	3710.22	4013.2	3609.75	4121.62	3022.17	3021.88	4128.66	4084.79	3845.38	3652.45	3317.51	3321.55	3182.22	3909.41
P33316	DUT_HUMAN	DUT	Deoxyuridine 5'-triphosphate nucleotidohydrolase, mitochondrial	4	14944.1	13596.3	16853.4	14625.9	16063.7	19746.8	11422	15713.7	18058.3	18259.4	10058.2		16276	19195.9	17062.6	16731	16575.9	15577.5	25611.9	14691.5	13388.2	15047.6	15837.5	15540	11888.4	19376.3	15776	15623.9	19728.3	16223.4	15023.7	12977.9	14804.1	17906.4	19540.8	11248.2	14965.6	12396.1	22429.3	16175.8
P33527;P33527-2;P33527-9;P33527-3;P33527-5	MRP1-2_HUMAN;MRP1-3_HUMAN;MRP1-5_HUMAN;MRP1-9_HUMAN;MRP1_HUMAN	ABCC1	Multidrug resistance-associated protein 1	5	881.679	1564.95	1529.13	758.621	699.312	694.095	625.008	824.9	784.712	1042.74	1552.26			480.909	668.707	431.936	632.407	1339.61	1074.01	893.654	693.61	844.422	1223.75	983.551	497.75	554.25	678.029	475.796		1018.02	746.201	584.19	1111.28	1004.02	791.699	1753.1	429.638	1396.67	754.074	1244.07
P33552	CKS2_HUMAN	CKS2	Cyclin-dependent kinases regulatory subunit 2	1	598.501	1207.86	1960.12	2515.95	2654.24	2263.48	684.956	1469.41	1255.11	1248.23			2049.09	2368.73	2116.51	2660.26	2528	3340.63	1022.1	954.775	2125.23	2936.18	2025.2	1125.77	2208.31	1885.33	4165.1	2090.62	955.991	957.783	3150.27	965.498	1792.68	2085.49		656.393	1969.07	1622.94	5221.13	2392.06
P33897	ABCD1_HUMAN	ABCD1	ATP-binding cassette sub-family D member 1	1					716.492			901.435							1208.77	549.568									472.644		885.123									1049.65		1247.12	1377.38
P33981;P33981-2	TTK-2_HUMAN;TTK_HUMAN	TTK	Dual specificity protein kinase TTK	3				237.381	365.891	499.853							358.761	401.721			398.615			436.809	465.602	657.226		370.762	295.938	484.097	351.166	550.419					272.979	700.573					386.671
P33991	MCM4_HUMAN	MCM4	DNA replication licensing factor MCM4	22	12695.8	8693.01	13125.4	10541.8	10550.1	11838.3	8447.7	11566.6	10190.4	8925.42	9928.69		9052.62	8496.39	8989.48	10056.2	7277.04	9125.54	11615.8	8985.02	10625.8	10794	7827.97	11234.6	11407.6	11077	11462.2	10150.8	8248.49	11936.3	7320.97	12613.8	10440.7	12277.1	9422.22	11435.5	8065.23	9991.96	9017.64	11242.4
P33992	MCM5_HUMAN	MCM5	DNA replication licensing factor MCM5	25	15823.2	12574.9	18390.9	13161.5	15916	19400.8	14915.8	14837.3	14968.4	15542.1	15907.1		16258.9	17155.7	14212.4	16695.4	13671.5	15140.2	19549.2	11854.6	14072.5	15840.8	14198.2	14182.6	15493.2	17235	14110.9	13638.5	11123.8	17207.6	13434.3	17103.9	14228.1	20145.1	18651.8	15385.7	15177.4	16178.3	15124.1	16015.1
P33993	MCM7_HUMAN	MCM7	DNA replication licensing factor MCM7	22	7988.24	5976.91	9191.22	6802.18	7467.45	9840.02	7295.47	7704.05	8005.34	7216.09	8080.8		8232.24	8964.71	7021.75	9236.69	7480.95	8268.7	9324.37	6529.81	6644.56	8629.67	7481.9	6642.94	8282.68	7956.16	8281.76	7603.99	6346.47	8490.39	7399.88	9188.16	7431.99	10431	8541.76	7609.82	8180.58	9381.88	7169.83	7908.5
P34896;P34896-2	GLYC-2_HUMAN;GLYC_HUMAN	SHMT1	Serine hydroxymethyltransferase, cytosolic	7	3759.33	4620.95	5240.04	3893.09	4654.65	4502.97	4718.26	5737.9	5282.76	3374.27	3991.39		5690.73	3391.21	3861.86	3360.38	4815.83	3801.59	5850.28	4449.23	4389.58	3108.66	4442.48	3451.61	4737.31	5123.58	3795.59	3353.25	3562.82	3601.62	4563.57	4436.84	3686.44	4536.6	5851.75	4065.35	4558.31	3832.05	4546.24	3212.86
P34897;P34897-3	GLYM-3_HUMAN;GLYM_HUMAN	SHMT2	Serine hydroxymethyltransferase, mitochondrial	15	17842.1	15641.3	13204.3	13482.7	16283.6	18123.3	17842.3	14501.1	15501.5	12185.2	16228.5		18725.8	16833.3	16015.9	10606.2	14524.3	19090.4	14383.9	14941.3	13740	19263.6	16965.7	14676	19183	13489	13166.1	17197.2	19347.1	17141.1	13170.7	19541.7	16470.9	16283.3	17916.3	12226.4	15965.7	18889.2	19048.3	17278.2
P34931	HS71L_HUMAN	HSPA1L	Heat shock 70 kDa protein 1-like	6	48984.4	49493.2	71001.5	69789.6	65465	42224.5	61034.3	43235.3	65556.7	49080.7	45792.1		37214.6	62222.7	48474	56654.2	51293.6	47236.4	54583.2	66107.3	53916.6	59174.2	39214.6	54163.2	45411.7	50809	54421.2	55198.2	59847.6	60361.1	62133.5	50812.1	51145.2	61287.6	45292.3	38078.6	40697.9	46707.4	75010.8	39244.5
P34932	HSP74_HUMAN	HSPA4	Heat shock 70 kDa protein 4	23	9448.8	10554.2	9128.02	9228.75	9993.53	8214.33	6819.32	8721.75	10425.7	10296.9	7349.42		9112.88	9340.32	10510.1	9657.08	9290.42	9203.11	9602.1	10407.3	12331.3	9493.83	9217.11	10363	8700.16	10136.3	10201.9	10052.6	10382.4	8750.89	10122.4	9902.72	9771.75	8372.94	8283.26	10225.4	10339.8	7911.71	10236.9	9244.88
P34949	MPI_HUMAN	MPI	Mannose-6-phosphate isomerase	5	1186.86	1342.29	1661.02	1488.3	1148.01	1371.94	1602.67	1698.68	1792.95	1137.57	788.094			2146.12	1214.01	1388.19	1654.66		1310.74	925.606	1283.18	682.555	1633.76	1218.05	1559.54	1543.75	1587.6	1804.46	1015.05	1060.1	1102.1	810.065	1071.08	1450.86	917.488	1455.18	1226.64	1632.88	1418.6	1313.04
P35030;P35030-2;P35030-3;P35030-4;P35030-5	TRY3-2_HUMAN;TRY3-3_HUMAN;TRY3-4_HUMAN;TRY3-5_HUMAN;TRY3_HUMAN	PRSS3	Trypsin-3	1	46560	82356.8	122090	172141	35204.9	39873.9	49018.1	40361.4	81959.8	63652.7	148745		29234.8	43558.2	52995.1	48233.1	47599.4	25531.2	40613.3	85637.1	58577.4	28582.1	86236.2	58058.4	27895.4	34993.3	38869.9	101912	88577	40732.8	53051.8	100563	82822.5	99797	34075.6	95599.3	101469	40177	15063.7	40118.6
P35221	CTNA1_HUMAN	CTNNA1	Catenin alpha-1	14	3099.43	2337.34	5097.31	3070.91	4728.07	5209.65	2729.73	7542.78	2569.37	4760.96	2911.41		1130.22	2365.82	5365.75	3201.23	2809.11	1664.72	5191.43	4027.97	5735.24	5463.73	3458.26	4342.59	4002.35	6144.36	5173.48	5255.24	4932.63	3461.66	3493.84	2943.3	5170.96	5353.58	2352.66	5395.34	2108.67	5160.22	5513.76	6146.81
P35232	PHB_HUMAN	PHB	Prohibitin	15	23970.8	21111.8	15225.5	23180.8	22077	21908.5	25952.3	18031.5	23522.8	22191.1	25943		18269.9	24244.4	20999.4	13773.3	20450	20786.4	19196.7	20642.3	15337.6	23084	21810.6	25153.2	21957.6	22783.7	24120.8	24218.4	29446.5	24808.5	20074.1	21804.3	19098.7	21513.9	16075.4	23575	30652.3	20330.4	28405.9	23447.2
P35241;P35241-5	RADI-5_HUMAN;RADI_HUMAN	RDX	Radixin	12	5556.91	6574.36	8749.09	7898.53	7714.85	8784.84	6593.46	7210.21	7019.66	8902.94	6837.58		10855	7482.09	6706.76	9933.92	9695.34	6700.89	9628.37	8790.92	13570.9	8433.56	8104.97	5455.53	7910.03	5820.57	8306.2	8783.39	7985.67	8986.65	6314.55	8007.45	6775.79	13391.4	13032.9	10543.1	7982.2	7834.65	5326.21	9729.8
P35244	RFA3_HUMAN	RPA3	Replication protein A 14 kDa subunit	2	5595.4	5302.55	6293.3	6553.66	5910.34	5981.77	8407.58	5707.67	5089.32	5022.8	5228.08		6164.71	5068.63	6500.44	6271.82	4129.53	5138.82	5531.89	6876.36	4504.62	6168.1	7042.7	5255.11	6712.67	6206.82	6354.52	4435.15	4307.39	6113.4	4135.12	4477.44	7599.88	4622.37	6422.31	3979.55	4877.03	5824.88	6160.2	4210.62
P35249	RFC4_HUMAN	RFC4	Replication factor C subunit 4	10	2998.16	2532.48	3704.61	3098.89	2985.98	3400.71	3235.28	2594.86	2624.8	2718.87	3702.42		3809.08	3045.23	2421.86	2918.06	2423.39	2778.5	3426.38	2157.79	2647.86	2767.37	2116.88	3103.64	3056.7	2214.34	2637.74	3002.6	2916.39	2801.8	2646.8	3652.7	2367.37	2710.2	3520.34	2265.01	2899.65	2495.85	2797.09	2576.26
P35250	RFC2_HUMAN	RFC2	Replication factor C subunit 2	6	2122.63	1843.94	2803.04	2480.67	2522.29	2864.75	2440.16	2288.56	2759.5	1591.8	3344.39		2947.32	2201.32	2212.55	2932.85	2375.14	2303.31	2686.29	1676.29	2207.64	2082.15	1398.35	2176.73	2619.14	1828.77	2468.51	2866.06	2038.19	2163.35	2366	2553.46	1835.38	2173.36	2706.56	1918.46	2271.71	2241.6	2326.61	2102.49
P35251;P35251-2	RFC1-2_HUMAN;RFC1_HUMAN	RFC1	Replication factor C subunit 1	4	927.96	857.838	1020.28	1090.53	750.002	947.787	456.083	662.128	731.197	1059.16	875.642			988.264	801.919	844.133	745.147	1844.12	701.793	763.312	684.092	305.915	520.143	682.74	1207.52	603.132	965.717	681.854		1030.46		684.984	716.199	836.532	784.987	799.716	801.57	758.09	608.854
P35268	RL22_HUMAN	RPL22	60S ribosomal protein L22	3	56902.4	59760.7	61500	59200.3	54777.5	59360.3	57301.1	50188.7	63513.4	59055.9	43964.6		58171.7	55384.3	61883.5	60480.5	57533.6	60718.6	54439.7	73663.5	56751.4	64213.5	58283.2	60802.3	51260.5	56149.9	58793	62793.1	59923.4	57030.5	50381.4	59432.8	51630.9	56425.3	57414.2	45012.7	54324.8	57063.2	60889.6	62162.5
P35269	T2FA_HUMAN	GTF2F1	General transcription factor IIF subunit 1	2	2121.29		1866.72	1595.13	1280.36	1038.61	1382.59	1723.59	1576.8	1002.64	993.829		2133.66			1081.43			2512.45	2740.86	2108.16	1301.29		2138.95	1550.81			2891	2437.43	1725.51	1241.68	681.183		1320.5	1365.32		924.497	857.631	1635.1
P35270	SPRE_HUMAN	SPR	Sepiapterin reductase	6	3650.24	2334	3475.27	3256.98	3115.83	3308.57	2871.44	3117.46	3756.87	2956.24	3689.12		1317.21	2512.33	2684.52	2986.12	4710.12	2407.37	2732.69	2960.9	3139.37	3174.46	3385.34	3766.38	3619.49	3262.14	3006.57	3563.23	3246.01	3199.03	2745.61	3149.77	2194.87	3456.82	2595.45	3359.31	3214.81	2911.4	2740.8	4023.5
P35527	K1C9_HUMAN	KRT9	Keratin, type I cytoskeletal 9	14	33500	59042.4	73747.9	117654	25576.5	27643.4	39815.4	38373.9	27220.4	30375.6	45697.9		49838.7	127152	23372.5	25734.3	21107.4	35223.9	47764.6	69986	50878.4	19645.1	37021.3	29631.7	28118.3	23129.7	23153.8	40120.8	53951.1	58131.4	57436	75450.8	31738.5	36587.8	28719.9	22751.6	41138.4	23552.3	19551	42465.7
P35573	GDE_HUMAN	AGL	Glycogen debranching enzyme	10	2090.52	1715.44	2238.93	2061.01	2080.9	2145.38	1570.42	2315.61	2152.29	1796.05	1839.5			1727.01	1105.8	1786.75	1968.55	3543.31	1677.02	1944.7	2490.5	1791.35	2631.52	1621.32	1983.93	2018.1	1935.96	2462.58	2151.9	2833.16	1974.4	1963.83	2350.59	2314.14	1307.06	2175.68	2316.1	2014.68	1766.53	1637.55
P35579	MYH9_HUMAN	MYH9	Myosin-9	55	9662.57	9143.7	8948.82	9848.88	9948.92	9638.01	13864.9	8831.03	7715.59	9858.09	17533.8		7477.29	9541.29	12197.6	11237.4	12262.1	16124.1	9297.69	10624.1	9848.89	10144.9	9527	7787.05	7890.61	9661.28	9077.72	9196.74	13303.3	10017.7	11196.5	9640.18	15263.8	10326.4	9619.81	10711.4	9416.39	10970.6	7269.66	8525.14
P35606;P35606-2	COPB2-2_HUMAN;COPB2_HUMAN	COPB2	Coatomer subunit beta'	15	4955.21	4366.63	4913.92	4002.37	5058.74	4971.07	7429.16	5661.63	4338.28	4724.85	4864.63		4048.12	6207.4	4668.44	6256.59	5262.85	3824.95	5029.75	3906.29	5806.58	5205.26	4012.89	4806.28	4654.41	4586.7	4780.56	4776.47	5586.27	5255.48	5867.83	4835.18	4746.18	5464.53	4319.53	5431.26	5398.06	4929.58	4144.12	4504.79
P35610	SOAT1_HUMAN	SOAT1	Sterol O-acyltransferase 1	6	23502.8	5118.31	12717.6	18798.5	17387.2	25722.4	10779.2	5267.37	16898.7	7740.38	16448.3		4591.57	11235.7	34460.4	29065.6	10257.2	22300.4	30782	21973.1	8839.74	16699	12526.3	19801.1	13993	25365.1	28529.4	15137.5	9061.49	17887.9	14702	23159.8	11039.1	24495.2	13899.3	14356	33944.1	17472.3	16790	20779
P35611;P35611-2;P35611-3;P35611-6	ADDA-2_HUMAN;ADDA-3_HUMAN;ADDA-6_HUMAN;ADDA_HUMAN	ADD1	Alpha-adducin	2	637.497			416.395	846.458	604.649		571.223	475.474	867.069			939.888		756.694	545.743	616.907			882.508	613.966	630.963			734.276		276.333			585.168	698.522	1039.71		595.375	134.695	572.738	762.053	411.308	609.438
P35613;P35613-2;P35613-3;P35613-4	BASI-2_HUMAN;BASI-3_HUMAN;BASI-4_HUMAN;BASI_HUMAN	BSG	Basigin	4	26082.4	36862.3	36806.1	26542.7	25769.1	27402.2	29239.7	31744.1	33746.8	36717.5	25608.8		24392.5	20580.3	24930.6	27127.9	22447.1	13682.3	27566.2	35087.6	30743	35765.8	31139.5	28185.9	35569.1	35334.9	32328.5	42477.7	34264.5	35830	30718.2	37567.6	27965	33980.1	34325	32987	34821.9	33730.2	35128.7	33321.8
P35637;P35637-2	FUS-2_HUMAN;FUS_HUMAN	FUS	RNA-binding protein FUS	4	23109.6	26969.3	29741.6	32849.6	26228.6	27164.4	30214.8	25716.5	26245.6	27702.8	23756.9		27881.1	28919.6	26721.5	29077.6	26767.5	19737.3	27002.9	26393.7	25144.3	26011.2	23955.5	26994.4	26934	22031.7	24692.2	24183.6	26027.3	23366.6	24092.6	20700.9	24849.4	27708.8	28547.4	19177.5	28830.7	24469.9	21650.1	26392.3
P35658;P35658-2;P35658-3;P35658-4;P35658-5	NU214-2_HUMAN;NU214-3_HUMAN;NU214-4_HUMAN;NU214-5_HUMAN;NU214_HUMAN	NUP214	Nuclear pore complex protein Nup214	15	2319.97	2907.73	2182.03	2674.93	2792.33	2267.23	1880.3	2264.8	2258.28	2063.58	2255.53		2658.23	3052.6	3301.29	3180.75	2304.62	1581.13	2810.71	1441.66	2333.1	1824.05	2815.74	2445.22	2610.54	2592.68	2444.62	3737.45	2475.62	2449.35	3923.92	3374.54	2904.13	1993.4	3070.1	1901.27	2498.04	2556.75	1883.26	2004.78
P35659	DEK_HUMAN	DEK	Protein DEK	9	6350.5	6910.57	6295.25	9146.67	9686.59	9872.53	11858.2	7138.35	7813.26	9946.96	8937.52		7735.73	7032.17	5168.19	7263.17	7074.37	6454.59	8552.34	8584.7	7277.42	7465.27	7130.18	8718.2	11850.3	7853.05	10821.8	8168.3	7966.97	7130.64	6554.99	8397.61	7236.43	8905.17	8528.03	6357.79	7651.9	7749.61	6069.31	7394.98
P35754	GLRX1_HUMAN	GLRX	Glutaredoxin-1	1	919.988	1251.43	567.415	300.17	1476.25	700.824	2173.67	1353.64	467.132	730.998	1034.25			839.272	1340.16	923.647	1042.45	505.477	685.417	581.718	980.944	1057.15	853.641	1209.68	437.595	270.405	947.926	595.514		524.67	1035.93	531.179	1652.28	565.869	725.557	2111.53	544.656	1966.29	928.425	671.174
P35908	K22E_HUMAN	KRT2	Keratin, type II cytoskeletal 2 epidermal	18	5972.69	9758.03	12979.4	22018.5	7841.56	5327.67	5952.79	18534.2	9243.38	5020.47	4715.03		9631.34	34804.9	3999.34	4238	9071.97	1997.42	8132.58	13427	12730.7	8226.57	8400.68	8052	4082.65	7743.11	3606.58	2547.35	9078.96	8473.4	10728.1	19745.3	13199.4	6926.65	5578.74	5271.83	23805.8	7735.12	3679.89	3338.39
P35914	HMGCL_HUMAN	HMGCL	Hydroxymethylglutaryl-CoA lyase, mitochondrial	1		1547.69	1174.78	1001.72	1353.41		2882.49	1171.61	1013.63	1597.8	1091.68				1951.13	1332.31	1888.01		720.04	1210.73	774.356	899.698	756.997		1365.22	777.626	1314.17	2192.28		1799.13	1040.86		1614.86	1274.29	1731.53			1532.95	558.623
P35916;P35916-1	VGFR3-1_HUMAN;VGFR3_HUMAN	FLT4	Vascular endothelial growth factor receptor 3	1		6689.68	5486.75	4176.63	7937.15	8022.94	5679.4	6136.09	9686.54	6337.77	1752.37		4168.1	2481.51	7929.66	6344.43	4622.6	4324.05	7332.61	8016.78	9711.6	9204.18		7093.48	7554.24	9436.73	8063.76	3044.17	4942.96	9802.48	9216.82	5192.75	8190	9731.88		6655.68	7449.95	8128.08	11525.9	4229.74
P35998	PRS7_HUMAN	PSMC2	26S proteasome regulatory subunit 7	14	9264.1	10268.1	7940.79	8235.72	9371.5	8216.82	11720.7	9844.79	9367.77	9770.49	7818.02		6850.77	9862.86	9118.88	11358.2	9965.79	9619.12	7603.39	10196.7	8952.31	8181.46	8505.57	10312.2	7092.34	9051.63	8885.34	10112.6	10421.4	11204.7	10471.7	9435.07	7583.38	7920.1	6404.43	7880.41	9702.53	7607.37	9043.17	10826.8
P36404	ARL2_HUMAN	ARL2	ADP-ribosylation factor-like protein 2	6	2037.39	2936.37	3611.32	2921.99	2928.29	2717.78	2449.77	3975.84	2700.96	3293.29	1795.91			3623.19	3900.27	2511.23	3334.78	4741.82	2526.05	2869.41	2263.05	3608.92	4144.83	3358.02	2604.13	2395.96	3430.42	2681.52	3434.61	2911.2	3561.63	2723.18	3414.48	3214.32	4257.12	3201.06	2646.5	2984.81	3967.1	3084.01
P36405	ARL3_HUMAN	ARL3	ADP-ribosylation factor-like protein 3	3	3704.81	3632.29	3363.15	3127.44	2885.9	2819.44	4288.17	2144.04	2676.95	3800.42	1744.99			4709.73	2590.15	3646.22	3049.21		4226.36	3298.97	2028.35	3176.19	2136.92	4435.07	5273.5	3121.57	2153.65	2437.51	2177.46	3835.12	3454.17	2892.35	4213.25	5043.22	3506.16	3464.31	2875.15	3480.04	2800.76	3414.57
P36406;P36406-2;P36406-3	TRI23-2_HUMAN;TRI23-3_HUMAN;TRI23_HUMAN	TRIM23	E3 ubiquitin-protein ligase TRIM23	1	3509.92	2348.27	2181.76	3515.63	3975.37	4090.07	2410.84	3200.75	3114.33	3494.32	1931.47			2332.96	2588.61	3245.83	2689.94	2669.88	2481.32	2793.54	2902.62	3766.18	2232.63	2439	3585.47	2744.05	4022.19	3923.98	3015.6	2235.09	4691.11	3182.41	3172.25	2446.65	3325.96	2999.78	3748.41	2904.16	3872.63	2591.82
P36507	MP2K2_HUMAN	MAP2K2	Dual specificity mitogen-activated protein kinase kinase 2	2	3019.94	3076.01	2729.9	2922.43	3178.52	3072.24	1937.55	2993.71	2654.6	2733.09	2654.5		4402.17	2605.23	3733.2	3700.9	2273.16	1044.97	3113.7	2948.02	3048.14	2640.62	2491.38	3224.48	2970.23	3083.82	2605.38	2215.78	1995.01	2017.11	4486.07	2869.29	3290.81	2311.51	3174.2	2939.33	2291.36	2765.95	1411.55	2668.36
P36542	ATPG_HUMAN	ATP5F1C	ATP synthase subunit gamma, mitochondrial	7	11933.6	11394.4	10871.8	12290.1	11259.5	12695.9	10522.9	12784.6	11300.9	10551.2	14870.5		13142.4	9650.92	11057	11905.8	10952.8	12747.8	11902.5	11677.9	9873.4	12105.9	12406.5	11224.1	9697.1	12926.3	12373.3	13317.1	10355	12281.5	11259.5	12991.6	10520.2	12368.2	10926.1	13680.5	13834.2	12910.5	10704.8	10711
P36543	VATE1_HUMAN	ATP6V1E1	V-type proton ATPase subunit E 1	6	2356.23	4387.82	2103.22	2096.45	3194.42	2833.4	4000.16	2964.08	3462.01	2946.51	4031.25		2961.49	3031.22	2330.48	2625.93	3639.83	1990.5	2641.65	2937.31	2655.23	2843.28	2603.98	2705.68	2532.37	3325.6	2171.12	2583.64	2442.98	2643.96	2935.68	3061.8	2845.67	3499.64	3319.66	2817.83	2755.83	2420.26	2836.03	2362.21
P36551	HEM6_HUMAN	CPOX	Oxygen-dependent coproporphyrinogen-III oxidase, mitochondrial	3	781.451	1361.92	1689.96	1156.7	1279.46	1080.2	1007.89	970.294	1337.81		1204.38			1253.58	1500.03	920.957	1347.23		918.843	1955.63	534.593	1092.41		1596.05	1576.67	1669.37	966.006	654.911	1127.42	898.538	1178.72	1770.91	1027.56	731.888	1160.09	1170.41	1088.84	1517.45	670.003	1117.27
P36578	RL4_HUMAN	RPL4	60S ribosomal protein L4	10	69700	67673.9	67492	61942.4	61470.6	67614.4	51485	61800.3	66225.1	66710.3	55424.8		62724.1	65819.3	62574.7	66452.6	67196.3	74758.2	59899.2	68944.8	64576.1	69061.4	67714.3	71907.1	53778.3	60649.8	59865.3	72486.2	70821.4	70165	55650.4	67895.7	61055.4	72931	63910.8	55518.2	69663.5	70535.5	67387.5	70838.2
P36639;P36639-2;P36639-3;P36639-4	8ODP-2_HUMAN;8ODP-3_HUMAN;8ODP-4_HUMAN;8ODP_HUMAN	NUDT1	7,8-dihydro-8-oxoguanine triphosphatase	3	1231.51	1598.98	1003.57	1084.43	1459.82	1347.57	1945.76	2009.32	1532.67	1205.85	1513.91		1385.74	1861.9	1291.78	1430.63	1919.15	2112.82	1684.03	1679.09	1334.84	1490.04	1245.1	1343.8	1453.82	1066.11	1686.03	1313.69	1390.95	1143.69	2393.38	956.243	972.392	1143.77	1666.46	1133.31	1498.95	1256.04	992.829	1662.08
P36776;P36776-2	LONM-2_HUMAN;LONM_HUMAN	LONP1	Lon protease homolog, mitochondrial	13	1893.16	1870.17	2587	2487.36	1977.02	2703.17	1797.88	1920.59	2199.32	2497.32	2382.87		3030.56	2069.26	2012.05	4708.58	1655.22	2582.56	2256.24	2057.35	2498.87	2423.17	2159.34	1808.98	3734.98	2714.68	2824.43	2589.66	2433.39	2581.52	1824.25	2911.3	2286.72	1843.82	2315.38	2863.13	2995.78	2592.96	2578.56	1776.78
P36871	PGM1_HUMAN	PGM1	Phosphoglucomutase-1	18	4801.18	4433	5697.77	3514.93	5072.4	6756.31	4766.8	5544.92	5290.64	4188.58	5447.03		6312.88	5103.14	5527.26	4289.69	4587.46	4867.51	6094.49	5078.12	5123.64	5021.17	5290.06	4178.28	5598.16	6279.75	5176.71	5257.5	3913.02	7282.66	6164.75	7165.6	6415.89	5251.44	4849.73	5732.39	4948.9	5329.87	5377.65	5105.81
P36873;P36873-2	PP1G-2_HUMAN;PP1G_HUMAN	PPP1CC	Serine/threonine-protein phosphatase PP1-gamma catalytic subunit	2	1895.24	2281.16	2138.32	1186.57	1394.22	1694.16	2567.65	2534.2	2428.13	3481.24	2653.82		2577.19	1922.34	1753.49	1364.93	1805.1	878.227	2146.45	2446.64	1308.02	1779.85	1980.21	2765.57	1953.38	2630.48	2076.55	2249.95	1168.48	1950.52	1796.13	1543.14	1079.41	2259.92	1238.02	1275.35	2337.71	2504.46	2878.07	2607.16
P36915	GNL1_HUMAN	GNL1	Guanine nucleotide-binding protein-like 1	3	969.581	831.133		1169.93	1577.53	971.617	2178.55	1619.05	1232.69	1429.53	1561.12		1814.01		1059.66	1352.1	1449.49	1176.42	973.078	1554.18	1537.38	833.315	1035.23	1185.99	1538.95	993.244	937.757	1123.06	960.173	1550.87	1221.5	993.453	1400.61	1443.56	2118.15	1605.79	1165.16	1131.14	901.97	1364.01
P36952	SPB5_HUMAN	SERPINB5	Serpin B5	6	11241.8	10429.2	17842.8	7476.61	8101.77	12487.1	9086.04	13104.6	6977.59	9616.12	6191.56		9552	9427.27	7798.92	23865.4	8198.26	14630.8	16073.4	9924.9	16829.5	12614.7	18023.1	6450.07	3456.13	13787.2	8206.4	5763.67	7149.97	8007.5	11807.3	12536.1	13528.1	10712.4	10248.9	20208.3	6454.49	11691.4	6536.01	10025.5
P36957	ODO2_HUMAN	DLST	Dihydrolipoyllysine-residue succinyltransferase component of 2-oxoglutarate dehydrogenase complex, mitochondrial	7	3157.8	3500.3	4103.34	4236.27	3062.83	4280.77	5439.76	4084.64	2689.18	3504.19	3933.32		3397.89	4088.49	3760.08	5241.32	3159.46	3188.47	5745	3723.12	2481.99	3908.91	3014.2	3029.43	4859.37	3437.52	2921.54	2236.38	3114.63	2571.38	3173.63	3365.55	5625.91	3027.64	2616.78	4344.42	2857.59	3936.63	3453.14	3262.17
P37108	SRP14_HUMAN	SRP14	Signal recognition particle 14 kDa protein	5	5722.22	4836.82	6470.64	7462.57	6215.99	7009.86	6686.54	5192.17	6367.57	6962.66	5695.46		7175.44	8567.79	6183.11	7277.63	7549.49	5042.15	7117.44	4415.93	5595.14	5751.07	5571.17	5605.73	7925.23	6316.24	6009.46	5174.9	7205.22	6004.96	5347.6	6475.55	6397.7	6634.61	7094.28	6062.26	7325.05	6769.38	6314.72	6236.17
P37198	NUP62_HUMAN	NUP62	Nuclear pore glycoprotein p62	4	2997.13	3374.78	2861.14	2894.58	3437.35	2917.48	1857.45	2909.89	3577.02	2949.73	3045.71			3908.6	4129.94	4299.08	3336.75	2304.74	3224.51	2794.19	3128.55	3124.24	2636.61	2461.55	2914.62	2555.36	3574.98	3230.85	2937.09	2284.02	3500.46	3296.28	3122.46	3972.64	3899.34	3148.7	2851.43	3564.45	3332.77	3256.78
P37235	HPCL1_HUMAN	HPCAL1	Hippocalcin-like protein 1	3	1956.81	4040.52	1912.62	2749.12	2699.09	2176.5	2589.57	3657.34	1420.93	3566.42	3487.54			3400.02	2775.54	2847.03	2435.24	2888.88	2873.91	2407.78	1969.32	3056.34	2277.77	1953.28	2090.05	3026.66	2472.24	3276.73	1392.98	2641.92	3123.66	2919.66	3767.72	3802.41	1527.5	4559.73	2323.28	3478.22	3150.72	2737.33
P37268	FDFT_HUMAN	FDFT1	Squalene synthase	4	862.812	1449.1	410.677	992.73	938.414	814.116	720.554	1340.58	808.323	1388.42	656.445			1660.96	1155.65	1229	1299.7	1165.16	847.197	1238.24	1269.42	1003.45		1004.81	625.23	612.164	2016.6	1191.5	1214.63	893.716	1741.08	790.839	705.275	1020.09	486.754	1001.75	1348.4	1049.86	974.259	664.111
P37802;P37802-2	TAGL2-2_HUMAN;TAGL2_HUMAN	TAGLN2	Transgelin-2	7	45964.7	43922.9	46011.8	42295.5	49876.4	46268.1	50430.4	41695.1	40733.5	43756.4	46479		52759.5	42745.1	50603.8	40423.6	47102.2	32326.8	44636.5	41418.8	44561.1	37418.9	46379.3	42430.3	32498.7	42526.1	42871.4	39915.3	35658.1	47589.1	48815.6	34987.8	62363.6	40738.1	51037.7	57661.8	35661.6	40254.6	36118.4	55568.5
P37837	TALDO_HUMAN	TALDO1	Transaldolase	9	17357.8	19640.4	23155.5	18060.9	23641.5	19806.9	33446.6	15436.3	20672.5	16767.9	28825.7		25072.4	20014.7	22460	19180	23293.2	21741.9	22414.5	19351.7	22302.9	20973.6	25851	19446.5	16170	20144.6	17406.4	15013.3	14724	20503.5	20504.6	19944.9	25430.5	19799.5	26897.6	26593.1	17295.7	18028.4	17147.1	20484.6
P37840;P37840-2	SYUA-2_HUMAN;SYUA_HUMAN	SNCA	Alpha-synuclein	2	690.046	338.57	234.548		262.115		597.448			365.165					573.162	742.694	287.252		424.924	157.225	752.993	310.905			649.567		629.814			377.842	438.643	746.789	729.585	401.262	432.603	971.295	743.73	472.201	702.268	881.999
P38117;P38117-2	ETFB-2_HUMAN;ETFB_HUMAN	ETFB	Electron transfer flavoprotein subunit beta	11	12365.5	15408.6	18027.8	16199.8	17365.5	16171.2	14350	16824.3	17278.4	11261.6	14185.7		21302.6	13730.9	12764.7	15872.9	14456.6	13751.2	17139.4	13628.2	14454.4	15891.7	16923.8	14224.1	17271.3	17079.8	17090.9	14980	16536.4	17199.2	14845.9	18581	16781.6	15283.7	16041.8	16565.4	16746	17811.8	13334.1	14579.7
P38159	RBMX_HUMAN	RBMX	RNA-binding motif protein, X chromosome	11	22311	22108.5	25186.1	27743	22754.5	22793.8	22540.6	20434.1	21928.2	23551.9	16251.8		23420.8	23266	20876.8	18945.8	17724.8	16083.8	23997.1	24348.1	22877	24447	21465.1	23969.4	25733.4	19843.7	24515.3	24444.9	25635.6	25148.1	19328.5	21200.6	22258.6	24129.3	25249.3	17794.7	23364	21678.6	22858.9	22904
P38432	COIL_HUMAN	COIL	Coilin	3	1132.08	916.764	781.228	1115.07	654.023	846.853	325.623	1140.47	862.533					2331.16	504.218	780.062	970.866		941.633	819.86	1029.78	684.373	894.563	648.202	764.924	578.593	623.612	1384.84	803.96	1146.79	645.387	1104.09	414.869	1098.28	992.584	698.083	991.16	853.32	883.107	711.812
P38606;P38606-2	VATA-2_HUMAN;VATA_HUMAN	ATP6V1A	V-type proton ATPase catalytic subunit A	17	8453.07	10413	8800.15	6560.68	8469.96	9040.97	13906.3	8720.63	8384.67	7168.58	8113.23		6735.44	8746.79	8316.78	9073.56	7781.28	7363.19	10680.7	8776.74	7778.72	6859.03	7772.62	6272.5	9352.2	10058.2	7541.66	8898.83	7774.87	10279.2	8115.74	8830.42	7188.94	6488.35	8149.28	10800.9	8680.37	8305.61	6269.37	7492.12
P38646	GRP75_HUMAN	HSPA9	Stress-70 protein, mitochondrial	24	40828.8	40755.5	33661.2	38836.5	43090	39200	33707.2	38843.7	42299.2	32588.8	45175		34548.3	38009.5	38444.5	39241.5	35549.9	35612.4	40121.9	41174.5	37578.2	47655.4	45993.4	43966.7	42001.2	43255.8	43320.5	38866.3	41681.3	42688.9	40739.6	40047.9	34295.7	37793.1	39526.4	41864	41009.5	42399.5	41978.1	37723.5
P38919	IF4A3_HUMAN	EIF4A3	Eukaryotic initiation factor 4A-III	17	19163.9	18596.1	20638.9	18540.2	18764	17295.8	14759.5	19277.1	23279.3	20511	15926.7		16484.5	17604.6	16721.9	16237.4	19314	19159.2	17698.3	18746.5	15469.9	17520.7	16787.3	18773.2	17374.5	20814.4	19617.4	24427.8	20598.4	18564	14091.9	14345.1	15967.8	15707	18010.7	17218.7	24173.2	20685	27642.5	20622
P39019	RS19_HUMAN	RPS19	40S ribosomal protein S19	5	44425.9	41058.3	42893.5	38046.5	38871.4	41707.6	35319.7	41579.2	44009	41264.2	32749.3		37161.1	42097.9	38181.6	40296.8	36318.1	31903.8	40233.3	39130.4	44932.6	41601.2	42517.7	43131.9	35109.9	37186	39822.7	42733.4	44643	41728.3	38546.2	43281.5	40174.1	42920.9	41096.9	36035.4	42886.7	42930.8	33516.6	41779
P39023	RL3_HUMAN	RPL3	60S ribosomal protein L3	8	38387.7	36869.4	26187.4	29214.4	35396.2	33891.9	26970.5	31043.3	36379.6	28586.4	42399.8		16170	23222.2	24360	26369.5	39147.5	38889.1	30785	32721.8	28468.3	38776.5	33581	33233.6	23297.3	29265.9	27365.4	30738.3	43240.2	35175.2	27648.2	31178.1	35458	35197.2	29113.9	23850.6	35885.6	25400.1	32585.5	29201.3
P39656;P39656-3	OST48-3_HUMAN;OST48_HUMAN	DDOST	Dolichyl-diphosphooligosaccharide--protein glycosyltransferase 48 kDa subunit	8	6462.42	6286.67	7366.05	8688.64	6900.69	7883.42	7868.37	7584.45	6763.16	6183.19	10442.7			6311.37	8402.46	9275.87	7887.71	7178.84	6762.31	4557.36	6764.59	8557.61	8852.72	6860.31	6881.58	9441.25	6056.04	6919.71	6711.25	8195.93	7464.6	9495.53	9333.63	7136.82	7941.68	12106.4	7228.96	7947.88	5253.85	6437.81
P39687	AN32A_HUMAN	ANP32A	Acidic leucine-rich nuclear phosphoprotein 32 family member A	7	24172.8	23101.1	22421.5	23378.5	22113.8	25518.2	27135.1	21360.1	25273.4	25343	13731		24903.9	20136.1	18795.8	17781.9	23395.5	22276.7	29403.5	26267.9	25995.8	23745.5	22396.4	28448.2	28227.3	25894.6	29103.9	26038.5	26047.8	23515.5	23962.3	25713.1	22453.8	24941.9	25242.3	23763.1	26640.1	23994	40482.8	25826.9
P39748	FEN1_HUMAN	FEN1	Flap endonuclease 1	6	17979.3	12876.5	19317.4	19957.3	14040.8	19996.3	19329.2	15076.9	14184.6	15618	20835.3		21633.1	16599.3	16908.2	16900.8	17158.3	15037	23656.1	16016.1	13827.7	15259.2	15322.2	15189.7	19833.7	15896.7	15809	13103.4	15158.7	14475	12955.3	20068.5	16311.7	17355.9	22039	18771.5	17762.3	14987.1	15626.9	14001.5
P40121	CAPG_HUMAN	CAPG	Macrophage-capping protein	7	3852.52	7682.95	10012.5	12596.2	7416.64	8535.11	9911.43	10867.4	6408.5	6834.32	12917.6		3253.78	10393.9	8024.61	7780.97	7514.05	7937.45	9057.67	6996	11777.7	6965.85	7766.48	5540.09	8838.18	10267.3	8825.2	5106.81	7429.54	8159.62	12184.8	8457.7	8812.76	8307.36	12861.5	17998.7	6475.26	5527.44	3110.86	5701.53
P40123	CAP2_HUMAN	CAP2	Adenylyl cyclase-associated protein 2	3	788.44		882.251	906.239	668.049		1237.71	912.973						873.964				1032.73	795.959	1461.01	981.291	450.331		475.739	348.974		1109.29		956.157	742.115	1360.06		1056.85	1402.77		739.821	925.042	612.24	1005.08	1091.54
P40222	TXLNA_HUMAN	TXLNA	Alpha-taxilin	13	2982.93	3387.94	3801.38	2141.14	2991.15	3427.13	4382.32	2795.25	3024.12	3176.05	2881.49		2957.09	3452.34	2682.48	3051.43	3458.02	3367.33	3050.91	3471.92	3673.35	3423.7	3362.8	3811.6	3960.24	2580.31	2886.79	3230.58	3755.96	3292.14	2544.46	3171.55	3820.24	3725.03	2966.65	2151.28	3630.54	3255.27	3688.42	2760.11
P40227	TCPZ_HUMAN	CCT6A	T-complex protein 1 subunit zeta	18	27939.5	25474.3	22856.4	23721.4	22937.5	22473.3	26545.3	24905.2	27305.8	23680.7	26308		17655.3	22854.5	27486.8	24519.9	25125.2	33260.6	25335.5	27688.9	27652.9	27808.2	24394.1	30938	23239.9	25133.4	26749	28745.6	26594	24455	24644.5	27161.4	17519.8	23641.2	20718.9	23357.4	22110.4	24100.1	34751.3	26397.7
P40261	NNMT_HUMAN	NNMT	Nicotinamide N-methyltransferase	3	3078.57	3654.68	3400.19	5694.15	4160.25	4251.2	9905.84	4718.38	3357.96	1603.67	4449.73		4509.89	2520.54	3028.46	3838.04	3170.15	3602.88	5326.77	3131.94	6220.49	3870.89	4231.1	2907.75	5990.29	4037.55	3308.88	3051.25	3552.93	4401.23	4887.78	3266.31	4450.66	4818.69	4601.31	5648.28	4175.7	4422.81	2427.4	3379.87
P40429	RL13A_HUMAN	RPL13A	60S ribosomal protein L13a	2	39908	36812.1	40171.5	35597.9	36962.2	36920.4	30326.4	39031.9	39718.3	40515.5	22110		28489	40053.2	37168.3	41367.5	38288.5	42266	36009.5	31439.1	37079.4	40479	39944.8	44906.1	32152.2	37579.9	38298.7	41988.6	35833.3	36835.6	32486	35334.5	37279.5	41688.6	38776.6	33115.8	44837.6	43885.6	36522.3	39768.4
P40616;P40616-2	ARL1-2_HUMAN;ARL1_HUMAN	ARL1	ADP-ribosylation factor-like protein 1	5	5514.21	6143.26	8110.04	7310.56	6755.18	6644.9	7196.9	7005.28	7722.34	6209.05	5058.23			5802.91	3516.76	4050.13	6431.81	5036.43	8633.32	7671.41	6134.68	6626.86	7068.27	6031.37	6068.37	6032.87	7327.99	7078.45	6387.01	6087.99	6379.59	6665.58	7610.22	6464.76	6254.9	6619.56	6997.12	7350.82	6710.42	7396.87
P40692	MLH1_HUMAN	MLH1	DNA mismatch repair protein Mlh1	3	1866.68	1552.84	2064.37	1873.22	1595.36	2382.88	1314.72	1780.32	1428.24	2307.75	1934.4				1164.89	1340.95	1900.45	1819.94	1394.34	1602.43	1344.56	1807.2	1383.38	1755.84	1460.59	1436.26	1514.19	2161.63	1283.59	715.249	2043.7	2212.59	1143.73	1747.37	1364.05	1753.64	1564.87	2170.46	1286.83	1453.64
P40763;P40763-2;P40763-3	STAT3-2_HUMAN;STAT3-3_HUMAN;STAT3_HUMAN	STAT3	Signal transducer and activator of transcription 3	11	2502.19	2669.18	2753.64	2328.05	2645.73	1684.45	3229.7	2781.99	2259.77	2556.93	2625.77		2981.88	3762.68	3046.04	2903.67	2085.07	2904.33	2258.81	2651.26	3471.05	2250.56	2979.32	2406.81	2987.29	2775.21	2317.02	2884.57	3081.14	2434.87	2721.88	2801.7	4395.26	2462.48	2601.29	2574.55	2356.65	2351.36	2460.41	3053.68
P40818	UBP8_HUMAN	USP8	Ubiquitin carboxyl-terminal hydrolase 8	3	958.957		1240.37	987.282	751.874	1249.6	2100.04	1432.74	1445.75					920.468	1072.08	1018.42	970.578		1463.71	1116.63	1144.37	1176.59	770.898		913.594	893.674	1016.32	1398.77	1039.81	922.587	783.678	1125.74	1411.91	1466.47		491.155			1601.8	991.874
P40855	PEX19_HUMAN	PEX19	Peroxisomal biogenesis factor 19	4	1855.72	1545.15	1798.49	1635.32	1999.4	1672.68	1867.82	2135.89	1338.07	2369.17	1409.75			2320.55	1822.82	1601.26	1330.61	1371	2077.64	1680.5	2048.11	1465.62	1600.07	1700.84	1437.96	2152.46	2055.28	1540.45	2091.47	1650.79	2915.63	2157.08	1716.92	1426.58	1476.3	2978.11	1363.1	1742.9	1761.91	1463.63
P40925;P40925-3	MDHC-3_HUMAN;MDHC_HUMAN	MDH1	Malate dehydrogenase, cytoplasmic	6	30788	29051.3	29465	40099.9	27391.2	33638.9	18976.9	29345	26011.6	24205	29879.8		22849.2	24773.3	34439.7	27838.1	33549.6	28015.9	34940.8	27317.1	36103.1	29682.4	28372.6	27187.8	34246.4	34326	31370.1	27661.9	26198.1	26835.1	30212.6	26577.5	29513	31273.9	29498.5	33397.7	27591.2	25929.3	25717.5	30449.2
P40926	MDHM_HUMAN	MDH2	Malate dehydrogenase, mitochondrial	11	29497.8	26528.6	23727.1	29208.6	29587.3	26622	41719.1	23160.7	30852.8	28275	34902.3		36275	27702.6	25025	44734.8	28767.7	27491.2	30611.6	30114.3	24760.7	24848	28123.5	24335.8	44665.8	26385.7	27153.3	27591	27802.5	35727.4	25371.7	30289.1	18220.6	27972.1	23971.1	27059.4	32431.7	30345.7	32418.6	24374.9
P40937;P40937-2	RFC5-2_HUMAN;RFC5_HUMAN	RFC5	Replication factor C subunit 5	7	3807.89	3252.71	3654.72	4513.5	4384.52	4004.28	3280.33	3330.61	3738.14	3180.05	2329.33		2956.92	3578.29	2583.89	2918.28	2965.44	3044.77	3906.7	2873.18	2832.24	3628.52	2089.01	4027.64	3971.19	2551.35	3319.57	3634	3713.77	3927.66	4000.83	4337.48	2562.71	4115.55	3855.82	3306.18	2835.48	2921.41	3112.57	3161.39
P40938;P40938-2	RFC3-2_HUMAN;RFC3_HUMAN	RFC3	Replication factor C subunit 3	6	2835.08	2517.12	2491.05	3156.54	2844.53	2637.07	2021.53	2770.38	2611.93	1995.23	1771.64		2337.84	2548.02	2431.66	2798.66	2199.52	1824.34	2678.56	2189.56	2654.11	2412.97	2416.77	2624.91	3147.82	2541.27	2641.73	2426.22	2522	1908.51	2676.07	1594.31	1629.15	2135.22	2334.81	2133.11	2300.12	2309.72	2127.21	2461.21
P40939	ECHA_HUMAN	HADHA	Trifunctional enzyme subunit alpha, mitochondrial	18	7252.11	7612.64	8695.28	10941.8	8217.3	7478.98	9386.62	8554.64	7387.42	7479.43	8532.05		5785.14	7605.05	5682.78	6937.53	5538.77	6201.45	7894.11	8330.38	6632.32	7724	6876.83	7420.3	9808.49	7068	6953.72	7359.99	7272.36	7183.59	7039.43	6695.96	8045.61	9275.37	7641.35	8512.99	7833.21	9121.32	6423.84	6331.25
P41091	IF2G_HUMAN	EIF2S3	Eukaryotic translation initiation factor 2 subunit 3	10	11240.3	11887.6	10316.8	11444.4	11562.4	10419.1	13229.9	9836.53	10850.8	10013.9	9144.33		8655.53	9383.43	10383.3	10119	10185.2	12278.9	11816.4	10846.6	11254.5	11662.9	10989.9	11253	10978.1	11097.9	10805.1	10519.1	10890.5	11485.8	11620.8	10489.9	12207.3	10918.1	10881.4	10697.1	10341.1	11644.9	11226.1	11881.2
P41208	CETN2_HUMAN	CETN2	Centrin-2	3	1621.49	1610.59	1552.58	2060.15	1328	1267.69	1305.1	2248.43	1734.32	1379.34	1236.33			2018.07	2147.7	1565.22	1739.17	1642.29	1408.32	1318.52	1027.79	1386.31	1263.21	2086.52	1092.27	1408.92	1129.28		1889.6	1914.78	1984.77	1640.76	1670.77	2223.75	1703.47	1489.3	825.57	1891.83	1269.25	1357.36
P41214	EIF2D_HUMAN	EIF2D	Eukaryotic translation initiation factor 2D	4	1502.66	1960.11	2028.56	1682.24	1818.53	1693.36	926.771	1518.04	1455.95		1673.82			1458.58	2760.71		2539.99	954.606	1756.82	688.212	1396.6	1570.96	1075.04	1604.71	1279.88	1411.96	1105.13	1901.39	2025.11	1150.46	979.932	1626.88	1743.77	1164.56	1665.67	2528.36	1220.05	3731.61	1581.7	1867.84
P41223;P41223-2	BUD31-2_HUMAN;BUD31_HUMAN	BUD31	Protein BUD31 homolog	1	3097.35	2630.83	1437.22	3166.27	2107.49	1847.57	1886.91	1414.36	2469.74	2001.4	2037.66			1132.95	2382.53	2770.02	1663.26	2191.27	2412.61	1903.16	1956.12	2120.39	1398.29	1463.5	2026.83	2319.69	1873.69	2033.94	2286.13	1711.21	2648.69	1975.58		1635.55	2452.66	2176.11		1594.84	2090.22	1577.46
P41227;P41227-2	NAA10-2_HUMAN;NAA10_HUMAN	NAA10	N-alpha-acetyltransferase 10	7	2985.38	3143.28	2732.95	2949.25	2965.77	2798.12	2157.43	2669.84	3581.42	2476.82	3450.95		2453.77	2145.55	2488.17	2927.23	3140.44	2320.16	2669.86	2805.29	2941.7	2643.28	3207.57	3050.12	3032.59	2822.56	2654.97	2510.47	3168.69	2816.68	2691	2529.82	2370.66	2483.99	2820.55	2251.1	2278.71	2870.11	2366.27	3954.52
P41236	IPP2_HUMAN	PPP1R2	Protein phosphatase inhibitor 2	4	1633.24	1332.09	1748.36	2343.39	2500.57	2218.09	1967.46	2368.29	2389.04	1690.35	1335.59			1817.47	2208.93	1588.81	2338.65	2095.49	1707.69	1918.54	1533.11	1682.85	1896.53	2432.38	2241.06	2072.47	2239.55	2090.2	1630.75	1980.9	2115.45	2381.65	1802.11	1814.64	1746.2	2298.17	1834.98	3167.84	2516.53	1967.64
P41240	CSK_HUMAN	CSK	Tyrosine-protein kinase CSK	7	939.631	1041.91	1756.5	1247.61	998.173	1255.85	1555.91	1552.2	1219.95	1260.01				1224.84	1373.57	1107.54	1108.3	1158.91	1498.46	1228.16	1527.06	1135.72	1248.77	1791.35	1404.61	1006.31	1407.88	1537.25	1234.96	1032.04	1238.11	1457.43	1479.98	1738.16	987.561	1089.96	1040.83	1528.21	1811.28	1221.92
P41250	GARS_HUMAN	GARS	Glycine--tRNA ligase	19	11217.8	8759.13	9183.1	8486.44	10454.9	10672.7	15037	11270.4	9300.54	9017.21	8595.42		10711.2	8436.62	10624.7	14835.3	11488.9	11215	10476.9	10405.4	8976.59	11361.1	11558.2	8181.41	9929.83	10800.4	8671.72	10143.2	11473.4	9720.74	10738.6	10351	7314.35	10766.6	12733.4	8752	9944.3	11353.3	9499.32	10881.3
P41252	SYIC_HUMAN	IARS	Isoleucine--tRNA ligase, cytoplasmic	24	6659.49	7360.51	8393.66	6675.73	7420.37	7855.73	6081.68	7536.73	6327.29	7182.88	5433.61		9755.55	4025.69	7143.66	9302.92	6500.36	7006.23	7861.23	7971.6	7796.77	8068.14	6301.85	8228.29	7454.17	7253.43	7011.68	7427.69	7645.16	7994.91	6330.17	7112.1	7822.8	7694.46	9761.14	5257.78	7756.29	6897.1	7225.49	7455.97
P41743	KPCI_HUMAN	PRKCI	Protein kinase C iota type	3	1575.91	1465.1	847.942	1507.06	1588.99	749.149	1200.72	1561.81	877.241	1314.5	770.78				269.037	949.585	1299.02	1055.24	1409.28	1175.39	1096.83	1656.44	493.884	1620.39	1216.2	1061.75	1293.88		810.015	1271.36	1335.71	1144.6	885.09	1310.39	766.94	1490.68		436.108	1348.16	1394.43
P42025	ACTY_HUMAN	ACTR1B	Beta-centractin	2	1125.67	1298.52	1486.42	1306.04	1167.28	1124.54	1443.76	1297.02	915.72	1004.11					612.079		1510.05		1486.5	1281.97	1372.92	910.996	851.31	1178.61	1565.13	605.162	983.181	1271.36	1665.53	1168.5	1147.83	2174.6	1363.19	1018.23	1373.11	953.506	715.117	978.846	603.88	1561.74
P42126;P42126-2	ECI1-2_HUMAN;ECI1_HUMAN	ECI1	Enoyl-CoA delta isomerase 1, mitochondrial	4	5198.7	6338.49	7358.56	7542.15	6847.91	5287.03	6081.16	5845.36	8623	4482.9	6638.12		7705.62	8861.29	3433.09	4317.1	6974.74	3444.87	3571.78	4826.18	8089.2	4777.46	6347.51	6636.93	7809.25	7546.7	3988.49	5288.5	6269.25	7414.38	6013.3	5182.15	6512.38	6529.15	7783.96	4292.28	5384.15	6768.38	5319.58	4337.42
P42166	LAP2A_HUMAN	TMPO	Lamina-associated polypeptide 2, isoform alpha	3	5755.72	4513.91	6203.95	5168.04	5039.64	5393.27	4909.36	3958.31	3794.35	6618.04	4876.89			6040.68	5202.6	2740.46	5819.26	5996.44	5736.25	5303.69	5077.85	4594.9	4268.5	4657.06	5288.76	4690.95	6072.59	5962.91	5868.76	5944.6	5293.17	6255.92	8054.5	4498.22	3926.53	5220.84	6118.83	4656.34	6408.04	3789.78
P42167	LAP2B_HUMAN	TMPO	Isoform of P42166, Lamina-associated polypeptide 2, isoforms beta/gamma	13	13103.5	11149.7	9912.12	13046	10678.5	11271.2	12773.1	10234.4	11480.5	12638.8	10316.2		8238.62	13038.1	11352.1	6566.48	10641.2	8122.21	11899.9	13099.5	10619	12527	7488.7	11805.1	12424.8	10528.9	11013.7	10848.2	13259	10804	9125.2	11827.4	12655.9	11118.7	9766.13	10321.9	10467.3	10255.8	9264.06	13073.8
P42224	STAT1_HUMAN	STAT1	Signal transducer and activator of transcription 1-alpha/beta	13	2402.58	2805.5	3371.92	2648.33	2958.2	2312.19	1996.27	2743.55	3087.65	3054.46	2594.88		2797.12	3056.51	3379.68	2454.48	3649.92	3024.49	2060.6	3065.11	3076.55	2535.46	2681.95	2676.11	1908.73	2921.23	2379.54	2798.25	2836.93	2983.96	3743.96	1953.53	3794.2	3162.63	2683.62	4604.21	2013	3191.48	2375.22	2290.26
P42226;P42226-2;P42226-3	STAT6-2_HUMAN;STAT6-3_HUMAN;STAT6_HUMAN	STAT6	Signal transducer and activator of transcription 6	1	588.806	304.981		255.192	411.917	803.186	231.152	429.661	719.507	218.694									468.819											444.608	585.952	793.222	868.415		235.21	884.232	686.325		577.185
P42229	STA5A_HUMAN	STAT5A	Signal transducer and activator of transcription 5A	1	185.885				402.2	386.738		451.37		323.875						833.572					486.284	332.908			612.616					237.04								359.118	747.703
P42285	MTREX_HUMAN	MTREX	Exosome RNA helicase MTR4	18	3632.18	2824.91	3003.16	3110.1	2878.55	3396.79	2611.68	2468.99	3630.82	3915.29	3603.9		3388.93	3700.92	2859.71	3337.4	3189.76	3664.37	3383.78	3486.66	3505.57	3494.88	3215.14	3439.68	3295.5	3473.45	3225.59	4016.38	3351.19	3533.99	3051.84	3145.72	3113.02	3086.27	3162.59	2893.19	3418.42	2791.74	3759.16	3828.12
P42330	AK1C3_HUMAN	AKR1C3	Aldo-keto reductase family 1 member C3	11	15728.9	30874.9	42401.3	38834.7	49683.1	31271.5	47849.6	46488	38324.7	22618.3	33341		37232.8	21276.1	34166.7	41971.2	44737.1	42963.3	30393.8	20056.1	45904.3	30829.1	48885.4	30897.3	12568.6	39349.3	19705.4	26039.1	28387.8	31321.5	59065.1	42561.8	58659.4	47431.7	36556.9	70119.8	14691.1	52550.6	25805.5	25092.3
P42345	MTOR_HUMAN	MTOR	Serine/threonine-protein kinase mTOR	7	902.558	1030.55	943.655	1142.04	782.668	1525.95	1463.86	1338.76	1176.62	1054.55				1325.91	1077.53	893.803	807.369	1261.09	1026.64	1472.92	1081.27	1006.3	989.646	1255.88	1123.26	976.049	1115.17	1644.66	1821.83	1367.5	1215.04	1730.03	1161.01	1588.41	1148.01	948.112	1464	1088.21	1003.59	1064.2
P42356	PI4KA_HUMAN	PI4KA	Phosphatidylinositol 4-kinase alpha	2	632.793	1616.89		1098.68	850.43		850.215	393.146		1256.62			1036.93			391.292	1142.64	516.191	714.992		1043.23		1491.74		1137.91					749.323		549.367	784.417	680.562		1100.43			355.56	815.081
P42566	EPS15_HUMAN	EPS15	Epidermal growth factor receptor substrate 15	5	737.977	537.918	450.478	591.991	212.381	399.907	533.589	627.678	754.574	682.41	609.379						1012.87		617.728	498.809	600.65	359.651		385.925	545.137	797.541	705.752	727.048	773.217		736.079	512.162	723.584		683.566	509.345	679.614	1070.99	466.92	565.644
P42574	CASP3_HUMAN	CASP3	Caspase-3	2	1485.77	2241.07	3832.73	1464.28	1379.05		2985.29		1640.17		2201.01		1471.73		1858.63	1457.46	997.153	1495.83			1388.89		3524.69	1992.5		2443.49			2473.6	1736.91	2494.42	2585.93	3943.04			2362.37
P42658;P42658-2	DPP6-2_HUMAN;DPP6_HUMAN	DPP6	Dipeptidyl aminopeptidase-like protein 6	1	56338.4	55557.4	61132.7	55056.5	59130.4	55703.4	55490.4	53395.4	55898.6	55597.5	46294.6			68218.4	56766.8	56505.5	58069.5	59451.3	57429	42707.8	66413.1	57595.3	52673.6	56572.3	43016.1	51255.6	42320.6	51920	57348.1	56905.3	68509	53088.5	59198.1	54323.3	48023.1	49443	48248.1	41904.5	48613.9	53763.4
P42677	RS27_HUMAN	RPS27	40S ribosomal protein S27	3	15383	13157.6	13474.5	14317.6	15844.1	14719.1	10971	13025	16354.3	13532.2	8934.14		11121.8	14531	14580.8	15584.1	11675.6	11283.2	13932.9	15409	16347.2	17009.3	14541.6	13430.2	15245.3	13394.1	12573.5	14170.7	14430.5	16055.1	14481.6	15064.4	14688.3	15395.4	15734.8	13723.2	15044.2	15185.4	12072.2	13576.5
P42695	CNDD3_HUMAN	NCAPD3	Condensin-2 complex subunit D3	4	346.59		391.059		371.108	396.853	499.672	333.189	763.728					1288.25	449.141	542.136	560.073	589.812	410.633	502.832	465.575	513.953	299.5	495.531	497.781	457.443	511.862	1005.74	375.379	394.798	247.376	481.528	175.112	412.432	396.838	244.555	340.189	487.64	538.083	750.934
P42696	RBM34_HUMAN	RBM34	RNA-binding protein 34	10	2536.21	2667.32	3210.51	3091.91	2934.01	2924.59	3038.48	2718.45	2669.89	3067.31	2270.35		2968.42	3109.86	1809.01	2229.52	2865.07	3070.4	2410.77	3878.16	2105.36	2813.81	2806.71	2942.11	2580.75	2028	3065.23	3262.96	3274.4	2766.18	1904.78	2435.81	3348.23	2631.06	2945.94	2795.02	2733.92	3531.07	3184.46	2889.76
P42704	LPPRC_HUMAN	LRPPRC	Leucine-rich PPR motif-containing protein, mitochondrial	48	13486.8	12099.6	9716.91	15398.8	12162.4	11951.7	10302.3	11637.1	11492.6	9952.59	9678.2		7227.44	9526.63	12198.8	14391.1	10573.6	11931.1	11971.5	12401.3	8595.62	12370.6	11735.5	12324.1	13704.9	12334.2	12855.5	11134.1	11961.2	11891.1	10092.7	10255.2	12378.2	11222.7	9010.37	14726.1	13992.7	12850.6	13311	12142
P42765	THIM_HUMAN	ACAA2	3-ketoacyl-CoA thiolase, mitochondrial	10	5992.28	5896.42	7981.84	7477.11	6202.8	6811.94	7112.77	7607.84	6385.06	6693.79	9159.63		8229.32	5117.36	5979.79	6397.45	6731.08	6291.41	8098.4	6809.72	7208	5048.13	7432.85	5738.58	5007.99	7553.25	6145.74	6476.42	6095.23	6335.92	6908.52	8164.16	7760.87	6146.83	7807.95	7448.47	6766.14	8618.62	6690.29	5193.23
P42766	RL35_HUMAN	RPL35	60S ribosomal protein L35	6	62553.8	59632.3	53209.9	59005.7	56605.4	56773.6	44396.8	56719.9	63435.1	55121.9	50630.8		48447.8	62524.8	55161	55625.9	56141.9	64569.3	57745.8	57794.3	54677.5	61339.5	63833.9	59874.4	48897.4	57131.6	58598.4	68382.2	62233.2	62609.7	48850.7	60183.9	57073.6	64182.7	61301.5	48542.6	61379.1	65493	62754.7	61677.7
[truncated: 2,593 more rows]

## Sheet: S2B
Precursors - HeLa single cells with 200nL MasterMix 384well plate, semi-automated Evotip loading
[truncated: 22,038 more rows]
