# Supplementary material for: High-Throughput Single-Cell Proteomics of In Vivo Cells
Source: Mol Cell Proteomics. 2025 Jun 20;24(7):101018. doi: 10.1016/j.mcpro.2025.101018 (PMC12301781; doi:10.1016/j.mcpro.2025.101018)
Supplement: Supplemental Table S4 [file mmc5.xlsx]

## Sheet: S3_Legend
Supplementary Table 3: Information about the excel sheets in this file
Excel Sheet	Information	Related figure in manuscrupt
S3A	Protein Groups - HeLa single cells with 200nL 100nL, 50nL and 20nL MasterMix 1536 well-plate, covered, semi-automated Evotip loading	Figure 3B, 3D
S3B	Precursors -HeLa single cells with 200nL 100nL, 50nL and 20nL MasterMix 1536 well-plate, covered, semi-automated Evotip loading	Figure 3C, 3E

## Sheet: S3A
Protein Groups - HeLa single cells with 200nL 100nL, 50nL and 20nL MasterMix 1536 well-plate, covered, semi-automated Evotip loading
Protein.Group	Protein.Names	Genes	First.Protein.Description	num_peptide_per_protein	20nlMM_S1-F2_1_13039.d	20nlMM_S1-F11_1_12995.d	20nlMM_S1-H2_1_13044.d	20nlMM_S1-H3_1_12990.d	20nlMM_S1-H6_1_13019.d	20nlMM_S1-H7_1_13021.d	20nlMM_S1-H9_1_13017.d	20nlMM_S1-H10_1_13042.d	20nlMM_S2-F2_1_13526.d	20nlMM_S2-F3_1_13527.d	20nlMM_S2-F4_1_13528.d	20nlMM_S2-F5_1_13529.d	20nlMM_S2-F6_1_13530.d	20nlMM_S2-F7_1_13531.d	20nlMM_S2-F8_1_13532.d	20nlMM_S2-F9_1_13533.d	20nlMM_S2-F10_1_13534.d	20nlMM_S2-F11_1_13535.d	20nlMM_S2-H2_1_13566.d	20nlMM_S2-H3_1_13567.d	20nlMM_S2-H4_1_13568.d	20nlMM_S2-H5_1_13569.d	20nlMM_S2-H6_1_13570.d	20nlMM_S2-H7_1_13571.d	20nlMM_S2-H8_1_13572.d	20nlMM_S2-H9_1_13573.d	20nlMM_S2-H10_1_13574.d	20nlMM_S2-H11_1_13575.d	50nlMM_S1-B2_1_13028.d	50nlMM_S1-B4_1_13029.d	50nlMM_S1-B5_1_13026.d	50nlMM_S1-B6_1_13057.d	50nlMM_S1-B8_1_13000.d	50nlMM_S1-B10_1_12991.d	50nlMM_S1-B11_1_13025.d	50nlMM_S1-D2_1_12989.d	50nlMM_S1-D3_1_13024.d	50nlMM_S1-D4_1_13008.d	50nlMM_S1-D5_1_13043.d	50nlMM_S1-D6_1_13020.d	50nlMM_S1-D7_1_13038.d	50nlMM_S1-D8_1_13022.d	50nlMM_S1-D9_1_13052.d	50nlMM_S1-D10_1_13030.d	50nlMM_S1-D11_1_13048.d
A0A0B4J2D5;P0DPI2	GAL3A_HUMAN;GAL3B_HUMAN	GATD3A;GATD3B	Glutamine amidotransferase-like class 1 domain-containing protein 3B, mitochondrial	2	630.444	318.066		771.684		775.265	442.171	630.986					603.584	631.521	675.631			818.847		1055.18									676.657		634.647		668.731		748.432	467.462	407.789	843.212	822.383	592.25	570.594		643.938	787.282	942.408
A0AV96;A0AV96-2	RBM47-2_HUMAN;RBM47_HUMAN	RBM47	RNA-binding protein 47	2	1284.33			1165.9	735.976	687.397	430.64				499.503	709.009	731.358	1317.09				358.46		346.843	966.881	1321.6		1048.33	734.232				724.532			836.755			315.341	386.765	456.327	419.924		681.588	343.425		513.976	641.836	542.564
A0AVT1	UBA6_HUMAN	UBA6	Ubiquitin-like modifier-activating enzyme 6	4						340.082	931.338				508.346		700.737	388.881	728.084			462.348											660.419		790.726	1037.29	315.886		513.186	309.826		540.083	759.577		343.926		701.095	444.923	498.255
A0FGR8;A0FGR8-2;A0FGR8-6	ESYT2-2_HUMAN;ESYT2-6_HUMAN;ESYT2_HUMAN	ESYT2	Extended synaptotagmin-2	7	1103	872.987		1119.76	1547.28	1893.77	1034.86	2008.81		1405.18	1163.53		1218.05	1090.18	1939.21			1026.64		1333.34	3236.71	2658.48							1004.69	1142.67	1072.64	1508.72	1015.33		1342.07	1237.29	1353.59	1224.69	1087.84	1366.72	765.986		1428.89	1224.4	862.323
A0MZ66;A0MZ66-3;A0MZ66-4	SHOT1-3_HUMAN;SHOT1-4_HUMAN;SHOT1_HUMAN	SHTN1	Shootin-1	5	685.17	997.476		452.23	934.078	1064.63	668.446	520.972			902.301		1120.19	913.459	848.51	1502.55		563.231		721.519									1235.25	643.927	852.993		675.745		1021.52	669.471	1016.46	569.31	1034.86	705.781	424.124		880.987	773.307	516.011
A1L0T0	ILVBL_HUMAN	ILVBL	Acetolactate synthase-like protein	3	1510.89	908.268		1010.04	1136.77	1298.04	1554.81			1780.56	1060.8	1117	1159.37	1072.35	1043.97			1483.61		944.365	619.576	1099.33		840.363		1071.1			1630.17	714.032	873.085	949.78	612.15		695.065	1430.84	694.097	1125.35	855.414	893.351	1628.92		631.438	1143.64	890.582
A5YKK6;A5YKK6-2	CNOT1-2_HUMAN;CNOT1_HUMAN	CNOT1	CCR4-NOT transcription complex subunit 1	5	590.004			671.936	528.645	470.966	482.465				580.372		299.326	522.055	516.695			657.197		1127.63		707.832							483.238	892.967	706.843		517.588		835.429	432.431	305.78	559.488	664.019		590.596		653.261	538.181	432.428
A6NCE7;Q9GZQ8	MLP3B_HUMAN;MP3B2_HUMAN	MAP1LC3B;MAP1LC3B2	Microtubule-associated proteins 1A/1B light chain 3 beta 2	1	486.125					420.435														581.404											629.945	887.472				477.259		600.131	672.275	470.86				708.287	349.299
A6NDG6	PGP_HUMAN	PGP	Glycerol-3-phosphate phosphatase	3	2542.09	1890.9		2105.89	2796.22	2874.8	1063	2767.32		927.346	1624.71		2214.93	2136.33	2175.26	2973.44		1277.39		1238.54		3263.65			2195.29			2504.92	2200.8	1791.36	2249.52	2304.29	1736.59		2143.78	1940.97	1931.84	1823.33	2579.6	1813.86	2536.35		2168.32	2140.12	2169.55
A6NES4	MRO2A_HUMAN	MROH2A	Maestro heat-like repeat-containing protein family member 2A	1	16927.6				14010.6		18228.5			15548.4	20343.5	17086.2		17765.2	17533.5				15805.6	15412.3	14608.6	14436.6			14745.4		4678.77			18059.5	17818.6	16629.1	17554.3					18931.5	20452.4		4438.37			10961.5
A6NHG4;P30046;P30046-2	DDTL_HUMAN;DOPD-2_HUMAN;DOPD_HUMAN	DDT;DDTL	D-dopachrome decarboxylase-like protein	2		1966.49				2224.69		1520.57			2079.93			4767.37		2956.72															2275.92	2298				1600.59	1759.51	1223.01	2526.92				1492.87	1302.44
A6NHL2;A6NHL2-2	TBAL3-2_HUMAN;TBAL3_HUMAN	TUBAL3	Tubulin alpha chain-like 3	1		742.849			1677.04	1032.95							874.397	1892.29	1328.45			1333.3												1500.78	1520.57	1807.06	1755.11		1855.27			1163.17	1509.95	1427.25	1124.12		2156.42	1541.45	1817.11
A6NHQ2	FBLL1_HUMAN	FBLL1	rRNA/tRNA 2'-O-methyltransferase fibrillarin-like protein 1	1		1062.04			7136.04	5799.39	9220.41	1063.44						11010.8						7212.53	5239.58				4978.74	5773.89	3402.77					8636.54	8427.26		8410.43	9980.22	10169.2	10458.6	6334.88	9650.27			9639.46	8912.72	10785.5
A6NHR9;A6NHR9-2	SMHD1-2_HUMAN;SMHD1_HUMAN	SMCHD1	Structural maintenance of chromosomes flexible hinge domain-containing protein 1	3	278.355				876.92								603.944	591.807																	482.102		880.817				748.691	627.487		568.279	702.786		561.979		495.949
A8MVW0	F1712_HUMAN	FAM171A2	Protein FAM171A2	2	3313.29	3393.9		2210.47	2298.47	738.411	2083.5	4785.82		2358.9	1462.61		1878.16	2216.88	2450.42	5029.76		2167.85		2066.15									2296.71	2008.19	1653.22	1897.43	1557.69		2332.12	2555.89	2110.23	2774.27	1620.99	1598.81	2489.1		2209.77	2004.19	2268.49
A8MWD9;P62308	RUXGL_HUMAN;RUXG_HUMAN	SNRPG;SNRPGP15	Putative small nuclear ribonucleoprotein G-like protein 15	3	6125.47	942.391		7761	6556.6	5594.37	4347.95			3724.08	5913.92	5772.61	4417.04	4514.67	4586.21			7704.92	8719.22	6029.62		13473.6			6261.6				8737.85	9522.88	6167.91	6604.1	7972.94		4297.28	6902.66	4533.14	6136.02	8498.71	5468.33	5806.38		4331.23	5006.37	3395.21
B0I1T2	MYO1G_HUMAN	MYO1G	Unconventional myosin-Ig	4	1341.48			1046.2	1442.88	1600.57	737.355			1918.74	284.304		1502.88	1030.87						1133.98									1216	706.421	1492.95	1153.49	1125.18		1173.2		987.221	740.91	714.557	205.549	655.827		1321.95	1117.71	849.819
B4DLN1	B4DLN1_HUMAN		cDNA FLJ60124, highly similar to Mitochondrial dicarboxylate carrier	8	3854.78	3782.21		3806.03	3522.55	3597.06	4209.44	4654.11		2279.02	4887.21	3980.76	12135.6	4046.54	4190.96	654.843		4559.71		4543.81		2563.83		2180.74	2686.67	3054.49	3418.35		3027.88	4800.85	5402.75	2733.35	5771.13		3867.36	2972.33	3836.69	5945.11	4196.44	4884.42	2985.46		4950.98	4829.66	5999.74
B5ME19;Q99613;Q99613-2	EIF3C-2_HUMAN;EIF3C_HUMAN;EIFCL_HUMAN	EIF3C;EIF3CL	Eukaryotic translation initiation factor 3 subunit C-like protein	12	3932.55	3570.71		4009.31	2893.86	3683	3240.48	3825.63		2101.54	2925.3	3410.53	2750.29	3427.27	3445.54	3096.87		2772.47	1278.93	2481.16	2205.47	2589.5		2255.52	3132	2855.79	3419.54	5162.18	3751.55	3479.13	3863.35	2860.24	3232.17		3053.02	3642.64	3280.93	3814.83	3401.95	3623.36	3679.69		4237.79	3748.99	3865.66
C4AMC7;Q6VEQ5;A8K0Z3;A8MWX3;Q9NQA3	WASH1_HUMAN;WASH2_HUMAN;WASH3_HUMAN;WASH4_HUMAN;WASH6_HUMAN	WASH2P;WASH3P;WASH4P;WASH6P;WASHC1	WASH complex subunit 1	1																			611.433		757.575											539.831								260.866					532.503
E9PAV3;E9PAV3-2;Q13765	NACAM-2_HUMAN;NACAM_HUMAN;NACA_HUMAN	NACA	Nascent polypeptide-associated complex subunit alpha, muscle-specific form	5	6767.98	8057		7049.82	5631.92	4436.4	7211.58	11826.3		3541.91	6161.94	5030.67	5103.04	4997.55	6037.21	3341.92		4768.48	6096.64	5344	6258.77	6436.06		5138.88	6083.67	5665.12	6177.49	7980.57	8009.92	6472.33	7333.38	6294.18	5126.92		5448.03	7918.76	6898.28	8515.46	7400.88	8636.92	6174.23		6412.41	6220.19	6164.6
E9PRG8	CK098_HUMAN	C11orf98	Uncharacterized protein C11orf98	1	896.21	776.594		847.606	1067.26	1113.61	541.578	1310.02		1103.06	774.994	1048.55	901.165	973.984	460.674	2515.89		824.131		613.566									1316.07	1241.93	758.506		827.942		1057.49	871.78	696.881	702.085	720.464	522.552	894.473		819.337	891.951	659.517
G3V325	G3V325_HUMAN	ATP5MF-PTCD1	ATP5MF-PTCD1 readthrough	2	12447.4			9566.6	10404.7	10359.4	7399.46			8440.43	7843.12	9449.17	10215.1	5969.45	10503.2			2356.99	12261.1	8094.45	8633.61	10679.3		8441.13	10425.1	8064.94	7516.72		12613.1	8300.42	10456.9	5097.79	7591.76		7326.53	6884.3	10276.7	11392.5	8411.01	8880.24	8686.45		8794.9	7871.58	7749.05
L0R6Q1	S35U4_HUMAN	SLC35A4	Isoform of Q96G79, SLC35A4 upstream open reading frame protein	1	591			995.73		413.4	803.969			1025.46			724.613	1038.57	555.072					1292.4										778.906	753.441		643.148		618.994		1058.33	1277.06	752.857	753.442	829.701				978.38
M0QZD8	M0QZD8_HUMAN	LOC400499	Uncharacterized protein	1	938.207	940.465		1059.96	1248.77	1131.33	1208.67	539.336		655.618	2738.57	1248.93	1458.42	2241.76	1270.58	2973.21		2733.39		1715.96	2153.51	4869.17		2325.08					533.262	4874.1	611.66	3415.9	1666.18		923.951	593.217	563.69	1222.28	1167.83	950.683	376.083		840.288	680.747
O00116	ADAS_HUMAN	AGPS	Alkyldihydroxyacetonephosphate synthase, peroxisomal	8	948.973	756.802		1450.01	773.5	752.059	869.619	754.153		871.522	745.594	342.324	642.522	1359.87	1361.54			1109.91		596.005	1298.84					651.076			646.782	1811.95	1644.58		1298.93		895.211	2432.15	1251.78	1455.27	880.652	450.291	734.76		396.043	581.114	1255.6
O00139;O00139-1;O00139-2;O00139-4;O00139-5	KIF2A-1_HUMAN;KIF2A-2_HUMAN;KIF2A-4_HUMAN;KIF2A-5_HUMAN;KIF2A_HUMAN	KIF2A	Kinesin-like protein KIF2A	6	1566.19			1592.69		1272.41	1003.94			1095	1872.12		1745.06	1664.39						2083.64									1424.09	781.811	1182.94	1524.71	1318.69		1281	1260.73	1570.84	1221.27	1269.3	1408.91	1443.34		1117.76	1476.34	1328.42
O00148	DX39A_HUMAN	DDX39A	ATP-dependent RNA helicase DDX39A	2	3361.85	1017.04		5193.07	3863.11	3670.85	4402.59				6832.43	5444.29	5152.21	4870.6	4623.57			3266.85	4996.96	2821.07	2850.61	3930.4		3481.78	3292.99	2421.26	2406.03		6130.73	6826.27	3954.66	3030.58	4148.42		4638.24	4796.2	4308.47	6310.72	5069.2	4243.27	4654.07		4643.28	4656.92	3723.09
O00151	PDLI1_HUMAN	PDLIM1	PDZ and LIM domain protein 1	3	2270.78	2260.98		2159.78	2279.19	2675.69	2028.78	2575.32		1316.16	2383.77		2408.61	2528.01	1850.34	4994.23		1565.24	2465.68	2808.11		1935.56				2109.46	4407.52		2136.61	2417.56	2227.94	1943.86	2787.36		1196.67	1965.33	3727.65	1511.75	2158.68	988.888	2802.61		2046.31	2516.11	1888.83
O00154;O00154-4;O00154-5;O00154-6;O00154-7	BACH-4_HUMAN;BACH-5_HUMAN;BACH-6_HUMAN;BACH-7_HUMAN;BACH_HUMAN	ACOT7	Cytosolic acyl coenzyme A thioester hydrolase	4	1235.2	1150.17		1250.29	1259.18	1397.44	1263.93	1149.8			1347.79		1532.41	1111.68	1067.83					813.397						1152.18			1134	701.013	1264.63	940.497	1778.1		993.918	1890.88	1352.65	585.013	1538.37	1081.5	1375.1		843.094	1411.59	1440.74
O00159;O00159-2;O00159-3	MYO1C-2_HUMAN;MYO1C-3_HUMAN;MYO1C_HUMAN	MYO1C	Unconventional myosin-Ic	11	1536.6	2330.21		1717.14	1497.45	1959.51	2119.89	961.505		1104.64	2841	2184.37	1130.39	1788.62	1997.88			1503.67		1691.29	2225.11			1937.25	1737.13		1501.58		1989.77	1628.29	2253.61	1491.23	1413.61		1578.38	1098.26	1272.87	993.706	1885.02	1144.55	1174.73		1057.65	1552.16	1220.79
O00161;O00161-2	SNP23-2_HUMAN;SNP23_HUMAN	SNAP23	Synaptosomal-associated protein 23	1		289.766					309.197			342.463								371.848											412.701	929.535	371.846		603.562		376.223	761.137				302.475
O00165;O00165-2	HAX1-2_HUMAN;HAX1_HUMAN	HAX1	HCLS1-associated protein X-1	1		496.301				881.887	389.64	1255.73		896.516				596.768																1053.1	757.214	567.756				1144.64	1069.23	744.07	754.994	1081.84	825.121		1412.1		885.632
O00170	AIP_HUMAN	AIP	AH receptor-interacting protein	1	2673.95	1683.79		2491.23	2331.26	2040.48	2095.24	3279.24		961.949	2885.16	1812.57	2186.6	2312.98	2184.42	4014.11		1680.42	1051.55	834.274	1808.5	1485.95		1584.29	1450.75	2116.7	1051.91		1440.05	1695.1	1948.36	1410.69	1484.48		1601.56	1363.95	1216.96	1744.79	1232.61	1301.13	1700.8		1486.55	1445.53	2008.14
O00178	GTPB1_HUMAN	GTPBP1	GTP-binding protein 1	1					806.514			637.094												931.167																		1143.63
O00186	STXB3_HUMAN	STXBP3	Syntaxin-binding protein 3	2	633.378			633.931	903.169	436.449	405.445			583.462			862.929	444.123	554.478					783.406										792.781	645.623	665.923	424.885		665.154		783.957	630.688	519.205	320.337	418.712		406.926	594.042	721.346
O00203;O00203-3	AP3B1-3_HUMAN;AP3B1_HUMAN	AP3B1	AP-3 complex subunit beta-1	6	861.197				866.558	1176.33	609.966			1274.77	999.57		969.156	927.012	1142.53			1157.18		1262.68									1281.75	1325.96	676.655		721.175		940.544	710.559	838.111	858.55	883.961	656.145	970.603		1190.47	1287.24	713.513
O00217	NDUS8_HUMAN	NDUFS8	NADH dehydrogenase [ubiquinone] iron-sulfur protein 8, mitochondrial	2				516.703																611.898										945.518	699.766		838.151			759.033		432.097	477.68	614.24				537.825	440.612
O00231;O00231-2	PSD11-2_HUMAN;PSD11_HUMAN	PSMD11	26S proteasome non-ATPase regulatory subunit 11	13	2910.61	1794.11		2821.53	4520.22	3948.77	2301.09	3030.37		2825.48	2458.58	3062.86	1799.62	3078.94	2220.41	1437.52		3313.55	1561.75	2729.76	1850.85	2552.12		1424.36	1647.22	1407.85	2347		3536.56	2728.19	3248.13	2532.97	2937.83		2626.48	2877.21	3174.69	3813.04	3365.79	2700.68	4026.66		2927.7	3227.94	3114.03
O00232	PSD12_HUMAN	PSMD12	26S proteasome non-ATPase regulatory subunit 12	10	2685.08	3605.77		1834.29	3437.95	2473.9	2792.84	3447.95		1786.45	3120.48	2276.94	1845.02	2886.24	2537.54			4328.54		2431.34		2144.19		1808.84		2236.87	3174.41		2242.65	3250.05	2153.78	2750.67	2951.98		3013.61	2798.41	2793.5	2347.93	3089.61	2592.08	2545.43		2425.55	2643.68	2835.05
O00233;O00233-2	PSMD9-2_HUMAN;PSMD9_HUMAN	PSMD9	26S proteasome non-ATPase regulatory subunit 9	2	1730.24	1829.07		2305.3	1492.86	2375.51	1737.7	1881.05			1149.62		2067.42	1712.33	2491.28	2310.36		1506.65		1463.02	4195.32				3064.84	1613.02			1553.5	1584.78	1913.19	1821.13	2344.35		2077.18	1558.78	1574.92	1674.79	1353.2	1287.4	1917.75		2091.04	1842.64	1380.1
O00244	ATOX1_HUMAN	ATOX1	Copper transport protein ATOX1	1		1738.17		1049.74	1097.8	1019.88					2397.47		837.151	1599.86	2391	3271.63		2232.03		2061.62											1649.35	1545.38	2393.43		1991.21		560.813	1767.06	870.745				807.426	1462.5	1591.96
O00264	PGRC1_HUMAN	PGRMC1	Membrane-associated progesterone receptor component 1	4	7242.23	5776.72		6779.81	7879.91	8111.18	8446.86	8150.63		14333.8	7547.04		10532.3	7538.76	8029.19	8214.16		8373.38		6971.27	13496.4	8493.23			9066.43	9426.57	11681.6	9993.36	8018.3	6339.29	7767.77	8522.36	7635.01		8297.99	7482.66	8938.23	8293.03	7365.19	6971.21	7403.34		7466.7	8599.58	6567.63
O00267	SPT5H_HUMAN	SUPT5H	Transcription elongation factor SPT5	13	1394.63	604.278		1218.77	1378.73	1382.71	1302.66	2082.4		1902.56	1958.19	2275.65	1554.73	1489.22	1572.5	2464.37		1564.13	2927.98	1711.55	4115.67								1338.71	2293.72	1349.21	1600.48	1442.23		1240.65	1446.05	1394.29	1591.78	1409.84	1306.09	1517.55		1733.61	1851.35	1403.76
O00273;O00273-2	DFFA-2_HUMAN;DFFA_HUMAN	DFFA	DNA fragmentation factor subunit alpha	3	978.813	893.919		800.429	948.065	516.984		720.45			411.543	1128	825.809	1067.56	1131.68			712.481	1464.76	860.223	2002								1261.75	1041.64	921.946	510.444	1025.85		533.014	1283.1	1154.87	614.859	875.866	755.967	819.185		814.033	731.704	1215.66
O00299	CLIC1_HUMAN	CLIC1	Chloride intracellular channel protein 1	6	9619.73	9180.71		11096.2	9202.87	8734.6	9465.36	5715.94		4814.95	9140.88	7427.83	10369.1	8707.18	9116.36	4991.81		12059.4	5738.32	10704.4	9041.29	9519.12		8310.96	8801.42	7882.83	8565.83	5346.4	7243.21	10009.8	10350.9	10456.2	9101.63		10105.4	8980.74	9494.95	8939.06	9335.21	9636.49	8612.2		7808.54	9363.36	9878.81
O00303	EIF3F_HUMAN	EIF3F	Eukaryotic translation initiation factor 3 subunit F	9	2606.15	3491.16		2507.51	2325.27	2601.36	2845.91	1158.1		2129.68	3181.74	4276.8	2264.77	3179.67	2783.64			2423.41		3011.78	6113.87	1675.48		6584.77	10720.5	3897.16			3059.67	1888.16	2106.42	2057.23	2027.99		2170.53	2753.06	2322.83	2423.65	2414.35	2154.23	2593.38		2295.34	2724.57	2578.7
O00330;O00330-3	ODPX-3_HUMAN;ODPX_HUMAN	PDHX	Pyruvate dehydrogenase protein X component, mitochondrial	2							541.775			1117.51	781.398	804.81	364.358	653.986	750.927			977.183											794.132	1012.29	835.185		1016.24		752.726	402.125		648.646		526.099			453.995		514.883
O00410;O00410-3	IPO5-3_HUMAN;IPO5_HUMAN	IPO5	Importin-5	15	2961.83	2313.88		2827.69	2389.5	3403.2	4651.86	1292.41		1141.91	2687.22	1371.96	3567.41	4030.88	2532.07	2667.97		2489.64	1937.29	2645.27	969.037	1934.2		2203.61	2158.92	1556.48	1943.99		2767.23	2800.45	4375.84	2363.19	3331.2		3186.16	3274.78	3448.44	2979.09	3191.36	2550.28	3284.55		3146.53	3040.62	2242.98
O00422;O00422-2	SAP18-2_HUMAN;SAP18_HUMAN	SAP18	Histone deacetylase complex subunit SAP18	1	2593.23			3097.39	1633.02	3092.99	1874.97	2498.78		1629.51	3719.69	2947.2	4770.8	4695.08	3650.73			2829.45	4313.27	3492.74	4348.33	3829.32		5414.5	2316.83	2977.33	2612.86	1184.24	2869.98	3804.95	3811.87	2655.98	4297.01		2009.58		2057.63	1747.44	1841.75	2813.14	3197.42		2094.07	4815.49	2835.01
O00425	IF2B3_HUMAN	IGF2BP3	Insulin-like growth factor 2 mRNA-binding protein 3	12	3980.66	5019.89		2892.95	4562	3543.56	5353.96	3808.12		3744.35	4343.19	4071.4	3109.89	3635.29	4030.2	8532.62		3055.9	3493.83	3883.42	3734.87	4140.08		3424.14	2487.33	3483.59	3265.2	2004.76	3927.78	4522.94	3506.68	2881.62	3710.64		3574.33	3479.98	3787.73	3253.6	4482.81	3569.48	3638.7		2884.54	3233.77	3504.23
O00429;O00429-2;O00429-3;O00429-4;O00429-5;O00429-6;O00429-8	DNM1L-2_HUMAN;DNM1L-3_HUMAN;DNM1L-4_HUMAN;DNM1L-5_HUMAN;DNM1L-6_HUMAN;DNM1L-8_HUMAN;DNM1L_HUMAN	DNM1L	Dynamin-1-like protein	8	1906.79	960.383		1649.58	1066.43	1943.66	2031.06	1765.1		837.362	2244.48	2029.46	2117.38	1561.09	1688.3			1370.07		1700.8					1483.16				2020.92	1609.86	2252.67	1502.13	1383.43		1857.62	1426.52	2446.98	1814.66	1450.83	1760.92	1135.63		1739.64	2649.21	1437.62
O00442;O00442-2	RTCA-2_HUMAN;RTCA_HUMAN	RTCA	RNA 3'-terminal phosphate cyclase	1	344.956	487.346			605.061	380.196	371.051						385.309																		268.889	474.437			289.542		132.126	221.397	287.673		250.771				572.455
O00458;O00458-2	IFRD1-2_HUMAN;IFRD1_HUMAN	IFRD1	Interferon-related developmental regulator 1	1	597.939	705.607		521.331	858.93	451.171	450.955			583.73		694.934										1097.77			836.306								421.205		852.292	503.487				504.849	712.253		829.292		443.774
O00469;O00469-2	PLOD2-2_HUMAN;PLOD2_HUMAN	PLOD2	Procollagen-lysine,2-oxoglutarate 5-dioxygenase 2	2										683.615										708.776									247.512	812.289		332.536							374.147				487.138		171.541
O00483	NDUA4_HUMAN	NDUFA4	Cytochrome c oxidase subunit NDUFA4	2	2353.57	1895.44		3112.97	4480.86	3228.88	3952.79	2461.44		5543.8	4132.84	4445.65	3314.31	3390.42	5213.12			5391.97	2761.64	1954.04		3648.59		2682.28	4520.48	6102.25	4389.19	5623.84	1935.6	1951.19	4262.84	2124.99	4023.22		5216.73	889.378	3013.36	3246.73	3795.85	3391.25	3980.11		2954.38	4907.14	5212.08
O00487	PSDE_HUMAN	PSMD14	26S proteasome non-ATPase regulatory subunit 14	4	1768.01	2107.11		1493.02	1847.33	1651.33	2211.64	1553.97		1883.16	1871.53	1860.61	1620.64	2085.92	2623.32			1941.49	2429.82	1598.42	1744.92	1837.99		1995.12	1350.88	2128.97	1522.34		1216.48	2107.97	2099.1	1800.19	1924.77		1530.53	2336.34	1942.26	1631.33	1910.87	1325.28	2027.29		1548.87	1806.22	1644.75
O00541;O00541-2	PESC-2_HUMAN;PESC_HUMAN	PES1	Pescadillo homolog	5	1198.46	1143.83		913.152	1004.29	1054.48	1553.4	2751.45			1078.7		1577.07	1431.3	1574.27	4188.02		2234.46		1430.76		2579.17							1432.65	1354.27	1122.89	1495.4	1204.89		1242.43	1483.1	949.239	1199.31	1495.09	1165.04	1318.16		1089.22	1506.92	1317.51
O00567	NOP56_HUMAN	NOP56	Nucleolar protein 56	12	3132.21	1613.22		3485.19	3138.43	2804.07	3206.63	3119.42		2608.88	3187.51	3178.02	3065.22	3973.32	3896.39			3783.06	6089.19	2603.44	3323.95	3572.59			5716.86	3205.23	7793.45		3693.04	3630.18	2991.29	2945.5	3733.38		2519.62	3237.77	3066.89	3503.79	3006.61	3431.09	3320.8		3018.26	2838.79	3207.67
O00571;O00571-2	DDX3X-2_HUMAN;DDX3X_HUMAN	DDX3X	ATP-dependent RNA helicase DDX3X	20	8443.33	8610.98		8357.54	8280.91	6250.46	12159.5	6357.98		9675.73	9352.5	6076.46	8991.36	7216.68	9252.23	4670.59		7366.51	6280.78	7265.06	6191	6521.28		7156.07	7929.5	7067.92	9050.93	5426.86	9716.16	11187.4	9104.66	9811.45	8268.57		11160.6	9345.93	9679.15	9205.67	9280.1	10756.7	9756.24		9741.48	10515.4	12014.1
O00592;O00592-2	PODXL-2_HUMAN;PODXL_HUMAN	PODXL	Podocalyxin	3	3007.62			3738.93	2859.16	4716.22	4383.65	2376.36		3577.74	3704.5	3772.61	3601.82	3276.41	3081.9			4195.17	2342.41	4664.57	5810.39	4459.61		3248.85	4181.9		3165.68		3733.67	2812.56	3761.6	3615.1	3380.8		3992.99	2740.33	4712.4	3490.82	3851.61	4156.68	3173.87		2812.32	3461.42	2228.92
O00625	PIR_HUMAN	PIR	Pirin	6	1572.29	3808.25		1295.61	3347.41	3467.59	2848.72	2500.81		740.525	2068.48	1667.84	2891.1	1369.8	1821.46			1775.38		4165.29				2220.28	1539.12	1887.28	1549.26		1566.69	2272.16	2132.92	1602.09	2616.17		1685.36	2552.39	2176.87	2276.49	2458.79	1320.89	1775.72		2823.87	2170.05	1727.66
O00629	IMA3_HUMAN	KPNA4	Importin subunit alpha-3	3	1853.14	1481.53		1887.9	2041.49	2954.34	2847.61	1705.7		4247.07	2096.45		2749.36	2084.04	2503.71	2853.86		1078.26		2072.14									1568.53	1917.92	2735.8	1705.7	1982.34		2431.68	2028.84	1369.59	2012.69	2346.39	1929.72	2187.02		2168.67	1857.16	2162.72
O00712;O00712-4;O00712-5	NFIB-4_HUMAN;NFIB-5_HUMAN;NFIB_HUMAN	NFIB	Nuclear factor 1 B-type	2	7039.84	4559.34	57997400	6312.51	6456.67	4925.77	5336.66	10737	766736	5644.97	3761.89		4822.16	5892.21	3829.8	10241.3	103129000	7676.86	5481410	4860.11		6269.22			12736.6	1586300	12934.3	3779090	17419.9	10502.7	10944.6	10266.1	8820.71	105364000	8853.77	18745.4	13494.1	5615.75	14047.4	11553.8	11575.6	210141	13946.4	12117.1	7138.96
O00762;O00762-4;O00762-2	UBE2C-2_HUMAN;UBE2C-4_HUMAN;UBE2C_HUMAN	UBE2C	Ubiquitin-conjugating enzyme E2 C	1	526.517					757.268	108.054			2015.63			682.307	214.999	1377.62																239.342				774.431			1299.54							838.012
O00764	PDXK_HUMAN	PDXK	Pyridoxal kinase	5	1175.63	1218.96		1782.73	2149.11	2653.72	2777.13	1304.64		991.481	1921.14	2682.25	1615.98	1594.5	1828.88	2846.74			2044.11	2821.78		1090.36			2100.62		3484.1		1014.74	2657.77	2671.16	2822.12	1916.69		1570.78	1127.98	1445.97	1718.88	2365.85	2773.26	851.613		1612.4	3170.69	1726.3
O00767	ACOD_HUMAN	SCD	Acyl-CoA desaturase	3	2400.75	652.937		1205.1		1247.99	1325.2			8764.73	764.976			889.615	1490.72			807.019		635.985		1580.78			1309.8	2260.31				1094.86					759.198	362.802	502.318	1934.53		837.238	622.894		2553.79	1040.59	551.108
O14548	COX7R_HUMAN	COX7A2L	Cytochrome c oxidase subunit 7A-related protein, mitochondrial	1		401.414		803.26	830.754	627.995				1086.36								1045.85											450.924			632.73			853.494		493.854		621.01	513.126	560.408			873.438	652.034
O14561	ACPM_HUMAN	NDUFAB1	Acyl carrier protein, mitochondrial	1	849.38	531.387		1215.78	1024.84	1179.91	952.143			3087.16			1232.97	1024.51	1386.05					1387.25									782.514		1156.81	861.389	1746.69		709.794	971.81	1345.1	1750.59	1489.88	934.99	1907.36		998.803	1495.12	1828.25
O14562	UBFD1_HUMAN	UBFD1	Ubiquitin domain-containing protein UBFD1	2	690.253	972.327		1103.16		638.824				691.32				772.708	477.156					863.886		668.215										531.368	616.096		256.891	377.01		257.829		378.269					578.06
O14579;O14579-3	COPE-3_HUMAN;COPE_HUMAN	COPE	Coatomer subunit epsilon	1	4376.58	3351.79			1675.45	4508.14	3381.78	1616.96					3358.33	2271.93	3265.47					3442.19					3566.33				3387.5	3393.7	3322.37	3995.43	3294.69		2864.86	4087.5	3155.65		3357.94	2495.27	2967.6				2181.86
O14602;P47813	IF1AX_HUMAN;IF1AY_HUMAN	EIF1AX;EIF1AY	Eukaryotic translation initiation factor 1A, Y-chromosomal	3	4944.54	7438.43		5484.41	5753.68	6560.05	9101.02	8677.66		4447.73	5766.66	4422.09	7087.15	6886.59	7027.32	4049.11		5463.25	3575.26	4780.97	7626.43	4184.92		6145.68	5485.47	2732.58	6432.11	2768.26	4292.02	4830.45	5961.54	6442.78	6430.13		6764.26	2764.91	5373.6	6509.11	6631.52	5491.18	7044.64		5561.27	7139.27	7103.03
O14617;O14617-4;O14617-5	AP3D1-4_HUMAN;AP3D1-5_HUMAN;AP3D1_HUMAN	AP3D1	AP-3 complex subunit delta-1	2	472.889	596.704			593.799	523.192					463.122		564.674		832.188															1218.68	404.947		429.486		444.929	392.769			672.978	647.486	339.937		801.285	411.368	486.995
O14618	CCS_HUMAN	CCS	Copper chaperone for superoxide dismutase	1	645.276	482.777				375.79	409.844			387.226				459.29	755.665					645.206									546.43	752.632		593.304	613.751				289.558	265.008					535.922		325.296
O14656	TOR1A_HUMAN	TOR1A	Torsin-1A	2							539.534											618.407										685.14					665.735		481.495						204.389
O14683	P5I11_HUMAN	TP53I11	Tumor protein p53-inducible protein 11	1				6171.3			2618.45	1265.27																						9472.29										1958.28
O14684	PTGES_HUMAN	PTGES	Prostaglandin E synthase	1	3370.43				1333.6	4752.54	2590.98	884.942		1935.7	2899.62		3816.14	2388.36		1752.81		2028.13		1990.9							4137.55		2706.15	1759.23	3154.3		2264.7		2674.39			1567.32	3262.5	808.434	3316.67			1645.27	3602.83
O14732;O14732-2	IMPA2-2_HUMAN;IMPA2_HUMAN	IMPA2	Inositol monophosphatase 2	2	3288.86	3429.12		3186.39	2313.39	2701.5	2119.42	2207.81			3637.16	2709.61	2778.75	2816.42	4153.88	3190.7		1805.79	4110.76	4082.86		2982.98			4549.51	2940.25	1653.12		2817.73	1700.19	2760.93	3214.58	2289.3		3079.16	2720.76	4067.96	3325.62	2275.98	3235.28	2345.39		3157.21	3077.18	3347.87
O14735;O14735-3	CDIPT-3_HUMAN;CDIPT_HUMAN	CDIPT	CDP-diacylglycerol--inositol 3-phosphatidyltransferase	1				1706.55			556.051			3480.02	1354.77			1675.29																									513.481		1321.67			1116.61
O14737	PDCD5_HUMAN	PDCD5	Programmed cell death protein 5	4	2369.91	2563.7		2837.3	2547.72	1739.94	2314.08	4332.5		751.051	2719.92		2471.34	1995.8	2452.29	5457.46		2102.86		2467.43	4968.41	2465.14		2223.01	3955.38	3179.79	3700.04	2928.45	1746.75	2111.35	2320.81	2349.44	2312.02		2315.44	2849.39	1828.34	1904.14	1418.53	1804.24	1951.18		2303	3112.8	2286.08
O14744;O14744-5;O14744-2;O14744-3	ANM5-2_HUMAN;ANM5-3_HUMAN;ANM5-5_HUMAN;ANM5_HUMAN	PRMT5	Protein arginine N-methyltransferase 5	5	3395.16	2064.72		2514.12	2546.81	2445.72	3980.19	813.088		1700.79	3687.55	2395.62	2830.76	2578.44	2604.81	2056.78		1363.91	1863.78	2316.43	2667.35	1933.93		1934.76	3144.96	2053.52	3269.13		2897.05	3049.74	2742.98	3220.18	3562.01		4478.95	3967.37	2787.73	3733.21	3092.01	3369.18	4538.76		3593.12	3513.78	3338.02
O14745	NHRF1_HUMAN	SLC9A3R1	Na(+)/H(+) exchange regulatory cofactor NHE-RF1	4	1383.2	1088.47		995.938	1360.2	2165.59	1844.66	1025.69		1791.73	1475.19	2389.8	765.456	1225.31	1961.26	2391.18		1673.83		1696.16	2676.19	2140.45		2710.15	2395.37	1667.07	1442.54		1438.72	1450.97	1720.44	1232.4	1634.78		1087.68	1631.5	1244.57	708.225	1287.36	1991.32	983.023		1391.18	768.721	695.214
O14773;O14773-2	TPP1-2_HUMAN;TPP1_HUMAN	TPP1	Tripeptidyl-peptidase 1	2	983.902			1491.84		626.875	1158.54			983.6			1546.03	1364.23	1575.29														614.622		384.594						1089.62	577.927		930.565			1038.42	1062.02
O14776;O14776-2	TCRG1-2_HUMAN;TCRG1_HUMAN	TCERG1	Transcription elongation regulator 1	9	1923.68	2303.65		2801.08	2550.3	1961.56	1885.44	3779.15		2233.65	1888.15	2986.89	2914.48	2173.03	1608.9	3204.12		1957.31	848.503	2012.18	971.162	1400.37							2075	1151.19	2075.52	2068.31	1700.87		1664.37	2587.6	1764.35	1934.31	2810.65	1553.81	1942.72		2146	2184.29	1849.94
O14787-2	TNPO2-2_HUMAN	TNPO2	Isoform of O14787, Isoform 2 of Transportin-2	1						263.046																													287.568				254.554	277.868	250.089				255.324
O14802	RPC1_HUMAN	POLR3A	DNA-directed RNA polymerase III subunit RPC1	2	365.539				532.153	391.234							216.145							462.219							703.882				409.943		383.201				365.526	361.342	520.818				535.173	380.977	131.259
O14818	PSA7_HUMAN	PSMA7	Proteasome subunit alpha type-7	12	3998.29	2996.9		4563.44	4894.24	4578.58	5279.65	1668.82		3048.09	4632	4452.03	5313.44	5055.07	4249.74	2614.43		2929.62	7752.43	4928.21	6146.1	5756.33		7063.32	6715.68	2970.72	5147.3	4018.43	3601.23	4970.4	4899.44	6610.08	5748.3		3107.92	4989.48	4568.86	4553.16	3951.74	4761.8	3672.43		4128.78	2845.76	2940.78
O14828;O14828-2	SCAM3-2_HUMAN;SCAM3_HUMAN	SCAMP3	Secretory carrier-associated membrane protein 3	2	713.655	762.886		623.34	730.045	393.003	597.357	2153.35		1625.5	1281.69		505.589	629.788	738.26			1340.71		872.156									1170.88		685.773	374.637	516.737		417.932	1221.41	738.689	886.486	1140.01	528.38	926.48		467.885	715.499	532.571
O14880	MGST3_HUMAN	MGST3	Microsomal glutathione S-transferase 3	2	874.885			1811.71	1180.71	959.972	983.153			2956.41	1962.72		1791.54	1418.19	1859.11			546.711		1613.9		1456.68			1125.59				327.818		1791.76	920.577	1326.94		1712.72		1030.44	1297.87	854.951	1313.54	1248.91		1985.24	1490.31	1814.33
O14907	TX1B3_HUMAN	TAX1BP3	Tax1-binding protein 3	1	566.548	1230.55			1025.72		361.398	606.833					389.868	409.563	705.609					309.812									670.458	444.984			693.627		326.172	376.534	323.143	497.796	320.637	368.412	534.624		238.555	399.884
O14908;O14908-2	GIPC1-2_HUMAN;GIPC1_HUMAN	GIPC1	PDZ domain-containing protein GIPC1	2	1166.18	1138.98		1060.73		850.094	1015.36						1073.35	1097.34						689.387										813.505					522.052	572.654		566.647	709.433	630.82	795.896			448.191	609.066
O14925;Q5SRD1	TI23B_HUMAN;TIM23_HUMAN	TIMM23;TIMM23B	Mitochondrial import inner membrane translocase subunit Tim23	1				382.741	448.803	158.702	300.195			330.024		779.821		478.999	721.75			408.725		611.463												341.399	164.819		278.488			422.438		145.421	418.554		464.749	282.636	547.538
O14929	HAT1_HUMAN	HAT1	Histone acetyltransferase type B catalytic subunit	2	1754.22	795.575		1421.92	1809.97	961.343	1555.68			532.432	2035.75	2970.22	2019.22	1362.71	1676.64			1188.74		1349.81		1168.98			1865.62	1005.15	1320.66		1187.64	637.346	1527.9	1455.51	1312.93		1651.91	1902.18	2038.9	1257.99	1639.78	1594.16	1326.38		1570.39	1555.89	1752.68
O14936;O14936-3;O14936-2;O14936-4;O14936-6;O14936-5	CSKP-2_HUMAN;CSKP-3_HUMAN;CSKP-4_HUMAN;CSKP-5_HUMAN;CSKP-6_HUMAN;CSKP_HUMAN	CASK	Peripheral plasma membrane protein CASK	1				395.762									633.333																						306.896			652.011		752.661
O14949	QCR8_HUMAN	UQCRQ	Cytochrome b-c1 complex subunit 8	2		765.35		1291.04		1131.69	617.743	1075.94			1656.32							1771.4		1374.51											675.492		650.119		538.039		575.163	976.041		328.161	778.424			1444.74	1034.32
O14950;P19105	ML12A_HUMAN;ML12B_HUMAN	MYL12A;MYL12B	Myosin regulatory light chain 12B	5	4174.53	3286.34		3115.34	3645.14	4169.98	4718.95	4444.43		3597.77	3780.27	2743.58	2530.78	3659	1828.07	2356.46		3385.69		4130.69	9591.65	3520.19		4422.32	3197.78				3118.3	3697.65	4743.15	3788.28	6509.78		4009.08	4365.68	3991.39	3011.24	3677.62	4307.06	3407.31		2716.71	3209.88	2682.27
O14964;O14964-2	HGS-2_HUMAN;HGS_HUMAN	HGS	Hepatocyte growth factor-regulated tyrosine kinase substrate	1	1226.96	1238.1		944.081	463.925	744.534	606.146	870.113		761.656	874.961	1282.14	874.952	597.855	892.904					510.062									763.513		196.289	658.508	628.467		782.97	509.044	486.336	680.341	511.349	629	397.8		531.596	1050.29	344.531
O14965	AURKA_HUMAN	AURKA	Aurora kinase A	2				830.43		829.867	814.049				665.703		232.915	467.04	1163.88																				399.018			637.632			402.839				857.188
O14974;O14974-4;O14974-5	MYPT1-4_HUMAN;MYPT1-5_HUMAN;MYPT1_HUMAN	PPP1R12A	Protein phosphatase 1 regulatory subunit 12A	6	866.481	815.098		918.563	660.528	754.379	825.519	842.626		1035.15	1181.03		823.537	698.377	973.29	1449.96		615.704		1197.02		1207.32							710.159	1553.43	699.833	741.535	773.72		588.152	818.05	579.04	544.276	667.774	744.697	616.733		968.813	847.951	736.15
O14975	S27A2_HUMAN	SLC27A2	Very long-chain acyl-CoA synthetase	7	2531.35	1688.78		2351.03	1601.76	4503.3	5380.33			2970.3	3946.26	3818.6	1716.32	1504.29	1483.81			2486.73		2461.47	2592.88	1550.78			2386.56		3943.25		3013.85	1579.33	1886.39	3178.89	4575.01		1587.92	2968.12	2413.11	2091.22	1873.39	2417.49	3170.46		2554.55	2118.18	1435.25
O14979;O14979-2;O14979-3	HNRDL-2_HUMAN;HNRDL-3_HUMAN;HNRDL_HUMAN	HNRNPDL	Heterogeneous nuclear ribonucleoprotein D-like	4	14832.4	10015		13423.9	21399.7	12967.7	20749.8	12811.9		16107.1	18381	15695	15219.6	19119.7	15949.6	28604.9		13034.8	9019.83	15964	10643.3	14745		12067.6	13034	11232	12407.3		17354.8	18445.4	17400.8	15949.2	18755.9		17791.8	14488.5	16440.9	17542.2	19007.1	18298.3	17729.5		16754.8	16666.4	19184.9
O14980	XPO1_HUMAN	XPO1	Exportin-1	20	2691.1	3003.45		2358.57	2784.51	3256.63	3019.55	4864.88		1825.47	3004.21	2398.55	2526.41	3268.43	2601	1919.6		2579.11		2464.1	4399.35	1282.97		3288.17	1934.26	2122.01	3508.2	3603.95	2813.83	2344.47	2738.67	2556.89	3036.32		2028.95	2369.42	1743.21	2198.87	2112.23	1878.68	2342.92		1955.63	2469.81	2728.82
O14981	BTAF1_HUMAN	BTAF1	TATA-binding protein-associated factor 172	1		365.76									289.367														386.727				286.836		211.282					333.311				303.15	244.184			567.484	218.439
O15027;O15027-2;O15027-3;O15027-4;O15027-5	SC16A-2_HUMAN;SC16A-3_HUMAN;SC16A-4_HUMAN;SC16A-5_HUMAN;SC16A_HUMAN	SEC16A	Protein transport protein Sec16A	1
O15042;O15042-2	SR140-2_HUMAN;SR140_HUMAN	U2SURP	U2 snRNP-associated SURP motif-containing protein	6	1276.8			1719.06	1445.79	816.61	782.233			1643.13	1045.9		1039.83	1415.71	930.874			1421.64											1266.98	1261.97	832.209	1056.43	931.069		690.166	751.368	895.843	1137.4	677.795	1015.29	896.099		1197.88	864.239	1207.26
O15050	TRNK1_HUMAN	TRANK1	TPR and ankyrin repeat-containing protein 1	1		5957.47		8314.92	5367.31		3330.11	1473.17							4945.47	7292.45		8853.22			4004.26			6508.3		9177.76			3155.77	7375.46	5518.71	11027.5	4250.13		5786.24		5773.49	3108.09		4782.91	6548.66		7317.82	6894.49	3227.13
O15061;O15061-2	SYNEM-2_HUMAN;SYNEM_HUMAN	SYNM	Synemin	2				1220.77	1335.52	1370.77	445.677			1642.11	1483.35	1473.76								1113.9													1296.07							1232.54	447.241				553.203
O15067	PUR4_HUMAN	PFAS	Phosphoribosylformylglycinamidine synthase	15	3052.25	2404.84		3206.53	3731.92	3983.05	2953.3	2672.04		1121.63	3232.89	3710.62	2278.73	2957.96	2890.96	5037.88		1785.39	3486.41	3282.77	6338.06	692.904		2189.47	1448.71				4722.82	4486.05	3681.62	3393.32	3431.42		3199.04	2468.04	3439.84	3623.91	2705.17	3092.94	3869.04		3226.64	3582.27	3540.94
O15091;O15091-2;O15091-4	MRPP3-2_HUMAN;MRPP3-4_HUMAN;MRPP3_HUMAN	KIAA0391	Mitochondrial ribonuclease P catalytic subunit	1	357.479											402.976																			424.304		339.81					645.811
O15118;O15118-2	NPC1-2_HUMAN;NPC1_HUMAN	NPC1	NPC intracellular cholesterol transporter 1	1										1005.18																1944.7							278.524
O15143	ARC1B_HUMAN	ARPC1B	Actin-related protein 2/3 complex subunit 1B	2	835.162	1469.56		1235.55	1752.73	1504.48	909.166	665.537		545.198	1534.38		1503.2	1220.29	741.047			916.823		1032.63					1146.96				1498.25	439.78	1482.82	462.142	697.741		512.223	1619.17	1425.51	763.102	887.502	997.026	870.317		1326.1	902.404	1493.16
O15144	ARPC2_HUMAN	ARPC2	Actin-related protein 2/3 complex subunit 2	11	2933.66	2118.82		2167.96	2833.35	2641.55	2524.02	1530.4		1499.57	4372.04	3181.59	3398.15	3158.21	3681.68	2600.71		2815.48		2525.55	3156.15	3273.8			3350.11	2641.49	4613.6		2983.37	2658.42	3402.24	3249.15	2981.51		2559.16	2490.17	2872.75	2981.69	2909.68	2181.26	2345.93		3149.29	2718.18	2742.78
O15145	ARPC3_HUMAN	ARPC3	Actin-related protein 2/3 complex subunit 3	3	2202.06	2724.99		2721.23	3600.42	2738.05	2490.62	3255.3		1670.14	3397.32	2114.78	2645.04	2991.38	3349.57			2102.56	2988.63	2536.29	3560.6	3399.6		2221.52	3165.77	2006.54	2435.92	6105.17	2257.66	2160.32	2498.25	3331.99	2640.85		3154.18	2305.96	2787.27	3033.16	2341.12	2221.15	1857.43		2452.3	3147	3211.33
O15155	BET1_HUMAN	BET1	BET1 homolog	1		477.796				356.268	545.708	510.211		413.082	315.143		416.804	493.844	769.978			510.283		811.783									417.775		573.996		753.778			557.964	798.418	896.323	602.126	557.772	703.842		299.244	379.422	551.677
O15160;O15160-2	RPAC1-2_HUMAN;RPAC1_HUMAN	POLR1C	DNA-directed RNA polymerases I and III subunit RPAC1	3	2520.67	561.861		2142.23	1778.64	1616.56	2233.7			1144.86	1272.38		1515.12	2967.94	2089.03	2792.86		1988.39	2134.85	1489.61									1390.4	2276.44	1683.03	2603.36	1852.38		1625.85	1735.51	1599.4	2928	2454.13	1969.06	2399.65		2128.72	2807.36	2245.94
O15173;O15173-2	PGRC2-2_HUMAN;PGRC2_HUMAN	PGRMC2	Membrane-associated progesterone receptor component 2	3	2682.07	3060.96		1800.85	3122.74	3707.29	3150.64	1818.04		5815.84	2581.33	3599.57	2844.24	3181.27	3426.37	2365.21		2419.81		4855.29		4139.28			2360.98				2337.05	3241.61	3016.18	4329.41	4432.26		3200.29	2268.81	3694.38	3362.46	1948.49		3496.5		3119.57	2195.15	2772.34
O15198;O15198-2;P84022;P84022-2;P84022-3;Q15796;Q15796-2	SMAD2-2_HUMAN;SMAD2_HUMAN;SMAD3-2_HUMAN;SMAD3-3_HUMAN;SMAD3_HUMAN;SMAD9-2_HUMAN;SMAD9_HUMAN	SMAD2;SMAD3;SMAD9	Mothers against decapentaplegic homolog 9	1	903.025	488.564			582.209			1396.56			1008.58	684.702							1405.39	976.129				1272.83					787.533	810.574					759.745	578.546	549.814	603.043	594.191	600.593	422.615		652.566
O15212	PFD6_HUMAN	PFDN6	Prefoldin subunit 6	5	1425.27	1511.61		1311.77	1174.87	1348.04	1259.17	1155.31		705.129	1345.67		1513.51	1455.74	998.805	1546.89			1869.08	1139.03	1683.88	841.51		1509.98		1626.26	695.821		1227.92	1351.95	1292.68	1596.37	1262.22		1224.31	1164.64	1247.65	1849.92	1291.49	1483.03	1923.67		953.19	1026.94	813.203
O15226;O15226-2	NKRF-2_HUMAN;NKRF_HUMAN	NKRF	NF-kappa-B-repressing factor	1		1216.95		902.911						2762.21																			1222.38	1200.1	983.124		1072.99			1062.86		1513.11			881.942		980.129	730.345	953.837
O15228;O15228-2	GNPAT-2_HUMAN;GNPAT_HUMAN	GNPAT	Dihydroxyacetone phosphate acyltransferase	2						155.104				279.318	911.325		1472.17								1344.85			639.695							751.041		522.814					260.255			322.212		337.843		280.208
O15258	RER1_HUMAN	RER1	Protein RER1	1	799.641	338.022		958.954		670.312	755.936			82.7412		1242	1548.85		380.726			793.35		769.732									879.661	1842.22	911.537		2021.12		1196.44	1108.9		751.066			1264.64			849.332
O15260;O15260-2	SURF4-2_HUMAN;SURF4_HUMAN	SURF4	Surfeit locus protein 4	2	4519.01	2998.51		4758.4	4764.98	6436.62	4096.66	2880.37		7645.6	5582.81	4309.47	4466.42	5006.99	5522.93			4286.71	8913.48	6977.94	6854.06	4670.04		7022.4	4605.07	7956.47	9258.92		6644.8	7079.83	5891.29	6718.37	5592.51		4686.11	5132.72	5467	4716.77	5726.04	4898.92	4490.13		3912.22	4833.12	3567.69
O15269	SPTC1_HUMAN	SPTLC1	Serine palmitoyltransferase 1	2		256.117						395.621							754.907			692.371															592.671			491.584	314.194				505.576			338.104	228.839
O15305	PMM2_HUMAN	PMM2	Phosphomannomutase 2	7	2743.52	1395.43		1960.41	2046.97	1783.89	1442.73	1360.9		792.34	1853.92	968.951	1806.52	2539.18	2364.49	2420.02		898.091	1492.03	2516.92				4067.58	3351.33	1423.12			2127.71	2699.35	2865.93	3711.17	2087.7		1929.92	2216.06	2019.63	1682.04	1701.99	1821.1	2847.61		1723.1	2512.7	2943.37
O15347	HMGB3_HUMAN	HMGB3	High mobility group protein B3	3	2838.62	4013.48		3402.12	3631.52	5650.5	4325.24	4872.77		3968.61	3201.89	2394.87	6557.11	3218.69	2607.32	1787.96		2302.23	4032.58	2046.47	4512.12	3411.7		1782.37	2308.52	2552.28	1680.25		3324.01	4032.8	3572.1	3457.67	3995.86		3420.28	3626.46	3065.24	3340.37	4631.2	3540.19	3496.26		3681.55	5109.55	3323.21
O15355	PPM1G_HUMAN	PPM1G	Protein phosphatase 1G	8	2454.88	2842.34		3665.89	3687.8	2158.64	2719.63	2857.79		1490.89	3023.54	854.411	2196.48	2846.84	1511.73	6152.01		3327.55	3935.68	2881.75		2743.11		1493.49	1728.85	1410.69	1966.9		4062.12	1546.39	3759.78	2378.05	2714.29		3379.6	3497.79	3694.44	2886.06	3564.38	2831.24	2987.46		2486.81	2450.6	2128.09
O15357	SHIP2_HUMAN	INPPL1	Phosphatidylinositol 3,4,5-trisphosphate 5-phosphatase 2	3	540.497	1012.49		649.595				1240.75					1141.63	485.597				683.457		1588.63		1372.3							784.299	716.635	787.747	1158.43	613.115		529.345	837.834	688.264	728.709	494.55	897.018	406.901		929.269	734.345	617.205
O15371;O15371-3;O15371-2	EIF3D-2_HUMAN;EIF3D-3_HUMAN;EIF3D_HUMAN	EIF3D	Eukaryotic translation initiation factor 3 subunit D	6	1897.91	1974.9		2219.94	1794.72	1989.63	1485.91	4757.38		1716.27	2440.98		1438.06	2556.28	2026.27			1544.61		1752.83	1846.77	1391.26		2062.64	2341.9				1600.53	2569.33	1647.69	1526.02	1801.08		1361.89	1401.35	1298.63	2162.67	1595.02	1689.69	2149.99		1850.93	1684.39	1563.92
O15372	EIF3H_HUMAN	EIF3H	Eukaryotic translation initiation factor 3 subunit H	9	3591.18	3801.32		3694.66	2624.66	3496.31	2805.4	2411.79		2320.78	3226.15		2539.05	3173.45	2778.64	2122.03		2990.8		2861.77					4503.13				3178.1	3533.57	2562.76	2343.66	2719.8		3076.12	2925.69	3319.82	2761.81	3171.58	2208.3	3054.95		2918.69	2958.55	3121.55
O15381;O15381-5	NVL-5_HUMAN;NVL_HUMAN	NVL	Nuclear valosin-containing protein-like	1																														300.241	257.891						400.151			307.286				402.011
O15397	IPO8_HUMAN	IPO8	Importin-8	4	785.868						627.462				540.714			655.639	395.473					556.115						940.855	1063.77		493.458	397.938	663.497		947.697		1005.64	601.013		565.966		394.715	991.835		1716.35	640.963	429.28
O15427	MOT4_HUMAN	SLC16A3	Monocarboxylate transporter 4	3				526.517						1346.88	2935.3		2846.84		2404.76					3622.98		4592.83							1456.21	2868.25	731.241	3152.5	1427.68		1590.76	935.77	812.521	682.403	1071.55	1727.83			2830.75	1078.76	816.504
O15498;O15498-2	YKT6-2_HUMAN;YKT6_HUMAN	YKT6	Synaptobrevin homolog YKT6	4	1257.3	807.608		1047.31	1101.22	1456.94	1159.03	898.456			599.63	900.83	1083.82	662.897	1175.03					978.648									944.826	762.464	1291.58	927.83	498.299		1102.07	882.555	1250.82	773.482	709.853	682.61	805.906		1297.83	1115.82	757.069
O15511	ARPC5_HUMAN	ARPC5	Actin-related protein 2/3 complex subunit 5	4	2554.86	1730.34		2023.8	1604.64	1838.64	1705.92	1734.13		1407.02	2731.98		2486.54	1975.81	1845.62	1518.7		1549.69		2259.3									2047.24	2617.87	2098.72	2138.08	1894.55		1577.96	2168.97	2272.02	1801.01	1849.4	2000.33	1840.57		2229.59	2054.34	1697.69
O43143	DHX15_HUMAN	DHX15	Pre-mRNA-splicing factor ATP-dependent RNA helicase DHX15	22	4748.95	2344.01		5099.02	5283.59	5141.63	4462.21	3392.77		3865.66	5420.54	5438.88	5382.28	5143.33	4536.43	4038.07		3933.7	4209.65	4800.88	4756.76	5114.23		5681.35	4605.4	2453.69	3971.96		4912.9	5670.29	4921.69	5360.83	5217.76		5575.38	5168.83	5217.71	5758.09	5163.3	6225.11	6034.76		4873.08	6198.26	5965.73
O43148;O43148-2	MCES-2_HUMAN;MCES_HUMAN	RNMT	mRNA cap guanine-N7 methyltransferase	3	778.847			1650.27	1011.78	853.413	708.933								1042.12														478.951	1837.58	604.741	1521.84	678.683		780.861	575.619		1455.39	1270.87		880.521		998.025	1124.24	1008.9
O43156	TTI1_HUMAN	TTI1	TELO2-interacting protein 1 homolog	3	302.242			368.65	374.289	223.586					286.954										535.428								259.626						671.785	566.628	532.83	336.371	244.068		227.884		270.425	384.923	280.803
O43169	CYB5B_HUMAN	CYB5B	Cytochrome b5 type B	3	2451.94	1153.57		2431.37	2603.8	2059.27	1721.47			10828.7	1088.31	1626.95	2343.11	2519.93	2441.37			2154.75	2951.56	2726.15		1213.87		2826.58	1729.6	1570.93			1625.74	1133.45	3120.38	2370.71	2766.78		2514.71	3824.05	2125.18	2157.89	1971.24	1933.7	1649.45		1699.92	3462.41	2188.34
O43172;O43172-2	PRP4-2_HUMAN;PRP4_HUMAN	PRPF4	U4/U6 small nuclear ribonucleoprotein Prp4	4	842.237			1240.92	799.542	827.003	830.021	1328.56		896.539	990.033		998.253	834.494	1076.57			1460.98		695.103					1332.57				1065.37	1154.36	851.901	653.916	1201.89			1185.68	1166.99	707.147	670.818	858.125	1079.57		981.805	847.074	1058.74
O43175	SERA_HUMAN	PHGDH	D-3-phosphoglycerate dehydrogenase	11	31467.3	37789.1		29018.5	22697.1	32306.8	22939.9	28162.7		7993.39	24824	21617.5	22596.4	45161.9	33069.9	13643		24790	30219.2	29994	27352.9	24675.3		21844.6	22626.7	27398.3	25152.2	21045.9	33512.1	30921.2	26471.3	17777.5	37786.1		27218	32722	31392	19214	24451.7	30789.8	21656.3	15140	31223.8	19847.7	23710.5
O43237;O43237-2	DC1L2-2_HUMAN;DC1L2_HUMAN	DYNC1LI2	Cytoplasmic dynein 1 light intermediate chain 2	4	1389.58	972.303		1231.44	1123.95	1169.85	1084.17	1256.69		610.585	1059.27	526.585	778.371		1681.2			1206.78		1168.44					1549.71				888.355	1219.54	1560.55	1191.26	868.844		1021.95	776.782	929.814	742.96	564.82	920.938	904.303		805.95	1020.34	817.542
O43242	PSMD3_HUMAN	PSMD3	26S proteasome non-ATPase regulatory subunit 3	15	2363.5	1868.54		2657.81	2550.92	2111.45	2966.98	2032.88		2480.3	2264.04	1936.9	2229.85	2969.3	2030.56	1023.34		3376.62	2413.27	2275.14	1050.32	2295.51		2405.3	2814.24	2751.39	1010.11		2168.5	2215.48	2785.8	3143.31	2958.1		2848.94	2045.56	2393.87	2338.93	2527.33	3206.44	2467		2308.97	2478.62	2272.82
O43252	PAPS1_HUMAN	PAPSS1	Bifunctional 3'-phosphoadenosine 5'-phosphosulfate synthase 1	5	1765.59	1575.37		1497.22	1896.47	596.94	1663.47	1004.41		1706.53	2156.5	1191.24	1173.22	441.204	1351.44			1187.87		1479.94				388.957		2125.95			967.502	1140.85	1597.93	1048.85	1191.94		1047.84	465.687	1850.3	1345.81	836.319	1216.38	1137.89		1127.71	944.057	1174.56
O43286	B4GT5_HUMAN	B4GALT5	Beta-1,4-galactosyltransferase 5	1	649.46			747.357		390.939	454.214				603.28				1141.2														445.116			938.31			458.184	451.828	791.367	719.653	413.471	427.16				310.716	417.059
O43290	SNUT1_HUMAN	SART1	U4/U6.U5 tri-snRNP-associated protein 1	3	400.223	476.761			844.082	550.804	696.252	1136.11			857.244		670.987	710.321	595.03														706.751		750.111	443.495	496.189		891.059	711.313	605.865	448.28	461.935	413.205	649.087			586.545	614.877
O43303;O43303-2	CP110-2_HUMAN;CP110_HUMAN	CCP110	Centriolar coiled-coil protein of 110 kDa	2	1885.21			1417.22	2226.57	524.752	1337.62	590.487		3070.94	3263.02		3202.96	446.538	1038.8					2125.17				4219.14	6601.19				1209.24	1744.15	2576.24	958.181	1177.16		944.215	503.723	1156.77	739.431	678.175	993.193	563.844		1462.57	904.361	731.777
O43324	MCA3_HUMAN	EEF1E1	Eukaryotic translation elongation factor 1 epsilon-1	6	1828.5	2584.73		2440.81	3470.8	3298.94	3301.4	4853.59		2727.19	2399.73	2352.37	3100.27	3153.25	2227.61	1575.85		2883.7		1857.52		2593.02			1510.85	1560.13	2277.46		1782.64	2463.58	2997.35	2222.63	2696.35		2492.33	1632.68	2407.72	2501.67	3082.16	2256.7	2775.26		1802.94	2762.98	2162.28
O43390;O43390-2	HNRPR-2_HUMAN;HNRPR_HUMAN	HNRNPR	Heterogeneous nuclear ribonucleoprotein R	15	14796.2	13882.8		11894.7	12856.1	10765.4	13381.4	32798		10394.2	10064	13286.4	14697.2	12458.1	11158.5	35532.3		13867.9	10002.6	14739.1	10231.9	10088.1		11864.3	11799.5	15719.6	13175.6	14024.6	14089.7	12296.6	12346.2	11026.1	11142.8		12852.8	14939.1	13068.2	12253.9	11974.6	12809.2	13547		12071.7	15481.5	15402.4
O43395	PRPF3_HUMAN	PRPF3	U4/U6 small nuclear ribonucleoprotein Prp3	4	1115.2	1015.68		750.071	997.232	776.042	855.806	1599.07		1107.06	1112.93	1718.22	1272.74	860.38	936.449	2616.76		1402.04		1207.4				3442.15					1925.44	1424.31	1040.68	965.296	1392.87		921.924	1021.73	1484.84	964.398	899.53	1075.44			674.421	1257.96	1078.98
O43396	TXNL1_HUMAN	TXNL1	Thioredoxin-like protein 1	5	2261.29	2115.72		1808.26	2048.6	1863.48	2131.83	1890.17		1479.53	2049.61		2107.45	1976.14	1837.6	2830.75		1855.8		2527.72									1529.93	1852.06	1535.92	2302.93	2057.61		1580.97	2125.1	1705.32	1898.27	2108.34	2018.03	1518.81		2101.53	1965.23	1525.1
O43399;O43399-5;O43399-7	TPD54-5_HUMAN;TPD54-7_HUMAN;TPD54_HUMAN	TPD52L2	Tumor protein D54	6	5229.16	4783.57		3987.76	3988.22	4716.96	3541.45	7953.16		3022.41	3956.57	2591.25	3542.43	4540.65	3727.69	7241.7		3549.83	3569.32	5310.51	4459.64	3223.82		4891.27	2672.63	3634.75	4021.78	4004.24	5390.98	4344.85	3752.28	5281.77	4718.86		4403.37	4880.42	5079.56	4503.63	4358.46	3369.55	4949.4		4274.52	3883.54	4183.9
O43432;O43432-3;O43432-4	IF4G3-3_HUMAN;IF4G3-4_HUMAN;IF4G3_HUMAN	EIF4G3	Eukaryotic translation initiation factor 4 gamma 3	1					1430.19			1415.99			949.818		1270.32	730.544		1456.32				1382.18							1496.65		1523.03			1265.94	1417.3			1151.9				1235.67	1332.22		785.337		1576.97
O43447	PPIH_HUMAN	PPIH	Peptidyl-prolyl cis-trans isomerase H	5	2515.07	1840.53		3020.45	2114.24	1186.91	2391.22	980.201		1480.7	2485.36		2060.66	1940.24	2047.89	2356.44		2625.75		2357.74					1712.66					2654.3	2532.47	2617.18	3147.04		2082.76	1979.38	1925.81	1818.95	2154.98	2090.81	1874.81		2156.37	2110.65	1762.42
O43488	ARK72_HUMAN	AKR7A2	Aflatoxin B1 aldehyde reductase member 2	6	3145.67	2980.49		2038.17	3681.98	3156.48	2103.33	2368.55		2113.91	3019.78	2872.48	3685.98	3091.14	3925.93	4824.04		2962.61	2010.47	3560.09		5253.11		4548.9	2597.76	4138.48	4738.74		2346	2442.73	3150.72	2482.91	3019.7		3992.65	3312.26	2295.28	2212.03	3575.67	2818.84	2514.15		3898.4	3777.05	3750.01
O43491;O43491-4	E41L2-4_HUMAN;E41L2_HUMAN	EPB41L2	Band 4.1-like protein 2	1		542.588						2079.34																												912.76				1252.77			447.727		811.003
O43504	LTOR5_HUMAN	LAMTOR5	Ragulator complex protein LAMTOR5	1										655.682	323.413		447.157	404.32																					395.465	560.649	244.209	499.711		271.449			689.426	662.088	332.074
O43583	DENR_HUMAN	DENR	Density-regulated protein	1	1060.85	1645.03		963.681		1144.27	1721.31								1823.08															1730.73	1150.48				1030.87			1426.06	987.333		803.685		1294.35		1197.72
O43592	XPOT_HUMAN	XPOT	Exportin-T	8	1113.25	2192.27		1263.98	1352.37	1550.62	1710.86			1684.69	1446.17	1182.02	1470.94	1380.32	1283.02			1922.44		1687.43	1371.66			934.859		1253.89			828.979	1640.96	1625.26	1540.67	1857.11		1309.94	843.934	694.673	1256.69	891.092	1815.65	1250.79		2011.97	1738	1759.76
O43598	DNPH1_HUMAN	DNPH1	2'-deoxynucleoside 5'-phosphate N-hydrolase 1	1	1059.97	1788.09		824.055	492.685	1466.49	933.572	1272.42			1161.95		1022.11	1040.43	584.525	1883.44		597.065		938.457		2593.92			918.842	1237.89			562.27	555.418	745.506	1081.2	1187.9		1897.16	796.292	776.84	801.539	1643.5	1625.01	1160.91		1832.57	1133.47	1394.21
O43615	TIM44_HUMAN	TIMM44	Mitochondrial import inner membrane translocase subunit TIM44	12	2039.48	1452.5		1956.1	1657.34	1889.17	1917.14	3449.12		1733.25	1662.5	768.099	1862.32	2097.24	1691.01	3446.51		2251.57	2666.84	1240.18		2305.09		2133.65	2974.66		2322.2	4377.01	2124.91	1392.6	1930.21	1241.81	1739.46		1509.39	2207.64	1754.21	1967.99	1714.09	1727.43	2176.8		2145.86	2228.75	1694.38
O43617;O43617-2	TPPC3-2_HUMAN;TPPC3_HUMAN	TRAPPC3	Trafficking protein particle complex subunit 3	1	1057.7			828.9	981.723	1233.2	1033.21				991.392		2049.76					1741.35		1447.12									1083.46	1334.64	1737.76	899.626	867.242			915.114	938.385		1129.9					841.342	910.839
O43633	CHM2A_HUMAN	CHMP2A	Charged multivesicular body protein 2a	3	1797.25	1340.06		1618.95	2085.31	2064.37	1436.06	2865.18		1372.34	1479.32	3451.16	1341.84	1692.76	1702.53			1860.49		2095.68						1957.17			1499.91	1369.59	1506.75	1597.84	1306.23		977.222	1929.34	1937.14	1665.23	1401.6	1462.75	1265.94		1605.66	1914.26	1363.93
O43663;O43663-2;O43663-4;O43663-3	PRC1-2_HUMAN;PRC1-3_HUMAN;PRC1-4_HUMAN;PRC1_HUMAN	PRC1	Protein regulator of cytokinesis 1	3	1894.15				759.545	2793.59	1902.16				2608.24		1893.69		2329.4														558.743		996.797		1253.95		1884.06		1040.57	1206.25	902.992		1283.42			1034.62	1340.77
O43665;O43665-1;O43665-2	RGS10-1_HUMAN;RGS10-2_HUMAN;RGS10_HUMAN	RGS10	Regulator of G-protein signaling 10	1													5833.43
O43670;O43670-2;O43670-4	ZN207-2_HUMAN;ZN207-4_HUMAN;ZN207_HUMAN	ZNF207	BUB3-interacting and GLEBS motif-containing protein ZNF207	3	2719.26	451.508		2697.18	2137.72	1835.47	2323.41			2759.16	1992.32		1694.74	2630.26	2364.06			957.176		2373.56					2176.26	1724.88			3127.76	1470.88	2350.64	2390.14	1992.03		1897	3220.01	1872.15	2259.34	2194.16	2229.66	2731.14		2363.98	1904.29	2995.42
O43674;O43674-2	NDUB5-2_HUMAN;NDUB5_HUMAN	NDUFB5	NADH dehydrogenase [ubiquinone] 1 beta subcomplex subunit 5, mitochondrial	1				1202.69	1055.77		1115.59			1331.51	1255.69			1488.23				1000.87		1049.89	2226.27								1056.81				1081.09		1215.8	563.373		1442.69		458.45	547.548		641.192	1337.17	786.281
O43676	NDUB3_HUMAN	NDUFB3	NADH dehydrogenase [ubiquinone] 1 beta subcomplex subunit 3	1	1278.68			1127.82	657.436	1280.11				1000.87	895.401		983.59	1895.63				1194.28						1110.8					933.088	645.927	1288.7	397.464	1460.92		1069.51		1553.58	1031.19	906.605	622.658	1245.62				786.469
O43678	NDUA2_HUMAN	NDUFA2	NADH dehydrogenase [ubiquinone] 1 alpha subcomplex subunit 2	1	772.089			879.149	509.799		805.196	1170.14		1896.51	1307.87		700.364	1076.69						2329.16						1530.88			555.705	590.113	1233.51					1470.17	1186.78	1298.27	654.48		1125.13		1592.04		730.016
O43681	ASNA_HUMAN	ASNA1	ATPase ASNA1	4	3229.36	3114.93		2444.37	2053.25	4234.09	3513.68	2051.9		1774.51	3059.03	2540.05	2456.4	3490.27	2923.14	2646.78		3273.69	3752.85	2654.79	3846.98	1776.08		2630.35	3839.5	2692.48	3880.04	3300.06	3511.37	2065.07	3746.2	3329.75	3028.19		3601.13	3285.64	2486.49	3617.03	3214.88	2962.21	2785.92		2066.32	2659.9	2908.6
O43684;O43684-2	BUB3-2_HUMAN;BUB3_HUMAN	BUB3	Mitotic checkpoint protein BUB3	5	4023	2059.27		3892.34	4043.06	3854.98	4415.33	1075.01		1905.48	3900.52	2814.7	3550.11	3720.74	4389.89			3283.8	4352.32	3463		4373.91		4204.13	3397.33	3195.13	4130.4		3020.42	2718.85	3563.54	3430.32	4002.27		4095.53	4588.59	3503.32	4085.48	3154.68	2980.92	4666.4		3780.36	4862.29	4998.57
O43707	ACTN4_HUMAN	ACTN4	Alpha-actinin-4	31	5521.17	4928.97		5726.57	6426.56	6489.09	6460.32	4780.15		8942.75	8707.85	6603.05	7094.23	6112.98	5581.94	2927.91		4589.99	5886.11	8153.84	6560.23	6032.29		5588.94	6530.46	4046.74	4138.77	4620.54	6372.23	5828.83	8759.6	8111.21	9135.19		7352.6	5902.5	7323.85	5781.03	6896.13	8091.21	6711.38	13192.9	6572.15	6143.44	6590.57
O43719	HTSF1_HUMAN	HTATSF1	HIV Tat-specific factor 1	1	2279.23	566.044		2786.88	2199.56	1497.65	2261.43	645.551		2415.74	2651.79	3077.08	3759.39	1869.99	2094.98			2255.93		2561.43									1997.95	2713.47	1948.58	2317.18	1637.65		2694.16	2297.16	2401.27	2624.27	2076.17	2940.69	1865.76		2752.94	1903.23	1515.5
O43747;O43747-2	AP1G1-2_HUMAN;AP1G1_HUMAN	AP1G1	AP-1 complex subunit gamma-1	7	1442.34	1402.71		1239.87	1740.28	1030.07	1719.95			1556.37	1205.11	1303.34	1735.89	1571.81	1738.46			1773.99	2411.27	1095.76						2805.16			1528.74	1659.1	1417.75	1675.53	1843.26		1681.01	1788.14	2105.72	1788.78	1506.44	1441.3	2092.3		1762.15	1601.62	1477.45
O43760;O43760-2	SNG2-2_HUMAN;SNG2_HUMAN	SYNGR2	Synaptogyrin-2	2	2994.6	2428.29		5103.02	3211.14	4065.59	4502.86			8634.6	4508.58	4698.76	2363.67	4624.02	4390.58			5280.91		5556.2					5493.48				3795.69	3439.11	5522.46	4364.68	5615.01		5215.6	3838.23	5145.18	3737.46	5311.14	5493.69	4344.58		4196.61	4502.43	4426.35
O43765	SGTA_HUMAN	SGTA	Small glutamine-rich tetratricopeptide repeat-containing protein alpha	3	294.81	683.186		498.086	392.697		889.852				547.116		430.095	581.604	739.883			578.346		291.983									692.92	644.735	282.842				785.547	566.127	776.145	630.166	606.025		402.629		682.174	634.894	451.932
O43768;O43768-2;O43768-3;O43768-4;O43768-5;O43768-6;O43768-7;O43768-9	ENSA-2_HUMAN;ENSA-3_HUMAN;ENSA-4_HUMAN;ENSA-5_HUMAN;ENSA-6_HUMAN;ENSA-7_HUMAN;ENSA-9_HUMAN;ENSA_HUMAN	ENSA	Alpha-endosulfine	2	1160.59	1708.25		1097.57	1260.57	1744.46	1200.18	2240.92		647.443	1684.86		1579.59	1399.13	1780.72	2142.03		2122.53		1041.96									834.56	1569.18	1407.04	1550.65	1713.43		1936.4	937.754	697.094	1254.7	1689.08	1797.2	1534.14		1601.69	1579.07	1827.6
O43776	SYNC_HUMAN	NARS	Asparagine--tRNA ligase, cytoplasmic	7	3145.05	3884.6		2783.24	3899.26	4550.66	4068.95	1511.44		2964.42	3072.97	4496.82	3464.55	4119.29	3944.1	3255.84		3175.96	3722.7	3890.12	4374.36	4723.39		3068.07		2931.75	4407.67		2865.46	3756.84	3612.85	3965.91	4701.23		4596.92	3714.73	2500.15	3940.73	3509.75	4542.17	3233.71		4557.76	4059.93	3655.36
O43790;Q14533;P78385	KRT81_HUMAN;KRT83_HUMAN;KRT86_HUMAN	KRT81;KRT83;KRT86	Keratin, type II cuticular Hb6	1	26797.3	4755.04		24972.5				15363.7		31193.1	31819.4		31294.9	21635.8	17096.7					25880		12965.7			5805.78	5413.18			24151.4			29055.7	24852.3			26183.2				24074.8	25021.9		25293.7		23339.1
O43795;O43795-2	MYO1B-2_HUMAN;MYO1B_HUMAN	MYO1B	Unconventional myosin-Ib	3				858.873	569.564										738.131					1114.62									358.06	754.439	958.917	1291.89			748.853	1094.94	533.447	652.569			327.642			759.507
O43809	CPSF5_HUMAN	NUDT21	Cleavage and polyadenylation specificity factor subunit 5	6	5037.87			3566.62	3582.3	2138.13	1608.97	4564.5		3283.6	4781.61	3541.9	3800.18	3135.2	2708.64			2078.73	4064.69	4273	2298.26	3509.25		2949.71	2087.98				3778.32	5021.5	3454.78	4497.18	3476.14		2784.21	4040.28	3488.6	3959.82	4154.11	4071.34	3642.11		3081.08	3563.66	1474.68
O43813	LANC1_HUMAN	LANCL1	Glutathione S-transferase LANCL1	6	4413.81	2817.08		3035.87	3218.24	3083.9	2534.42	3590.16		1451.49	4731.47	4706	3432.65	3780.85	3614.6			3496.48		3203.82		4621.17		4402.42	3774.17				5426.96	3098.4	4996.95	2610.17	4292.73		3542.61	2840.04	2645.77	3932.04	3583.44	6588.67	1806.2		4669.19	4350.44	2734.65
O43818	U3IP2_HUMAN	RRP9	U3 small nucleolar RNA-interacting protein 2	3	1175	865.788		1096.9	1713.07	829.013	1129.25	1947.44					1251.04	1000.48	961.782	2828.97		1202.63		1093.39									1114.73	962.217	1135.89	1055.61	953.731		827.81	641.031		1269.76	1050.41	922.759	1160.59		1148.56	842.507	1082.01
O43823	AKAP8_HUMAN	AKAP8	A-kinase anchor protein 8	2				465.039	241.779		570.92						388.694																409.947			525.471			498.44		235.95	571.178	314.121		410.425		349.591	318.222	275.882
O43837	IDH3B_HUMAN	IDH3B	Isocitrate dehydrogenase [NAD] subunit beta, mitochondrial	6					1361.63	844.551	756.745	417.958		1518.13	939.393		962.138	1515.62	675.267			1835.24		928.462									965.754	1486.25	1114.11	773.754			981.369	1116.43	856.594	1331.33	1227.82	647.355	1496.32		510.904	915.177	1186.62
O43847;O43847-2	NRDC-2_HUMAN;NRDC_HUMAN	NRDC	Nardilysin	8	1095.26	1241.94		917.408	1157.59	1603.6	2227.14				1353.29		1377.71	1319.89	1328.9			925.949		1007.21						1504.33			2312.65	2020.72	1403.63	1392.73	1696.5		928.579	1139.1	776.86	1375.14	1805.56	1469.34	1712.12		1977.41	1134.45	1119.17
O43852;O43852-3	CALU-3_HUMAN;CALU_HUMAN	CALU	Calumenin	7	5591.49	5803.45		5735.66	4872.7	12713.6	5660.85	5970.93		8828.37	5691.43	6244.65	5258.53	5576.43	5077.05	1696.97		5924.18		9671.94	2871.49	4574.96		6030.09	5760.57	4477.32	4090.96	2848.99	5895.19	4213.86	6848.87	5577.7	6776.96		5402.63	7144.46	8800.35	4979.11	6192.86	5688.01	5440.97		3888.96	3999.62	5217.76
O43865	SAHH2_HUMAN	AHCYL1	S-adenosylhomocysteine hydrolase-like protein 1	4	1341.33	1204.72		1211.51	1227.4	856.251	1236.28	1039.83			1822.7		1188.66	1533.77	866.545			1089.33		1193.95					2995.02	1476.09			1349.63	1977.71	1177.61	1911.36	1847.34		1357.88	1409.41	1318.36	769.785	956.907	1589.35	1260.96		1200.17	1427.08	1578.2
O43913	ORC5_HUMAN	ORC5	Origin recognition complex subunit 5	2						388.708					349.276																		691.712				639.859				691.275	181.882	337.15	405.188	377.053			845.301	254.623
O43929;O43929-2;O43929-3	ORC4-2_HUMAN;ORC4-3_HUMAN;ORC4_HUMAN	ORC4	Origin recognition complex subunit 4	1															274.836																292.029	444.866						355.91					290.641	422.491
O60216	RAD21_HUMAN	RAD21	Double-strand-break repair protein rad21 homolog	6	2644.45	2114.65		2246.57	2901.36	2695.53	2094.3	4155.38		2049.38	3166.16		2236.36		3070.7			2484.89		2455.62		3810.43					3731.22		1819.74	2614.13	1918.16	2973.47	2515.4		1977.97	2536.82	1781.43	3339.79	2021.63	2201.5	2567.98		2700.66	2910.17	2596.87
O60231	DHX16_HUMAN	DHX16	Pre-mRNA-splicing factor ATP-dependent RNA helicase DHX16	4	518.843	661.432		564.021		524.07	489.049	1176.68		408.012			649.519		541.083					524.903									471.029				567.659		415.985	484.112	403.499	369.26	760.096		509.977			600.615	638.499
O60256	KPRB_HUMAN	PRPSAP2	Phosphoribosyl pyrophosphate synthase-associated protein 2	5	1245.29	921.745		1150.19	1529.44	1508.34	1778.82	2937.7			983.952	571.609	696.956	1856.75	1032.59			694.305		1019.41				917.059	1477.38	2436.28	1270.97		870.258	1600.37	1227.98	1500.66	1669.41		1063.18	953.219	1269.29	1619.49	1441.05	1309.52	1483.7		1272.82	1269.12	1457.24
O60264	SMCA5_HUMAN	SMARCA5	SWI/SNF-related matrix-associated actin-dependent regulator of chromatin subfamily A member 5	20	2709.02	3105.27		2755.27	2823.66	2206.61	2861.27	2396.12		2211.92	2607.84	3275.17	2162.74	2594.39	2352.92			2311.35		2420.39	4385.1	2966.21			2105.51	2522.52	5288.98		2727.51	2725.77	2520.8	2299.67	2982.57		2284.96	2589.69	2444.48	2575.22	2649.41	2470.43	3185.39		2298.9	2737.63	2505.92
O60287	NPA1P_HUMAN	URB1	Nucleolar pre-ribosomal-associated protein 1	3	34528	28525.4		22983.1	40690	33646.6	31301.3	105290	3713200	30582.9	58041.2	78240.7	53190.5	62137.8	60051.4	130887	3804820	111458	45912.8	44181.5	57135.4	140103	14105800	50757.6	82702.9	34099.2	62679	58443.6	20931.2	26524.1	15975.7	37368.1	42090.8	923189	9384.09	21297.2	20874.5	26388.1	47606.2	35046.4	26800	1644480	49346.7	48787.8	41207.9
O60306	AQR_HUMAN	AQR	RNA helicase aquarius	3	1418.38			873.948		905.891					1100.15					1434.78		767.107		748.42									776.439		721.283							819.258		1092.2	635.545				862.085
O60313;O60313-10;O60313-11;O60313-13;O60313-2;O60313-9	OPA1-10_HUMAN;OPA1-11_HUMAN;OPA1-13_HUMAN;OPA1-2_HUMAN;OPA1-9_HUMAN;OPA1_HUMAN	OPA1	Dynamin-like 120 kDa protein, mitochondrial	1										470.738																							510.675					436.701						484.281	591.07
O60341;O60341-2	KDM1A-2_HUMAN;KDM1A_HUMAN	KDM1A	Lysine-specific histone demethylase 1A	3	537.598			853.251	655.707	134.298	377.736			358.111	459.205		574.585	609.008	359.916				528.575	368.427									563.268	398.232	671.383	360.601	407.907		439.716	784.116	589.565	498.473	691.954	442.109			621.924	802.18	435.691
O60343;O60343-2;O60343-3	TBCD4-2_HUMAN;TBCD4-3_HUMAN;TBCD4_HUMAN	TBC1D4	TBC1 domain family member 4	1	903.28	781.356		461.372	587.063		1110.76						647.032	449.359	790.643					474.039	992.108	726.609								783.165	801.929	740.183	473.808		960.134		766.927	843.744	545.056	851.758	306.454		572.271		468.456
O60437	PEPL_HUMAN	PPL	Periplakin	8	289.715	586.926			823.392	599.663	371.362			894.498			858.004		795.596			790.336		646.175									306.612		1310.75	961.548	780.468		782.331	447.838	316.628	254.373			280.595		184.43	1157.29
O60443	GSDME_HUMAN	GSDME	Gasdermin-E	4	867.257	1338.98		348.887	550.92	2877.8	965.766	596.912		629.154	1426.91		1049.7	608.395	795.127			1089.4		791.049				648.63			1248.2		494.647		745.897		1739.22		825.738	315.4	593.028	632.32		1076.46	663.245		392.607		625.015
O60488;O60488-2	ACSL4-2_HUMAN;ACSL4_HUMAN	ACSL4	Long-chain-fatty-acid--CoA ligase 4	5	820.856			724.461	1068.01	987.821	1251.67			1694.47	994.516		1047.14	1019.93	1518.11			1275.78		887.847						2156.44	1269.87		844.821	914.725	1174.46				1073.9		776.771	1285.95	1110.66	1086.14	773.29		837.186	1078.79	1013.55
O60493;O60493-2	SNX3-2_HUMAN;SNX3_HUMAN	SNX3	Sorting nexin-3	1	513.532					719.086	437.732	776.875		1227.77	1375.3		1150					873.937		1235.66											429.884	713.504	305.221		1146.99	979.918	483.407	1154.79	590.66	623.762	460.058				343.513
O60502;O60502-4	OGA-4_HUMAN;OGA_HUMAN	OGA	Protein O-GlcNAcase	3	1433.91	2222.92		1397.68	1778.34	2359.18	1337.01	734.332		1581.49	1347.55		1394.13	1744.76	1709.88	2626.53		901.03		1259.49									979.463	1674.04	1597.29	1210.97	1520.38		1310.84	2430.59	1594.44	1032.82	1321.82	1121.27	1545.25		1670.8	1673.55	1272.23
O60506;O60506-2;O60506-3;O60506-4	HNRPQ-2_HUMAN;HNRPQ-3_HUMAN;HNRPQ-4_HUMAN;HNRPQ_HUMAN	SYNCRIP	Heterogeneous nuclear ribonucleoprotein Q	13	12108.9	11073.3		13159.5	12882.1	9829.77	15588.3	7869.98		14034.2	11270	11899.9	10382.1	11745.5	11449.4	2957.99		13101.5	10723.9	9057.29	13662.1	9796.66		13931.2	10266.8	12197.5	12960.2	7849.88	14886	13091.6	14216.5	12879	13857.8		14163.8	14288.4	13425.9	15841.5	13615.8	13632.9	12931.1		13181.2	14185.3	13783.2
O60512	B4GT3_HUMAN	B4GALT3	Beta-1,4-galactosyltransferase 3	1	59321.5	43297		61826.1	66810.5	51620.8	53366.7			15735.4	64690.8		52299.8	57565.5				59476.3	43912.7	52865.1	59068.3	69369.6		43717.7	44843.7	51457.9	46383.8	53091.7	65266.2	52824.5	53443.9	56093.1	7265.34		48072.4	57209.2		50737.7	58713.9	59950.6	41156.8			56952	61675.2
O60518	RNBP6_HUMAN	RANBP6	Ran-binding protein 6	1				2448.14	2139.12	1968.39	1112.95				1760.63	1750.38	2282.96					1313.89	1603.65	1798.31	2784.4	1378.27		2507.11	3647.19				1030.6		2563.94		2488.63		929.497	2499.88	2030.7	3190.06	1526.48	2198.14	2537.73		1365.37	2327.54	2550.24
O60547;O60547-2	GMDS-2_HUMAN;GMDS_HUMAN	GMDS	GDP-mannose 4,6 dehydratase	3	1417.74			1191.41	1105.37	678.215	768.64	978.944		956.151			1266.15	863.176	1511.71					1131.14									761.804	1930.14	1242.92	1805.75	1284.32		646.656	955.35	1730.28	1033.81	1150.57	1399.7	504.823		1131.07	748.524	798.818
O60568	PLOD3_HUMAN	PLOD3	Multifunctional procollagen lysine hydroxylase and glycosyltransferase LH3	8	2421.25	1242.55		1834.57	2123.93	1587.59	1388.95	939.957		6358.53	1882.79	3001.21	3486.27	1259.93	1980.44			1397.98		1469.74	945.283	980.579		1685.34	1148.18	2487.11	1129.56		1413.41	1508.4	1197.44	1320.83	927.507		1222.34	1461.55	2639.64	1204.6	1409.02	1266.75	1369.5		2193.44	1284.81	1225.4
O60610	DIAP1_HUMAN	DIAPH1	Protein diaphanous homolog 1	9	1490.98	2008.64		1209	1211.27	1859.15	1381.72	1673.79		1254.79	1429.58		1652.2	1396.75	1175.42	4448.56		944.48		1143.91		1085.07		1534.27		916.516	468.592		2366.29	1072.99	1060.19	846.677	1927.2		917.612	1999.24	1521.79	1321.68	2247.8	629.245	1222.69		960.807	1184.26	1319.45
O60664;O60664-3;O60664-4	PLIN3-3_HUMAN;PLIN3-4_HUMAN;PLIN3_HUMAN	PLIN3	Perilipin-3	9	3276.28	3613.47		3245.02	2230.01	3449.59	2881.7	5947.9		1952.62	2911.36	2961.38	4058.29	2873.53	2649.96	3519.06		3353.12		2806.07	3846.07	1837.27		3382.18	3101.69	3088.54	5204.04	2993.26	3804.49	3462.31	3109.68	3911.21	2119.81		2553.97	3656.22	3643.02	2972.62	3673.67	2479.54	2453.61		3481.52	2692.5	3350.38
O60675	MAFK_HUMAN	MAFK	Transcription factor MafK	2							562.385			2289.36	1830.04		657.461		1972.7					719.639										879.638	478.076		706.454		503.147	832.817			762.112						1166.67
O60678;O60678-2	ANM3-2_HUMAN;ANM3_HUMAN	PRMT3	Protein arginine N-methyltransferase 3	2					589.588		497.164					1208.26	367.335		1212.6											1183.55					448.084	913.464	912.211		789.124			162.24	453.291	458.953			1060.64	454.313	702.933
O60684	IMA7_HUMAN	KPNA6	Importin subunit alpha-7	2	644.145	631.416		858.864	673.9	1325.98	825.678				788.784	861.394	630.738	581.278	659.813					513.072	1111.53	891.394		1235.58	489.848	1000.09			278.405	685.015	942.538	773.01	1072.94		643.13	444.123	626.227	334.297	662.102	469.982	739.957		429.655	483.956	555.646
O60701	UGDH_HUMAN	UGDH	UDP-glucose 6-dehydrogenase	11	1550.42	3044.02		1594.8	2883.6	3034.29	1091.13	1808.72		2286	2389.71	3789.2	2744.16	2120.27	2296.2					5398.44	3299.73			3912.73					1991.09	2345.58	1411.7	2727.64	2271.72		2153.13	2411.2	3150.53	2829.03	1993.74	2048.94	2249.62		2515.31	1484.3	1755.76
O60716;O60716-2;O60716-3;O60716-5;O60716-10;O60716-11;O60716-13;O60716-9;O60716-17;O60716-18;O60716-19;O60716-21;O60716-25;O60716-26;O60716-27;O60716-29	CTND1-10_HUMAN;CTND1-11_HUMAN;CTND1-13_HUMAN;CTND1-17_HUMAN;CTND1-18_HUMAN;CTND1-19_HUMAN;CTND1-21_HUMAN;CTND1-25_HUMAN;CTND1-26_HUMAN;CTND1-27_HUMAN;CTND1-29_HUMAN;CTND1-2_HUMAN;CTND1-3_HUMAN;CTND1-5_HUMAN;CTND1-9_HUMAN;CTND1_HUMAN	CTNND1	Catenin delta-1	2	542.348	398.409		550.349		909.39	996.105					377.926		626.538	720.433					931.887							563.833		903.697	429.606	522.019	427.877	594.332		607.881	571.957		732.323	417.205	813.723	579.026		665.956	837.053	980.222
O60739;P41567	EIF1B_HUMAN;EIF1_HUMAN	EIF1;EIF1B	Eukaryotic translation initiation factor 1b	2	2280.93	2216.51		1755.05	673.708	3107.81	4558.85	994.141		1676.57	3422.6		1404.24	1613.96	3449.98	1140.31		2116.52		2243.07		1711.51		1586.61			5193.86		2811.42	2551.44	2422.95	1764.12	2251.26		2476.32	1724.91	1084.01	1926.37	2981.2	3032.93	2607.11		1467.54	2190	3556.09
O60749	SNX2_HUMAN	SNX2	Sorting nexin-2	6	2218.8	3075.5		1802.75	2345.04	1593.52	2302.79	4027.28		784.482	2252.59	3009.99	1887.32	1489.23	1897.54	3792.09		2488.22		2321.02		3608.29			1261.4	1922.67			2054.39	3095.9	2525.28	1941.73	1607.91		1954.92	2840.68	2278.15	1871.93	2322.15	2082.5	1916.76		2976.81	2468.78	1823.19
O60762	DPM1_HUMAN	DPM1	Dolichol-phosphate mannosyltransferase subunit 1	4	2783.72			1744.88	1616.56	3102.18	2477.15	1089.72		2057.41	1299.24	3111.5	1916.16	1475.63	1994.51			1532.03		2360.09					2291.76	1725.03			2583.78	1592.15	1782.3	2761.47	2328.3		2192.27	3043.13	1915.42	1769.04	2283.76	1580.94	1538.12		1252.7	1756.14	1812.01
O60763;O60763-2	USO1-2_HUMAN;USO1_HUMAN	USO1	General vesicular transport factor p115	11	1018.52	1001.44		998.034	761.946	929.676	1006.05	1208.74		1156.44	820.351	2100.39	1064.66	853.571	1007.09			980.956		1228.95		1111.62				1556.89			976.537	1574.63	1213.01	1204.94	976.957		962.146	1081.98	997.741	1115.53	1189.13	1291.15	1044.76		1069.56	1548.27	1029.05
O60825;O60825-2	F262-2_HUMAN;F262_HUMAN	PFKFB2	6-phosphofructo-2-kinase/fructose-2,6-bisphosphatase 2	3	464.917				825.204	711.573	383.75													951.962												686.395	605.524		562.92	715.912	331.978			494.759	372.815		413.032	518.714	705.57
O60826	CCD22_HUMAN	CCDC22	Coiled-coil domain-containing protein 22	1		321.982			442.329					476.739	503.387																			563.027							504.901		360.564		616.49		755.82	744.879	632.19
O60828;O60828-2;O60828-4;O60828-5	PQBP1-2_HUMAN;PQBP1-4_HUMAN;PQBP1-5_HUMAN;PQBP1_HUMAN	PQBP1	Polyglutamine-binding protein 1	1						402.042								444.724																495.243	417.84										456.244		385.971		336.85
O60831	PRAF2_HUMAN	PRAF2	PRA1 family protein 2	1						1060.37								582.39																		501.762				399.308	684.058				745.372
O60832	DKC1_HUMAN	DKC1	H/ACA ribonucleoprotein complex subunit DKC1	6	2635.28	2512.36		3407.15	2257.07	1845.86	2267.78	2789.17		2504.68	2721.83		1934.58	1639.55	2924.66			2465.16	3076.06	2754.44		3978.52							2630.61	2812.68	2642.51	2350.95	2922.01		2404.3	3524.66	2368.63	2185.99	2333.13	2292.48	2537.8		3353.63	2172.46	2958.88
O60841	IF2P_HUMAN	EIF5B	Eukaryotic translation initiation factor 5B	16	3150.69	1986.09		1931.06	2163.96	2863.17	2941.08	2879.7		1484.72	3674	2651.12	3743.72	2319.56	3129.85	2053.42		2774.36	2058.54	1691.15	2864	3023.33		2079.51	1705.4	1219.91	3242.43	2670.19	4322.97	2197.48	2068.92	2318.71	1829.53		2759.24	1940.88	1916.96	2454.44	2337.28	2741.75	2516.22		2639.94	2206.87	2137.19
O60869	EDF1_HUMAN	EDF1	Endothelial differentiation-related factor 1	4	4059.43	3384.12		2168.42	3195.58	3601.46	3563.82	3502.29			3164.42		2972.21	3995.21	2209.94			2841.87		2741.26									4038.11	4097.15	2874.78	2685.99	2175.86		3108.26	5100.63	3967.33	2831.45	4479.84	1989.04	3163.79		3465.09	2758.57	3127.4
O60884	DNJA2_HUMAN	DNAJA2	DnaJ homolog subfamily A member 2	4	1749.09	1097.35		1600.24	1718.09	1374.06	1887.21	990.794		1750.88	1265.36		2445.32	1434.63	2093.75					1446.13				3948.96	3352.31	1713.06			1167.8	1809.93	1994.41	2321.5	1972.05		1628.99	1625.3	1361.28	1774.09	1475.07	1407.26	2266.94		1923.36	2564.05	2166.25
O60885	BRD4_HUMAN	BRD4	Bromodomain-containing protein 4	2		915.354				713.165		714.605		814.267																					807.05	659.696			697.049	444.713	1248.71	367.394			737.84
O60888;O60888-2;O60888-3	CUTA-2_HUMAN;CUTA-3_HUMAN;CUTA_HUMAN	CUTA	Protein CutA	1	2840.06	1078.17		2674.28	2036.5	3040.8	3336.92	1586.89		1078.91	1940.87	1369.82	1136.36	1816.78	1362.16	1958.33		879.691	4014.85	2088.23	1951.49	2000.04			1592.67		1274.62		2972.29	3143.58	2356.7	3896.8	2362.34		3321.95	2691.56	3269.41	2147.94	1490.61	2515.29	2452.13		3816.69	2557.11	2049.44
O60925	PFD1_HUMAN	PFDN1	Prefoldin subunit 1	2	1672.51	1119.46		1300.78	1408.57	1633.02	948.524	918.066		978.864	1803.99		1816.26	2582.67	2018.98	1835.98		936.466		2408.89				1851.57	2847.25	1440.57		1349.89	1537.14	1090.31	2290.84	1764.26	1821.27		1170.49	2609.81	2258.79	1439.28	1611.56	1519.76	1763.4		2004.13	1609.38	1959.26
O75027;O75027-2	ABCB7-2_HUMAN;ABCB7_HUMAN	ABCB7	ATP-binding cassette sub-family B member 7, mitochondrial	6	1372.76			1321.34	1628.68	1686.97	1080.35	851.186		2107.66	1414.13		1742.51	1484.49	1339.82			1082.95		1662.08		2877.1					1446.92		1309.95	1826.34	1341.27	1294.08	1266.55		1751.72	1159.78	1612.96	1491.74	1434.43	1441.23	1150.03		1345.18	1511.38	1308.61
O75038;O75038-3	PLCH2-3_HUMAN;PLCH2_HUMAN	PLCH2	1-phosphatidylinositol 4,5-bisphosphate phosphodiesterase eta-2	1				827.841		490.536					1713.43		829.844																446.489	1642.91	994.83	1493.4			552.417	690.794	1335.51	1080.28	685.822	825.727			913.722	1544.44	1104.37
O75044;P0DMP2;P0DJJ0	SRG2B_HUMAN;SRG2C_HUMAN;SRGP2_HUMAN	SRGAP2;SRGAP2B;SRGAP2C	SLIT-ROBO Rho GTPase-activating protein 2	1						251.598																																	375.741
O75083	WDR1_HUMAN	WDR1	WD repeat-containing protein 1	11	2537.53	2674.72		2912.15	3426.02	3724.15	3831.73	2482.95		2049.65	3273.43	4159.66	3145.78	2482.02	2942.11	3553.13		2741.34		3783.44	5462.81	3437.99		5138.85	2601.76	1917.47	3613.15		2234.45	3023.1	3047.5	3832.98	2080.58		2463.19	3428.67	2452.61	1951.49	2754.91	2343.05	1789.61		2784.37	2612.81	2554.57
O75116	ROCK2_HUMAN	ROCK2	Rho-associated protein kinase 2	9	670.436	475.125		911.767	872.537	1176.34	704.885	864.283			928.509		1510.78	686.961	467.627			237.626		1411.24									866.188	683.872	1158.58	681.522	1253.56		749.656	972.875	1420.76	722.404	935.085	736.86	395.447		331.98	1180.36	525.567
O75131	CPNE3_HUMAN	CPNE3	Copine-3	5	1571.8	1861.2		2267.33	1795.44	1458.95	1279.84	1139.37		1349.43	1975.85		1719.12	1991.87	1966.74			776.86	2383.31	2347.51						3332.79			1561.53	2646.07	1884.31	2608.85	2646.78		1643.34	1917.55	2127.72	2272.61	1534.96	1683.15	1730.86		1931.79	1127.88	1954.02
O75152	ZC11A_HUMAN	ZC3H11A	Zinc finger CCCH domain-containing protein 11A	4	365.527	885.552		830.861	1459.35	587.037	924.183	785.915		600.192	1013.73	751.101	647.331	973.449		1504.76		513.69		710.203						1671.73			758.847	905.524	509.433	346.081	583.411		553.296	663.539	802.932	508.562		476.336	545.76		927.08	664.037	883.63
O75153	CLU_HUMAN	CLUH	Clustered mitochondria protein homolog	12	1460.17	1004.59		973.811	1145.19	869.521	1181.3	788.681			1442.73	1179.38	753.583	1043.19	1353.54					1591.85		1620.07							1094.58	1385.52	915.026	1025.18	691.459		932.597	999.159	957.114	1352.18	843.174	1037.02	1297.24		740.475	1005.49	1075.53
O75165	DJC13_HUMAN	DNAJC13	DnaJ homolog subfamily C member 13	1	496.447				580.221	197.603	529.656															379.73									616.626	518.879	393.62			474.812	497.197	629.046	316.338	503.13
O75175	CNOT3_HUMAN	CNOT3	CCR4-NOT transcription complex subunit 3	1		1450.74		1101.5	2395.48	3212.69	648.719			2081.6			2710.55	2324.34	2200.83			4425.4		2154.02											1639.25	1151.09	1291.51		1386.14			1103.71		958.931			1452.26		1437.54
O75208	COQ9_HUMAN	COQ9	Ubiquinone biosynthesis protein COQ9, mitochondrial	1	2995.78			2972.02	2066.99	1217.94	970.771			3530.63			1900.22	2860.3				2338.57		2460.99									1087.37	837.034	2020.08		1663.58		3461.63	1170.98	2226.16	2741.92	1506.21	2304.61	3033.12		2394.18	3913.19	2913.87
O75223	GGCT_HUMAN	GGCT	Gamma-glutamylcyclotransferase	6	6022.88	3242.02		5695.95	2541.76	9353.11	7843.61	1740.8			3190.89	3435.03	2427.09	3543.07	3682.69	5917.76		3581.52		3233.96		3688.57		4663.33	2621.43	2272.13	2945.61		5200.47	6121.13	7361.75	2899.19	12198.4		4532.29	3137.55	5227.58	5538.51	7714.25	8018.79	9221.57		6155.06	3103.43	2220.62
O75251;O75251-2	NDUS7-2_HUMAN;NDUS7_HUMAN	NDUFS7	NADH dehydrogenase [ubiquinone] iron-sulfur protein 7, mitochondrial	1	569.298				635.885	540.315	411.092			630.239	854.459		497.839	827.563	1008.27					531.222				834.618					493.214	530.408	698.423		520.919		580.988	615.786	1010.71	676.106			754.475		708.431	673.34	932.447
O75306;O75306-2	NDUS2-2_HUMAN;NDUS2_HUMAN	NDUFS2	NADH dehydrogenase [ubiquinone] iron-sulfur protein 2, mitochondrial	7	896.228			1074.44	1377.28	851.446	793.553			1489	1304.84	936.027	934.612	1029.2	616.116			1069.74		1331.73							2548.37		1356.8	1540.73	1339.71	702.412	1595.62		943.909	765.719	1155.31	1675.48	1334.91	987.63	1619.07		1193.31	927.711	966.867
O75323;O75323-2	NIPS2-2_HUMAN;NIPS2_HUMAN	NIPSNAP2	Protein NipSnap homolog 2	1	2956.72			1813.61	2150.46	3097.92	2270.4			3014.42	1362.05		2439.5	2669.63	2349.42			2179.43		2301.51						2340.05					2048.15		2269.49		3332.27	1540.06	2298.24	2053.99	2129.35	2318.28	2638.88		1757.55		2261.88
O75340	PDCD6_HUMAN	PDCD6	Programmed cell death protein 6	5	3157.72	1972.55		7324.78	7177.14	6785.02	4591.56			4564.15	4254.3	7233.87	6144.4	5330.95	7480.21	889.068		1509.35		7638.55		5438.51			4859.97				5222.74	6064.19	4034.93	5039.77	6534.47		6257.38	5477.6	5481.08	6126.3	4302.63	5218.15	6490.22		7094.58	5718.15	6266.54
O75347	TBCA_HUMAN	TBCA	Tubulin-specific chaperone A	3	5431.68	7096.94		4980.82	6722.48	5854.49	5274.77	5540.75		1107.82	4593.17	6018.86	5632.26	4680.06	6160.13	7034.83		4564.25	6595.17	5414.72		4508.54		6647.73	5426.68	4956.17	6393.39		5301.65	7063.62	5687.49	6132.95	5961.52		6475.91	4735.94	4802.49	6640.82	6708.82	5126.74	6051.34		6631.9	7237.39	6112.4
O75348	VATG1_HUMAN	ATP6V1G1	V-type proton ATPase subunit G 1	1	710.208	1114.88		913.609	895.102	780.575	508.624	1064.19			828.449		674.655		949.329			412.379		1073.21									789.341	855.875	804.139	619.74	702.836		1027.84	991.058	1443.31	929.401	854.427	1111.12	796.26		868.803	779.048	1037.69
O75352;O75352-2	MPU1-2_HUMAN;MPU1_HUMAN	MPDU1	Mannose-P-dolichol utilization defect 1 protein	2														537.737																		850.796			311.905					525.27	177.96
O75367;O75367-3	H2AY-3_HUMAN;H2AY_HUMAN	H2AFY	Core histone macro-H2A.1	11	14388.9	6820.49		18860.2	17689	13908.8	11701.2	18927		24709.3	15524	13990.6	19342.4	14444.2	14562.5			12545.8	14477.7	15344	19888.7	16676.5		15070.4	18101.8	5600.51	12006.7	20728.9	13037.6	14067	15061.8	15812	19036.4		16089.5	10903.9	14992.1	13120.6	16804.2	16651.2	13719.7		13780.1	13066.3	11517.9
O75368	SH3L1_HUMAN	SH3BGRL	SH3 domain-binding glutamic acid-rich-like protein	4	2448.86	3240.89		1364.56	2392.03	1658.65	2446.49	2211.62		718.129	1726.36	1879.58	2611.17	2087.14	2974.84	2518.39		1991.79	3110.07	2232.96		2673.9		3414.83	2961.27	1880.85	2313.13	2836.76	698.577	1932.99	1519.07	2074.37	2407.85		1793.94	2139.94	1862.86	1194.18	1053.86	1466.95	2169.25		2413.97	1900.03	1906.97
O75369;O75369-2;O75369-8;O75369-9	FLNB-2_HUMAN;FLNB-8_HUMAN;FLNB-9_HUMAN;FLNB_HUMAN	FLNB	Filamin-B	56	5937.13	4975.53		5485.74	7998.95	11169.3	5551.65	6636.73		13801.8	7081	4857.68	7171.6	7861.62	5447.75	9083.54		4958.98	4304.2	8588.18	3988.31	5874.68		5898.94	7292.67	5587.08	6995.32		6490.53	6723.07	7039.16	6429.69	9081.28		6290.72	6205.64	5793.9	3179.08	6307.45	5625.53	5619.14		4791.5	6940.7	5611.93
O75381;O75381-2	PEX14-2_HUMAN;PEX14_HUMAN	PEX14	Peroxisomal membrane protein PEX14	3	1761.9	1106.29			1160.91	913.531		1800.64			1581.86		1521.02		1632.96			2512.45													1204.1					1459.11		194.073	747.243	664.7	782.309				865.053
O75390	CISY_HUMAN	CS	Citrate synthase, mitochondrial	11	8574.67	5095.14		9046.5	8253.73	12700.9	10522.9	5053.17		10394.9	7130.32	7657.24	7822.52	10472.3	8436.91			14235.6	9348.32	5993.69	7120.96	6016.83		9922.18	12811.6	13560.3	13718.2	7047.16	10140.4	4173.02	9911.36	4945.31	8546.36		7590.95	8031.85	7306.88	9927.13	7083.88	7545.57	8766.3		7791.44	7868.33	9766.39
O75391	SPAG7_HUMAN	SPAG7	Sperm-associated antigen 7	2		600.221		521.316	872.999	493.06	729.302	737.338						783.262	573.406														308.557		590.618	780.132	723.25		440.86	589.056	789.108	891.597	795.984	849.263	452.211		557.485	467.024	720.071
O75396	SC22B_HUMAN	SEC22B	Vesicle-trafficking protein SEC22b	7	4209.94	4371.11		3745.72	3319.32	4274.4	3227.58	5165.28		5186.35	3182.06	3075.77	3160.29	2856.49	3629.53	3983.11		4366.49	4094.43	3842.84		4210.9		3076.89		3738.64			3970.96	2530.84	3308.06	3756.07	2480.59		2117.56	4690.8	3346.8	2190.01	2240.88	3568.62	2679.65		3331.25	2657.04	2486.89
O75400;O75400-2;O75400-3	PR40A-2_HUMAN;PR40A-3_HUMAN;PR40A_HUMAN	PRPF40A	Pre-mRNA-processing factor 40 homolog A	9	17593.2	5172.06		18083.1	13934.3	14899.6	14161.2	24876.6		21577.9	10712.6	6506.38	26830.2	13394.5	13274.4	2100.03		14233	9926.16	17850.4	11027	12072.3		4759.2	6675.61	9896.43	6670.1		14582.5	8172.36	15446.5	10697.7	11760.4		13026.4	17739.7	16391.7	12775.5	14250.9	14864	12261.2		11519.2	13660.5	12222.3
O75436	VP26A_HUMAN	VPS26A	Vacuolar protein sorting-associated protein 26A	9	2936.77	1445.57		2439.87	1851.11	2209.52	2501.33	449.913		2994.97	2612.15	1816.79	2891.44	3126.57	3726.04			2965.16	3521.63	3038.2	2064.55	2979.4		3318.89	2870.8				3108.6	3174.19	2972.24	2008.34	3725.17		2781.4	2876.85	3472.41	3082	2466.68	3336.13	2322.85		2692.56	1891.44	2545.66
O75439	MPPB_HUMAN	PMPCB	Mitochondrial-processing peptidase subunit beta	6	6057.43	5195.09		6321.2	5610.45	5795.82	5737.81	4065.88		4437.65	4748.82		4345.89	6387.39	4294.7			4842.39		4601.63	10749.9	7819.88							5728.1	5231.98	5387.2	3934.46	4675.02		5820.93	5393.8	6206.76	6163.9	4059.26	4096.7	5337		4168.61	5193.03	5078.06
O75475	PSIP1_HUMAN	PSIP1	PC4 and SFRS1-interacting protein	5	1244.75	1553.78		1914.78	1245.15	1386.67	1361.2	4213.04		1019.32	2387.07	1821.94	1723.05	1315.86	2156.44			2457.47	3548.56	1353.38	787.001	2038.07				1651.7			1530.1	2072.65	1626.75	1364.72	2134.51		1454.39	1086.84	2093.08	1175.58	1340.54	1647.24	1311.02		1682.1	1775.67	1269.33
O75477	ERLN1_HUMAN	ERLIN1	Erlin-1	2	550.823			537.429	617.413	509.163	234.488	184.27		491.862	1193.9		354.66		560.002					455.576									301.585		515.118				818.21			624.259	836.442	706.852			851.606	429.684	491.102
O75489	NDUS3_HUMAN	NDUFS3	NADH dehydrogenase [ubiquinone] iron-sulfur protein 3, mitochondrial	7	1293.04	1192.46		1373.61	1764.05	1483.55	1440.48	1731.39		1618.87	1596.4	1514.27	1654.54	1556.22	1759.32			1338.07	2236.21	1309.91	2427.83	2126.9		2470.39	2456.84	2635.73	2637.96	2496.18	1514.81	1466.42	1752.12	1109.54	1577.63		1371.19	1196.72	1619.29	2167.22	1717.35	2065.53	2238.5		1480.58	1497.72	1513.37
O75494;O75494-2;O75494-3;O75494-4;O75494-5;O75494-6	SRS10-2_HUMAN;SRS10-3_HUMAN;SRS10-4_HUMAN;SRS10-5_HUMAN;SRS10-6_HUMAN;SRS10_HUMAN	SRSF10	Serine/arginine-rich splicing factor 10	4	1923.88	1982.75		2147.76	2935.92	2231.67	2703.28	1483.98		2170.8	2284.91	2427.42	3089.24	2593.5	2728.62			3403.54	3193.11	2450.12	2603.48	2062.16		3023.36	2427.79	2785.28	4770.13	3473.09	2981.94	2299.24	2526.64	2548.46	2330.27		2476.4	2475.75	2379.96	2269.29	2428.27	2336.53	2565.1		2595.42	3173.18	2719.43
O75496	GEMI_HUMAN	GMNN	Geminin	2	595.296			849.267		963.759												782.047													649.076				570.241	377.809	1033.01	749.982						812.854
O75521;O75521-2	ECI2-2_HUMAN;ECI2_HUMAN	ECI2	Enoyl-CoA delta isomerase 2, mitochondrial	3	1299.09	807.324		964.411	798.566	1068.82	594.156	1059.02		1549.87	1262.43		1301.11	886.853	850.82			1177.27		988.846									1510.81		1083.96		873.295		863.999	1061.06	1284.58	1572.74	930.637	996.354	1395.49		803.435	492.394	978.217
O75531	BAF_HUMAN	BANF1	Barrier-to-autointegration factor	4	1931.83	3350.44		4696.92	3677.7	5038.82	5314.86	3122.51		2648.6	6740.85	5611.44	5178.01	8085.63	7859.97	3082.93		4740.11	2349.14	4805.7	4491.56	7776.64		6793	6875.46	5542.71	4495.65	1900.84	2305.67	5908.14	4382.6	5797.91	4669.49		3327.88	4815.43	3033.22	4677.03	3527.02	2889.5	5720.83		4364.28	4591.75	4935.39
O75533	SF3B1_HUMAN	SF3B1	Splicing factor 3B subunit 1	19	2916.77	2511.37		2764.16	3234.79	2911.79	2943.62	3445.67		2174	2961.78	2632.88	3299.94	2838.84	2652.48	4027.01		2797.38	5426.65	2675.07	3481.35	3566.04		2532.69	2805.32	1265.56	1273.34		2556.6	3121.54	2928.95	3345.26	2767.18		2857.91	2794.37	2831.76	3395.9	3143.5	3072.87	3096.39		3164.88	3271.91	2640.62
O75534;O75534-2;O75534-3;O75534-4	CSDE1-2_HUMAN;CSDE1-3_HUMAN;CSDE1-4_HUMAN;CSDE1_HUMAN	CSDE1	Cold shock domain-containing protein E1	10	1219.63	1372.2		1222.9	910.333	1420.47	1424.97			769.579	912.586		1325.03	833.419	1572.7	1041.8		1047.77		1331.56		2508.66			2319.11	1641.44			1155.09	1631.84	1165.01	1333.75	954.595		1290.67	1567.17	1060.95	1252.31	1050.39	1250.2	1322.26		1728.92	1142.21	1164.24
O75608;O75608-2	LYPA1-2_HUMAN;LYPA1_HUMAN	LYPLA1	Acyl-protein thioesterase 1	4	3587.05	2753.2		3068.2	2965.51	3484.73	2692	2181.34		1314.94	2503.42	3710.14	2107.6	2586.97	2565.56	2747.98		3206.17	3150.74	2365.82	2555.99	3385.76		5279.5	3782.29	2520.16	2746.56	1618.03	2669.22	2842.41	2866.51	3784.44	2209.09		3202.41	4111.41	2873.23	4100.62	2675.67	3125.15	2821.94		3190	2693.79	3171.83
O75643	U520_HUMAN	SNRNP200	U5 small nuclear ribonucleoprotein 200 kDa helicase	44	3252.55	2947.26		3398.8	2625.05	2588.05	2669.46	3331.89		2394.69	2660.77	3088.87	2955.74	2707.15	2791.67	6145.98		2500.3	2501.2	2946.07	4811.81	3551.26		3657.28	3092.45	2080.45	3465.41	4047.68	3108.81	3077.38	2456.22	2576.15	3076.25		2753.95	2869.76	2946.07	3291.61	2962.59	2976.56	2884.04		2730.87	2961.02	2877.42
O75663	TIPRL_HUMAN	TIPRL	TIP41-like protein	1					498.997						885.474				500.62															872.708	1018.59					855.491	680.004	612.345	1075.23	771.477	1338.15		795.919	1107.18	422.4
O75691	UTP20_HUMAN	UTP20	Small subunit processome component 20 homolog	2				1200.57	814.798	1158.51	409.729				739.027		971.667		979.56					1059.27											815.936	830.47	898.166		604.455	904.659	294.345	937.555	1059.32		731.102			835.799	784.71
O75694;O75694-2	NU155-2_HUMAN;NU155_HUMAN	NUP155	Nuclear pore complex protein Nup155	11	1344.14			1728.05	1472.14	1186.47	990.032	827.126		1048.29	1485.78		1272.92	1639.51	1601.96			1802.02		1090.35						2713.53			1352.39	972.793	1074.94	1178.56	1184.21		1223.98	1293.63	1773.98	1469.45	1430.73	917.698	895.234		1446.8	1526.39	1125.7
O75695	XRP2_HUMAN	RP2	Protein XRP2	1		417.143		525.021	885.464	606.801				1387.16		1174.46	1643.28	758.403	950.479															1312.05	774.329	811.015			745.186		777.076	687.75	743.065		619.78			892.134	523.146
O75717	WDHD1_HUMAN	WDHD1	WD repeat and HMG-box DNA-binding protein 1	2				393.915	880.187		956.451																						558.273						761.031	1199.89	769.806	849.942		261.286				908.238	835.861
O75718	CRTAP_HUMAN	CRTAP	Cartilage-associated protein	3	1841.08			1654.91	1449.1	908.655		847.968		1782.55	1394.28		1561.39					2265.16		2217.54									1001.78		997.938	853.709	1360.08		802.7	1082.04	1537.68		1300.42	1042.55	914.424		619.739		1217.83
O75746;O75746-2	CMC1-2_HUMAN;CMC1_HUMAN	SLC25A12	Calcium-binding mitochondrial carrier protein Aralar1	2	683.081				1049.85					459.242										757.804											1121.17		854.852		899.497		1225.9	1144.09	358.933	882.958			1808.38	1147.02	1222.23
O75787;O75787-2	RENR-2_HUMAN;RENR_HUMAN	ATP6AP2	Renin receptor	1										972.361																																		569.141
O75821	EIF3G_HUMAN	EIF3G	Eukaryotic translation initiation factor 3 subunit G	6	4756.73	5270.68		4376.56	3331.85	4759.93	4182.57	3618.71		2035.05	4798.5	3973.48	2986.46	4561.67	5001.46	3288.01		3710.77		2865.07		3783.86		4095.57	3095.53	3079.01	3898.6	3229.67	4485.81	4403.95	4182.88	4791.15	4289		4553.83	4515.42	4268.42	5455.64	5125.57	4788.07	5380.58		4532.95	4945.09	5441.86
O75822	EIF3J_HUMAN	EIF3J	Eukaryotic translation initiation factor 3 subunit J	4	4264.14	4083.93		3277.85	3456.97	3173.22	4788.3	2020.81		3626.3	4713.31	2796.34	2826.9	4214.46	4603.38	1599.49		3142.83	3363.75	3540.48	4306.07	3538.63		3627.4	3439.16	2322.75	3412.51	4622.35	6406.88	6584.51	4175.67	3899.82	4123.57		3527.94	4559.8	4200.63	5865.58	5528.2	4058.85	6881.95		3824.66	4750.12	4941.13
O75828	CBR3_HUMAN	CBR3	Carbonyl reductase [NADPH] 3	2	5521.96	5957.96			6585.89	6062.34	4726.29	4660.27		1129.24	3851.68	3741.37	4300.56	3474.92				3853.18	2727.38	2707.44					3230.2				3304.3	3487.12	6791.27	4389.61	3524.8			5534.94	4935.26	5586.65	4614.95	4668.4				2905.82	4623.02
O75832	PSD10_HUMAN	PSMD10	26S proteasome non-ATPase regulatory subunit 10	1	602.807	1089.43		639.331		441.376	878.594						764.131	658.793	504.881	970.545		444.15		568.221									883.711		359.318	519.365	587.153		376.145		345.179	457.855	541.17		844.738		746.499	420.772	651.62
O75844	FACE1_HUMAN	ZMPSTE24	CAAX prenyl protease 1 homolog	5	1616.89	831.766		1447.94	1874.41	2672.17	1525.05	725.972		1269.76	1673.99	1445.94	1780.06	1445.79	2078.14	1864.84		1528.16		1815.75	1483.93			2492.63	1221.8	1687.57	2434.93		1397.47	1421.45	1552.72	1540.77	1942.5		1587.16	1590.62	1520.27	1529.97	1181.81	1580.94	1850.95		1209.41	1823.24	1251.47
O75874	IDHC_HUMAN	IDH1	Isocitrate dehydrogenase [NADP] cytoplasmic	9	9654.18	11129.6		7500.1	10797.2	14392.1	8757.08	6409.99		6066.19	5777.69	11212.8	10995.9	7540.54	8127.52	11222.6		6159.91	9259.88	9069.76	9315.12	8708.75		8276.47	8951.72	12255.4	7748.19	8560.26	7208.09	8969.6	7859.72	9446.65	9106.94		7807.61	10420.7	6873.99	8555.36	7560.1	6568.06	7473.21		12099.8	6682	7389.56
O75880	SCO1_HUMAN	SCO1	Protein SCO1 homolog, mitochondrial	3	2467.9	1097.46		2504.55	2689.58	2295.25	2038.85				2181			2526.79	2850.38			1641.24		2292.59									2204.14	1620.65	2619.79	1995.4	1900.72		1939.11	2015.37	2052.57	2192.75	2256.36	2081.24	2073.35		1776.09	2497.36	2152.97
O75934	SPF27_HUMAN	BCAS2	Pre-mRNA-splicing factor SPF27	2	1944.28	882.092		1917.79	1244.11	1333.17	1029.96	1119.13		802.684	1391.23	1991.26	1063.02	1386.4	1471.55			1235.4		2398.29				1007.88	1462.36				969.401	1165.27	1582.13	1444.1	1466.03		1188.88	1219.01	1912.42	1574.52	1310.45	1034.67	1456.36		1002.54	1354.78	1854.47
O75935;O75935-3;O75935-2	DCTN3-2_HUMAN;DCTN3-3_HUMAN;DCTN3_HUMAN	DCTN3	Dynactin subunit 3	2	1779.78	1185.62				721.141	1580.85						1504.38		950.615														2301.42		1595.2					1727.79		647.319		1182.74
O75937	DNJC8_HUMAN	DNAJC8	DnaJ homolog subfamily C member 8	7	3474.86	3709.12		2594.57	4803.03	3183.47	3561.98	5041.13			3102.47		3731.81	3226.32	4141	1884.31		3515.72		3911.64									2999.94	3332.79	3031.61	3165.73	3494.79		3289.79	3450.24	3598.24	2906.11	4102.79	3526.67	3228.35		3319.96	3644.76	3460.84
O75940	SPF30_HUMAN	SMNDC1	Survival of motor neuron-related-splicing factor 30	2	923.096	864.323		862.935	490.438	48.534	864.935	423.029		515.206	863.385		692.955	903.716		2755.12				832.913									628.156	918.067	557.479	651.984	730.097		821.542	807.049	709.63	654.351	736.52	614.813	562.024		766.954	534.186	633.897
O75947	ATP5H_HUMAN	ATP5PD	ATP synthase subunit d, mitochondrial	2	10405.3	3294.93		9325.32	8980.26	8247.52	8355.74	5621.54		10630.5	8710.72	7253.49	8571.44	6811.28	8790.31	2333.59		4866.64		8225.67		8767.26			7923.43		5309.8		8964.91	6532.58	8670.08	4947.91	7084.89		7124.62	7529.11	8462.27	9910.25	6871.74	9414	7033.95		9643.26	6440.4	8259.78
O75955	FLOT1_HUMAN	FLOT1	Flotillin-1	11	2939.06			2760.91	2814.85	2005.73	1396.14	2811.12		4041.71	1962.03	2377.1	2348.8	2406.32	3453.84			1947.07		3272.46	1989.75	2188.85		2722.94					2034.28	3095.53	2148.67	2657.7	1292.65		2476.33	1537.49	3574.55	2645.75	2823.98	2177.74	1194		2893.49	1937.84	2300.16
O75964	ATP5L_HUMAN	ATP5MG	ATP synthase subunit g, mitochondrial	4	4832.4	1648.88		5105.15	5109.55	4416.9	3697.14	1731.87		7017.04	4340.37	2522.85	4814.6	3859.92	4162.14			4760.61	4906.5	4185.71		4230.07			7505.21	4008.7	3167.72		5768.69	2699.26	4590.74	2567.41	2533.72		3314.2	3298.04	4969.77	4595.35	4881.54	3704.6	5280.24		4638.91	4303.13	4354.31
O76003	GLRX3_HUMAN	GLRX3	Glutaredoxin-3	7	4005.77	4200.51		3450.5	5274	6979.32	4938.24	2021.37		1980.88	4444.5	3542.27	5360.74	3215.86	4224.57	3332.62		5744.93	4301.32	3761.45	3564.91	2617.39		3947.79	4233.33	2751.17	4515.75	2970.34	5208.01	4053.45	6746.74	3322.07	4668.68		5138.96	5452.17	6506.47	4976	4385.15	3602.16	4771.74		4090.75	3684.5	7245.18
O76021	RL1D1_HUMAN	RSL1D1	Ribosomal L1 domain-containing protein 1	6	2048.57	2438.74		3111.03	4322.26	3278.38	5477.68	3619.87		3412.93	3935.1	3591.64	4350.62	6190.75	4764.21	8783.41		2950.91	3999.38	3224.94	3604.9	3557.46		5007.86	4863.62	3561.24	4257.69		3723.09	5522.26	3599.05	4668.96	4776.57		4556.06	5234.31	3534.87	3184.41	3756.34	4273.88	7224.6		2743.36	5192.57	6423.09
O76031	CLPX_HUMAN	CLPX	ATP-dependent Clp protease ATP-binding subunit clpX-like, mitochondrial	3	436.836	601.725		788.131		445.407		634.062			517.788				480.311																				692.183		569.057	908.178		486.174	587.24		751.156	900.883
O76070	SYUG_HUMAN	SNCG	Gamma-synuclein	4	796.602				1032.27		318.719			762.879		1748.49								356.763									683.1	1011.91	1100.28								3308.26		475.492		753.191	713.305	433.24
O76094	SRP72_HUMAN	SRP72	Signal recognition particle subunit SRP72	4	576.872			372.917	536.002	412.295	518.512			496.761					780.436					683.258									363.903	601.303	573.626	730.365	419.895		508.771	699.947	462.316	535.774	585.139	699.727	559.349		587.24	616.064	563.813
O94776	MTA2_HUMAN	MTA2	Metastasis-associated protein MTA2	8	2869.85	801.374		2123.97	1995.48	1673.95	2099.15	1538.12		814.753	2365.51		2318.82	1745.05	1494.52	826.302		1514.55		1266.96	2421.03			1000.48	1954.51	1915.06			1691.29	861.553	1711.74	1195.8	1403.13		1398.58	2137.17	1692.5	1345.73	1755.06	1297.81	1895.68		1589.19	1614.99	1420.4
O94826	TOM70_HUMAN	TOMM70	Mitochondrial import receptor subunit TOM70	7	1765.72	1879.88		1988.48	1500.72	1887.7	2017.02	1637.63		3483.72	1363.83		1633.18	1416.2	1530.71			1496.11		1724.78						3146.7			1409	1164.07	1935.14	772.468	1680.77		1605.19	2007.17	1668.37	2209.06	1367.72	1709.89	2141.79		1823.83	1515.9	1965.23
O94874	UFL1_HUMAN	UFL1	E3 UFM1-protein ligase 1	7	414.512			821.423	985.653	815.169	1550.64			854.544	891.221	1429.34	502.36	1328.37	873.782			1053.38		778.228		874.852									834.892	861.621	651.935		719.63	632.139	806.657	482.757	708.324	818.473	678.731		952.309	905.119	720.536
O94888	UBXN7_HUMAN	UBXN7	UBX domain-containing protein 7	3	1333.72	433.687		924.727	789.361	619.154	360.692			889.986	756.38		788.33	1058.97	700.711					793.459										1263.06		470.166	416.837		589.249	978.436	544.67	342.12	528.868	603.651	691.695		1033.33	597.249	285.433
O94903	PLPHP_HUMAN	PLPBP	Pyridoxal phosphate homeostasis protein	1		1700.71			966.311	1000.98	570.347						919.035		1709.75																737.163		980.321		967.265			771.802	650.982	434.768	1100.42		865.676	1561.81	775.919
O94905	ERLN2_HUMAN	ERLIN2	Erlin-2	7	1262.89	558.707		1517.92	1471.73	1065.07	1223.66			1113.91	1451.19	1289.33	1564.73	1253.05	1573.94			1872.75		1332.46		1069.01			1649.04	596.276			892.745	1231.76	1166.8	1863.2	951.074		1446.86	1364.11	1467.12	1194.11	1179.55	1203.89	1052.02		1091.04	1101.12	1113.97
O94906	PRP6_HUMAN	PRPF6	Pre-mRNA-processing factor 6	6	3364			3576.94	4145.77	2213.28	2863.15	3340.37		1078.13	2995.73		2354.16	3280.35	3092.96	2390.99		4753.61	2366.69	2637.7		4369.68			5966.78				2812.62	3327.07	2313.43	2932.53	3689.99		1736.74	2526.9	2772.48	2995.68	2696.6	2227.18	3077.7		2444.75	3526.46	2574.67
O94925;O94925-3	GLSK-3_HUMAN;GLSK_HUMAN	GLS	Glutaminase kidney isoform, mitochondrial	2	516.671			516.354		788.761	772.475			1452.35				421.224															802.812			966.3	527.008			870.119	670.063	746.828		652.629	305.049		299.979	863.718	547.869
O94973;O94973-2	AP2A2-2_HUMAN;AP2A2_HUMAN	AP2A2	AP-2 complex subunit alpha-2	3	377.956					500.191	185.188			422.701	375.513		664.349	206.473	560.251					345.288												528.194	416.094					392.994	350.419	332.369	360.096		503.728	298.154	182.887
O94979;O94979-10;O94979-2;O94979-3;O94979-4;O94979-6;O94979-8;O94979-9;O94979-7	SC31A-10_HUMAN;SC31A-2_HUMAN;SC31A-3_HUMAN;SC31A-4_HUMAN;SC31A-6_HUMAN;SC31A-7_HUMAN;SC31A-8_HUMAN;SC31A-9_HUMAN;SC31A_HUMAN	SEC31A	Protein transport protein Sec31A	5	975.383	882.559		1134.47	1276.84	1664.33	998.733			1354.24	1387.75	1619.98	1000.84	1390.84	1173.47			1297.23		1603.38									1725.92	2121.65	1249.79	1814.73	1479.96		705.538	1337.96	1397.27	1174.23	1370.04	1462.22	1007.86		1356.53	1172.24	1042.39
O94992	HEXI1_HUMAN	HEXIM1	Protein HEXIM1	2				910.355			1178.93						1032.25																1015.33		632.474				636.452		908.949			697.504	934.283		946.766	756.903	679.726
O95067	CCNB2_HUMAN	CCNB2	G2/mitotic-specific cyclin-B2	2	1372.66	1390.51				990.256	772.794				1211.25				782.976																				713.803			1099.78			1064.58				1098.83
O95071;O95071-2	UBR5-2_HUMAN;UBR5_HUMAN	UBR5	E3 ubiquitin-protein ligase UBR5	1														4098.83										6197.03
O95155;O95155-2;O95155-3;O95155-4	UBE4B-2_HUMAN;UBE4B-3_HUMAN;UBE4B-4_HUMAN;UBE4B_HUMAN	UBE4B	Ubiquitin conjugation factor E4 B	1					309.942																																				402.203
O95163	ELP1_HUMAN	ELP1	Elongator complex protein 1	5	1849.07	877.573				808.814	713.736	1046.49					787.973	1313.98	940.523												1602.51		1137.29	1643.71	838.75	1191.66	763.414		1133.1	1520.4		846.607	1060.35	1185.87	914.127			1200.88	1059.06
O95167	NDUA3_HUMAN	NDUFA3	NADH dehydrogenase [ubiquinone] 1 alpha subcomplex subunit 3	1		358.678					328.689																								339.317										627.398				914.727
O95168;O95168-2	NDUB4-2_HUMAN;NDUB4_HUMAN	NDUFB4	NADH dehydrogenase [ubiquinone] 1 beta subcomplex subunit 4	2	2074.05	797.275		1173.48	1778.47	1726.69	1848.87	851.949		2781.19	2371.22	1476.36	1685.68	2510.83	2493.84	809.863		2466.06		1839.77		1388.13				1226.02		2607.09	1934.41	1517.18	2189.04	715.568	1353.32		2327.21	1425.79	1746.35	1346.63	2156.49	1886.99	1853.75		1730.37	2008.83	1453.51
O95182	NDUA7_HUMAN	NDUFA7	NADH dehydrogenase [ubiquinone] 1 alpha subcomplex subunit 7	2		553.412		558.428	598.123	358.295	290.879	716.102						463.329	452.507	937.172		819.444																	549.546		818.131	601.25						494.715
O95197;O95197-2;O95197-3;O95197-4;O95197-7	RTN3-2_HUMAN;RTN3-3_HUMAN;RTN3-4_HUMAN;RTN3-7_HUMAN;RTN3_HUMAN	RTN3	Reticulon-3	1	1173.71			1391.09	2946.66	2925.07	1975.26			2902.49	2672.6		2947.92	3598.74	3310.51			1642.59		2807.88					2433.99					2950.91	3917.9	3408.72	3535.53		2671.59	1462.22	2570.32	3258.81	2724.78	2667.31	3507.6		4080.82	2679.9	2392.21
O95202	LETM1_HUMAN	LETM1	Mitochondrial proton/calcium exchanger protein	11	912.306	1098.8		848.051	892.327	1067.58	653.971	953.799		1330.54	929.19		895.328	916.625	1051.22	1194.6		992.596		1289.32						2446.62			1052.01	887.044	1039.04	636.198	723.385		1118.31	798.881	998.719	1269.58	1039.77	935.824	1108.64		1079.35	948.24	972.33
O95210	STBD1_HUMAN	STBD1	Starch-binding domain-containing protein 1	1	1287.54			1579.67	752.328	1540.3	888.369			1687	1359.57		1454.17		1362.32			1091.08		1401.29									415.702		733.643		1158.33		1415.38	1310.27	891.84	1375.91		1204.94	960.753		863.49	684.199	1902.44
O95218;O95218-2	ZRAB2-2_HUMAN;ZRAB2_HUMAN	ZRANB2	Zinc finger Ran-binding domain-containing protein 2	2	2552.98	4044.13		2508.93	3674.03	2674.92	3751.4	5859.54			2580.92		3977.08	1167.56	3745.23	3292.56		3217.76												2456.55	2822.22	2215.68	1538.88		2480.15	3218	2242.77	2265.86	3601.56	1654.09	1583.05		3459.59	3772.39	3213.37
O95232	LC7L3_HUMAN	LUC7L3	Luc7-like protein 3	4	2074.12			1887.26	1587.35	1418.53	1506.91	522.288			1042.46	1557.81	1206.47	1934.13	1251.56			1415.99		1173.68									1500.28	565.293	1994.15	1863.77	1752.43		1108.29	2564.58	1564.42	1560.09	1859.99	2127.17	1920.72			2531.34	1562.95
O95239;O95239-2	KIF4A-2_HUMAN;KIF4A_HUMAN	KIF4A	Chromosome-associated kinesin KIF4A	1	797.84			662.882	492.354	369.409	202.901				1454.4		638.224	480.122															593.322		713.734		284.568		356.107	209.061		684.217			867.111			332.258	602.227
O95292	VAPB_HUMAN	VAPB	Vesicle-associated membrane protein-associated protein B/C	3	1578.6					1334.91	1382.93				1174.52				1817.84			1654.9		1351.5									1536.35	1377.61	1609.53	2433.85	2136.87		1742.63	1771.12	1894.45	1515.15	1402.88	1802.1	1489.75		1642.31	946.158	1550.08
O95298	NDUC2_HUMAN	NDUFC2	NADH dehydrogenase [ubiquinone] 1 subunit C2	1				1983.65	1225.44		665.339						1503.9	1157.94				1667.27		1315.5									656.421		1158.56		1143.42		1288.03		707.094	1237.47	1219.84	1107.1	1140.5		1751.08	847.757	1043.38
O95299	NDUAA_HUMAN	NDUFA10	NADH dehydrogenase [ubiquinone] 1 alpha subcomplex subunit 10, mitochondrial	2	602.659	628.606			2010.72	1245.71	1722.23	418.77		996.826	1166.27		1652.97	693.548	2509.88			1171.31		996.616						2201.19							1071.54		1767.37		708.024	1013.39		1089.38	1109			1477.39	926.168
O95302	FKBP9_HUMAN	FKBP9	Peptidyl-prolyl cis-trans isomerase FKBP9	5	1240.23	837.38		1554.94	1159.74	1312.86	837.183	1768.94		4760.29	1158.58	1143.55	1586.87	1099.3	1129.8			1529.49		1695.55									1274.22	1182.68	1466.07	1435.35	982.378		1635.65	798.404	1728.16	903.971	1189.56	1708.17	1015.7		1172.74	1682.51	1005.38
O95336	6PGL_HUMAN	PGLS	6-phosphogluconolactonase	6	5532.32	5365.46		4329.95	4981.46	4614.46	4054.3	8075.76		1263.32	3352.6	4058.51	3174.69	5381.06	3848.88	5647.08		3392.38	6975.45	5604.47	6539.64	4595.71		4443.5	3203.34	4346.64	3600.59	6785.49	5569.38	4526.23	5489.75	6016.23	5626.19		3962.97	6113.68	3724.29	4693.74	4897.06	4949.78	4605.09		5961.16	5094.7	4813.77
O95340;O95340-2	PAPS2-2_HUMAN;PAPS2_HUMAN	PAPSS2	Bifunctional 3'-phosphoadenosine 5'-phosphosulfate synthase 2	3		750.232		1197.82	543.263	1418.41		389.567		2034.74	663.955		637.752	645.95	1393.15	1360.29		502.004		1693.39										515.863	679.138		634.282		980.332	649.945	562.86		760.044	1106.88	360.317			719.599	824.825
O95347	SMC2_HUMAN	SMC2	Structural maintenance of chromosomes protein 2	18	2115.86	1743.86		2197.06	1781.41	1371.33	2418.27	2140.03			2113.13	1542.57	2045.25	1882.68	1861.79			1970.32		1358.53		2313.78		3910.88	1530.82				1968.83	1736.6	2004.27	1388.79	2067.77		1887.31	1945.78	1781.74	1566.44	2114.59	1702.84	1650.59		1266.08	1918.63	1815.74
O95373	IPO7_HUMAN	IPO7	Importin-7	14	2696.21	3440.46		3428.91	2851.39	3450.47	3679.98	5926.46		1915.48	3615.78	3726.56	2869.25	2575.6	3519.18	4027		2807.71	5905.25	3530.14	4068	4135.28		3288.62	3892.33	2806.43	4901.42	3526.78	3162.71	3614.11	3143.17	3181.35	3068.7		2501.16	3089.05	3469.92	3129.2	3457.51	3520.46	2823.87		3334.17	3361.16	2620.81
O95376	ARI2_HUMAN	ARIH2	E3 ubiquitin-protein ligase ARIH2	1	247.435					547.383	266.717						331.983													766.645			394.178	726.538		1018.98	682.102		552.473	597.998	610.002	583.785	368.255						443.993
O95394;O95394-3;O95394-4	AGM1-3_HUMAN;AGM1-4_HUMAN;AGM1_HUMAN	PGM3	Phosphoacetylglucosamine mutase	3	1322.68	1662.5			1124.92	795.64	1024.77				1323.58		723.523		1264.87	1735.48		1853.63		2275.05									1329.5	853.983	1307.95	639.255	1097.6		954.493	1084.39		881.736	708.475	1086.32	678.762		736.731	966.459	750.073
O95400	CD2B2_HUMAN	CD2BP2	CD2 antigen cytoplasmic tail-binding protein 2	2	982.1	833.527			729.395	1609.07	669.262	865.679		668.422	605.484		668.689		795.093	1763.69		602.728		1275.93										1005.44	1094.34	990.407	537.332		680.214	1437.66	897.57	892.62	771.746	730.818	669.373		726.014	1011.7	819.955
O95433	AHSA1_HUMAN	AHSA1	Activator of 90 kDa heat shock protein ATPase homolog 1	9	4044.78	3771.73		3254.37	2989.14	4484.37	4303.01	4967.7			3229.86		3276.32	3248.52	3470.17	4222.94		3423.87		2572.28	4568.12	1439.45			1469.5	925.192			3993.1	2807.9	3271.05	3498.29	3643.02		3291.87	4257.65	2818.72	3722.92	2760.68	2933.25	3911.73		2859.69	3010.67	3622.13
O95453;O95453-2;O95453-3;O95453-4	PARN-2_HUMAN;PARN-3_HUMAN;PARN-4_HUMAN;PARN_HUMAN	PARN	Poly(A)-specific ribonuclease PARN	1	583.66										552.293				396.64														376.263		588.515		763.26			465.74		537.639			757.125			513.108	407.853
O95456;O95456-2	PSMG1-2_HUMAN;PSMG1_HUMAN	PSMG1	Proteasome assembly chaperone 1	2	922.311	1514.2		1758.54	1232.59	929.263	1418.68	835.6			1603.47		1535.79	884.037	1404.62			1685.65		1422.54		967.551				1433.71			1166.54	1504.64	1944.91	1538.28	1298.77		1862.3	911.961	1446.3	2366.42	1551.61	1743.08	1104.86		414.433	1975.73	1353.96
O95470	SGPL1_HUMAN	SGPL1	Sphingosine-1-phosphate lyase 1	1					578.408	463.498	325.427			524.024					316.136																		225.815					259.188	490.578					286.181	378.71
O95478	NSA2_HUMAN	NSA2	Ribosome biogenesis protein NSA2 homolog	1	359.461				715.232	429.191	320.063			502.068				466.856	483.194														210.89	161.081		282.622	237.457		416.919	174.716	384.891		247.753	400.975	381.862		268.868	132.792	300.215
O95486	SC24A_HUMAN	SEC24A	Protein transport protein Sec24A	1					492.424																																						480.091	402.094
O95487;O95487-2;O95487-3	SC24B-2_HUMAN;SC24B-3_HUMAN;SC24B_HUMAN	SEC24B	Protein transport protein Sec24B	1					697.531	575.015	739.829				2205.76		1047.29		531.381	2992.18		1037.47		1399.75		1754.3		1826.01					1075.87	2839.26	960.095	3265.47	1709.01				1359.21	1240.02	1169.62	1683.4			1864.53
O95571	ETHE1_HUMAN	ETHE1	Persulfide dioxygenase ETHE1, mitochondrial	2	1118.43	816.961		489.938	555.869	639.191	1049.51	718.914		2054.45			583.219	562.004	1022.06			1228.51		827.304									921.087		969.76				839.41	655.253	943.967	449.011	437.902	793.802	387.718		633.048	597.421	550.183
O95573	ACSL3_HUMAN	ACSL3	Long-chain-fatty-acid--CoA ligase 3	5	810.832	1650.62		984.449	675.892	925.428	1154.84	1715.31		1177.94	782.491		747.841	1158.16	552.995			1064.72		1055.2						2785.86			937.19	1057.21	942.174	1081.31	789.626		929.812	742.154	783.1	825.219	1111.22	946.338	642.979		769.152	1010.19	983.517
O95602	RPA1_HUMAN	POLR1A	DNA-directed RNA polymerase I subunit RPA1	1	297.961						74.1794					444.445																	382.916																320.389
O95747	OXSR1_HUMAN	OXSR1	Serine/threonine-protein kinase OSR1	7	2354.26	1850.68		1461.05	1654.99	1241.25	1709.21	1028.57		1049.85	1626.09		1802.37	2198.37	1051.84	927.424		1782.45		2458.1				1980.11			988.957		2831.06	2384.61	1857.65	2017.42	1961.09		2149.4	1951.34	2117.89	2018.82	1850.09	1741.56	1908.16		2738.85	1694.65	1441.64
O95757	HS74L_HUMAN	HSPA4L	Heat shock 70 kDa protein 4L	8	2264.66	1690.81		1902.16	1487.85	1124.03	2877.15	2385.58		604.643	1052.48	1028.46	1170.23	1111.5	2112.72	1863.2		1189.85		1065.85	3059.73	898.415		1649.1		1430.16	2041.38		1572.03	1310.91	2879.37	2048.96	1625.91		1330.7	1309.25	1471.38	1963.02	1405.76	1752.89	1386.02		1307.39	1967.7	2517.66
O95777	LSM8_HUMAN	LSM8	U6 snRNA-associated Sm-like protein LSm8	3	1193.82	1777.85		1371.74	1332.56	706.178	1035.73				1561.68	520.394																		836.915	1194.13	430.907	758.818			1215.18	931.83	1050.81		1196.94
O95782;O95782-2	AP2A1-2_HUMAN;AP2A1_HUMAN	AP2A1	AP-2 complex subunit alpha-1	13	1411.64	840.872		2100.73	1463.12	2041.06	1492.6	1159.05		2728.64	1792.16	1957.39	1724.48	1591.1	1638.32			1598.9	1832.41	1776.12	1426.53	1478.52		1304.39	1122.56	2305.65	1350.33		1358.22	1200.07	1505.53	1652.35	1386.52		1367.55	1361.49	1953.49	1117.9	1893.17	1805.43	1326.68		2136.6	1632.68	1808.78
O95793;O95793-2;O95793-3	STAU1-2_HUMAN;STAU1-3_HUMAN;STAU1_HUMAN	STAU1	Double-stranded RNA-binding protein Staufen homolog 1	1										3999.13								3100.13
O95801	TTC4_HUMAN	TTC4	Tetratricopeptide repeat protein 4	1							326.782						446.214		277.046																437.673									300.984					206.657
O95816	BAG2_HUMAN	BAG2	BAG family molecular chaperone regulator 2	5	2468.39	1003.68		1744.07	1943.58	2785.89	2655.15	2310.95		3502.02	2276.5		2728.35	1805.09	2894.48			1638.13	2502.78	3084.8					5084.02	3654.73	3307.59		3349.69	2460.63	3010.36	2877.15	2784.26		2417.64	2759.36	2686.66	2671	2833.98	2524.52	3049.23		2701.48	2225.55	2773.66
O95831;O95831-3	AIFM1-3_HUMAN;AIFM1_HUMAN	AIFM1	Apoptosis-inducing factor 1, mitochondrial	8	1967.81	1990.44		1871.81	2364.02	1492.17	1807.15	3065.86		7952.68	2244.92	1745.84	3053.4	1867.81	2697.61	1619.06		2687.63	2567.47	1772.63		1163.39			1822.5	2139.22			1910.21	2877.3	3019.14	2260.87	2285.14		1831.51	2212.66	2011.59	3382.28	2475.65	1865.57	2166.25		2234.43	1869.14	2779.55
O95834;O95834-2;O95834-3	EMAL2-2_HUMAN;EMAL2-3_HUMAN;EMAL2_HUMAN	EML2	Echinoderm microtubule-associated protein-like 2	3	878.923	832.239				1004.08	706.141	624.818		698.402	870.804		724.797		774.523					1061.35		3991.04							544.25	1338.17	619.233	1294.03	938.836		1021.24	830.722	755.587	1070.18	776.513	805.149			1448.55	765.276	923.739
O95861;O95861-4	BPNT1-4_HUMAN;BPNT1_HUMAN	BPNT1	3'(2'),5'-bisphosphate nucleotidase 1	3	1463.25	1278.12		1221.65	1301.62	900.614	841.809	1177.1		542.993	1374.94	3298.59	864.621	1080.42	1600.62	1770.16		1140.02		2299.43						1597.09			618.44	2968.89	1247.22	1857.57	1143.74		872.899	1343.87	1200.64	1430.46	1514.2	1085.27	904.212		1978.07	1173.03	1073.8
O95881	TXD12_HUMAN	TXNDC12	Thioredoxin domain-containing protein 12	3	1929.86	1572.57		2788.77	2969.84	2785.85	2274.8	2081.19		3383.21	1790.15	3318.77	3086.05	1882.33	3078.12	2587.46		4058.43		3151.37						4288.87			2602.7		1720.84	1275.12	2428.97		1949.38	1572.61	3665.74	1745.33	1583.56	2414.28	3092.76		2359.77	1489.09	1721.09
O95983;O95983-2	MBD3-2_HUMAN;MBD3_HUMAN	MBD3	Methyl-CpG-binding domain protein 3	3				887.578	813.251	618.596	876.732	397.422			959.026	1126.02	964.618		825.387			668.164			3003.95			3218.41	2503.35	3795.7	2127.78				623.906		487.102		765.563	774.446	558.182	746.152	694.539	643.629	862.858		658.762	810.137	852.859
O95994	AGR2_HUMAN	AGR2	Anterior gradient protein 2 homolog	5	3547.23	3836.16		7393.96	3525.16	1628.85	3418.91	5600.47		10367.5	5080.8	6676.08	6040.78	3071.11	11722.6			6083.35	5678.86	6759.57	6718.96	5847.97		3245.49	4680.86	7772.74			1451.93	1251.32	1620.06	7081.98	684.919		3300.88	4827.62	9309.73	3603.66	1601.63	5075.12	2110.35		3476.95	4187.19	4159.8
O96000	NDUBA_HUMAN	NDUFB10	NADH dehydrogenase [ubiquinone] 1 beta subcomplex subunit 10	4	1644.16			1804.68	1810.8	1485.53	1602.45	1656.92		2173.3	1726.23		1546.18	1716.25	1797.45			1939.54	3071.22	1533.68					1985.7				1662.45	1294.04	1884.56	821.609	1771.31		1836.95	1272.3	2084.4	2242.34	1468.37	1478.02	2078.48		1943.15	2069.07	1569.54
O96008	TOM40_HUMAN	TOMM40	Mitochondrial import receptor subunit TOM40 homolog	4	2938.48			2384.91	1799.99	1933.77	1860.11	1218.09		1792.25	1215.16		2450.67	1334.24	1178.89			1288.47		1558.7				2808.44	3050.07	3069.8			1767.37	1549.05	2308.51	1439.31	2096.86		2344.06	1638.44	2371.09	2880.82	1980.48	2601.61	2455.29		2169.74	2364.03	2002.73
O96011;O96011-2	PX11B-2_HUMAN;PX11B_HUMAN	PEX11B	Peroxisomal membrane protein 11B	1						571.428	393.005			957.869			598.692		503.735			1177.06											602.938		287.905					569.001			220.375		585.561		490.534		324.817
O96019	ACL6A_HUMAN	ACTL6A	Actin-like protein 6A	7	3765.46	1696.25		2644.44	2512.23	2682.58	2448.62	1726.67		3052.72	3110.96	2919.01	3314.17	3784.34	3204.43	1812.15		2159.61	2573.33	2586.87	1854.86	4895.06		2863.8	2371.36	1707.91	1922.43		2785.29	2506.97	3824.26	2871.82	2792.61		3702.58	3564.17	3196.61	2816.08	2724.19	3436.22	2799.44		2506.58	3582.06	3600.51
P00338;P00338-3	LDHA-3_HUMAN;LDHA_HUMAN	LDHA	L-lactate dehydrogenase A chain	15	85021.4	120847	69948.9	153372	174561	205879	132952	65116.3	392668	61838	116365	156470	121772	139203	150392	161922	253710	138016	92236.2	195901	129166	228371	2083920	120976	93821.1	103606	89829.1	87017.7	129833	307277	130682	309941	140313	223510	173488	121203	169464	129012	179607	176464	97370.7	207945	257578	183654	143766
P00367	DHE3_HUMAN	GLUD1	Glutamate dehydrogenase 1, mitochondrial	10	2737.37	2092.59		3317.25	2999.6	3418.26	1951.26	1727.01		4966.14	3223.05	2582.61	2901.83	4338.79	2929.75			2855.74	4497.34	2254.89		4362.02		3548.73	4993.41	1968.69			2962.85	2638.98	3538.16	1668.98	3102.19		3988.78	3031.07	2571.74	4334.91	2417.6	3234.59	3359.04		3316.18	3893.03	3942.95
P00374	DYR_HUMAN	DHFR	Dihydrofolate reductase	2	1326.32	1673.21		1255.07	2190.18	1533.64	569.802	3624.31			1807.58	2398.33		923.84	778.141			739.249	1186.74	1676.2	2450.46	3619.19		817.909	2029.43		1887.5		1297.48	641.316	1936.65	960.426	1282.67		1689.43	1492.01	1954.07	1006.63	1242.85	1515.53	533.825		902.171	1357	1153.61
P00387;P00387-2;P00387-3	NB5R3-2_HUMAN;NB5R3-3_HUMAN;NB5R3_HUMAN	CYB5R3	NADH-cytochrome b5 reductase 3	9	2733.84	1056.12		2599.69	3012.8	3416.37	3426.01			6692.46	4669.18	2028.89	3721.79	2969.94	3339.67			3840.19		4038.92	2374.85	3293.26		3690.55	2911.93	1440.28	2085.25		2340.41	2256.21	3113.67	2228	2967.5		2184.71	3947.72	2761.3	2269.09	2212.32	2748.5	2689.45		3078.46	2370.28	2185.74
P00390;P00390-2;P00390-3;P00390-4;P00390-5	GSHR-2_HUMAN;GSHR-3_HUMAN;GSHR-4_HUMAN;GSHR-5_HUMAN;GSHR_HUMAN	GSR	Glutathione reductase, mitochondrial	2	824.563				1038.08	1226.4	599.225						522.821		545.662				1089.55	1470.09									348.155	389.15			863.601		220.189	1245.38	716.593	455.459	290.335	518.549	343.964		486.909	465.127
P00395	COX1_HUMAN	MT-CO1	Cytochrome c oxidase subunit 1	2	577.776			822.909	858.588	589.025	400.144			863.943	848.972	1342.82		1816.8						1164.16									622.38	1254.55	1418.5	958.946	1241.4		647.116		630.579	1431.26	1010.35	2063.27	870.335		967.511	329.316	874.541
P00403	COX2_HUMAN	MT-CO2	Cytochrome c oxidase subunit 2	4	15919.1	715.733		14413.5	12972.6	9213.75	9701.48	1385.75		18170	16061.2	13529.7	15202.5	16850.3	13906.1			15238.4	20481.1	13479.8	11163.2	16544.4		14360.9	18616.7	9064.25	14878		14314.6	13250.4	16678.1	10002.3	15977		15064.4	12008.6	18454.6	13404.2	14113.9	10795.5	16059.8		12344.7	13764.9	13924
P00441	SODC_HUMAN	SOD1	Superoxide dismutase [Cu-Zn]	2	1217.8			1073.65	2016.72	1374.78	1544.68			1160.2	1039.88	818.304	1081.01	859.631	1216.51	2041.75				2127.3									693.557		280.793	593.018	414.742			702.215		829.869	734.75	644.836	516.684			736.651
P00491	PNPH_HUMAN	PNP	Purine nucleoside phosphorylase	9	6311.25	6262.51		6340.12	6127.77	7206.78	5508.91	4019.64		3216.58	6464.72	7562.99	7506.05	7496.61	7247.15	7015.65		5614.31	6457.8	6261.14	8588.96	5369.69		9445.62	6197.85	4280.23	4980.9	6173.69	8640.24	9147.31	10498.7	6456.4	7044.85		8572.89	7372.71	7478.08	9126.86	9328.85	7919.94	7989.54		6988	8585.83	8626.42
P00492	HPRT_HUMAN	HPRT1	Hypoxanthine-guanine phosphoribosyltransferase	6	1684.06	1744.93		3268.56	3081.78	3503.22	2407.44	1125.85		1406.87	3187.52	2500.7	3062.89	2775.78	2970.78	4176.79		2765.5	2868.93	3477.92	3204.27	5402.51		3953.94	2253.54				2169.17	4434.98	3929.63	5323.36	3620.89		1827.32	2380.26	2759.14	2996.53	4353.22	2988.96	2452.73		3447.1	2160.44	2508.72
P00505	AATM_HUMAN	GOT2	Aspartate aminotransferase, mitochondrial	15	10978.2	4658.16		13001.9	9414.54	11129	8940.53	4488.68		11878.4	7515.09	6962.14	13419.8	13513.2	13912.1	2830.31		13823.2	11699.4	11445.1	9040.2	6010.05		12326.3	9347.92	10746.7	9257.15	5593.76	7814.64	5609.43	13531.6	7385.22	10473.3		12832.5	12429.1	12049.1	11799.1	9025.42	8731.44	13433		7311.45	11546.8	10234.2
P00558	PGK1_HUMAN	PGK1	Phosphoglycerate kinase 1	24	57559.9	66277.8	82816.8	91648.2	93157.2	63977.6	54459.8	59237.8	258583	34543.2	53677.1	109253	86143.9	72951.9	66288.6	105983	180548	80531.8	65119.6	125727	55525.4	173094		87367.8	42888.6	61275.7	49577.6	58296.1	78199.2	269762	56037.9	221750	55002.4	131507	61766.8	80210.4	96113.1	63043.9	106154	87864.9	52993.3	106363	150238	94120.5	63861
P00568	KAD1_HUMAN	AK1	Adenylate kinase isoenzyme 1	7	4096.08	4163.41		5138	4018.27	5497.76	4665.52	5726.9			3579.23	3927.8	3304.23	2471.27	4181.27	6311.39		4174.65		3755.46	3886.55	5342.77		3155.08	3874.48	2758.29	2939.57	7466.44	4660.9	4353.28	6112.04	4759.66	2976.4		3297.47	3545.82	3031.53	3813.27	4495.73	2669.94	2799.84		5840.11	3008.28	3436.47
P00813	ADA_HUMAN	ADA	Adenosine deaminase	2		805.046				946.485									729.121															960.42	767.863	1274.79	893.94		399.283		564.354	959.517			840.979				790.599
P00966	ASSY_HUMAN	ASS1	Argininosuccinate synthase	14	33405.8	32667.8		27209	20116.7	41335.4	23015.9	20060.9		3607.68	20588.7	17759.7	27852.3	30482.9	41304.2	11243.9		21768.8	17339.8	21060	10834.8	30645.4		18414.2	17046.3	21486.4	8300.82	16285.8	19043.1	23804.1	20750.1	25921	27855.4		27929.8	18657.1	27012.3	19780.3	17000.9	41215.4	14337.3		39102.6	18802.3	29559.7
P01033	TIMP1_HUMAN	TIMP1	Metalloproteinase inhibitor 1	1	380.244									2670.04																				637.365		373.524											619.991
P01037	CYTN_HUMAN	CST1	Cystatin-SN	1
P01040	CYTA_HUMAN	CSTA	Cystatin-A	1
P01111	RASN_HUMAN	NRAS	GTPase NRas	4	902.562	866.149		910.964	1162.38	1004.02	1356.05	2004.18		1494.81		1017.82	1469.44		1454.46			1443.56		1362.96		1237.07		1272.46					776.157	1217.15	1279.43	1600.19	881.995		1354.63	1152	955.672	1056.63	1128.91	1021.56	834.374		1051.62	1289.73	1262.88
P02533	K1C14_HUMAN	KRT14	Keratin, type I cytoskeletal 14	8	1816.51	2782.9	32401.6	2343.59	2510.73	1761.41	1797.69	2204.67	181872	3059.39	2148.01	2526.97	2165.59	2743.32	1989.99	3800.78	92063.2	3719.1	2974.97	2013.4	4436.25	3285.77		2661.15	2758.25	2404.32	2299.97	2772.29	6596.56	6766.33	5312	5866.84	4970.03	137103	5599.25	8031.47	7370.71	4007.88	4542	6457.98	5512.93	86244.1	6930.23	5819.96	5192.83
P02538	K2C6A_HUMAN	KRT6A	Keratin, type II cytoskeletal 6A	4	991.594	1259.01		847.57	1356.92	1015.43	1245.33	1384.2			1356.49		1036.07	1706.6	1357.37	2624.03	48433	2176.73	1904.77	1361.01		2258.82				1064.52	1320.56		1938.94	2248.89	1687.17	1838.78	1403.76	62806.4	1161.69	2230.17	2216.33	2251.16	1769.33	2237.22	2216.4	42813.1	2319.1	2255.79	1823.85
P02545	LMNA_HUMAN	LMNA	Prelamin-A/C	38	24699.4	10849.7		28897.5	24827.8	24430.4	20607	19633.4		39594.1	29852.8	20482.1	30886.5	22471.7	21696.4	34910.6		20006.7	21342.1	24422.3	20178.3	24877.8		19390.6	18004.7	14457.1	14206.9	22799.8	21083.1	23472.2	27783.3	27319.4	25117.6	50447.1	23743.7	23668.9	29380.1	20034.1	26901.6	23610.4	24279.1		27673.5	23804.1	23661.2
P02768	ALBU_HUMAN	ALB	Serum albumin	2	6912.46	7087.78	115256	11291.1	13591.7	7805.04	8379.77	8720.26	732569	12375.3	13932.8	5649.75	10713.4	11601.5	7932.29	20626.8	290678	9077.02	9864.12	11702.9	12491.5	10117		10646.1	11447.4	7676.68	5682.32	9160.92	7776.11	17771.3	10068.5	12075.9	11376	391883	7762.62	8920.19	9243.86	7378.41	8815.83	12818.3	9307.86	219597	10783.6	8650.69	6081.67
P02786	TFR1_HUMAN	TFRC	Transferrin receptor protein 1	22	11312.1	16265.3		9513.36	11828.6	17629.3	20596.2	23650.6		9660.03	8504.14	8482.67	11285.2	14230	16743.6	15723.7		22697.7	3510.84	21755.4	6814.53	12171.2		14626.2	23672.7	4783.48	11184.4	14155.6	8162.92	14669.8	17797.8	6288.89	22647.3		19101.4	13918.3	23266.6	14726.8	10721.1	10137.2	9042.88		12972.7	8812.99	13834
P03905	NU4M_HUMAN	MT-ND4	NADH-ubiquinone oxidoreductase chain 4	1	1173.54			1423.36	834.976	819.706	579.521			1840.11	1227.33			1025.49	808.24					2109.17					962.54				1286.26	1143.35	1115.2	779.065	705.548		677.181	1312.51	1370.34	1150.76	1642.87	1766.26	1155.55		1188.43	912.239	847.798
P03915	NU5M_HUMAN	MT-ND5	NADH-ubiquinone oxidoreductase chain 5	2	743.601			838.635		1193.73	502.929						1086.39	426.7	1046.72					501.257									947.875		715.675	680.836	1021.06		926.606	649.737	785.083	498.48	1104.61	501.045	954.479		925.545	1090.59	515.38
P04040	CATA_HUMAN	CAT	Catalase	13	2447.03	756.46		1627.54	1797.42	1551.95	1078.38			1941.65	2434.18		2809.53	2017.85	2197.16			1250.83	4894.54	1543.19					2010.48				1032.88	1839.14	2558.29	1814.12	2416.62		1550.02	1826.7	1342.97	2894.04	1541.75	1691.09	2235.22		1753.14	1061.34	1020.9
P04062;P04062-2;P04062-4	GLCM-2_HUMAN;GLCM-4_HUMAN;GLCM_HUMAN	GBA	Lysosomal acid glucosylceramidase	3	621.708				479.648	802.721	328.442			1808.71	923.543		629.063		797.078					1810.33											260.557	443.044					601.852	474.402	682.074	240.516			1147.75		536.364
P04075;P04075-2	ALDOA-2_HUMAN;ALDOA_HUMAN	ALDOA	Fructose-bisphosphate aldolase A	18	33470.2	40537.8	16653.5	47044.7	47333	33684.1	28667.2	28549.2	86363.2	19816	26749.2	30528.3	36580.4	37627.4	39553.5	33634.1	62014.7	23532.7	30329.8	59559.1	38226.1	45363.6		45941.1	34927.5	36274	17388.2	35484.5	34311.2	66750.6	42815.2	86561.4	43186.6	73958.3	49425.8	49935.3	55538.7	33138.2	45160.4	39692.4	36936	50389.9	61457.9	55204.7	52242.7
P04080	CYTB_HUMAN	CSTB	Cystatin-B	2	6345.05	14248.1		9087.57	10184.4	15406.4	7467.53	10477.9		1546.18	11325.4	13028.4	7719.91	9609.99	10706.2	16944.5		12320.6	5546.17	13937.6	11245.6	7689.74		9945.19	6151.96	7095.99	5634.1	11553.6	5906.01	6302.27	7587.88	13527.6	9185.21		5368.8	7235.66	6454.98	9176.44	6491.1	7827.48	4671.16		7762.23	6591.7	9026.99
P04083	ANXA1_HUMAN	ANXA1	Annexin A1	15	17828.3	21739.6		21794.7	11884.6	8412.27	8316.19	20793.3		4362.36	15341.5	12570.7	11564	19414.6	13399.7	16469.5		17632.1	20906.4	21285.4	11110.5	14138.2		16360.8	14394	22317.7	17826.1	7732.66	14904.3	17595.5	14710.7	27297.2	13322.6		16418.8	24592.7	21072.6	9634.62	18525.7	11240	18818	11866.9	16354.4	15452.6	11480.5
P04179;P04179-4	SODM-4_HUMAN;SODM_HUMAN	SOD2	Superoxide dismutase [Mn], mitochondrial	4	7375.04	648.812		3661.95	925.216	972.753	1486.3			8684.96	3082.11		580.199	762.503	291.871			2392.04	2224.51	1670.33				2426.48	1506.27				4285.97	1157.58	1132.57	1389.18	2348.17		593.738	2652.21	1982.97	773.945	422.555	816.335	501.957		564.045	705.574	414.327
P04183	KITH_HUMAN	TK1	Thymidine kinase, cytosolic	4	1444.46	1027.37		2583.24	2109.38	2501.93	1841.58				1355.79	1377.35	559.973	1880.87	790.522	1241.73			2381.21					2109.55					2012.84		1945.8		2267.22		1007.33	1512.78	2091.97	740.398	2340.13		1110.12			1825.18	875.461
P04259	K2C6B_HUMAN	KRT6B	Keratin, type II cytoskeletal 6B	1		295.992			526.907	694.904				837.405	760.258		560.367	761.107		1254.69		934.225											1278.87	646.415	1009.78	1394.08	777.585		899.293	1632.19	1371.37	1133.3	1068.12	1695	1577.55	27130.1	1428.67	1106.23	1069.01
P04264	K2C1_HUMAN	KRT1	Keratin, type II cytoskeletal 1	35	68915.8	89244.2	1178730	98138	116646	80552.3	88534	111820	4438920	82907	76273.1	74644.6	87247	110126	68807.4	165561	3284040	137833	75083	106609	69377.9	97120.7	17100100	66823.9	74190.4	35310.5	50975.2	71649.5	175496	271368	206660	199870	178694	5717930	172753	193084	211973	138624	204235	230008	223515	4440700	238593	202929	168680
P04406	G3P_HUMAN	GAPDH	Glyceraldehyde-3-phosphate dehydrogenase	13	124476	166046	106507	205527	257226	185982	146970	171141	448053	185805	172082	296724	183097	192037	175027	185311	326409	211793	159423	276789	154357	261427		252243	219128	160232	135753	153155	163997	261235	181639	263161	174888	337165	124972	220937	228869	185840	188938	166495	118496	228883	249850	134313	137609
P04439;P13746;P13746-2;P16188	1A03_HUMAN;1A11-2_HUMAN;1A11_HUMAN;1A30_HUMAN	HLA-A	Isoform of P01891, HLA class I histocompatibility antigen, A-3 alpha chain	1	4192.27	2618.2		4601.66	2866.42	2211.59	1420.22	2133.77		5407.66	2792.01		3569.64	5147.99	2553.7			5559.3		2013.24									1764.58	1711.56	3572.7	4509.04	3330.09		4451.7	3544.91	7524.95	3805.02	1725.08	3930.3	2306.77		3130.12	3505.23	2246.68
P04632	CPNS1_HUMAN	CAPNS1	Calpain small subunit 1	2	1464.01	1348.69		2240.15	1425.67	1666.66	739.083			1264.81	2245.54		2174.07	1134.21	1451.39			1250.06		1878.3									2156.98	1712.95	2311.9	2855.34	1716.1		2341.03	1195.12	1248.76	1519.31	1259.48	1976.16	1216.17		1900.97	1560.64	1495.49
P04792	HSPB1_HUMAN	HSPB1	Heat shock protein beta-1	8	11858.5	5640.81		8829.61	9748.8	8292.36	17738.4	9437.62		8731.2	12300.5	8629.38	15550.2	6799.93	6903.33	6742.63		8527.31	10350.6	8132.57	13655.7	6972.87		10026	12089.2	8541.79	14428.5	8358.13	15475.4	8641.43	14278.4	6701.46	11967.8		5984.14	14626.6	10112.9	8767.63	10635	9265.04	9032.15		9072.01	8385.65	9978.25
P04798	CP1A1_HUMAN	CYP1A1	Cytochrome P450 1A1	2																																						233.436
P04818	TYSY_HUMAN	TYMS	Thymidylate synthase	4	1127.15	705.147		2244.91	1167.41	1398.95	793.106	1602.87			1011.68	1824.82	242.672	1223.14	1090.32			2044.81	1745.05	1075.98	1089.33	1275.03		1260.13			1792.2		1695.06		2603.14	588.999	610.809		881.248	1414.1	2200.31	1011.45	1698.27	1173.36	824.181		693.039	1139.48	762.611
P04843	RPN1_HUMAN	RPN1	Dolichyl-diphosphooligosaccharide--protein glycosyltransferase subunit 1	17	3958.12	3855.83		4199.2	3205.85	5839.22	4928.58	4787.42		12319.4	4693.98	3120.55	4223.21	4270.32	4470.92	3195.38		6676.55	3889.66	5901.27	2437.9	4657.32		4299.8	4890.35	3075.38	5167.66	2692.49	3852.5	3797.85	4942.66	4282.04	4127.54		4453.93	4664.74	6453.32	4826.06	4982.5	4212.82	3770.52		4579.7	3473.23	3590.14
P04844;P04844-2	RPN2-2_HUMAN;RPN2_HUMAN	RPN2	Dolichyl-diphosphooligosaccharide--protein glycosyltransferase subunit 2	11	3109.8	2609.15		3628.64	3486.73	2610.22	2643.05	1859.62		6497.07	2921.28	3176.56	2596.3	2436.37	4043.53			3773.04		3304.38		2227.29		4678.51	3503.94	5295.92	4968.37		2937.17	2833.46	4059.8	2915.61	2583.96		2367.13	2609.17	3277.27	2683.58	2863.3	2703.25	2589.93		3019.32	2717.16	2320.38
P04899	GNAI2_HUMAN	GNAI2	Guanine nucleotide-binding protein G(i) subunit alpha-2	2	591.472	928.029		972.589	1186.13	902.634	447.786	1682.37		2849.79	1531.84		720.282	932.276	645.496	1481.89		791.092		447.089						1103.59			995.862	919.203	822.906	1105.57	661.337		857.07	593.492	919.567	1024.72	1072.85	858.239	635.467		1505.71	912.643	882.736
P04908;Q7L7L0;Q93077	H2A1B_HUMAN;H2A1C_HUMAN;H2A3_HUMAN	HIST1H2AC;HIST1H2AE;HIST3H2A	Histone H2A type 1-B/E	1	10072	16835.5		5136.45	5093.04	5505.2	1274.31	28685.2		1809.28	2604.28		3451	3210.53	2452.75			6166.15	4022.61	2839.42				5002.88	2481.08		12592.9		4520.1		573.213				6884.14	8735.92	1482.44	908.437		1700.54	1818			7545.72	3604.92
P04920;P04920-2;P04920-3	B3A2-2_HUMAN;B3A2-3_HUMAN;B3A2_HUMAN	SLC4A2	Anion exchange protein 2	1														686.159																	291.224		230.186		161.759		167.108	347.486			260.027		263.532	411.939	297.275
P05023;P05023-4	AT1A1-4_HUMAN;AT1A1_HUMAN	ATP1A1	Sodium/potassium-transporting ATPase subunit alpha-1	22	3452.33	3301.33		5591.4	6889.76	5010.4	4604.88	3643.22		6123.5	4330.72	5574.02	7428.35	5527.01	4465.38	3425.26		4123.9	6009.58	5642.66	8223.19	5822		5756.47	5732.37	7391.55	5993.03	4046.36	4223.8	6657.25	6562.06	5936.36	4014.74		4171.13	5438.52	5573.43	4966.67	6478.48	5968.94	4362.39		6099.78	6794.1	5553.92
P05026;P05026-2	AT1B1-2_HUMAN;AT1B1_HUMAN	ATP1B1	Sodium/potassium-transporting ATPase subunit beta-1	3	1005.18			1533.89	2087.17	1620.47	1061.76	568.726		3323.4	494.09		1703.24	2489.75	1078.06			1685.95		1849.5										1359.77	1422.19	2584.16	1409.5		655.329	1214.23	1992.92	734.239	1415.08	1726.76	533.802		1835.06	1380.32	314.392
P05114	HMGN1_HUMAN	HMGN1	Non-histone chromosomal protein HMG-14	1	10679.9	5600.78		8203.88	10726.9	6806.61	9259.58	13527.1		8471.27	7940.52		3654.77	5175.84	6744.88	4045.37		5256.28				5402.87							12219.5	8362.77	8532.37	8342.75	8885.71		7200.94	8979.55	8164.15	9428.58	8191	9238.64	4745.49		11069.7	8420.68	9373.52
P05141	ADT2_HUMAN	SLC25A5	ADP/ATP translocase 2	6	27320.9	8196.43		26847.1	25501.9	27774.3	31982.9	26162		34859	17925.4	16705.1	46312.3	24094.2	26553.8	2967.53		18651	20631.9	20037	10382.9	15110		19317.4	25101.7	24695.7	15904.2	6153.39	22830.4	16157.2	28167.8	13140.7	20370.8		28908.9	26669.2	26802.7	22988.4	17471.2	23442.6	22753.1		27492.2	23744.2	31405.7
P05161	ISG15_HUMAN	ISG15	Ubiquitin-like protein ISG15	3																					10647.1									1474.98
P05198	IF2A_HUMAN	EIF2S1	Eukaryotic translation initiation factor 2 subunit 1	12	7734.03	3952.14		8525.86	7715.44	6536.23	5722.49	6059.11		5876.44	7760.48	7021.49	8158.12	7644.14	7790.27	4431.67		4809.71	9626.27	7895.89	10450.5	10615.6		8124	7197.46	4817.26			8615.06	9998.96	8334.79	9324.13	9847.15		7615.07	9444.38	8781.16	10249	8569.03	10855.6	8349.05		8383.32	6685.91	6847.57
P05204	HMGN2_HUMAN	HMGN2	Non-histone chromosomal protein HMG-17	2	2798.67			2889.46	3108.24	2947.76	2414.57				1357.35		2361.06	1974.59	2173.18			3392.41		1535.44									3105.28	5215.82	3402.26	3101.17	4514.35		4672.08	1744.4	1934.76	3416.86	2095.62	3228.83	2900.69			2899.39	2730.12
P05362	ICAM1_HUMAN	ICAM1	Intercellular adhesion molecule 1	2					479.35	325.668	347.7																														250.984			403.861			515.27
P05386	RLA1_HUMAN	RPLP1	60S acidic ribosomal protein P1	1		1369.9					728.172																							2689.57	1954.93	2814.32	4451.06		3281.38	3945.04	1511.35	2843.53	2214.14	2614.4	4097.38		2411.3	3584.97	2861.42
P05387	RLA2_HUMAN	RPLP2	60S acidic ribosomal protein P2	5	16247	38368.6		24189.4	24586.9	22450.5	39234.8	19700.6		17676.8	32103.2	19418.8	25924.8	33453.9	31628.7	10679.7	38018	26769	18715.9	25320.3	25076.9	27923.8		20657.4	25751.2	25470.5	30266	12393.9	22544.9	35554.9	27850.2	30067.2	30024.2		25060.6	21682.5	23542.4	26487.8	31275.5	35943.5	30406.9	28713.2	27904.7	25381.4	26912.4
P05388	RLA0_HUMAN	RPLP0	60S acidic ribosomal protein P0	8	21726.9	27282.6		20405.8	19285.2	19558.7	28198.5	12216.5		14832.2	27852.1	18941	21599	24922.3	26021.2	7233.51		23378.8	21656.2	22199.5	19433.7	22606.9		17888.9	24240.1	26465.5	29515.5	19982.2	29321.6	26585	24574.7	19702.6	23276.3		24707.1	25531.2	21493.5	20478.1	24651.2	25625.4	23579.4	14539.5	20106	23585.5	23812.1
P05413	FABPH_HUMAN	FABP3	Fatty acid-binding protein, heart	1		367.002				426.426																									413.138														273.024
P05455	LA_HUMAN	SSB	Lupus La protein	15	12891.3	13713		15784.2	15093.2	11612.8	14505.1	8188.42		8618.71	14521.4	8508	13178.3	16211.5	9822.54	4741.3		13203.2	5060.36	15605.1	4507.65	5574.75		5344.34	4016.66	4566.5	5613.44	5551.11	13533.1	7558.99	14456	15350.4	16295.7		12220.6	7807.37	12353.5	12984.4	14856.2	6679.78	11396.5		15987.8	14646.5	12321.5
P05549;P05549-5;P05549-6	AP2A-5_HUMAN;AP2A-6_HUMAN;AP2A_HUMAN	TFAP2A	Transcription factor AP-2-alpha	3	606.549				756.719	709.534	587.65				795.782		496.851	738.523	602.301																301.905				414.005	777.496			321.362	707.276	496.793		605.52	642.502	393.741
P05556	ITB1_HUMAN	ITGB1	Integrin beta-1	9	3555.74	856.928		3409.45	3469.99	2083.84	2141.8	1437.79		17454.3	3692.67	2733.81	3198.71	1210.36	2779.3			1935.1		7442.6		5339.03			1577.03				4222.3	6937.11	2727.13	5207.29	4803.18		5021.86	1085.21	5241.38	3528.74	2772.31	4227.82	1967.09		3922.49	2406.61	1942.03
P05783	K1C18_HUMAN	KRT18	Keratin, type I cytoskeletal 18	25	121480	86112.8		116800	149317	68160.2	87712.3	49785		92578.7	96871.9	92402.5	94307.6	108210	53871.8	81350.2		96770.1	61742.5	174738	94336.3	73466.2		103559	129476	74363.4	81446.5	20137.2	78661.7	82873.5	189716	76733.6	91587.1		141305	71559.4	192991	63144.6	77969.2	55059.3	57288.5		83896.4	122146	86891
P05787;P05787-2	K2C8-2_HUMAN;K2C8_HUMAN	KRT8	Keratin, type II cytoskeletal 8	29	116806	60139.7	892828	150442	225685	96028.5	117591	56493.4		163831	107735	140935	123876	155319	92872.1	88278.9		114213	61873.3	199384	97960.8	104618	12611500	103898	153407	58520.6	71027.2	38880.3	84204.8	95650.5	309400	111331	112904		222900	104594	289862	87688.1	120321	105024	102546		120313	171520	114517
P06132	DCUP_HUMAN	UROD	Uroporphyrinogen decarboxylase	2	1250.48	817.287		1078.31	2190.86	1432.86	1097.83				1441.9	1403.18	846.56	1036.72	1385.42	1306.29				1735.85		1699.4				1680.13			1815.52	1553.13	1438.45	1787.6	1467.49		1209.16		1235.68	1539.7	1331.13	1353.44	993.609		1667.48	1397.17	1389.55
P06396;P06396-2;P06396-3;P06396-4	GELS-2_HUMAN;GELS-3_HUMAN;GELS-4_HUMAN;GELS_HUMAN	GSN	Gelsolin	7		1993.5		1619.28	1493.01	1700.5	1082.77	1848.75		646.939	1599.26		2049.42	875.523	1052.96	1576.99				4459.09									1509.32	1527.94	1926.31	1698.59	1635.31		1135.16	1107.48	1984.54	772.933	1508.62	1456.56	999.271		2334.54	996.927	792.217
P06454;P06454-2	PTMA-2_HUMAN;PTMA_HUMAN	PTMA	Prothymosin alpha	2	43658.9	49186.4		44006.4	48391	24655.7	66347.7	39934.3		14183.1	50698		31755.5	43078.7	37873.3	59317.9	113210	44138.5	12672.5	49029.5		22395.7				9560.78			53310.4	58273.2	43931	43855.5	47484.4		40416	49372.1	45933	38212.8	45776.2	45932.7	39980.9	42114.1	45276	46680.5	42293.7
P06493	CDK1_HUMAN	CDK1	Cyclin-dependent kinase 1	8	7478.71	11148.9		4160.84	3517	7303.71	7150.56	3531.45		559.497	6427.49	7354.49	6246.75	4731.98	7902.12	4313.61		4339.51	6683.17	2613.03		2966.49		11000.2	2623.19	5713.65	5177.79	9141.9	5951.32	2965.14	4848.72	1311.76	7409.55		6154.03	3736.86	4876.9	5295.84	4631.91	3435.45	6271.07		7663.3	6233.33	6455.64
P06576	ATPB_HUMAN	ATP5F1B	ATP synthase subunit beta, mitochondrial	18	23856.6	16520.5	20684.1	25494.3	24255.6	18817.4	18892.7	32808.4		36262.1	21289.2	24988.2	23912.5	23157.8	24203.2	4701		26266.4	25558.9	22179.6	21685.5	20165.5		22363.7	22359.7	29685.1	17195.2	30833.7	21092.9	20876	25901.5	15309.6	22061.9		22583.8	18884.5	22914.1	29809.2	22647.7	23077.4	22983.3		27801.7	18657.9	21449
P06703	S10A6_HUMAN	S100A6	Protein S100-A6	3	85950.3	88643.6		101482	95612.7	100963	75614.5	74983.5		27697.5	89384.8	45855.9	69747.8	94165.6	66379	97292.2	146784	92148.5	35408.9	124587	33588.9	62742.9		30468	35210.1	32333.3	22781.3	32592.7	100959	90828.6	108823	100881	86260.4	73525	107496	84790.6	101646	88639.6	99093.8	86302.4	85336.6	81401.9	98955.7	108212	90938.9
P06730;P06730-2;P06730-3	IF4E-2_HUMAN;IF4E-3_HUMAN;IF4E_HUMAN	EIF4E	Eukaryotic translation initiation factor 4E	3	727.787	1689.6		927.659	1143.98	1800.67	1803.63	1874.16		644.878	1340.13		771.08	1325.97	1444.03	1542.26		1459.88		1212.44				3116.22					1163.72		781.098	663.411			1598.82		1072.8	1504.34	1422.68	764.131	921.744			686.666	1581.48
P06733	ENOA_HUMAN	ENO1	Alpha-enolase	29	120121	148110	99533.6	157226	168190	140112	131499	163934	562255	35991.2	139580	154706	120662	159656	116519	156521	283593	135518	117133	188495	124782	220118	2044200	149898	102211	94310.9	116995	107846	132965	274918	144910	238083	126328	275640	128314	132993	129100	88552.8	151653	149991	111324	215294	205147	146852	128116
P06737;P06737-2	PYGL-2_HUMAN;PYGL_HUMAN	PYGL	Glycogen phosphorylase, liver form	18	2048.66	3011.57		3627.77	3199.84	2470.38	2213.77			2335.11	2824.5	3951.95	2798.91	2507.11	1924.73			2557.95		3124.92		4207.04		4329.16		2590.08			2476.81	6923.76	3031.62	4514.29	2900.57		2668.78	2249.81	3077.74	2019.31	4694.45	2698.09	2285.07		4353.25	2912.59	3146.91
P06744;P06744-2	G6PI-2_HUMAN;G6PI_HUMAN	GPI	Glucose-6-phosphate isomerase	16	17665.4	19308		38117.4	27304	19482.5	18068.4	13146		8873.87	18906.6	36044.8	24571.4	22215.7	25553.7	22007.4		20935.7	21715.1	34890.9	20057.9	61678.4		29504.8	15305.6	20736.1	14517.1	21579.1	25938.1	69562.2	21936.1	73781.6	22013		26466.5	25994.9	36771.1	27737.2	39347.8	29115	20111.9	45931.5	57167.3	35477.3	30641.2
P06748;P06748-2	NPM-2_HUMAN;NPM_HUMAN	NPM1	Nucleophosmin	8	48756.1	59903.9		45845.8	55504.9	36663.2	39065.8	98293.3		63700	57790.3	35143.7	51388.5	58351.6	39913.5	69509.8		59812.7	35615.8	50891.3	36671.7	47894.1		33745.2	20829.4	16182.5	22922.5	23309.8	92723.6	72797.8	74682.7	54466.3	52752.7		54676.5	71037.5	76099.8	54853.7	69888.6	54495.7	61440		45786.7	49262.8	57619.4
P06753	TPM3_HUMAN	TPM3	Tropomyosin alpha-3 chain	4	14895	6252.14		11398	13441.1	12033.2	13996.4	10461.8		17520.7	14374.4	9709.6	12897	13562.8	9935.52	1928.96		8866.28	11880.5	11811.6	11833.1	8985.56		11072.8	10569.8	8573.42	9635.12		16160.3	13291.9	14233.9	12385.8	15768.4		16040.5	18155.1	13583.7	11741.9	12568.6	12977.6	12525.5		11085.1	12902.8	14524.2
P06865	HEXA_HUMAN	HEXA	Beta-hexosaminidase subunit alpha	3	1513.37			1442.03	2559.67	1032.07	456.336			2874.64	813.14		2400.99	966.222	1729.48			895.103		1832.44									1578.6	1518.89	2202.91	1735.86	1507.85		1053.39	991.432	1418.39	2494.07	2785.54	1179.56	1789.22		1839.05	1852.84	1610.71
P07099	HYEP_HUMAN	EPHX1	Epoxide hydrolase 1	6	2651.19	2061.51		2901.57	4860.63	4207.08	679.557			5836.4	1769.52	2043.93	4977.02	3198.71	4119.87			3888.17		6486.84					3498.67	6231.69			1756.62	1161.22	3140.8	4860.53	2457.13		3280.65	3159.32	2792.23	2252.31	1358.61	2285.1	1351.73		3303.31	1434.37	1725.04
P07108;P07108-2;P07108-3;P07108-4;P07108-5	ACBP-2_HUMAN;ACBP-3_HUMAN;ACBP-4_HUMAN;ACBP-5_HUMAN;ACBP_HUMAN	DBI	Acyl-CoA-binding protein	3	4252.8	8684.52		4970.93	5487.89	6142.32	4169.09	6991.69		627.13	5753.92	4471.93	3980.23	4338.43	4476.45	8056.71		4681.07		3940.82	6358.39	3778.59		3999.33	2165.26	3766.15	3419.1	4486.76	2762.87	4603.06	4814.46	6136.15	4800.12		4852.67	3667.27	3606.14	5207.64	5597.1	6577.61	5037.89		6132.89	6717.79	5692.14
P07195	LDHB_HUMAN	LDHB	L-lactate dehydrogenase B chain	15	34360.9	54864.3	23710.7	47994.9	50422.5	48829.6	61836.1	42366.5	122757	25256	50421.6	51667	42841.1	47722.9	48733.3	66036.5	66860.5	41796.6	31378.4	42832.2	41561.2	46668.2		45186.8	38343.3	32141.5	34717.9	33218.8	50123	48636.9	62663.2	36681.2	44865.6	104045	51804.1	48799.7	49351.7	50892.2	54024	46124.7	51153	52626.5	50023	47687.9	57183.1
P07203	GPX1_HUMAN	GPX1	Glutathione peroxidase 1	1										1894.85
P07237	PDIA1_HUMAN	P4HB	Protein disulfide-isomerase	24	8464.82	7666.24		10392.8	10328.3	9370.44	10067	10907.7		13933.2	11030.7	11523.3	34341.3	9785.37	12887.2	6250.5		17214.9	9282.14	15721.6	9929.04	9913.43		8449.25	8399.89	12903.6	6746.95	10592.3	10375	12573.4	13755.3	15207.1	10363		11594.8	9483.08	14621.8	10228.3	14599	13669.8	10429.8		12665.5	10222.6	8589.27
P07305;P07305-2	H10-2_HUMAN;H10_HUMAN	H1F0	Histone H1.0	3	4434.33	1690.38		7716.06	7565.88	6687.1	3299.93	4845.83		8427.64	6834.22	8809.16	2900.79	11160.5	3774.29			6684.35		2580.05	18754	8029.22				9930.37			1863.65	4831.24	3100.61	3544.98	6079.66		9747.95	7717.3	7859.14	1953.06	3118.48	4895.69	5988.54		4931.52	6981.39	4411.92
P07311	ACYP1_HUMAN	ACYP1	Acylphosphatase-1	1				593.002	266.853	500.275	202.077						220.66	249.209	483.996	664.514				184.784															243.255	369.483	136.614		387.477						177.222
P07339	CATD_HUMAN	CTSD	Cathepsin D	5	1419.5	992.139		1879.91	639.853	1373.4				2497.88	1406.72	1308.89	594.44	864.968				1045.51		1206.5		2292.99					945.375		983.909	2679.33	729.135	873.42	1210.84		708.107	643.21	1955.29	1418.03	983.977	1314.19	702.353		1692.89
P07355;P07355-2	ANXA2-2_HUMAN;ANXA2_HUMAN	ANXA2	Annexin A2	18	34574.2	25977.1		38751.7	45708.2	44811.1	33250.8	17677.9		65614.3	39454.9	28032.3	44899.5	36079.1	35320.9	18466		31287.9	22709.5	44828.6	30190.4	43017		28732.8	39053.8	25444.9	29361.4	12980.7	38536.6	62497.7	38865.4	51468.2	33567.4	21730.4	29486.1	36825.1	44356.7	25813.9	52189.8	37124.8	34972.9	30362.9	36989	28386.6	21626.7
P07384	CAN1_HUMAN	CAPN1	Calpain-1 catalytic subunit	5	2242.08	2342.51		2376.1	2915.57	1479.13	2057.62	3078.42		928.922	2286.79		2561.87	2117.89	2484.22	2533.99		2530.67		1840		3776.65							2626.29	2443.81	2346.9	2723.82	2203.64		1548.93	2278.64	1942.47	2279.53	1758.19	1668.56	2384.2		2937.52	2455	1735.38
P07437	TBB5_HUMAN	TUBB	Tubulin beta chain	12	74383.4	43818.4		71489	84301.4	88812	76771.5	61809.1		49707	91110.6	79463.1	86030.4	95127.9	77204.9	74164.2		73315.6	67451.5	89142	63238.3	59091.9		69563.6	66378.6	83035.4	72767	34425.5	89888.8	76897.4	80175.7	75473.9	92240.9	32461.3	76715	90525.1	81525.2	62733.7	72069.9	71475.1	82724.9	40627.8	66723.5	73899.6	85699.6
P07477	TRY1_HUMAN	PRSS1	Trypsin-1	1	110928	519167	2433050	233654	338167	233987	326412	561426	13455200	280804	322698	242869	290409	370777	215627	1331420	21561400	821594	165723	312694	300157	441460	93784300	280628	283055	232720	235478	396723	379351	2010880	689539	1043000	1077870	41042400	762987	372343	638907	627189	733105	1185540	609442	2664370	1105320	728071	630340
P07686	HEXB_HUMAN	HEXB	Beta-hexosaminidase subunit beta	4	2932.84			4155.64	2593.79	1254.52	1171.32	906.999		7446.1	2081.71	4430.08	3462.29	2007.87	2660.59			1177.51		2653.86		4128.53		2476.07					618.469	1785.07	1441.87	1729.86	2203.77			1259.72	2522.28	2836.25	1617.82	1953.35	1274.59		1682.66	1352.4	885.641
P07737	PROF1_HUMAN	PFN1	Profilin-1	8	47716.7	71758.8		56308.5	60499.7	65979.5	73588.3	60917.2	49781.5	8506.6	62450.5	52393.2	35722.5	58987.6	60774.2	63432.5	44573	68790.2	48444.3	54457.4	49508.3	47143.3		47846.5	52867.3	62619.9	45960	62346.4	59932.6	50568.9	63430.7	61961.1	56674.9	50122.8	67877.9	55741.2	49517.8	51920.3	54490.9	53431.9	41113.9	46624.1	61564.7	57081.2	57384.5
P07741	APT_HUMAN	APRT	Adenine phosphoribosyltransferase	5	7166.41	6904.17		7513.44	8728.4	6908.6	5426.87	7114.17		3213.37	4689.28	5469.56	5740.72	5757.81	7145	9180.03		3875.78	6899.26	7289.85	9546.82	5050.5		6661.95	7823.97	7645.81	6286.18	8082.58	6314.88	7578.74	9943.83	11132.1	6787.39		8886.81	6840.71	5973.5	9591.01	6993.98	5975.91	8393.73		7087.83	9410.96	9767.79
P07814	SYEP_HUMAN	EPRS	Bifunctional glutamate/proline--tRNA ligase	24	7841.48	8711.96		6949.09	7254.79	7538.17	7188.89	6941.92		6244.15	8906.3	6586.36	7810.64	8488.9	7490.49	4806.23		7027.18	7134.41	7387.28	7173.77	6766.16		6980.64	7159.38	6711.11	8465.64	8035.31	7080.28	7034.68	6925.34	7807	8958.5		8144.79	8414.96	6922.24	8275.13	6230.97	8125.95	7706.97		7811.14	6964.69	7589.65
P07858	CATB_HUMAN	CTSB	Cathepsin B	1	1680.48	572.866		2837.48	1759.28		693.227			6690.71	1266.01		1952.81	1599.83				1988.02		1557.58									1682.09	1627.68	2363.69	1832.2			1654.76		2870.67	1722.1					1495.63	1374.5	1217.43
P07900;P07900-2	HS90A-2_HUMAN;HS90A_HUMAN	HSP90AA1	Heat shock protein HSP 90-alpha	33	90422.2	96624.5		71416.4	83400.6	80629.6	85194.4	61586.3	135740	41142.1	90949.5	67131.7	62419.4	84304	80789.4	53699.5	53026.9	99463.7	76368.8	68803.9	75368.5	55458.5		62974.1	76849.9	81608.9	77431.6	61691.8	115648	89298.7	81003.8	84270.1	77619	57903.8	90855.8	100929	71556.8	90760.1	78351.2	74296.9	86068.9	55698.3	81090.3	79363.8	85397.2
P07910;P07910-2	HNRPC-2_HUMAN;HNRPC_HUMAN	HNRNPC	Heterogeneous nuclear ribonucleoproteins C1/C2	16	24092.3	24762.1		28631.2	35911.8	28400.6	35774.8	20318.4		22076.9	32226.8	27892.6	34311.1	28980.1	29585.4	25336.4		24576.6	18130.4	30719.6	20132.6	25520.1		27287.9	20610.2	22817.8	24423.1	14056.4	25248.4	31044.9	27586.2	27812.9	29945.8		30008.8	29956.4	27943.6	27716	26661.8	31887.6	27554		30989.5	29118.1	29938.9
P07948;P07948-2	LYN-2_HUMAN;LYN_HUMAN	LYN	Tyrosine-protein kinase Lyn	1	12976.7			8525.26	7565.38	10773.3	14326.8	4323.25		1754.36	11515.1		11188.2	5879.84	15309.8	5650.55		6354.36		8685.76		6593.73							10046.6	7112.12	8311.94	4726.28			9457.85	7632.03	9807.48	9048.04	9171.07	7009.51	9191.75			8990.89	11313.9
P07951;P07951-2	TPM2-2_HUMAN;TPM2_HUMAN	TPM2	Tropomyosin beta chain	3	1956.62	614.121		1374.91	1638.7	1749.09	1587.67	1833.58		1619.22	1792.83		2144.56	1151.33	1697.06			1197.79	3466.25	1721.67		1989.63			2674.22				1927.49	1784.28	1420.17	2218.64	2167.46		2199.14	1521.39	1394.56	1026.16	1729.61	1527.49	1663.67		1701.5	1796.13	1845.5
P07954;P07954-2	FUMH-2_HUMAN;FUMH_HUMAN	FH	Fumarate hydratase, mitochondrial	11	6316.94	5934.02		8416.11	7240.3	7363.13	3929.35	6047.06		6804.03	6015.41	4983.72	7146.07	7138.82	7747.94	3676.92		8708.75	6475.77	5119.31	7460.89	6683.9		6017.86	6852.11	7740.28	5999.38	6781.73	7763.35	5379.59	10045.9	5689.42	8509.68		8178.2	6699.54	7399.69	9868.15	7577.03	8518.24	7595.9		8006.12	7360.3	8364.42
P08133;P08133-2	ANXA6-2_HUMAN;ANXA6_HUMAN	ANXA6	Annexin A6	17	3509.14	4622.36		3912.24	4411.28	4542.49	3674.78	4436.29		1776.82	5538.98	4111.66	3438.02	3569.19	5177.33	4159.83		3149.47	4677.09	3030.77	5129.19	4438.14		3059.31	3120.23	4080.65	3803	6915.45	4575.28	4082.25	3512.11	4010.89	5492.9		3271.41	3433.89	3643.39	2828.18	5437.74	3455.9	2468.06		4960.51	3066.32	3346.44
P08134;P61586	RHOA_HUMAN;RHOC_HUMAN	RHOA;RHOC	Rho-related GTP-binding protein RhoC	1	3979.03	2777.15		3190.74	3077.4	4217.49	2749.89	2587.21		3866.99	3898.75		6372.62	4024.06	3622.3	5127.57		3676.46		4100.24		6317.34							5262.56	2983.26	4244.36	3664.2	3807.58		4166.84	3491.2	3700.29	4308.05	2517.08	3142.7	3349.98		3947.09	3732.66	3060.95
P08195	4F2_HUMAN	SLC3A2	4F2 cell-surface antigen heavy chain	15	11811.5	8638.81		9261.05	17372.1	12811.1	10855	4261.3		36374.5	9907.45	10929	19833.2	24435.9	22070.1	1520.39		7323.82	9522.41	28478.2	14949.9	10255.8		13397	12831.6	6871.58	11343.8	1705.43	14989.5	7591.4	14903	22624.4	22348.6		17029.3	20406.8	14042.3	11553.8	5287.27	21773.3	11535.9		11698.4	13052.6	14564.8
P08237;P08237-3	PFKAM-3_HUMAN;PFKAM_HUMAN	PFKM	ATP-dependent 6-phosphofructokinase, muscle type	9	2862.21	1859.32		1650.78	1885.78	2105.27	2928.1	903.388		1189.65	2218.4	1604.47	2094.48	2073.26	2354.88	1560.77		1832.63	2367.05	2068.51	2373.64	2662.6		2551.05	1865.86	2302.43	1271.72	925.957	2047.28	2537.5	2884.73	2136.14	2533.36		1668.18	2134.61	2182.04	3578.11	2477.96	1893.12	2841.65		1951.97	2330.63	2474.39
P08238	HS90B_HUMAN	HSP90AB1	Heat shock protein HSP 90-beta	19	79108.6	81379.6		62065	66603.5	64915.7	75287.1	98624.2	72859.3	25013	66735.4	56137.9	50548.4	63776.6	57780.8	45657.4	67767.1	62562.1	48480.3	51168.2	70795.9	52620.9		77890.7	70318.8	61137.7	87882.9	53729.2	91716.7	74694	68773.5	67455.4	70960.9		51748.3	80669.3	60421.9	79341.2	64310.7	57466.2	54732	34232	65041.2	80784.2	79724.4
P08240;P08240-2	SRPRA-2_HUMAN;SRPRA_HUMAN	SRPRA	Signal recognition particle receptor subunit alpha	7	649.678			709.797	486.279	1320.67	566.426			1290.06	1193.98	1097.75	755.391	1193.43	798.816			485.777		875.014									1205.59	1248.21	922.731	947.334	925.979		955.224	711.997	700.823	802.926	752.029	1113.83	644.21		1051.35	623.743	873.326
P08243;P08243-2	ASNS-2_HUMAN;ASNS_HUMAN	ASNS	Asparagine synthetase [glutamine-hydrolyzing]	8	2743.35	3636.19		2215.66	1916.5	2280.43	2371.75	1932.66			2161.33	1653.85	1957.44	5442.41	3532.65			3039.36	1847.82	2409.47	1799.73	2299.47		2472.77	2240.23	3781.04	3944.53		1718.5	3328.3	1546.31	1258.8	4327.45		3412.41	4628.57	1576.36	2434.56	1988.78	2896.11	3567.09		3640.15	2813.03	2855.89
P08397;P08397-2;P08397-3;P08397-4	HEM3-2_HUMAN;HEM3-3_HUMAN;HEM3-4_HUMAN;HEM3_HUMAN	HMBS	Porphobilinogen deaminase	3	697.397			577.094	593.348	1154.73		638.438			512.143	659.664	545.407	457.268				498.677											751.921	515.288	489.606				955.948	387.758	545.911	655.352	764.822	525.421	543.75		560.954	783.179	400.691
P08559;P08559-2;P08559-3;P08559-4	ODPA-2_HUMAN;ODPA-3_HUMAN;ODPA-4_HUMAN;ODPA_HUMAN	PDHA1	Pyruvate dehydrogenase E1 component subunit alpha, somatic form, mitochondrial	8	5410.72	2171.14		6547.9	5486.16	6081.06	5499.74	2915.54		14542	7464.51	4744.57	7176.33	6298.88	7265.93			7828.65		6715.25	6239.22	5999.93		8001.79	5241.88	7389.06	8742.18		6142.37	3633.37	7273.41	3549.9	8760.29		7203.11	5311.12	5164.91	8704.64	5645.02	5673.81	5934.01		5998.66	7210.77	5372.8
P08574	CY1_HUMAN	CYC1	Cytochrome c1, heme protein, mitochondrial	1	981.902			953.195	1011.51	388.223	937.63			890.091	1302.05		1909.93	1309.64	2151.9					1628.88									568.815		741.526	1020.95	929.545		731.503	1167.22	1190.37	1355.7	763.557		943.439		1958.3	1171.74	1333.54
P08579	RU2B_HUMAN	SNRPB2	U2 small nuclear ribonucleoprotein B''	5	1916.15	734.693		2374.82	2491.11	2019.07	1776.12			1617.63	3318.1	2751.08	2494.8	2082.41	1944.79			1842.23		2309.3					1745.8				1621.34	3109.33	2415.28	2434.94	2810.27		1806.54	1930.72	2351.31	2810.99	3227.68	2375.06	3023.96		2997.69	2528.36	1865.46
P08621;P08621-2	RU17-2_HUMAN;RU17_HUMAN	SNRNP70	U1 small nuclear ribonucleoprotein 70 kDa	9	8402.49	8382.18		9103.6	9221.92	7459.26	8539.04	11782.3		7328.21	8347.21	9234.5	8951.19	9132.73	7229.66	20851.6		8471.33	14572.7	7529.71	17169.2	7764.73		12302.5	8266.63	7491.74	8496.48	9885.79	8678.02	9263.66	9170.06	8554.05	9156.01		8484.39	7763.79	10262.7	7996.12	8889.4	9704.94	9597.29		8636.81	8703.77	8543.91
P08648	ITA5_HUMAN	ITGA5	Integrin alpha-5	2										753.427																				862.397		82.0263						247.694			154.472		324.129
P08651;P08651-2;P08651-3;P08651-4;P08651-5;P08651-6	NFIC-2_HUMAN;NFIC-3_HUMAN;NFIC-4_HUMAN;NFIC-5_HUMAN;NFIC-6_HUMAN;NFIC_HUMAN	NFIC	Nuclear factor 1 C-type	1	416.236			189.428	683.005	427.093				686.551																							522.49		299.003			540.879	405.301	463.324
P08670	VIME_HUMAN	VIM	Vimentin	36	107236	77793.9		151301	308593	168777	80296.2	105912		242261	136682	300977	236220	168203	155472	201145		188556	120114	133372	97890.2	104758		155755	97584.5	156333	135523	175646	72889.3	109044	214951	125656	107856	345061	152943	129431	158366	53523.8	117126	120453	104598	249403	220065	125001	97815.2
P08708	RS17_HUMAN	RPS17	40S ribosomal protein S17	3	2032.82	4764.3		1857.53	3167.63	2659.86	3753.81	1917.71		2115.99	2844		3272.93	3348.45	4504.09	1798.23		3828.34		2612.48		4283.5		3670.3	5225.24	5677.13	7072.56		2257.02	2415.52	2783.23	2311.13	2728.66		2571.63	2022.74	2216.44	2704.08	2479.08	2197.31	3075.27		2868.68	3057.48	3707.68
P08727	K1C19_HUMAN	KRT19	Keratin, type I cytoskeletal 19	15	12562.4	7689.75	440220	25734	13386.9	8917.92	10589.7	9257.87	1389170	46137.6	22025.6	9672.15	26508.1	34545.5	10976.7	12734.7	223971	9425.98	9902.41	25151.1	16020	12519.1		13419.8	12136.3	6141.83	7037.69	5943.73	22971.6	28573.4	43384.5	27966.2	21891.3	1363560	47028.7	18858.9	40950.1	13277.7	16031.1	36228.6	17113.8	360724	21926.7	16882.6	12875.4
P08729	K2C7_HUMAN	KRT7	Keratin, type II cytoskeletal 7	22	22971.2	34115.4		15874	48897.9	53621	18415.7	38015		63427.9	31881.1	35894.4	24422.9	46381.6	24286.6	52072.4		21034.3	28825.5	41525	19343.1	16132.6		23880	16819.1	23247.6	26112.2	40525.2	12779.4	21195.6	25962.8	21243.5	27964		36319.2	22521.6	14299.6	7719.96	10116.7	24097.5	17359		24013.7	26466.3	19599.9
P08754	GNAI3_HUMAN	GNAI3	Guanine nucleotide-binding protein G(k) subunit alpha	6	2122.89	1819.34		2351.78	3067.17	2085.57	3112.48	1832.4		2885.32	1463.01	2490.31	1237.16	2466.27	1287.1	971.653		2572.26	2643.54	1692.35	2720.25	2407.15		2397.68	1773.79	2455.57	1790.93		1980.86	4333.68	2714.74	3469.6	2525.53		2578.9	2319.95	2512.95	2902.62	2543.66	3211.84	2220.73		3874.78	2519.24	2230.69
P08758	ANXA5_HUMAN	ANXA5	Annexin A5	17	15977.6	22614.3		15194.1	19958.4	19731.2	15651.2	18665.7		5767.77	16349.4	13478.8	15350.4	17993.6	17455.5	25329.6		14979.8	13554.3	21992.1	15503	15102.2		17754.6	14488	12165.3	11083.7	14751.3	17085.1	18522	17828.6	20910.1	18855.8	30660.7	16107.1	16389.2	14971	13421.5	18124.6	17910.8	13508.2	24158.1	15277.8	13373.5	15889.6
P08779	K1C16_HUMAN	KRT16	Keratin, type I cytoskeletal 16	1							199.349																						1153.51								570.329		555.122		198.485				163.35
P08865	RSSA_HUMAN	RPSA	40S ribosomal protein SA	8	15200.7	8318.14		16885.2	14501.4	13791.7	18790.7	8555.03		7330.45	10467.2	11866.1	9101.02	10698.2	12782.3	5302.47		7190.4	14666.7	11936	15398.6	19813.8		11231.5	13512.2	7674.06	8499.55	7652.08	17548.7	14257.6	19015.6	15459.9	14085.6		10050.8	16940.7	11692.5	15905.7	17898	19491.7	15499.4	11494.5	16751.9	14606.5	11854
P08962;P08962-2;P08962-3	CD63-2_HUMAN;CD63-3_HUMAN;CD63_HUMAN	CD63	CD63 antigen	1	793.467			2183.73	1825.17	2189.58	1347.44			14550.9	1968.35		4752.95	1997.14	2256.26					2596.84					2378.69				1603.09	7217.05	3942.82	2446.22	3430.15		3886.89	1662.98	5474.56	6996.49	4460.02	4098.92	3110.84		4265.6	2794.92	3211.67
P09001	RM03_HUMAN	MRPL3	39S ribosomal protein L3, mitochondrial	1	518.101				785.529	724.12	653.041																										303.445		285.035		667.913	839.46	640.186	645.102	713.87		789.864	841.425	1034.38
P09012	SNRPA_HUMAN	SNRPA	U1 small nuclear ribonucleoprotein A	4	3811.97	737.43		3881.92	4048.28	3868.15	3254.3	4257.44		5138.6	3132.99	3507.98	3720	4139.45	2399.34	2221.56		2973.93	8476.64	3800.88		3807.09						2844.28	4095.09	4369.7	4633.47	4538.31	4071.47		3945.41	3135.66	4739.72	4519.5	4914.45	4300.11	4468.45		4740.43	3796.72	3452.12
P09086;P09086-2;P09086-5	PO2F2-2_HUMAN;PO2F2-5_HUMAN;PO2F2_HUMAN	POU2F2	POU domain, class 2, transcription factor 2	1												10756.7																			15961.7
P09104	ENOG_HUMAN	ENO2	Gamma-enolase	5				760.982	435.478	738.15	202.221	1973.97				1990.62	312.531	587.243	862.212					1907.22					409.073			1257.53	1044.49	2301.54	512.635	921.686	742.793		899.295		1387.52	353.541	1120.62	767.029	469.694		769.635	716.779	1027.06
P09110	THIK_HUMAN	ACAA1	3-ketoacyl-CoA thiolase, peroxisomal	2	287.198	832.423		569.695	705.487	896.089	661.541			658.826	887.891	894.348	996.841	1247.79	827.379																1071.52		804.161		391.365	477.538	843.395	916.042	524.488	558.455	606.45			325.638	355.455
P09234	RU1C_HUMAN	SNRPC	U1 small nuclear ribonucleoprotein C	1	2954.1			2449.2	2790.84	2532.16	2176.77				1722.96		2926.86	2442.8	2482.59					2557.32									1863.49	2555.99	1862.34	2695.46	1721.01		2092.97	1918.62	2878.39	3331.22	2161.48	1610.7	2798.38		1698.32	1737.8	1477.6
P09382	LEG1_HUMAN	LGALS1	Galectin-1	3	5035.19	2359.56		7214.4	6176.47	12747.1	6144.74	2254.96		1350.24	8553.98	6783.79	7506.56	6538.91	5771.79			4743.2		8875.61		8512.51		9922.46	9182.34	3401.4	9319.74		5987.45	8094.69	13056.9	7695.65	7336.17		7074.61	3615.23	8241.78	3311.55	9777.52	4790.37	6459.54		8633.95	6681.24	8585.59
P09417	DHPR_HUMAN	QDPR	Dihydropteridine reductase	2	867.8	2047.08		1991.15	1841.22	1705.62							672.386	1403.9	1459.12	1759.75		1039.38		1090.67									1234.61	974.286	951.792	1373.05	1163.73		1161.33	1562.87	1736.28	1404.83	767.929	840.65	1517.08		587.193	973.47	1340.49
P09429	HMGB1_HUMAN	HMGB1	High mobility group protein B1	4	5481.8	6475.77		6519.57	5794.41	3615.03	7785.42	5242.83		3996.08	6768.56	5350.4	5670.38	6820.92	7328.37	15640.2		7207.4	3818.39	5662.2		6127.74		3872.18	5997.49	4229.11	5794.34	2767.42	6859.69	7683.1	9543.78	7129.66	9772.06		8082.73	7248.13	8838.7	9895.75	8441.56	8022.73	10251		8603.86	8538.58	8221.15
P09493;P09493-4;P09493-10;P09493-3;P09493-9	TPM1-10_HUMAN;TPM1-3_HUMAN;TPM1-4_HUMAN;TPM1-9_HUMAN;TPM1_HUMAN	TPM1	Tropomyosin alpha-1 chain	2		6330.74		7347.41	7490.77	5019.94	6724.06	10592.3		7832.12	7481.79				6321.34	1619.67		4387.12											6623.28	6817.68	7855.76		6902.92		9172.76		4234.91	7113.27	7995.07	6759.53	6378.34		5699.66	7212.16	7060.11
P09496;P09496-2;P09496-3;P09496-4	CLCA-2_HUMAN;CLCA-3_HUMAN;CLCA-4_HUMAN;CLCA_HUMAN	CLTA	Clathrin light chain A	2	4586.4	4629.4		3322.06	3864.3	4559.56	4758.18	6429.38		3697.55	4843.09		3980.51	2664.92	4180.71	2760.84		3976.94		4745.77									4012.88	3548.32	3904.94	3058.16	3458.81		3426.44	4369.4	5550.57	3868.19	5083.96	3957.35	3504.03		4264.02	3158.8	3905.36
P09497;P09497-2	CLCB-2_HUMAN;CLCB_HUMAN	CLTB	Clathrin light chain B	2	2037.03	1085.57		1681.36	2281.69	1580.41	1397.73	3022.99		2371.3	1626.98			1593.61				1579.77		726.806									1620.25		1378.53	1196.56	1150.69			1800.91	1335.45	1148.25	1373.08	1165.79	1098.41				1295.74
P09525	ANXA4_HUMAN	ANXA4	Annexin A4	12	2344.5	3509.82		2803.43	4432.64	3935.7	2259.95	2812.69		1676.21	2945.48	2265.56	2207.04	2994.06	2776.13	3574.5		2791.83		3873.54	2440.98			2681.83	2348.17	4449.92		2258.34	2334.95	3369.58	3012.14	8135.31	2659.19		2655.61	2035.38	2191.98	1824.84	3300.91	2318.7	2505.57		2754.3	2968.32	3263.02
P09543;P09543-2	CN37-2_HUMAN;CN37_HUMAN	CNP	2',3'-cyclic-nucleotide 3'-phosphodiesterase	5	896.537			909.596		529.949					931.79							758.346		1063.71											792.558	552.738	661.067		594.794		606.049	667.164	691.887				379.08	894.604	665.146
P09622;P09622-2	DLDH-2_HUMAN;DLDH_HUMAN	DLD	Dihydrolipoyl dehydrogenase, mitochondrial	9	3349.74			3402.71	3388.44	4391.29	1862.5	1714.38		2754.26	2468.94	2870	2740.88	2532.2	1421.03			1996.43		2706.59	3059.08	3869.91		2306.13					3219.38	3714.69	3167.71	2061.04	2567.81		2301.54	2396.27	2859.37	3987.16	2775.68	2980.24	2447.95		2495.33	1973.81	2094.72
P09651;P09651-2	ROA1-2_HUMAN;ROA1_HUMAN	HNRNPA1	Heterogeneous nuclear ribonucleoprotein A1	14	49309.4	27994.6		56947.6	74082.3	65767	76209	40086.6		60054.5	74855.4	58372.1	74858.6	69679.7	74555.4	49648.3		57760.9	41991.9	64261.7	52969.5	57065.2		52707.2	60750.9	32875.4	43075.8	20421.6	62595.1	69358.8	64344.3	60145.4	66566.4		68704.4	67702	61120.7	54628.1	64164.8	74132.3	72497.6		63513.2	66687.7	81690.2
P09661	RU2A_HUMAN	SNRPA1	U2 small nuclear ribonucleoprotein A'	7	2672.56	2361.17		3365.37	2249.5	2154.94	3249.29	3064.36		2112.19	2446.9	4214.36	2720.2	2364.35	2029.31	2626.36		2365		2131.43		4896.9		3261.18	2111.64	1957.38	1810.75		3345.46	2647.29	2305.33	3462.67	1707.62		2928.21	2655.21	2712.31	2396.8	2733.63	3433.89	2928.95		2526.27	2819.3	3002.56
P09669	COX6C_HUMAN	COX6C	Cytochrome c oxidase subunit 6C	2	11006.4	5819.14		10286.3	8884.98	4977.37	4442.76	8144.84		11232.4	8771.71	5089.27	9211.02	9176.58	7242.53	2789.28		8425.06	6869.16	7497.96		6738.34		3822.37	5549.11	4942.3			8233.95	7641.86	9535.93	4696.57	9573.79		9766.61	5056.33	10143.1	8292.74	8648.37	8650.24	8329.47		6311.36	8683.81	6343.8
P09874	PARP1_HUMAN	PARP1	Poly [ADP-ribose] polymerase 1	30	9413.71	5547.71		10683.8	8969.12	7686.05	10694	7696.48		5114.31	7049.12	9298	11354.4	8434.54	6200.3	7309.71		7557.23	9529.47	6539.79	6951.65	8781.99		6093.8	4373.24	8438.93	5570.38	5558.6	7997.61	6968.16	8264.55	8914.47	7224.09		5874.25	7807	8687.6	8060.64	9220.2	9338.6	6828.17		7153.01	10911.7	4788.31
P09884	DPOLA_HUMAN	POLA1	DNA polymerase alpha catalytic subunit	3	675.928				545.303	432.998	675.526					607.135	892.923	884.447															357.459		746.194		348.85		742.826	343.165	434.22	652.992	287.096	546.727	810.127			748.539	569.463
P09960	LKHA4_HUMAN	LTA4H	Leukotriene A-4 hydrolase	11	4582.92	5408.66		3842.65	5031.34	3869.23	4485.48	3653.97		2567.68	3895.13	4244.95	4508.19	4724.5	4464.22	5319.82		4160.15	4966.28	4725.48		4009.75		2948.24		3836.02	5542.53		4264.85	5007.46	5624.52	5799.25	5315.11		4242.42	5128.51	3643.32	4735.49	4737.35	6015.91	4866.03		5790.24	5126.14	5100.05
P09972	ALDOC_HUMAN	ALDOC	Fructose-bisphosphate aldolase C	9	1156.09	1509.21		3295.8	5025.84	4866.9	2280.76	1673.43				3806.2	2279.97	2366.13	4406.39	2658.6		2271.89	1933.61	3944.39		5734.26		2246.67	608.2	3171.38			2531.65	18232.9	2041.73	10191.5	5389.21		2328.25	3011.16	3259.84	1042.33	5674.6	2904.96	2428.39		9709.57	7501.46	3129.5
P0C0S8;P20671;Q96KK5;Q99878;Q9BTM1	H2A1D_HUMAN;H2A1H_HUMAN;H2A1J_HUMAN;H2A1_HUMAN;H2AJ_HUMAN	H2AFJ;HIST1H2AD;HIST1H2AH;HIST1H2AJ;HIST1H2AM	Histone H2A type 1	4	417149	355121		469678	580664	653194	607321	551272		547808	781464	694374	849613	975822	674708	12659.2		565627	431256	400575	622324	566094		478524	636282	99590.6	447184	169231	427356	379970	410938	301968	595351		621418	631621	461636	358728	354047	318424	553931	57634.6	401111	566543	553481
P0DMM9;P0DMM9-3;P0DMN0;P50225;P50225-2	ST1A1-2_HUMAN;ST1A1_HUMAN;ST1A3-3_HUMAN;ST1A3_HUMAN;ST1A4_HUMAN	SULT1A1;SULT1A3;SULT1A4	Sulfotransferase 1A3	2	1697.05	2217.3		2474.62	1332.72	1479.91	1222.59	1552.62		906.04	1513.49		1564.05	1157.53	793.458			1592.78		1873.21									1192.12	1547.3	2842.59	1169.95	1382.56		2188.63	1201.77	1628.95	2605.7	2244.83	1884.69	826.576		2992.38	1303.53	1465.38
P0DMV8;P0DMV9	HS71A_HUMAN;HS71B_HUMAN	HSPA1A;HSPA1B	Heat shock 70 kDa protein 1A	18	24079	15896.4		16846.2	17152	20282.2	17918.7	18812.6		34836.9	15761.3	11174.4	18483.9	15074.5	12930.6	5035.26		19551.3	15360.9	18752.2	16756.7	10985.4		13046.7	9673.63	10166.2	10816.1	12151.2	28148	16738	18622.9	17823.5	19691.4		16398.8	20939.8	18939.6	21251.7	19045.9	11246.9	26062.4	15505.9	17136.2	15751.9	15957.2
P0DN76;Q01081	U2AF1_HUMAN;U2AF5_HUMAN	U2AF1;U2AF1L5	Splicing factor U2AF 35 kDa subunit-like protein	2	12849.6	1411.77		11897.7	11331.6	11026.9	12249.9	6113.32		15110.8	10435.4	8477.1	11557.7	14002.5	9809.28			13309.3	14046.2	14998.9		6140.11			7771.21	8977.33	15446.8		14702.7	12704.5	11932.6	12757.5	10984.2		10668.6	12572.1	10968.1	10624.3	12236.9	10475.8	8954.11		10816.2	9197.58	13197.4
P0DN79;P35520;P35520-2	CBS-2_HUMAN;CBSL_HUMAN;CBS_HUMAN	CBS;CBSL	Cystathionine beta-synthase-like protein	3	1958.58	1747.57		1823.92	1417.99	2414.17	2913.8	1448.19			1130.56		787.296	1832.74	1908.78	1121.56		1528		1551.89									2526.18	1869.55	1727.26	2163.9	2796.05		1584.07	1850.49	1937	2046.53	1675.65	1792.56	1390.93		2843.61	1502.01	1644.13
P0DP23;P0DP24;P0DP25	CALM1_HUMAN;CALM2_HUMAN;CALM3_HUMAN	CALM1;CALM2;CALM3	Calmodulin-1	6	29423.6	19383.3		30029.7	29088.9	36051	25005.3	18641.3		17349.4	32819.1	18889.1	32280.5	30762.7	23538.2	17171.9		21337.2	22865.2	24881.9	23138	23442.3		23566.7	21396.7	11304.1	11158.2	13911.4	25392.9	28114.4	27358.5	27938	31319		26528.6	22075.6	25678.6	27936.7	31099.2	23064.8	26180.3	34789.7	24807.4	25620.4	25014.8
P0DPB6	RPAC2_HUMAN	POLR1D	DNA-directed RNA polymerases I and III subunit RPAC2	1				1398.4	1368.8		819.468			878.73			750.458	910.533						745.755									1530.14	996.362	666.444	1560.89				1178.39		1060.85		579.365	427.834		868.11	1020.69	961.091
P10155;P10155-3;P10155-4;P10155-5	RO60-3_HUMAN;RO60-4_HUMAN;RO60-5_HUMAN;RO60_HUMAN	RO60	60 kDa SS-A/Ro ribonucleoprotein	4	1125.04	767.7		963.607	2162.37	727.038	858.492			1608.04	1151.64	1226.54	713.089	914.975	1142.89				1797.15	799.627				2104.77	2167.1	947.222			966.99	1253.81	1079.36	875.487	479.828		1031.46	974.749	694.573	766.892	1056.62	618.3	1352.98		1141.2	1222.58	1307.66
P10253	LYAG_HUMAN	GAA	Lysosomal alpha-glucosidase	3	443.265			772.252						468.391			490.647																	745.199							422.054	408.038					285.184
P10301	RRAS_HUMAN	RRAS	Ras-related protein R-Ras	3	1130.22			1919.57	1194.42	2048.28	1434.44			3713.63	1553.16		1722.64		1975.34			1032.66											778.962	1214.94	2197.51	1790.52	1240.49		1579.58		1935.42	1305.92	2101.84	2225.8			1257.24	1663.28	1224.73
P10398	ARAF_HUMAN	ARAF	Serine/threonine-protein kinase A-Raf	3	878.573	924.712			1021.68	1135.89	660.864				958.712				1157.9														1174.06	1049.06	668.474	1132.41	808.136			572.766	832.165	858.926	706.654	837.979	641.085		762.829	1067.42	561.812
P10412;P16403;P16402	H12_HUMAN;H13_HUMAN;H14_HUMAN	HIST1H1C;HIST1H1D;HIST1H1E	Histone H1.4	9	329868	291909		340342	379800	457323	412174	392827		147608	525030	360944	406360	456580	380723	192832		241429	231773	262026	287047	344445		263335	371704	220746	331813	313559	271665	285051	321021	222935	401728	100248	470217	371384	302787	260408	261396	275147	412825	40042.6	296476	358648	452097
P10515	ODP2_HUMAN	DLAT	Dihydrolipoyllysine-residue acetyltransferase component of pyruvate dehydrogenase complex, mitochondrial	4	1576.58			1742.09	1366.57	1638.66	1817.27	3662.21		1469.77	2361.55	1919.06	1860.58	1683.87	1912.44	6459.93		2019.56	2525.83	1822.87		785.797			1466.69	788.628			2600.85	1074.04	2370.33	896.63	1680.51		811.933	1717.81	2766.43	1829.43	1402.62	1667.39	1400.5		1323.83	1506.96	1816.84
P10589;P24468;P24468-2;P24468-3	COT1_HUMAN;COT2-2_HUMAN;COT2-3_HUMAN;COT2_HUMAN	NR2F1;NR2F2	COUP transcription factor 1	1	351.164				198.692																																	253.326			155.008				137.276
P10599	THIO_HUMAN	TXN	Thioredoxin	5	11402.8	28361.2		12852.6	27074.8	32722.9	25642.1	11376.7		1638.42	28669.2	26380.4	21429.1	34448.8	26051.1	51653		25845.6	9093.57	38837	17474.8	22627.5		21373.8	22769.4	23045.8	15159.1	6797.37	13354.7	36678.1	33042.1	36117.2	50369.3	28316.4	26981.8	17606.5	14062	23624.3	29440.4	33945.4	27440.8	61761.3	36493.6	25278.2	28682.8
P10606	COX5B_HUMAN	COX5B	Cytochrome c oxidase subunit 5B, mitochondrial	5	13398.2	10012.1		14764.8	15652.2	9020.67	7510.69	11445.2		17016.2	12063	14292.8	12570.1	12978.2	14976.8	13406.8		12607.9	14014.1	9983.96	12706.1	11937.3		14474.7	12296	12214.5	7639.75	23239.8	12135.2	10027.4	17526.2	7817.45	16514		15547.7	10044.8	14899.6	12540.5	14729.7	10590.2	15606.9		10370	13631.7	13317.2
P10619;P10619-2	PPGB-2_HUMAN;PPGB_HUMAN	CTSA	Lysosomal protective protein	1						374.277				1233.76					377.258															744.95			470.817				827.608	445.123	806.056		230.445		452.026		708.519
P10644	KAP0_HUMAN	PRKAR1A	cAMP-dependent protein kinase type I-alpha regulatory subunit	4	921.271	1443.59		1182.89	1140.32	1878.24	1243.52	835.177			1346.7		852.14	784.828	1093.03	1567.96				1008.55		2724.3			1693.64	3013.06			1137	1127.87	1212.43	1604.26	1273.49		554.519	964.126		608.603	1004.14	847.488	556.84		979.664	991.206	850.178
P10768	ESTD_HUMAN	ESD	S-formylglutathione hydrolase	6	1963.83	5278.02		2119.76	3189.53	1707.44	4060.31	3787.04		1300.87	2705.09	2718.38	3702.3	2529.45	3593.31	4224.69		3309		2770.55		2526.96					2746.3		1687.66	1903.13	2078.24	2674.7	2326.98		3144.68	2326.94	1636.64	3150.81	2872.24	2876.45	2906.58		2197.44	2986.67	2805.41
P10809	CH60_HUMAN	HSPD1	60 kDa heat shock protein, mitochondrial	29	32532.8	15193.2	36437.7	35219.4	37071.9	32947.3	31221.8	51876.2		40769.2	28776.8	24445.4	31931	35314.3	28803.6	14644.6		45670	28067.9	30851.7	24622.4	23495.1		27214.2	22664.4	13873.3	28335.9	11636.8	46776.8	29756.3	41099.7	21429.7	33547.8		42088.1	40910.5	37314.5	54525.5	32649.6	35590.7	46868.3		32399.7	34008.6	36551.9
P10909;P10909-2;P10909-4;P10909-5;P10909-6	CLUS-2_HUMAN;CLUS-4_HUMAN;CLUS-5_HUMAN;CLUS-6_HUMAN;CLUS_HUMAN	CLU	Clusterin	4	1894.11	938.705		1055.47	997.21	994.896	406.588	870.986		3424.59	1180.48	2586.61	2169.94	1053.57	2173.39	1218.1			2328.36	2815.4		2671.65				805.753			966.819	285.807	1594.31	967.854				496.239	1811.94	1759		1298.9	634.747		1821.08	423.945	507.834
P11021	BIP_HUMAN	HSPA5	Endoplasmic reticulum chaperone BiP	27	26122.8	12828.5		22029.6	23152.3	22166.7	19083	23540.3		41107.1	23776.5	22482.9	22796.5	21348.2	21614.1	4243.6		23570.5	17881.5	23845.4	17902.9	20399.5		18932.2	17771.3	12656.7	16758.8	13745.7	24550.3	29532.1	21896.3	27245.4	24452.5		16147.4	24146.6	23707.1	21315	24148.9	31209.5	22929.4		19355.5	19871.6	13916.8
P11117	PPAL_HUMAN	ACP2	Lysosomal acid phosphatase	2	629.489			327.763	326.513	697.502	448.443			745.571				282.824	690.115					726.009									990.74		421.062		454.479		321.091	470.462	430.794	410.007	1062.79	733.555			498.877	451.578	473.641
P11142	HSP7C_HUMAN	HSPA8	Heat shock cognate 71 kDa protein	23	85192	34328.2		63310.9	45195.3	55125.6	53383.6	28247.7		47294.9	52191.7	36832.8	48700.5	49862.3	54111.1	11407		34966.6	41371.7	49587.3	55438.3	34289.4		42406.9	29723.1	12588.4	32674.4	21976.3	69988	44212.5	52456.1	46774.1	59884.8	64465.7	36579.6	58741.9	46766.1	50798.9	56342.2	36510.4	62827.1	47799.6	50848.5	46759.7	46460.9
P11166	GTR1_HUMAN	SLC2A1	Solute carrier family 2, facilitated glucose transporter member 1	3	1151.33	1084.63		2627.18	1836.82	1902.62	1451.33	2044.38		1453.98	1408.31	2324.05	1511.07	1533.93	2051.8			2191.54	2071.98	4434.48		3287.64		4449.87	2308.05		2145.94		2341.53	5906.59	1249.36	3313.3	2953.32		2169.79	2070.95	3576.04	1077.23	2730.2	2773.21	1619.05		4083.94	3312.31	1748.37
P11169	GTR3_HUMAN	SLC2A3	Solute carrier family 2, facilitated glucose transporter member 3	3	1696.2	2780.76		2556.22	3610.58	2331.13	2381.5			908.963	1577.09	1970.56	1877.71	2656.93	2103.22			4148.72		5716.14		5527.07		5271.32					1983.03	6151.32		5264.01	3828.35		2899.07	1841.89	4661.3	1996.87	1536.72	3342.02	539.979		3920.78	4510.88	2529.57
P11172	UMPS_HUMAN	UMPS	Uridine 5'-monophosphate synthase	6	954.289	1062.41		851.32	1172.55	918.607	1114.86			947.289	717.601		649.814	1977.68	874.925	874.927		1121.83	998.643	1339.55									1657.26	815.394	1089.42	765.478	1135.9		1021.04	1353.58	950.896	1647.16	976.797	844.454	1023.78		714.597	1138.35	946.569
P11177;P11177-2	ODPB-2_HUMAN;ODPB_HUMAN	PDHB	Pyruvate dehydrogenase E1 component subunit beta, mitochondrial	7	5406.52	4920.5		4629.84	3237.93	4913.9	3586.4	6017.57		9742.45	3293.18	3054.42	3591.57	3899	4367.39	2483.01		5798.42	2331.32	3639.06	4175.79	1620.69		3864.8	3143.38	3283.99	3223.26	1113.11	3572.6	3260.39	4548.4	1646.98	5003		4790.59	4619.4	4726.22	5243.04	3515.73	4091.93	3068.21		2961.09	3291.79	4010.89
P11216	PYGB_HUMAN	PYGB	Glycogen phosphorylase, brain form	2	636.714	945.483		1236.11	789.882	1307.2		870.409			1374.09	1056.78		2056.44					1342.63	649.017				2327.48			1240.71			1209.8	606.018	1609.72	707.826		765.823	1111.61	1196.47	392.468	1099.46	1644.44	690.999		1710.14		960.111
P11233	RALA_HUMAN	RALA	Ras-related protein Ral-A	3	3249.92			4162.17	2630.4	2196.95	2333.73			4376.92	3061.92	4376.6	3992.87	3257.86	3172.25			1384.46	4669.86	3262.31		2599.69							1525.81	2220.59	2186.01	2474.19	1932.66		1458.92	3462.76	2799.06	1717.55	2092.98	1997.49	1904.23		2604.88	1672.74	1637.07
P11279	LAMP1_HUMAN	LAMP1	Lysosome-associated membrane glycoprotein 1	2	3293.29			2595.7	2177.07	1027.71	600.562			4711.59	2550.55	2947.79	1492.04	1479.58	1020.58			1064.19	2631.38	1908.8		1650.08		1833.48					764.75		544.436	601.015	1166.56			803.644		769.383	979.147	2063.63	449.904		1006.73	583.202	474.447
P11310;P11310-2	ACADM-2_HUMAN;ACADM_HUMAN	ACADM	Medium-chain specific acyl-CoA dehydrogenase, mitochondrial	7	3379.46	1431.43		2260.93	3371.12	2218.2	1723.98	1734.57		1123.14	2148.17	2034.58	1294.3	2349.37	1601.46	1656.78		3034.64	2780.8	1655.84		1890.23		2432.04	2492.76	2419.69		1814.27	3279.75	2247.81	4060.79	2065.44	2563.55		2899.18	3463.46	3316.61	2361.02	2750.3	3542.46	2781.4		2741	3055.97	3179.32
P11387	TOP1_HUMAN	TOP1	DNA topoisomerase 1	11	5245.83	2162.74		6948	4676.19	4126.32	6108.14	4284.85		3792.11	4865.97	6170.81	6049.3	5751.16	5104.57			5317.52		4136.84	5177.7	7323.59		9405.58	5470.12	6098.66	7507.63		5028.84	5361.22	4021.91	4557.01	5184.5		4880.62	4378.36	4808.22	5263.9	4870.26	4866.61	5299.02		4358.31	4547.53	5573.84
P11388;P11388-2;P11388-3;P11388-4	TOP2A-2_HUMAN;TOP2A-3_HUMAN;TOP2A-4_HUMAN;TOP2A_HUMAN	TOP2A	DNA topoisomerase 2-alpha	35	6498.97	4560.66		6364.59	6826.77	9717.46	9776.64	4092.97		2046.53	11220.8	6375.07	6562.49	6653.49	7903.2	5957.91		3037.13	4007.06	3326.9	5364.94			4906.01	7354.06	1935.62	6052.47	5314.62	5802.12	856.47	3585.98	1837.37	6209.51		7541.58	3757.04	3477.46	4824.05	2498.18	1937.06	8994.07		3192.34	6201.78	7362.62
P11413;P11413-2;P11413-3	G6PD-2_HUMAN;G6PD-3_HUMAN;G6PD_HUMAN	G6PD	Glucose-6-phosphate 1-dehydrogenase	21	5902.98	18150.1		5402.03	15833.3	10477.2	11653.6	8437.58		4383.1	8907.66	8501.49	18005.9	9520.77	13675.7	6629.5		6982.36	5851.17	17258.7	10379.1	7858.85		12937.2	9787.12	8650.88	6534.85	10036.2	7746.33	6277.39	8205.93	8887.16	11852.3		7964.47	9110.42	8528.35	8399.46	10143.8	6778.86	7428.33		11702.8	6641.88	10678.5
P11441	UBL4A_HUMAN	UBL4A	Ubiquitin-like protein 4A	1		575.686																													286.378					560.248			294.681						320.031
P11498	PYC_HUMAN	PC	Pyruvate carboxylase, mitochondrial	17	5792.87	2656.39		3909.98	2968.4	2873.25	1995.36	2319.89		5399.6	2507.49	852.417	3374.76	2611	2700.46	1581.55		4085.79	3670.79	3347.19		3124.21			1829.87	3058.8			5358.3	1795.86	3280.39	1243.1	1846.73		3476.16	2851.82	5486.21	1770.44	1474.78	3784.38	1621.43		2250.12	2640.85	4152.4
P11586	C1TC_HUMAN	MTHFD1	C-1-tetrahydrofolate synthase, cytoplasmic	31	8692.15	7991.87		8847.22	8548.65	5568.49	7374.95	5881.01		3369.3	7193.57	7971.63	7332.42	8428.18	8308.21	6660.2		6526.54	9293.55	8289.7	8769.41	9998.06		9285.39	7735.03	6856.18	4849.25	9085.23	7714.85	6679.72	10461.2	8958.31	8765.3		7577.5	7678.17	8690.65	7825.16	8286.84	8971.57	6186.32		8369.29	7907.4	8506.96
P11766	ADHX_HUMAN	ADH5	Alcohol dehydrogenase class-3	6	3105.06	4586.73		2874.74	4360.31	5325.93	4330.56	6465.49				5577.96	3359.7	4095.84	5307.9	3458.62		4657.45		6039.98									3244.9	3843.15	4534.01	4080.35	3986.13		3086.33	2635.44	3116.43	4479.31	2164.17	4192.97	3159.69		3286.93	2194.53	3614.52
P11802	CDK4_HUMAN	CDK4	Cyclin-dependent kinase 4	2	750.482	587.327					686.294				675.24		564.108			786.716													735.667	498.661		760.631				601.532	653.191	1482.73	436.455	767.01	440.984		865.802	711.345	507.012
P11908;P11908-2	PRPS2-2_HUMAN;PRPS2_HUMAN	PRPS2	Ribose-phosphate pyrophosphokinase 2	5	1746.47	1831.28		1865.66	1917.65	1881.11	1951.55	2041.6		841.162	1640.23	1406.66	2463.22	1864.66	1715.62			1975.54	1773.31	1971.64	1271.41	2316.87				3565.64			2034.78		1877.59	2679.61	2666.76		2428.16	2104.26	2378.79	2241.43	2258.7	2053.8	1898.07		1817.56	2075.46	2463.69
P11940;P11940-2	PABP1-2_HUMAN;PABP1_HUMAN	PABPC1	Polyadenylate-binding protein 1	15	8804.68	10725.2		7200.95	7959.29	8894.05	13227.5	17607.2		4884.89	9427.71	6889.88	7903.81	9949.75	11772.5	4774.16		6806.32	4751.74	7867.52	7210.82	7922.44		5445.8	9172.15	9046.87	6536.34	9792.97	12330	11034.9	8024.44	8562.99	11036.8		8662.1	11904.4	9091.4	7919.76	9269.44	11493.3	11169.7		7336.64	9067.67	10975
P12004	PCNA_HUMAN	PCNA	Proliferating cell nuclear antigen	10	13744.8	8799.51		18064.1	16132.3	15346	11979.4	14256.6		4220.86	14679	18138.6	15663.6	14947.5	17442.5	5348.18		16725.8	13202.7	16032.8	17850.9	17810.1		15480	13220.4	9698.79	10338.9	9154.22	15686.1	8643.53	19121.4	12862.4	16930		15202.9	16395	19043.6	14392.1	17742.9	15550.2	11051.4	20520.5	11787.2	12485.3	14472
P12081;P12081-4	SYHC-4_HUMAN;SYHC_HUMAN	HARS	Histidine--tRNA ligase, cytoplasmic	8	3229.48	3547.85		2307.63	2609.76	2562.09	1279.56	4651.7		2153.78	2111.03	2526.36	2034.99	2981.61	2205.94	1982.21		2821.52	3427.85	2515.13	2635.18				3302.69	3104.08	3668.83	3660.7	2706.11	2107.17	2315.22	2225.52	2593.26		2206	2577.96	2202.67	2842.35	2205.96	2580.08	1572.89		2715.35	1681.05	1542.7
P12235	ADT1_HUMAN	SLC25A4	ADP/ATP translocase 1	1				2585.87	1249.11	3651.22	1661.14			2924.66			1870.91	1983.99	1753.79			1634.21		1454.11										1109.47	1462.83		1693.85		1351.96	2028.05	2123.47	1566.55	2034.05	1025.92	1228.95		1903.95	1256.82	1334.53
P12236	ADT3_HUMAN	SLC25A6	ADP/ATP translocase 3	9	33046.4	10895.5		38924.9	44952.2	56842.2	48910.8	19105.1		50999.7	37947.1	34026.9	71444.8	45756.3	44489.7	11196.7		36523.2	23257.9	36695.1	23243.9	33147.4		34533.1	38981.9	34804.7	40526	14059.1	32547.8	27322.4	43694	22743.9	37542.3		47244.6	36656.7	38815.9	42098.1	35519.1	43560.4	44997.3		42585.3	36761.2	49351.4
P12268	IMDH2_HUMAN	IMPDH2	Inosine-5'-monophosphate dehydrogenase 2	15	8627.19	8404.37		5910.4	6070.68	4688.73	6955.18	6548.44		2795.46	7669.43	1803.54	5548.76	6009.18	9353.7	9617.71		4940.95	1621.78	5768.76	1785.34	9557.19		1560.39	2569.03	3066.66		2338.16	5683	7350.98	6019.56	4690.88	4859.76		5665.57	4682.33	4426.06	5691.49	6499.59	7020.32	7194.55		4134.1	6511.32	5580.13
P12270	TPR_HUMAN	TPR	Nucleoprotein TPR	31	1897.59	1051.87		2044.45	1824.54	1746.8	1676.34	1791.2		1862.03	1778.65	2040.65	1808.23	1661.87	1795.68			2369.36		1613.03		3059.58		6656.47	2476.47	1953.49			1632.89	1498.58	1764.17	1983.72	1823.49		1519.56	2177	1940.17	2030.59	1813.08	1787.95	1851.2		1948.71	1887.06	1613.85
P12277	KCRB_HUMAN	CKB	Creatine kinase B-type	6								1949.83										681.371
P12429	ANXA3_HUMAN	ANXA3	Annexin A3	12	3939.02	4838.78		3327.75	5800.47	2605.51	6335.98	3005.79		1677.35	6115.94	4477.75	3468.72	6999.38	2639.32	5847.84		4646.52	3305.07	6631.84	3529.04	3228.6		6955.5	4960.79	4591.73	4466.78	8982.96	4487.21	2131.65	9924.73	3355.08	10272.2		8151.58	4274.1	6195	3981.45	4190.08	4026.01	4502.76		3541.65	5032.96	3850.16
P12532	KCRU_HUMAN	CKMT1B	Creatine kinase U-type, mitochondrial	2	1060.98			1012.34			921.538			10202.3	715.975		1397.8	2401.57	3035.77			1371.78		1542.85									2601.11	1194.95	2477.81	1618.64	377.58		936.6	1268.83	1972.43	1523.48	2796.51	1467.77	3381.91		923.514	1562.08	1363.44
P12694;P12694-2	ODBA-2_HUMAN;ODBA_HUMAN	BCKDHA	2-oxoisovalerate dehydrogenase subunit alpha, mitochondrial	2	796.595			565.058		418.925	411.962			699.009			436.324	516.132	1126.09			666.495													688.581	570.183	516.812		666.607	460.572	672.777	938.205			441.124		1070.94	1007.14	1070.13
P12814;P12814-3;P12814-2	ACTN1-2_HUMAN;ACTN1-3_HUMAN;ACTN1_HUMAN	ACTN1	Alpha-actinin-1	14	1821.36	967.833		1926.89	4874.26	4740.05	4778.24	1014.05		6584.76	5366.96	1255.52	6198.39	4099.27	1283.53			1977.42		3562.96				1510.91	5023.08	1242.62			2660.93	1126.12	5763.32	3077.56	3970.14		3621.25	3906.79	4477.26	6061.24	5793.87	4870.15	1269.03		7981.88	2395.83	5227.94
P12955;P12955-3	PEPD-3_HUMAN;PEPD_HUMAN	PEPD	Xaa-Pro dipeptidase	3	654.852				1548.76	1952.47	2084.8	1884.71			2391.14		1958.64	1687.57	1637.67															3003.49	1465.38	2142.94	2508.42		3288.5	1650.66		2237.63		2167.74	1583.96		1878.51		1899.36
P12956	XRCC6_HUMAN	XRCC6	X-ray repair cross-complementing protein 6	27	8287.71	5022.93		9608.98	9759.52	9493.41	9193.19	7775.1		11000.3	9326.02	8478.47	9850.86	9788.17	9500.02	4360.49		8004.93	7939.73	10898.2	6795.75	9646.01		8100.55	7440.05	7402.64	7493.34	7332.43	9205.26	10407.5	9914.96	9381.88	11157		10187	9208.88	10313.3	9968.62	10895.5	10875	8777.1		10070.5	10389.8	9309.24
P13010	XRCC5_HUMAN	XRCC5	X-ray repair cross-complementing protein 5	15	11824.3	8250.76		13009.3	10419.9	11163.9	10590.5	14147.4		12599.9	10898.7	9497.88	12260.1	12188.1	10137.3	15086		10219.7	10301.8	14608.3	12907.2	11471.4		8796.49	8845.64	9006.93	7311.81	3738.74	9814.24	11814	10845.1	11246.2	12625.1		9529.11	10406.6	11176.4	12101.3	12003.6	10653.2	9251.87		12043.1	10017.3	8937.85
P13051;P13051-2	UNG-2_HUMAN;UNG_HUMAN	UNG	Uracil-DNA glycosylase	1										241.139										281.317		886.811									271.997	435.45					420.802		432.693		264.78			471.823
P13073	COX41_HUMAN	COX4I1	Cytochrome c oxidase subunit 4 isoform 1, mitochondrial	6	12657.9	15608.5		13832.4	15656.2	10180.4	8877.65	18790.3		16625.3	12261.3	15584.7	12418.5	10041.2	17221.6	5019.71		18440.9	14643.4	9119.37	14883	9468.44		14829.3	15338.2	13369.1	11276	14085.3	10584.8	9674.82	15608.1	8385.26	12538.3		14109.2	7761.24	14822	10961.8	13756.5	13127.1	12872.8		11774.3	13892	13148.9
P13473;P13473-2;P13473-3	LAMP2-2_HUMAN;LAMP2-3_HUMAN;LAMP2_HUMAN	LAMP2	Lysosome-associated membrane glycoprotein 2	3				1092.15	1239.62	683.524				4491.6			2223.63	1187.9								1144.93							1102.64	1260.03			1227.55		392.239		515.474	451.629	525.596		532.126			822.862	447.907
P13489	RINI_HUMAN	RNH1	Ribonuclease inhibitor	4	4851.76	3619.99		2528.11	3211.63	3782.31	2889.14	3077.85		1777.25	4034.8	3581.01	4180.62	3963.02	4575.29	3258.46		3387.83		3073	3723.38	3542.4		2955.32	2956.4	3113.21	3510.11		4669.18	3507.37	4036.11	4150.15	4352.37		3184.21	5590.71	2935.52	4211.58	3512.15	3931.29	3962.68		3785.2	3373.19	4137.91
P13639	EF2_HUMAN	EEF2	Elongation factor 2	29	42167.9	44388.2		42556.6	41471.2	57101.9	50438.2	32778.4		18568	42300.8	35573.9	38899.4	41236.9	45266.9	26996.2		34517.7	30426.1	39357.4	34626.2	41823.1		34621.8	41304.2	43144.4	44485.1	48109.7	41870.7	38747.7	41871.1	40651.9	40255.7	29265.8	39181	42739.3	38420.9	37672.6	37800.2	45253.1	41365.4	33269.1	43072	39479.7	45373.2
P13645	K1C10_HUMAN	KRT10	Keratin, type I cytoskeletal 10	23	50313.1	58096	626572	66609.1	135089	88760.9	67769.4	60280.5	2571130	76240	55937.4	70177.1	60471.3	96280.8	70446.4	102942	2051270	87573.3	73419.5	110927	64806.3	100833	10525300	57080	43724.6	25687.4	46320.5	47504.6	109405	175735	184329	136648	133321	3367110	129671	146721	180822	90329.2	146948	152894	170469	2476320	163453	160108	114848
P13646;P13646-3	K1C13-3_HUMAN;K1C13_HUMAN	KRT13	Keratin, type I cytoskeletal 13	2					2738.7		1739.91						1347.78							4866.98									1601.18				951.751							1825.66
P13647	K2C5_HUMAN	KRT5	Keratin, type II cytoskeletal 5	11	4256.8	5915.74	74406.4	5763.98	6109.42	4413.54	5168.85	5848	339854	4791.54	4835.67	5203.94	5188.62	6080.68	4471.04	10131.7	186899	8550.01	6435.6	4976.82	6569.59	6954.66		4725.68	7015.31		3349.53	6685.63	13072.2	20035.7	12767.7	14769.2	14920.9	378447	9236.93	15466.3	16261.5	9515.49	13762.3	16060.5	15285	323124	14669.2	13196.8	10579.2
P13667	PDIA4_HUMAN	PDIA4	Protein disulfide-isomerase A4	23	3509.71	3283.71		3436.92	3193.82	5357.74	2555.86	3256.37		4122.93	2895.97	2898.14	3850.18	2712.13	3681.02	1934.85		4509.48	3991.03	3654.7	2277.53	3538.64		2485.77	2995.85	4363.96	2713.06	4910.5	3269.11	2951.63	3418.69	4697.15	3412.8		3142.74	3233.55	3730.18	4231.65	3476.15	3404.91	3355.93		2882.05	2736.33	2215.95
P13674	P4HA1_HUMAN	P4HA1	Prolyl 4-hydroxylase subunit alpha-1	3		527.039		901.023						551.517			958.291		1300.43			699.706		1481.22										644.228	707.421	858.313				807.242	834.2	550.425	301.988	975.85			1261.89	707.632	742.15
P13693;P13693-2	TCTP-2_HUMAN;TCTP_HUMAN	TPT1	Translationally-controlled tumor protein	3	3059.92	3457.48		4665.07	4367.36	2033.65	5822.02	1345.09		1758.22	4110.21	4257.39	2457.78	2768.44	3415.69			3284.61	4629.02	4111.24	3791.12	5427.81		5170.14	3085.14	3936.41	3944.91	4683.5	4036.5	5431.89	3131.4	4653.06	3226.16		3101.92	3639.81	2746.35	3435.81	3793.17	4709.82	2218.07		3827.02	3259.55	2986.69
P13797;P13797-2	PLST-2_HUMAN;PLST_HUMAN	PLS3	Plastin-3	18	1648.53	3755.14		2327.73	4507.13	5970.08	5058.67	2238.77		2407.44	3554.86	3156.64	4744.66	3904.32	3328.09	3638.5		3954.27	2302.8	4024.9	3247.19	2648.51		2347.19	3808.5	3518.74	1846.46	1781.58	2772.96	4651.95	5072.68	4843.15	4910.32		5771.67	3926.43	3505.57	3657.72	3604.14	4471.26	2832.95		6162.48	3594.3	3412.48
P13798	ACPH_HUMAN	APEH	Acylamino-acid-releasing enzyme	8	2738.4	1377.8		1564.8	1762.55	665.906	858.473	2711.63		684.306			2307.14	1108.71	1318.12	1368.56		1099.45		900.495							1109.97		1314.47	1669.47	2125.42	2094.92	1781.15		1875	1830.19	1160.04	1700.32	1542.99	817.499	1393.4		1338.57	1719.07	1782.43
P13804;P13804-2	ETFA-2_HUMAN;ETFA_HUMAN	ETFA	Electron transfer flavoprotein subunit alpha, mitochondrial	8	7407.03	5331.65		8390.45	7112.98	6396.6	5415.09	8344.15		12725.7	6210.68	6158.4	7844.87	6731.24	6648.1	6134.92		9443.83	7186.77	5846.19	6101.16	4484.12		5919.18	6617.22	7769.63	6881.77	4008.58	8710.15	4307.79	10133.5	3709.51	6159.1		8461.4	6513.29	5975.97	10147	9233.61	7358.62	11718.1		5690.5	7339.27	9050.42
P13807;P13807-2	GYS1-2_HUMAN;GYS1_HUMAN	GYS1	Glycogen [starch] synthase, muscle	6	1930.64	1956.72		1444.56	2158.42	837.202	857.735			1658.4	1735.61		1752.03	1138.4	1482.1			1613.08		1253.51		1766.14							1452.72	3778.38	1134.09	3566.85	1001.33		1101.8	1371.52	1770.59	1208.89	1618.33	1543.35	1608.11		1919.87	1497.9	1428.93
P13861;P13861-2	KAP2-2_HUMAN;KAP2_HUMAN	PRKAR2A	cAMP-dependent protein kinase type II-alpha regulatory subunit	7	2111.9	1907.85		1720.37	1509.07	1483.19	1431.94	1990.5		1625.75	1519.92		1425.59	2142.07	2038.63			3439.68		1840.23						1878.78			1467.12	1815.34	1275.6	1701.37	1779.8		1659.56	1816.92	1413.26	1946.4	2483.45	2497.75	1788.49		2191.18	2295.18	1833.39
P13928;P13928-2;Q5VT79	ANXA8-2_HUMAN;ANXA8_HUMAN;AXA81_HUMAN	ANXA8;ANXA8L1	Annexin A8	2	669.275	1548.36		1634.95	583.768	368.258	673.964				1076.07			646.683						1110.69							1120.58		1040.98		1288.75	692.691	1141.26		1234.21	821.712	1489.2						523.696	791.544
P13929;P13929-2	ENOB-2_HUMAN;ENOB_HUMAN	ENO3	Beta-enolase	5	1583.61	487.432		1197.57	1527.97	1325.71	1466.3	2754.99			1027.67		573.811	994.859	1007.52					680.878									379.131	747.227	1214.31		2047.24			1123.47	881.749	1273.24	1116.02	704.378			717.43
P13984	T2FB_HUMAN	GTF2F2	General transcription factor IIF subunit 2	1	412.923			502.819									536.09						765.458											991.735	611.808				987.031		378.807	542.567	1021.97	638.588	340.212
P13987;P13987-2	CD59-2_HUMAN;CD59_HUMAN	CD59	CD59 glycoprotein	1	1652.12				4641.89	3369.18	2881.93			6074.88	4588.76		4069.48	4753.02	2200.2					5769.9									950.341			4210.66	2175.78			1586.83					1962.61		1207.11	2869.03	1946.55
P13995;P13995-2	MTDC-2_HUMAN;MTDC_HUMAN	MTHFD2	Bifunctional methylenetetrahydrofolate dehydrogenase/cyclohydrolase, mitochondrial	2	1803.21	567.671		2197.21	857.437	1251.38		1577.85		1337.93	773.421		1735.68	1122.53	1372.61					1515.64									1215.15	1219.42		794.326	1222.01		1096.34	1321.18	1166.58	1473.13	596.056	1085.96	898.616		1502.19	828.321	1134.74
P14209;P14209-3	CD99-3_HUMAN;CD99_HUMAN	CD99	CD99 antigen	1				743.098		687.554							815.316																						767.99		1384.1			739.406
P14314;P14314-2	GLU2B-2_HUMAN;GLU2B_HUMAN	PRKCSH	Glucosidase 2 subunit beta	8	6230.37	7042.13		8235.75	10390	7460.75	7253.73	5500.2		11076.8	9580.53	9383.77	9065.22	7100.58	6571.35	9477.56		8442.17	6866.58	8192.77	6895.73	8960.66		6455.9	5596.61	7017.68	5945.57	4109.62	6056.23	7622.79	8491.17	10553.2	9732.64		8185.27	8133.08	8822.99	6498.7	8698.31	7479.68	6177.91		5453.69	9139.83	5699.35
P14324;P14324-2	FPPS-2_HUMAN;FPPS_HUMAN	FDPS	Farnesyl pyrophosphate synthase	5	9033.31	14107.2		8801.84	12011.5	12164.2	8810	8889.69		2493.13	9193.14	7839.31	9096.48	10424.6	9460.89	9730.52		9931.52	8397.39	8805.28	8192.71	9788.25		15527.2	10058.4	10202.4	9056.22	13785.7	6562.23	8015.54	11252.2	8543.58	12173		8667.13	7141.39	9528.71	9209.68	12638.5	10277.8	8588.68		10289.1	10907.9	11667.6
P14373;P14373-2	TRI27-2_HUMAN;TRI27_HUMAN	TRIM27	Zinc finger protein RFP	1	929.125										461.657		1129.87		912.539					728.135															326.734	477.444	781.613	301.343							1041.25
P14406	CX7A2_HUMAN	COX7A2	Cytochrome c oxidase subunit 7A2, mitochondrial	2	2480.42			4618.87	5601.02	3665.15	4974			7685.63	6169.49	5702.09	5649.02	4242.36	6113.34			1661.7	3190.43	4567.67	5543.28	4725.36		4814.79	6440.59	2965.04	1374.77		4794.89	6812.56	10866.9	4471.72	9974.44		8021.4	2914.62	7826.99	7651.04	7891.53	9152.69	8486.36		8122.48	7898.84	5585.4
P14543;P14543-2	NID1-2_HUMAN;NID1_HUMAN	NID1	Nidogen-1	1	7546.82			8526.05	15819.8	13022	8626			11415.2	19301.7		16550.8	14347.8	7404.32			3812.24		14649		14017.5		9874.41						21068.2	10907.6	14742.8	26611		10811.3	2214.3		7561.36	6870.97	12739	6667.2		9122.91	7229.22	8392.02
P14550	AK1A1_HUMAN	AKR1A1	Aldo-keto reductase family 1 member A1	9	3934.65	2312.72		2087.03	2836.83	3626.38	2927.12	3595.16			2566.12		2617.96	4027.77	4007.29	3250.52		1958.09		5683.39		2389.01		5971.5				1787.34	2400.97	2218.84	4090.23	2309.3	2805.55		2559.98	3690.23	2260.56	1930.91	3153.17	3689.12	2117.34		3114.51	3480.47	2480.64
P14618	KPYM_HUMAN	PKM	Pyruvate kinase PKM	26	98782.8	92995.7		119215	131339	108675	116048	66712.3	337410	44598.7	115652	115269	128890	123350	106646	107306		61513.6	95679.4	149666	111034	157727		123523	104480	128162	64394.9	78068.7	158295	228384	118029	192957	98786.2	74020.1	120715	128362	130105	101733	184484	126807	112342	100203	168625	118070	121470
P14625	ENPL_HUMAN	HSP90B1	Endoplasmin	30	29247.7	34210.9	15059.4	34645	35794.6	36006	36214.6	21043.2		82615.4	42744.4	33685	43534.2	33013.5	47291	16334.8		49556	28969.6	42821.7	31537.6	31018		27053.4	32157.2	25734.1	38389	25644.3	29775.6	44327	34313.7	53245.9	37980		36905.8	27519.9	48831.2	43624.9	37613.7	47821.5	41621.9		34847.6	32157.9	32446
P14635	CCNB1_HUMAN	CCNB1	G2/mitotic-specific cyclin-B1	4	4210.25			1721.39		3894.43	2793.77				3872.6		3134.3		5950.62										3193.13										2563.82			3112.55			1217.42				3615.06
P14678;P14678-2;P14678-3;P63162;P63162-2	RSMB-2_HUMAN;RSMB-3_HUMAN;RSMB_HUMAN;RSMN-2_HUMAN;RSMN_HUMAN	SNRPB;SNRPN	Small nuclear ribonucleoprotein-associated proteins B and B'	3	7411.43			7362.23	4207.55	4714.87	2173.2			2784.07	5525.59	3108.64	4840.06	4126.45	2507.98			1622.62	7094.48	5716.36	4519.14	3128.82		3949.17	1494.77				4698.55	7253.35	4488.27	3894.75	7247.26		3043.32	5816.96	5461.52	5507.54	3811.42	4677.06	3014		4463.64	2216.23	1981.71
P14735	IDE_HUMAN	IDE	Insulin-degrading enzyme	7	1061.69	1015.11		1241.69	1588.59	1396.77	1796.62	1082.57		994.762	2374.03	1413.19	1474.34	1681.3	1677.74					1458.38	2667.11			1881.94	1478.23	1176.46	1754.34		1078.13	980.868	2242.19	1480.15	917.449		1622.31	1570.32	1254.74	1801.3	1042.85	1603.73	1763.89		1966.61	1552.78	1168.56
P14866	HNRPL_HUMAN	HNRNPL	Heterogeneous nuclear ribonucleoprotein L	8	7214.68	6315.54		6015.84	6010.32	4756.11	6823.7	7330.42		8853.06	7431.96	7589.81	7181.52	7167.23	7613.23	7419.33		9611.43		7348.24				15006.4	7093.12	8731.76	12770	6887.61	7951.66	5269.79	6614.77	5671.71	5696.83		6267.44	6764.15	6137.11	6183.04	6355.35	5219.39	6985.6		6514.06	8337.33	7472.01
P14868	SYDC_HUMAN	DARS	Aspartate--tRNA ligase, cytoplasmic	17	4466.03	3627.8		5647.36	5126.09	4535.1	4197.68	2993.67		4655.3	3954.43	5295.73	4752.65	4793.74	5080.44	2467.32		3952.82	4171.71	4439.98	8108.04	4486.2		5483.16	4265.67	4950.89	4308.74		4657.8	7412.63	5213.7	7198.98	5660.79		5452.2	5242.02	5692.44	6480.19	6016.22	5488.63	5429.21		5436.16	6981.38	5370.43
P14923	PLAK_HUMAN	JUP	Junction plakoglobin	10	762.662	1063.53		1091.82	1502.5	1101.4	1035.67	1666.59		1335.28	803.546	2554.15	1555.88	879.054	1397.49	1006.9		1203.78		880.24		1962.4		1325.75	1976.92	1900.52	1643.83		1025.11	1525.67	980.35	1343.05	815.18		1077.22	959.366	1434.68	1340.51	1069.92	1330.29	922.087		1435.86	1662.61	1244.63
P14927	QCR7_HUMAN	UQCRB	Cytochrome b-c1 complex subunit 7	3	2773.45	2323.01		4488.26	4300.69	4195.12	2758.59	3723.26		4785.46	2773.61	4273.84	4759.12	3549.11	4379.54			3199.54	7246.42	3719.47	3584.62	3555.31		4441.5	3581.03	3028.16	3796.49		2305.54	2834.03	4568.31	2754.74	3917.61		4807.93	3307.34	4059.76	4439.38	4023.05	3512.56	4876.27		3553.63	3939.36	4433.07
P15121	ALDR_HUMAN	AKR1B1	Aldo-keto reductase family 1 member B1	6	8342.45	5995.04		3145.06	2908.42	4653.57	4285.81	4451.7		5403.9	3023.37		2540.91	3714.11	2694.19	5969.56		4556.99		8200.45				9575.86	6422.07	3587.56			2134.29	1528.89	4156.22	4107.67	4077.21		4038.4	2870.27	2276.81	3177.6	2840.56	2911.99	1991.6		2029.12	2703.49	2305.14
P15170;P15170-2;P15170-3	ERF3A-2_HUMAN;ERF3A-3_HUMAN;ERF3A_HUMAN	GSPT1	Eukaryotic peptide chain release factor GTP-binding subunit ERF3A	12	4588.76	4469.53		4318.7	3835.03	2796.23	3955.25	3145.09		2253.81	2997.55	3537.66	4491.72	4147.7	4626.5	2820.63		4049.24		3000.82	5026.86	2979.69		2605.58	4396.28	4241.21	5126.67	6084.87	3251.36	3640.8	4874.78	4925.16	4197.94		4136.45	4199.5	3561.66	3592.31	3755.86	3561.64	3936.18		3568.64	4801.66	4096.33
P15291;P15291-2	B4GT1-2_HUMAN;B4GT1_HUMAN	B4GALT1	Beta-1,4-galactosyltransferase 1	1	144.947				583.729						233.789																					326.704					316.839		485.248	366.662				159.639
P15311	EZRI_HUMAN	EZR	Ezrin	15	8896.65	11620.3		8119.7	10734	8944	7768.78	12954.1		8494.66	8643.81	4611.26	7648.5	9316.72	7873.33	6456.47		8770.57		9461.84	10720.5	7607.04		8418.72	7006.47	7373.97	8487.77	8733.37	7854	8945.78	8530.63	10170	8750.01		9637.25	8941.45	8452.93	6274.3	9459.86	7006.04	7226.57		6859.94	8279.83	6596.73
P15374	UCHL3_HUMAN	UCHL3	Ubiquitin carboxyl-terminal hydrolase isozyme L3	4	1557.46	1185.54		1101.6	1115.97	526.434	569.416	2277.54			1251.86		1016.75	1725.8	818.971	2306.41		1986.7						1499.27		2660.53	1910.05		991.867	1599.29	1792.17	1999.01	2056.55		1587.74	1495.07	1406.02	2006.05	1298.1	1608.22	1371.34		1685.39	1394.3	1345.72
P15529;P15529-10;P15529-11;P15529-12;P15529-13;P15529-14;P15529-15;P15529-2;P15529-3;P15529-4;P15529-5;P15529-6;P15529-7;P15529-8;P15529-9	MCP-10_HUMAN;MCP-11_HUMAN;MCP-12_HUMAN;MCP-13_HUMAN;MCP-14_HUMAN;MCP-15_HUMAN;MCP-2_HUMAN;MCP-3_HUMAN;MCP-4_HUMAN;MCP-5_HUMAN;MCP-6_HUMAN;MCP-7_HUMAN;MCP-8_HUMAN;MCP-9_HUMAN;MCP_HUMAN	CD46	Membrane cofactor protein	3				1309.75		1241.49	1014.97			3418.19	1838.58																		2023.44	6435.36	2060.97	1636.14			1872.59	1316.93	1829.86	1625.44	2009.24	2676.36			2998.62		589.761
P15531;P15531-2	NDKA-2_HUMAN;NDKA_HUMAN	NME1	Nucleoside diphosphate kinase A	9	19006.1	9320.34		19691.2	17977.4	18954.1	14050.1	11767.8		5345.98	18958	16004.2	9948.98	17187	14023.8	19369.8		9322.44	18305	20564	16429.2	16830.5		14431.7	11719.4	9174.22	9267.88	9341.52	22627.6	28916.3	28401.7	25986.3	25186.7	30157.9	17551.4	23570.9	20082.9	33076.2	25066.8	23816	20896.9	39703.6	25087.4	21805.9	18942.6
P15559;P15559-2	NQO1-2_HUMAN;NQO1_HUMAN	NQO1	NAD(P)H dehydrogenase [quinone] 1	7	7353.43	16611.9		7667.27	19744.1	20266.9	4188.11	6877.1		3741.31	5775.88	9527.11	10393.4	9454.84	8701.23	23334.5		11918.4	4557.96	22475.9	5544.12	8670.55		7702.77	9606.27	11885.7	4920.43	10035.1	4886.82	3268.32	12712.2	7914	14814.5		10192.9	9567.9	11756.6	10068.1	9936.83	10714.7	7235.25		10333.2	6933.16	8092.23
P15586;P15586-2	GNS-2_HUMAN;GNS_HUMAN	GNS	N-acetylglucosamine-6-sulfatase	4										681.64			672.989																	1287.72			828.469							549.882			490.946
P15880	RS2_HUMAN	RPS2	40S ribosomal protein S2	7	19968.7	19102.3		24179.9	23194.7	21621.7	26483.5	8735.38		19258.7	26160.3	18401.7	22089	22676.8	24361.8	9169.62		16072.5	11620.2	22962.1	19566.3	19060.1		12389.9	15283.2	14436.4	13020.9	10671.7	26756.1	15954.6	22401.3	17114	22833.5		25186.2	23343.7	21904	20052	24408.5	23923.4	24580.8		24496	22113.7	25243.5
P15924	DESP_HUMAN	DSP	Desmoplakin	41	2674.53	1311.75		2933.11	2637.98	1848.2	2041.95	2490.49		1148.85	2457.74	2255.79	1745.84	2611.81	3365.79	2859.21		2517.74		1279.19	300.045	4275.13			552.846	5128.99	499.108		3573.62	4968.21	2718.37	4355.08	2191.17		3615.66	1782.53	5157.74	3584.24	3442.4	5123.55	4296.16	46595.4	4229.54	3128.35	3281.28
P15927;P15927-2;P15927-3	RFA2-2_HUMAN;RFA2-3_HUMAN;RFA2_HUMAN	RPA2	Replication protein A 32 kDa subunit	5	3374.63	1165.65		3371.71	3041.58	2542.45	2397.88	1585.68		945.86	3596.81	3827.89	3648.62	3897.91	2728.65			2232.19	3774.67	3377.13	5468.99	4150.03		5072.58	3065.46	838.984	1537.49		2520.68	3237.4	3626.8	3431.87	2266.81		2930.55	3244.09	3284.02	2407.83	4221.58	3244.52	2793.52		3606.5	4265.9	2135.65
P15954	COX7C_HUMAN	COX7C	Cytochrome c oxidase subunit 7C, mitochondrial	1	7463.76	1062.91		6822.5	4951.87	3971.9	2505.66	644.826		6630.61	5244.62		3616.09	3731.91	3023.82			2609.86		4899.2									6320.19	6177.72	7565.21	3040.04	5438.45		5222	4668.39	7847.15	5021.72	6668.96	6385.73	5337.59		5378.38	4607.4	3513.05
P16070;P16070-10;P16070-11;P16070-12;P16070-13;P16070-14;P16070-16;P16070-17;P16070-18;P16070-3;P16070-4;P16070-5;P16070-6;P16070-7;P16070-8	CD44-10_HUMAN;CD44-11_HUMAN;CD44-12_HUMAN;CD44-13_HUMAN;CD44-14_HUMAN;CD44-16_HUMAN;CD44-17_HUMAN;CD44-18_HUMAN;CD44-3_HUMAN;CD44-4_HUMAN;CD44-5_HUMAN;CD44-6_HUMAN;CD44-7_HUMAN;CD44-8_HUMAN;CD44_HUMAN	CD44	CD44 antigen	4	2490.83	922.423		3814.7	1232.58	2015.36	1302.91	1744.99		7044.92	2099.45	2002.29	2833.1	2276.72	1619.51	601.744		2763.33		2138.57	3229.78	1975.24			3072.31	3285.53	2192.95		1449.89	1123.31	2368.32	1928.93	1219.37		1739.62	1736.86	3341.15	3656.3	2126.71	2375.3	1413.28		1606.42	1734.57	1920.03
P16083	NQO2_HUMAN	NQO2	Ribosyldihydronicotinamide dehydrogenase [quinone]	4	1936.76	2637.51		2046.86	2272.98	1788.82	1864.02	2474.96		1601.65	2313.78		3433.02	2082.25	2624.24	3432.46		2385.29		3579.47		4320.3							2396.76	1788.74	3197.16	2780.43	2096.58		2435.86	1653.52	2219.35	2308.27	2194.51	2881.79	2696.23		2705.28	1438.53	2592.21
P16152	CBR1_HUMAN	CBR1	Carbonyl reductase [NADPH] 1	8	4914.4	5808.42		3818.47	5926.94	5290.9	3833.1	6399.58		1730.88	4564.98	5123.95	3551.92	4253.77	7054.83	10426.1		5132.54	6546.48	6627.39	7737.25	4206.1		5492.65	4983.52	7468.49	4307.02	8916.06	4223.04	3770.24	6857.51	5436.03	6409.61		4970.64	5113.97	4348.82	7037.13	5866.57	5369.53	3399.78		5510	4157.46	4794.34
P16219	ACADS_HUMAN	ACADS	Short-chain specific acyl-CoA dehydrogenase, mitochondrial	3	362.217	413.182		373.39			206.991			1282.13				751.229	417.736														381.717	625.548		514.296			568.396	320.898		510.637	494.192	438.255			245.271	554.991	445.072
P16220;P16220-2;P16220-3	CREB1-2_HUMAN;CREB1-3_HUMAN;CREB1_HUMAN	CREB1	Cyclic AMP-responsive element-binding protein 1	2	1743.15	1578.45		2486.87	2028.9	1270.6	1519.01	1398.62			1882.66		1845.11	2567.44	1576.88			1666.26		1457.11									1414.56	1946.61	1456.52	1656.51	1824.87		2108.51	1990.04	2084.08	1813.77	1516.49	2342.27	1386.28		2028.13	1798.52	2318.38
P16278;P16278-3;P16278-2	BGAL-2_HUMAN;BGAL-3_HUMAN;BGAL_HUMAN	GLB1	Beta-galactosidase	5	733.493			802.693		474.705				1712.92	463.41		601.008		588.873							1241.55							653.892	812.539	481.275	939.734	1213.09		765.209	437.107	1137.31	707.869	480.9	828.426	741.439		647.614		822.54
P16401	H15_HUMAN	HIST1H1B	Histone H1.5	5	16738.1	13921.4		210853	31703.7	9638.63	29445.7	72657.9		6880.62	35857.9	25087.1	24583.6	27304.6	31207	15379		17440.4	15823.4	16401.2	15600.2	22408.7		16595	28559.9	17845.5	24930.8	30709.5	19185.7	22284.2	18073.6	20317.7	30973.3		38427.3	19281.2		17473	16797	26046.9	22820		18336.8	28934.5	25551.5
P16435	NCPR_HUMAN	POR	NADPH--cytochrome P450 reductase	8	1610.44			2180.13	1859.89	1544.76	3324.94	1208.46		2883.3	2834.28	1526.11	2171.93	473.87	885.557			2287.32		1933.52		2035.44							2879.04	2058	2514.12	2037.64	2004.96		1023.93	2220.88	1444.35	1671.31	1829.9	1558.27	2152.54		2460.12	2256.3	1295.92
P16455	MGMT_HUMAN	MGMT	Methylated-DNA--protein-cysteine methyltransferase	1						1192.68							1012.21							1983.11													1146					700.955		799.507	707.701		1124.74	1105.87
P16615;P16615-2;P16615-3;P16615-5	AT2A2-2_HUMAN;AT2A2-3_HUMAN;AT2A2-5_HUMAN;AT2A2_HUMAN	ATP2A2	Sarcoplasmic/endoplasmic reticulum calcium ATPase 2	13	3504.67	2227.05		3869.38	3601	2332.81	3299.06	4504.7		7035	3143.08	2770.46	2982.13	2567.86	3587.69	1639.51		2058.36	3381.87	3030.98	2635.11	2982.74		3230.18	2398.88	2970.81	1620.35		3001.96	3073.55	2871.19	3433.02	3503.04		2485.99	3446.02	3098.9	4318.78	3567.03	3546.29	3667.88		2717.56	2980.9	2869.5
P16930	FAAA_HUMAN	FAH	Fumarylacetoacetase	2	612.671			525.75		552.805				445.818					411.998																422.234							467.929
P16949;P16949-2	STMN1-2_HUMAN;STMN1_HUMAN	STMN1	Stathmin	7	24542	26167.9		24081.4	16872.8	18290.6	21722.2	41281.7		730.668	27097.3	18160.1	18177.6	18323	19457.7	16043.4		19821.1	28181.3	20975.4	25374.7	18377.1		15968.8	20173.2	13695.8	16559.4	16157	23737	14891.7	24136.4	13860.7	28719.4		19295.1	20405.5	24612.6	9591.18	26189.4	16505.6	17485.7		15918.1	17843.5	20668.1
P16989	YBOX3_HUMAN	YBX3	Y-box-binding protein 3	8	11318.1	17652.3		8868.6	12495.7	13464.3	18228.1	17418.9		7179.71	13658	9086.9	12340.3	13677.7	16300.9	9319.72		14078.4	6189.11	9221.14	3832.81	9908.7		9346.36	8154.95	9171.82	8369.95	10050.3	9301.37	7769.46	7945.08	9612.09	10076.7		12769.4	9439.21	6867.46	7388.23	9156.72	10346.2	11134.4		9099.13	11477.2	15329.9
P17050	NAGAB_HUMAN	NAGA	Alpha-N-acetylgalactosaminidase	1	564.963			1354.38	256.961																										533.628						650.387			191.669				501.782
P17096;P17096-3	HMGA1-3_HUMAN;HMGA1_HUMAN	HMGA1	High mobility group protein HMG-I/HMG-Y	3	13459.6	4570.77		16886.6	15408.9	15152.5	22539.8	10471.3		20193.7	13226.7	20313.4	10637.8	11703.7	10895.1	11209.1		8428.99	22393.1	13052.4	18960.9	14057.1		18413.2	16322.4	30585.5	18745.5		13768.8	16685.6	19189.3	8356.14	16360.5		18569.1	10174	21948.3	14570.3	16924.2	12521.5	15575.8		15677.3	16242.7	11422.7
P17174	AATC_HUMAN	GOT1	Aspartate aminotransferase, cytoplasmic	7	2229.25	1650.57		2359.47	1971.55	3292.96	1571.67	1857.66		1187.99	2188.98	2975	1955.17	2030.81	2108.59	3382.42		1208.66		1948.19	4775.44	2240.66						3876.54	2211.13	1530.33	1796.32	1442.04	1775.99		754.789	2003.42	945.386	1430.42	1586.53	1309.14	1390.4		1077.93	1155.76	934.95
P17301	ITA2_HUMAN	ITGA2	Integrin alpha-2	5				966.124	1241.52					3771.04	518.256				939.118			1352.85		730.494					793.207	863.234				1162.97	532.066	1122.57	985.026		511.848	279.488		613.709	789.949	476.191	613.633		737.503	1153.11	777.206
P17480;P17480-2	UBF1-2_HUMAN;UBF1_HUMAN	UBTF	Nucleolar transcription factor 1	4	1502.95	1202.62		1386.65	1086.46	937.336	1237.3	1947.32		399.837	1628.84	1351	1040.92	1364.46	991.375			1745.92								1992.16			1069.13	1150.91	1578.52	491.355	1261.14		1462.9	717.42	1647.87	1171.05	1580.92	1296.44	1285.85		1075.37	1531.57	1203.4
P17612;P17612-2	KAPCA-2_HUMAN;KAPCA_HUMAN	PRKACA	cAMP-dependent protein kinase catalytic subunit alpha	1	1352.44			550.336		589.531	382.786			907.534	547.5	661.261	463.988	538.291	631.261			480.9		606.519		915.878			575.832	831.279	570.232		686.199	667.865	864.341	1256.5	691.453			369.788	458.076	1042.01	1040.03	936.661	484.573		407.74	507.146
P17655	CAN2_HUMAN	CAPN2	Calpain-2 catalytic subunit	4	1593.62	2838.59		2643.89	1553.8	2823.08	1618.23	3405.07		1989.94	2024.34		2043.69	1801.68				2821.37		3440.04									1134.37	2148.18	2544.66	2790.35	1165.55		3127.51	1023.56	2370.17	1843.9	2257.62	1127.8	1616.37		1946.01	1910.08	2012.34
P17693;P17693-5	HLAG-5_HUMAN;HLAG_HUMAN	HLA-G	HLA class I histocompatibility antigen, alpha chain G	1	3505.9			3088.45	1373.01	564.715	741.235					2475.19			2172.06			2055.73		2260.76				3523.18			3397.26		785.603	840.894	1786		2084.93		1687.04	1735.43	2840.34	2905.34		1424.75	919.163		1737.89	1118.57	1776.15
P17706;P17706-2;P17706-3;P17706-4	PTN2-2_HUMAN;PTN2-3_HUMAN;PTN2-4_HUMAN;PTN2_HUMAN	PTPN2	Tyrosine-protein phosphatase non-receptor type 2	2	841.478	337.469		824.482	1182.84	437.451	770.436	886.568					809.87																1138.39	713.681		858.124	800.909		441.551	930.069	915.564	699.189	712.659	698.275	1175.89			719.277	844.061
P17812	PYRG1_HUMAN	CTPS1	CTP synthase 1	9	1746.32	6590.57		3927.46	5141.66	3130.3	6061.22	3661.79			5049.92	4663.09	2997.46	4515.06	4563.03	7793.32		3676.19		3618.09	7795.44	3662.32		5459.96	7636.7	6218.66	8930.31	8665.95	4306.7	4161.09	4256.15	4440.76	6564.7		5004.69	3444.83	3377.93	1643.2	4799.22	4743.67	4817.48		4141.94	4821.26	5619.99
P17844	DDX5_HUMAN	DDX5	Probable ATP-dependent RNA helicase DDX5	10	7939.41	5448.85		6622.64	5904.56	5447.91	8824.71	6824.3		4310.97	7461.6	4477.97	5543.08	6196.86	8206.27	9705.19		5748.87	4728.99	6655.49		4207.41		6707.83	6366.88	8085.57	5994.69	7482.78	5726.8	4698.58	6370.11	3826.21	6915.57		6232.85	8349.31	5069.31	6476.21	4344.05	7403.91	7886.47		4522.56	7575.91	8899.15
P17858	PFKAL_HUMAN	PFKL	ATP-dependent 6-phosphofructokinase, liver type	5	2849.44	2716.84		3172.82	1381.92	1789.45	2789.41	1169.43		779.287	2616.39	2414.3	2072.94	2342.22	2707.01			2171.13	3599.14	2845.55	2761.38	3056.44		2173.91	1766.96	2520.49	1643.94	1327.17	2690.87	3765.66	3135.29	3240.63	2753.34		2757.39	2540.24	2432.37	2341.93	2970.01	1200.54	1875.7		2576.08	3930.91	2818.51
P17931	LEG3_HUMAN	LGALS3	Galectin-3	6	11122	9219.05		11916.5	12574.2	17037.3	6551.77	7550.8		3307.11	11810.2	15724.7	11246.8	11339	11383.9	3655.21		12353.7	8966.17	17427.8	10301.9	10004		8930.5	14086.6	5902.85			9189.39	14055	11594.1	29832.8	10743.2		11813.4	14967.8	13400.9	8154.39	8186.88	15363.1	12873.3		10574	11183.9	9998.39
P17980	PRS6A_HUMAN	PSMC3	26S proteasome regulatory subunit 6A	11	4189.43	2795.45		3515.57	4078.01	4683.4	3403.75	2654.2		2384.01	3660.22	2442.31	3805.11	3533.22	4163.03	2289.72		2747.37	3234.77	4842.28	2806.8	3657.72		3266.32	4098.75	3310.54	2454.67	1282.97	4721.79	4490.41	4517.51	4134.88	4687.07		3449.13	3992.85	4755.04	4636.15	4110.15	5295.9	4080.78		4723.38	4379.84	3893.62
P17987	TCPA_HUMAN	TCP1	T-complex protein 1 subunit alpha	16	7080.95	7650.54		7109.13	6942.97	7543.32	9096.38	6049.37		5610.77	7045.47	5610.86	6570.3	6937.73	7886.07	3832.01		6263.45	5993.44	5938.41	5324.82	6423.33		6173.92	7347.6	5878.79	6096.93	5327.76	6501.18	6796.62	7948.63	7742.41	6543.48		7436.48	8149.71	6787.26	7163.83	8038.28	7333.79	8181.23		6653.3	6780.91	7842.47
P18031	PTN1_HUMAN	PTPN1	Tyrosine-protein phosphatase non-receptor type 1	5	1262.82	1154.12		1389.48	1552.92	980.749	795.214	2169.05		1408.66	1244.69		1144.77	956.458	1898.1			1576.22		1579.87									1191.27	1250.16	1015.65	1577.8	1387.89		1169.71	1533.08	1376.23	1114.09	1003.61	980.396	982.378	25769.3	1473.69	1651.94	1015.76
P18077	RL35A_HUMAN	RPL35A	60S ribosomal protein L35a	7	17264.9	23789		22342.2	21622.8	18082.2	29375.2	10097.3		16790.6	22703.5	13837.8	19231.5	24204.2	22808.3	9194.1		22271.9	12404.8	20832	13751.2	21473		11158.3	14870.3	14304.8	18200.4	13287.2	19098.6	25080.1	21530	22201.3	22844.9		23256.7	15751.5	19232.8	19057.3	22217.6	23187.3	22123		22395.8	19052.5	23067.7
P18084	ITB5_HUMAN	ITGB5	Integrin beta-5	1					999.262		379.135			497.708																			416.838											126.702
P18085	ARF4_HUMAN	ARF4	ADP-ribosylation factor 4	3	2781.56	1945.22		2583.85	2849.83	2353.72	3501.75			2094.03	2998.9		2938.66	2737.4	2723.74			2433.46	4243.31	2081.62					2073.1	4141.75			3441.95	4198.73	3206.74	3960.28	3471.63		3567.39	3506.64	4110.29	3083.94	3132.25	3979.2	2373.71		4129.79	3393.91	2488.22
P18124	RL7_HUMAN	RPL7	60S ribosomal protein L7	14	23688.4	31001		27371	25443.1	23806.1	32687.5	17748.7		19930.8	29619.4	22850.3	23556.7	30488.5	29284.2	12719.3		25114.3	17736.3	24967.3	19438.7	24513.9		19798.5	23518.4	19397.7	21428.9	17921	31126.2	27737.6	25487.9	23525.1	27195.2		28329.2	27343	26982.4	24177.4	28461.6	29233.7	28183.2	23234.1	26745	29166.6	33056.4
P18206;P18206-2	VINC-2_HUMAN;VINC_HUMAN	VCL	Vinculin	25	2898.05	3326.34		2630.92	3322.43	3398.55	2910.89	4491.17		1171.05	3875.78	2348.37	2229.67	2500.86	2414.44	4067.36		3554.27		3441.03	4121.75	2566.06		3995.9	3836.49	3053.42	4448.62	5702.45	3593.08	3510.35	4281.1	2527.32	4367.3		3107.65	3082.27	3476.96	2044.23	3428.08	2803.57	3858.18		2254.26	2316.67	2787.29
P18564;P18564-2	ITB6-2_HUMAN;ITB6_HUMAN	ITGB6	Integrin beta-6	1												2348.08													2839.36																				717.785
P18583;P18583-5;P18583-7;P18583-9	SON-5_HUMAN;SON-7_HUMAN;SON-9_HUMAN;SON_HUMAN	SON	Protein SON	6	1352.5	829.993		1757.16		1371.78	1104.92	2120.53		1315.19	1340.98	2215.04	998.635	696.39	1436.13	2026.6		1196.31	2333.43	1295.04				1067.94	1024.1	1028.26			1256.16	1623.92	1256.15	1381.44	1150.76		1206.44	1550.39	1131.38	1482.59	934.58	1131.8	983.801		1135.56	1545.31	1667.45
P18621;P18621-3	RL17-3_HUMAN;RL17_HUMAN	RPL17	60S ribosomal protein L17	7	14731.9	16596		12514.4	8246.56	7956.25	13585.9	6762.02		7054.69	14006.2	22836.4	13113.4	11257.2	16268.8	6824.8		10866.3	16377.6	11793.6	14941.3	15178.8		17163.7	17817.7	18000.7	22307.5	6989.05	17040.9	12679.2	14289.6	10615	9504.9		13423.6	16378.1	7451.37	12396.3	12073.4	10205.8	14431.7		9972.88	12782.4	14632.8
P18669	PGAM1_HUMAN	PGAM1	Phosphoglycerate mutase 1	6	4741.3	8993.4		5748	6996.28	8153.11	7262.79	10933.6		1682.88	5890.76	8185.59	5773.89	5882.98	8218.66	10619.6		5066.14	6451.77	6237.17	7867.36	6155.45		8308.35	4859.81	5557.21	4580.12	6606.47	7064.55	4733.41	5391.94	5353.29	3196.11		7071.8	7727.86	5595.58	4479.23	6314.55	4973.32	5993.77		7524.74	9167.89	7669.15
P18754;P18754-2	RCC1-2_HUMAN;RCC1_HUMAN	RCC1	Regulator of chromosome condensation	6	8444.28	4760.82		9327.04	6768.99	6409.4	8771.84	5664.51		3071.89	7345.6	5155.35	6911.98	7813.55	5931.43	3328.94		7958.98	5304.71	5632.43		8839.14		9217.09	6046.35	5172.58	6585.41		7164.97	8392.55	6911.85	6215.3	7127.77		7762.38	8088.91	7321.61	5669.24	6930.73	5188.25	7856.72		7762.31	7853.1	6539.47
P18858;P18858-3;P18858-2	DNLI1-2_HUMAN;DNLI1-3_HUMAN;DNLI1_HUMAN	LIG1	DNA ligase 1	4	1306.37	772.325		1541.68	1185.44	689.825	682.21				894.339		1040.58	1055.1	674.444			830.057		576.333									1230.13		1129.29		1103.42		1026.93	1485.66	1458.41	980.789	652.416	1057.42	1233.06		661.906	997.691	1074.47
P18859;P18859-2	ATP5J-2_HUMAN;ATP5J_HUMAN	ATP5PF	ATP synthase-coupling factor 6, mitochondrial	2	6437.34	2193.64		8220.04	6376.09	4664.57	6829.98	7047.45		7928.18	5333.3		6970.84	5914.46	6150.03			5108.84		5874.24		6828.4		4232.51		11044.2			8068.32	5375.35	9858.02	3684.22	5571.05		7102.56	7354.27	9290.58	8057.07	6545.44	5782.63	7987.2		8462.08	6529.74	7087.25
P19256;P19256-2;P19256-3	LFA3-2_HUMAN;LFA3-3_HUMAN;LFA3_HUMAN	CD58	Lymphocyte function-associated antigen 3	1	622.977	326.263		632.542		674.768				1374.62			1663.87	489.759						763.109				2657.43								850.578	537.967							497.369	210.408			739.866	589.891
P19338	NUCL_HUMAN	NCL	Nucleolin	24	34425.9	12695.4		34626	33667.5	27631.3	39465.4	25316.5		30699.2	34150.4	32317.2	31472.8	34311.3	33129.2	6611.79		31043.5	24896.9	28624.8	27838.4	30377.1		33943.6	27381.9	18684	30029.1	13728.4	36002.1	51146.5	35211.7	34783	31627.2		33572.2	27840	32720.2	43658.9	39045.8	35887.9	46369	12028.5	31798.2	38883.6	34080.4
P19387	RPB3_HUMAN	POLR2C	DNA-directed RNA polymerase II subunit RPB3	1				485.12		140.245						641.66	511.273	402.299	561.023					611.402										699.047	434.603		416.074			845.035		512.963	518.459	676.838			324.338	742.005	279.584
P19388	RPAB1_HUMAN	POLR2E	DNA-directed RNA polymerases I, II, and III subunit RPABC1	3	2388.48	1155.24		1705.01	1516.78	1320.37	892.283	762.183		1368.5	1734.03	1600.36	1586.55	1688.67	1734.15			1750.92		1843									1536.5	1410.83	1362.53	1325.4	1609.75		1241.39	1715.97	1750.39	2142.88	1804.01	2041.6	1673.9		1831.13	2112.38	1462.44
P19404	NDUV2_HUMAN	NDUFV2	NADH dehydrogenase [ubiquinone] flavoprotein 2, mitochondrial	3	1471.18	408.312		1912.44	1379.95	1727.23	1125.61			1771.18	1717.43	2202.16	1571.45	1437.42	1802.27			1961.8	1529.8	1252.77	1103.92	1855.15		2042.75	1119.95	1211.75			1262.68	1554.86	2070.21	1393.93	2878.4		1513.61	1399.45	2102.81	2007.56	1500.66	1640.38	1967.84		2387.52	1844.79	1298.65
P19525	E2AK2_HUMAN	EIF2AK2	Interferon-induced, double-stranded RNA-activated protein kinase	8	1834.06	1720.93		2538.45	1034.74	1141.42	1620.59	1413.11		1718.8	2486.83	1866.48	1553.7	1249.32	2225.77	693.841		1940.74	1131.82	1803.74	1977.05	1756.7		1163.59	1962.69	1330.91	1311.56		1859.85	1414.56	2107.89	1010.1	876.426		1511.83	1987.67	1724.99	1476.64	1926.83	1594.02	1804.33		1497.75	1891.9	1796.24
P19623	SPEE_HUMAN	SRM	Spermidine synthase	7	3851.9	6321		4432.76	5349.76	5411.7	4596.84	7031.22			5704.72	4921.59	4575.09	5789.35	6695.52	9027.32		5295.66	3731.01	5750.18	2886.4	1432.61		3266.57	4305.61	5702.97	5360.62	6649.35	5509.36	4019.96	7186.73	3686.55	2995.22		4063.02	3754.29	4585.53	4877.97	4002.93	3821.13	3983.42		3967.72	3742.78	5116.12
P19784	CSK22_HUMAN	CSNK2A2	Casein kinase II subunit alpha'	2	933.947	1001.36		724.363	1368.44	719.799	1201.85	1350.05		1489.89	1035.72		481.063	1350.33	1200.34	3261.16		1706.07		400.893										905.88	871.2		770.486		1433.53	1288.83	1091.1	705.299	760.509	997.312	756.366		1004.59	681.838	1052.13
P20020;P20020-1;P20020-4;P20020-6;P20020-2;P20020-5	AT2B1-1_HUMAN;AT2B1-2_HUMAN;AT2B1-4_HUMAN;AT2B1-5_HUMAN;AT2B1-6_HUMAN;AT2B1_HUMAN	ATP2B1	Plasma membrane calcium-transporting ATPase 1	9	1278.56	1647.57		2078.81	1938.11	1293.61	1381.57	1761.95		2324.08	1604.12	3238.48	1733.23	1420.55	1670.56			1591.22		2305.23		1629.06			2156.7	3875.63			1384.13	1582.29	1340.65	1856.44	1476.73		1549.66	1448.62	1644.3	1414.65	1604.16	1441.23	1256.48		1670.38	1759.92	1187.62
P20042	IF2B_HUMAN	EIF2S2	Eukaryotic translation initiation factor 2 subunit 2	12	7329.25	7892.69		7293.87	6177.79	6977.56	7581.11	6772.69		4636.66	7637.47	6630.33	7783.8	7486.23	6539.98	4186.53		7072.06	7656.12	7065.12	7950.21	7199.69		6588.49	6815.57	4888.41	5379.74	7708.49	6623.94	8707.52	6271.27	8103.01	7661.79		7868.58	7394.31	7072.08	7887.27	6035.5	9585.17	6453.78		7590.65	6505.71	7805.79
P20073;P20073-2	ANXA7-2_HUMAN;ANXA7_HUMAN	ANXA7	Annexin A7	8	4477.47	3011.91		3750.47	3765.21	4219.12	3242.68	1767.14		3324.32	4144.71	3230.24	3819.75	4937.94	3706.46	2005.27		1771		3839.01				2353.63	3259.41	2063.63			3519.87	3934.92	4274.69	3092.91	4291.9		3222.07	3402.8	2770.89	3235.51	3139.3	3860.64	3375.59		2972.41	3165.33	3507.37
P20226;P20226-2	TBP-2_HUMAN;TBP_HUMAN	TBP	TATA-box-binding protein	1	246.162																																					186.354					244.788		215.191
P20290;P20290-2	BTF3-2_HUMAN;BTF3_HUMAN	BTF3	Transcription factor BTF3	1	1028.68	1261.12		1362.11	898.6	785.619	1309.69			487.116	1166.1		621.195	1288.26	1275.28	1324.89								1995.53					865.17	1918.39	883.219	1048.1	1134.7		1098.03	1061.19	482.781	1276.94	1213.23	1252.95	814.074		1790.7	649.3	833.308
P20339;P20339-2	RAB5A-2_HUMAN;RAB5A_HUMAN	RAB5A	Ras-related protein Rab-5A	2	1163.86	758.966		1111.38	1491.96	1110.5	1267.11	594.445		3013.57	893.504		1189.9	1335.96	1037.17			1561.47		738.171							1603.55		1435.06	1118.4	1037.4	1867.34	902.858		1639.52	1615.84	1563	1218.52	1456.65	1047.24	1185.29		1013.11	1209.59	904.452
P20340;P20340-2	RAB6A-2_HUMAN;RAB6A_HUMAN	RAB6A	Ras-related protein Rab-6A	8	2320.29	2387.8		2499.59	2223.19	2318.14	2716.84	2620.85		3801	2692.04	1936.49	2086.06	3593.15	2205.42			1806.21		2889.82		1344.84			1955.87				3286.13	4235.07	2904.7	6035.27	3047.44		2214.74	3007.84	3509.61	3152.46	3228.49	3017	3402.13		3166.86	2155.62	1902.13
P20618	PSB1_HUMAN	PSMB1	Proteasome subunit beta type-1	6	5092.97	1935.64		5735.76	5904.03	4494.33	5296.53	1050.7		3714.26	4998.8	5944.93	5308.88	4032.81	4062.99	2717.46		2250.83		5233.61	10674			8981.54	6128.32	2002.83			5524.05	7338	5564.59	7635.68	7392.82		3746.52	7398.48	6371.16	6145.34	6524.93	6109.22	4398.02		6695.59	3756.89	3775.47
P20645	MPRD_HUMAN	M6PR	Cation-dependent mannose-6-phosphate receptor	1		927.385		790.282										1034.81	1018.55																		1389.38			1061.74	1191.15	1841.42					540.056
P20674	COX5A_HUMAN	COX5A	Cytochrome c oxidase subunit 5A, mitochondrial	3	12800.7	4975.91		11121.8	10457.7	9226.59	10259.2	9508.86		20068.5	11434	7771.57	13305	10794	13525.9	2453.87		12518.3	16166.5	10224.1		7477.76		8037.4	8189.3	6138.52			13432.8	10872.2	14765.4	7263.72	12906.7		14673.7	8505.33	15597.5	12543.1	14672.7	13393.8	11696.8		11264.5	11501.6	11519
P20700	LMNB1_HUMAN	LMNB1	Lamin-B1	25	7479.42	5199.54		8220.42	8289.25	4997.23	4455.57	7718.9		6684.62	7922.86	7158.51	8038.79	6591.19	6806.9	8721.46		5848.35	9621.34	6631.43	9169.84	8279.19		7498.13	6167.65	6113.7	8446.37		6461.51	6582.87	7729.61	6674.62	8263.67		6320.78	8408.96	7035.02	5779.87	7435.69	7005.23	7525.27		7423.48	6855.03	7243.17
P20810;P20810-10;P20810-2;P20810-4;P20810-5;P20810-6;P20810-7;P20810-8;P20810-9;P20810-3	ICAL-10_HUMAN;ICAL-2_HUMAN;ICAL-3_HUMAN;ICAL-4_HUMAN;ICAL-5_HUMAN;ICAL-6_HUMAN;ICAL-7_HUMAN;ICAL-8_HUMAN;ICAL-9_HUMAN;ICAL_HUMAN	CAST	Calpastatin	6	2815.04	5534.28		3658.43	3589.16	3398.92	2838.79	5147.66		3707.1	3630.13	4160.95	3652.5	3351.79	4560.11	8280.52		4887.32	2940.37	3328.14	4201.18	5042.07		2863.2	4464.97	4227.84	5169.25	2346.96	2583.27	3467.97	3959.06	5768.23	3517.72		4188.53	5876.79	4893.65	3562.85	3170.35	3373.79	3431.15		3968.11	3478.73	2951.57
P20839;P20839-2;P20839-3;P20839-4;P20839-5;P20839-6;P20839-7	IMDH1-2_HUMAN;IMDH1-3_HUMAN;IMDH1-4_HUMAN;IMDH1-5_HUMAN;IMDH1-6_HUMAN;IMDH1-7_HUMAN;IMDH1_HUMAN	IMPDH1	Inosine-5'-monophosphate dehydrogenase 1	2	633.473	547.285		740.928		480.371	165.008						307.419	335.957	511.52																552.284	584.765			373.178		535.159	365.898	586.497	480.968	437.04			641.925	634.632
P20962	PTMS_HUMAN	PTMS	Parathymosin	2	10496.7	10596.7		9563.16	12339	7174.8	4840.87	11270.4		5182.63	8647.05	5796.69	7447.95	6192.58	8339.81	18218.4		6203.6	6920.15	10934.4	4593.78	4363.04		5209.55	4052.28	4082.56	5367.47	6283.9	12725.7	4386.46	7812.2	5606.88	6360.44		6288.25	12628.1	12401.5	6169.28	8540.2	5790.9	8102.08		8296.01	7567.43	6680.61
P21127;P21127-2;P21127-3;P21127-8;Q9UQ88;Q9UQ88-2;Q9UQ88-3;Q9UQ88-4	CD11A-2_HUMAN;CD11A-3_HUMAN;CD11A-4_HUMAN;CD11A_HUMAN;CD11B-2_HUMAN;CD11B-3_HUMAN;CD11B-8_HUMAN;CD11B_HUMAN	CDK11A;CDK11B	Cyclin-dependent kinase 11B	5	2054.21	617.503			1933.75	1696.69	2038.3			1795.82	1876.49		1758.11	2463.92	1281.61			2291.52											1162.46	1864.24	1210.62	1722.58	1617.02		1464.6	1576.41	1115.12	1865.83	1881.58	1849.03	1600.68		1585.1	1590.58	2014.24
P21266	GSTM3_HUMAN	GSTM3	Glutathione S-transferase Mu 3	5	812.115	862.898		738.629	1950.41	3157.4	1619.31	1003.47			1408.4	633.311	1150.38	1348.71	1354.47	2977.57		1330.65		1863.58	1442.65	1441.53		1101.23		2143.57			1548.72	1739.64	812.352	1812.07	856.861		1439.85	786.999	882.274	1465.83	2331.43	1264.07	1553.74		1403.96	1001.99	1970.43
P21281	VATB2_HUMAN	ATP6V1B2	V-type proton ATPase subunit B, brain isoform	3	869.045	747.364		772.734	704.299	799.352	514.349	1097.79		442.927	770.198		924.091	584.584	672.909	417.783				604.584	1258.66				976.482				642.999	456.874	1130.6	1470.24	1069.42		632.863	724.774	764.871	979.105	718.453	797.937	880.68		1423.46	834.823	523.225
P21283	VATC1_HUMAN	ATP6V1C1	V-type proton ATPase subunit C 1	1		400.4			816.561	575.949															911.311										523.203						371.927	740.451	674.148	898.75	480.849
P21291	CSRP1_HUMAN	CSRP1	Cysteine and glycine-rich protein 1	3	2577.14	5288.29		1853.97	4401.55	5319.21	7465.62	11415.3		2026.69	6741.24	6155.6	3453	4126.85	4165.96	13685.3		4461.93		5891.79		5609.8			4639.13	2622.93		5660.02	6603.44	2736.48	8144.3	2898.9	5149.31		5084.48	5139.41	4937.25	2699.88	4563.05	4298.95	2096.81		3140.18	2388.64	2880.23
P21333;P21333-2	FLNA-2_HUMAN;FLNA_HUMAN	FLNA	Filamin-A	53	4560.65	6835.29		5612.52	8990.99	9495.61	8072.11	6550.97		11788.5	8732.98	4522.65	8005.03	7144.46	4441.79	2647.14		5729.3	6195.07	9306.29	4271.85	5233.51		5179.68	4692.17	5572.61	6328.4	837.422	7440.12	4542.98	9103.09	6080.27	13033.1		5985.24	7286.32	9774.6	3554.85	6706.87	5297.54	5607.11		5131.88	4339.54	4146.15
P21397;P21397-2;P27338;P27338-2	AOFA-2_HUMAN;AOFA_HUMAN;AOFB-2_HUMAN;AOFB_HUMAN	MAOA;MAOB	Amine oxidase [flavin-containing] A	1						565.849				691.048					557.287																				1355.74						1154.46				561.969
P21399	ACOC_HUMAN	ACO1	Cytoplasmic aconitate hydratase	7	960.231	2347.34		949.809	1308.23	1407.64	1337.62	1335.87			1368.05	799.82	1509.69	918.89	950.182			300.14		2216.43									1106.03	977.203	1946.27	1864.61	1190.76		1459.28		1046.68	1112.79	796.734	1372.3	986.249		1074.02	929.211	1380.84
P21796	VDAC1_HUMAN	VDAC1	Voltage-dependent anion-selective channel protein 1	8	6596.13	1531.16		9159.78	8100.9	7394.9	5141.9	2202.11		12757.9	8171.55	5467.71	8832.46	8284.42	8567.45			5327.59	6950.44	8246.74	6791.99	7455.74		7641.6	6847.12	2055.89	6091.26		7570.47	7019.27	7505.16	5411.3	6272.05		6046.87	5625.35	7779.39	7713.42	6250.78	6913.78	6262.83		6864.18	5426.83	5959.36
P21912	SDHB_HUMAN	SDHB	Succinate dehydrogenase [ubiquinone] iron-sulfur subunit, mitochondrial	6	2608.63			2856.5	2071.95	2578.74	1916.22			2035.05	2251.47	2298.9	2570.26	3173.15	3263.35			2004.17	1238.25	2434.84	6168.93	2879.94		2155.48		844.526	3109.02		2483.38	2657.5	2704.04	1784.06	3279.44		3659.16	2235.49	3058.91	2792.52	2739.6	2047.21	3347.96		3508.59	3095.75	2961.56
P21926	CD9_HUMAN	CD9	CD9 antigen	2					210.524
P21953;P21953-2	ODBB-2_HUMAN;ODBB_HUMAN	BCKDHB	2-oxoisovalerate dehydrogenase subunit beta, mitochondrial	1				1090.37		505.33	307.047				323.402		626.496		507.524							1289.4								291.725			803.929		418.829	548.895		1161.48	646.642	781.723	404.511				573.704
P21980	TGM2_HUMAN	TGM2	Protein-glutamine gamma-glutamyltransferase 2	6	1329.81	1345.23		1015.59	2026.28		1052.19	1904.58			819.63	1377.78	1077.39	986.53	1296.68	1375.28		2831.7		1645.43				2487.44	2158.99	1838.89			2621.14	857.088	1071.95	965.199	1325.32		1083.09	673.857	635.624	1952.16	1216.46	1857.75	608.137		756.275	1143.26	1240.01
P22033	MUTA_HUMAN	MMUT	Methylmalonyl-CoA mutase, mitochondrial	3	823.49			448.103	551.093	611.313				935.368								657.042		457.018						1032.39					765.953				625.166		808.336	549.049		312.88				478.025	404.108
P22059	OSBP1_HUMAN	OSBP	Oxysterol-binding protein 1	1							426.147							500.894															682.588									690.193	484.208					244.686
P22061;P22061-2	PIMT-2_HUMAN;PIMT_HUMAN	PCMT1	Protein-L-isoaspartate(D-aspartate) O-methyltransferase	2	4825.13	3834.61		4765.29	5149.92	3811.12	5087.06	3801.51		3031.35	8183.97		4876.04	6638.02	4926.72	6888.39		6097.54		4132.41					8801.53	4769.18			3666.48	3615.44	3069.53	4292.15	5217.84		2935.47	3095.31	1807.27	3465.23	3564.66	3086.87	4924.13		4645.08	4996.92	2905.94
P22087	FBRL_HUMAN	FBL	rRNA 2'-O-methyltransferase fibrillarin	11	5080.39	4897.78		4871.91	4582.23	4375.27	6361.82	9115.09		3423.9	5664.04	7039.05	4891.18	7334.24	7626.49	7839.93		6621.28	5278.61	4941.61		6218.57		7376.17		19263.7	7489.22		4911.96	5458.37	4744.45	5155.96	6030.35		5915.21	4433.09	5340.55	5886.35	5239.39	4833.21	6426.25		4160.16	6979.57	6498.23
P22102	PUR2_HUMAN	GART	Trifunctional purine biosynthetic protein adenosine-3	18	8932.07	9666.6		8459.9	9211.3	10290.1	9922.36	8159.4		1868.56	8995.4	7105.76	7298.42	9953.57	9444.57	11452.3		8739.36	7065.1	7966.69	10194	8845.23		8975.86	6009.82	9251	8313.65	8303.28	8961.89	7620.2	11743	9258.87	8517.38		8957.66	8548.62	8264.16	10156.5	9581.99	10770.1	6568.48		9102.35	9332.32	8219.21
P22234;P22234-2	PUR6-2_HUMAN;PUR6_HUMAN	PAICS	Multifunctional protein ADE2	10	28361.5	33875.8		26139.1	27841.5	28825.4	25738.6	26890.6		8926.86	23499	23584.4	24914.5	29385.3	25927.1	23918.4		27502.8	31405.3	28786.7	31478.5	24215.1		31154.1	20103.1	18389.6	27682.2	21174.1	25484.8	31463.5	30276.4	38336.9	28076.9		30929.3	27124.1	27851.8	27841	30161.5	26364.3	26654.2		28576.2	29683.1	35620.6
P22307;P22307-7;P22307-8	NLTP-7_HUMAN;NLTP-8_HUMAN;NLTP_HUMAN	SCP2	Non-specific lipid-transfer protein	6	2678.32	3091.99		2389.93	2027.08	2329.26	1063.44	2310.2		2081.25	1754.66	2244.54	2280.19	2606.24	2229.39			2404.21		1383.11				1903.48		2136.93		3128.22	1724.79		2677.85	1066.83	1566.74		2253.21	3094.76	1954.23	1707.52	1250.45	864.987	1694.41		542.11	1193.58	1775.37
P22314;P22314-2	UBA1-2_HUMAN;UBA1_HUMAN	UBA1	Ubiquitin-like modifier-activating enzyme 1	22	13020.2	14871.6		13884.5	12931.9	12690	12916.2	8862.63		17172.7	13435.3	13183	18727.8	12900.7	13885	7156.36		11027.3	11809.4	11927.6	14820	10748.1		12740.7	13327.3	13527.1	12926.3	14339.9	13776.5	13584.9	13599.1	15120.8	11737.7		13685.1	12413.7	12726.7	14458.3	14508.3	12065	13585.3		13453.6	14694.9	14800.9
P22392-2	NDKB-2_HUMAN	NME2	Isoform of P22392, Isoform 3 of Nucleoside diphosphate kinase B	3	9975.08	10173.5		10501.2	11511.1	16646.1	14042.3	7183.21		3608.21	8885.5	10317.9	3840.28	10451.2	10844.9	12867.1		7724.88	8097.3	9977.24	7480.13	7618.28		8317.27	12666.5	10441	6976.95	7268.77	12351.6	14807	15546.5	15331.3	12245.3		12527.7	11911.9	10320	15815.1	13259.2	13176.1	10764.2		13616.5	11632.5	12126.3
P22570;P22570-2;P22570-7;P22570-3;P22570-4;P22570-5;P22570-6	ADRO-2_HUMAN;ADRO-3_HUMAN;ADRO-4_HUMAN;ADRO-5_HUMAN;ADRO-6_HUMAN;ADRO-7_HUMAN;ADRO_HUMAN	FDXR	NADPH:adrenodoxin oxidoreductase, mitochondrial	2	1541.25	1400.94		618.624	978.717	1413.79	1008.53	944.199		838.618	616.828			854.125	660.984					1116.33											756.835		1107.27		915.211	872.641		1155.94	1177.39	946.422	453.431		1146.62	886.483	534.54
P22626	ROA2_HUMAN	HNRNPA2B1	Heterogeneous nuclear ribonucleoproteins A2/B1	13	103387	89005.9		106149	109482	88105	122149	104631		117782	119429	99090	117440	115896	99208.4	193828		108174	73569.6	107160	94950.1	97846.8		87613.9	93452.3	43106.2	59940.7	91470.3	100621	133991	117458	115039	121399		122183	109641	118720	121607	124567	112337	107544		116158	118618	118613
P22694;P22694-2;P22694-3;P22694-4;P22694-5;P22694-6;P22694-7;P22694-9	KAPCB-2_HUMAN;KAPCB-3_HUMAN;KAPCB-4_HUMAN;KAPCB-5_HUMAN;KAPCB-6_HUMAN;KAPCB-7_HUMAN;KAPCB-9_HUMAN;KAPCB_HUMAN	PRKACB	cAMP-dependent protein kinase catalytic subunit beta	3	2678.85	1408.78		2344.78	2115.27	2661.31	3153.17	3332.5			2542.74		2064.04	2582.98	2689.44	2932.2		1814.36		3233.21									1896.91	2300.14	2576.91	1768.84	2249.13		2373.73	2797.61	1481.01	2086.57	2987.35	2449.58	1669.84		2302.9	2408.4	1837.25
P22695	QCR2_HUMAN	UQCRC2	Cytochrome b-c1 complex subunit 2, mitochondrial	7	2395.2	1262.22		2055.03	2315.48	2523.51	1692.66	1499.28		2373.1	1653.26		2724.66	2026.13	3009.72	598.804		3367.61	3330.59	2269.67		1937.97		4030.86	2190.89	3544.01	2441.21		1500.87	1488.71	1747.69	1193.09	1347.51		2805.27	1290.46	2180.41	1869.68	1628.51	1767.38	1996.37		2351.9	2622.58	2034.43
P23193	TCEA1_HUMAN	TCEA1	Transcription elongation factor A protein 1	7	3468.96	4823.38		3024.79	3601.78	3966.96	1911.59	5183.27		627.306	2645.2	4111.99	3080.51	3499.8	3276.96	3542.44		2781.06		3454.6						2524.92			2609.47	3467.2	2216.62	3231.54	2906.88		3189.63	3554.36	2194.89	2445.06	2593.8	3381.57	3279.8		2813.33	2594.72	2705.96
P23246	SFPQ_HUMAN	SFPQ	Splicing factor, proline- and glutamine-rich	16	39706.3	24864		35491	38064	29288.6	38925.2	23802.3		28415.7	37246.7	27327.1	41319.2	39893.8	30729.4	30967.7		38214.8	27471.7	35735.4	35122.9	29952		34233.3	28693	28476.6	23224.7	15646.5	38617.8	41101.3	36701.6	36931.2	36860.5		39494.4	37347.9	36720.6	31762.2	33096.9	38472.4	39265		36155	38125.6	36505.6
P23258	TBG1_HUMAN	TUBG1	Tubulin gamma-1 chain	4	1751.46	1512.68		2164.2	947.969	1043.28	1110.12			1059.84	1283.68	2539.7	1114.89	1276.78	1320.26	1544.28													1297.74	1372.98	1425.1	640.58	1342.75		1168.56	480.597	1073.49	1042.47	1124.53	1407.12	1311.12		738.233	1051.34	884.42
P23284	PPIB_HUMAN	PPIB	Peptidyl-prolyl cis-trans isomerase B	10	19830.5	8254.57		21602.7	19975.8	16660.4	23061.2	8618.01		46574.7	24876.1	17842.2	25045.2	15495.7	24234.9	5072.91		26276.1	14050.3	27528.1	14787.4	17199.8		12019.3	17252.2	13095.2	14590.9	12726.9	19930.5	21830	19842.1	19310.7	12432.4		12248.8	11624.2	16413.3	19946.4	22358.7	19385.1	14701		14122.9	8840.2	8595.72
P23368	MAOM_HUMAN	ME2	NAD-dependent malic enzyme, mitochondrial	1												2082.08		2215.89						1219.35															824.35	921.229		899.386					467.42		839.84
P23381;P23381-2	SYWC-2_HUMAN;SYWC_HUMAN	WARS	Tryptophan--tRNA ligase, cytoplasmic	9	4310.33	5675.95		2811.82	4595.66	6210.91	3983.05	4038.63		891.585	3269.52	631.562	7451.68	5805.73	4404.05			3780.14	3787.14	3854.22	9191.63				4258.13	2477.33		3607.62	4444.01	4229.79	3947.65	4536.5	5952.03		4284.21	4272.17	3518.95	4530.36	4228.58	6782.7	3896.17		3982.7	5424.71	4759.79
P23396	RS3_HUMAN	RPS3	40S ribosomal protein S3	15	29903.1	34880.8		29778.2	28608.3	27555.2	37710.3	15512.4		20002.4	29854	24485.9	26928.4	29217.5	30196.5	12973.7		29239.1	20675.1	28374	22759.8	24364.3		21003.6	26143.6	27052.7	25943.3	19968.3	36324.3	33700.9	31913.5	30192.3	29198.6		32907.5	33692.4	30405.3	29863.6	31258.2	34070.7	32991.9	20001.9	30099.3	31521.3	32548.6
P23526	SAHH_HUMAN	AHCY	Adenosylhomocysteinase	17	8456.29	10534.6		10087.2	12386.7	13186.6	14302.2	6628.99		2482.99	10700.6	12318.8	9566.48	11019.8	11068.2	12134.4		8860.68	10540.7	10537	12904.3	11554.4		14329.3	13202.5	10024.1	11102.4	9720.44	11550.6	12019.9	11224.7	11247.7	10440.3		10787.9	11568.2	8132.5	11941.3	12369.6	10671.7	10752.7	24123	11300.5	10911.8	11446.7
P23528	COF1_HUMAN	CFL1	Cofilin-1	7	34029	49936.7		40260.4	41378.7	45739.3	50147	43526.4		12720.4	41653.5	33793.9	35642.5	38456.5	40691.2	64113.5		42937.8	38503.9	39191.2	35369.7	35755.8		44050.9	47515.7	44611.1	34624.3	50862.8	32561.6	34836.2	41176.8	43868.9	41839.5	85984.2	46381	44959.9	39668.9	37772.4	43276.2	43862.6	35522.1	39930.2	42489.6	44181.8	48545.4
P23588;P23588-2	IF4B-2_HUMAN;IF4B_HUMAN	EIF4B	Eukaryotic translation initiation factor 4B	4	11367.5	9732		9204.19	10441.6	7751.62	10630.2	5701.94		6330.55	10044.9		8243.4	9125.38	10174	9717.2		7307.47	4048.35	6473.9		3718.93				3432.61			12973.9	9187.83	10256.5	8179.06	9045.86		7537.08	10534.8	6523.88	9647.17	9398.59	11204.8	12428.4		7873.37	9872.6	9464.71
P23634;P23634-6;P23634-7;P23634-8	AT2B4-6_HUMAN;AT2B4-7_HUMAN;AT2B4-8_HUMAN;AT2B4_HUMAN	ATP2B4	Plasma membrane calcium-transporting ATPase 4	3	592.53	589.476		992.103	1087.22	341.223	783.893	649.135		1556.03	836.617	1873.26	984.063	706.436	1432.47					1227.23					1260.66	892.75			700.307		680.123	887.683	752.185		817.45	636.591	595.42	455.9	589.585	1145.04	413.906		713.011	886.598	551.959
P23786	CPT2_HUMAN	CPT2	Carnitine O-palmitoyltransferase 2, mitochondrial	1						609.97									532.343					480.502																371.8	366.388	353.597	500.913	351.979	562.726		361.28		492.284
P23919;P23919-2	KTHY-2_HUMAN;KTHY_HUMAN	DTYMK	Thymidylate kinase	7	3300.75	4427.16		3711.17	3802.66	3918.94	3570.63	4348.55		1602.03	3673.26	3213.64	2602.93	3599.57	2897.06	6243.6		4442		2961.17	7568.07					2430.75	4232.83		4334.36	2898.16	3892.16	2586.61	3864.75		3899.15	3372.77	3706.19	3783.94	3898.54	3506.65	2948.05		3531.42	3958.07	4265.17
P23921	RIR1_HUMAN	RRM1	Ribonucleoside-diphosphate reductase large subunit	6	979.702	1205.41		1759.16	1286.28	1125.27	230.902						1076.11	1149.06	1196.35	1165.21		1497.84		1524.59									694.087		1519.56	1642.99	1126.37		911.545	841.815	1530.58	1298.4	1524.3	956.194	952.259		1713.13	1049.48	665.031
P24390	ERD21_HUMAN	KDELR1	ER lumen protein-retaining receptor 1	2	754.154			839.866	699.655	952.217	1069.68				819.503	929.151	647.408	781.873						695.222		755.167							1088.98	1256.38	1664.7	2352.07	1771.18		1533.12	566.554	1638.92	1592.76	1635.03	1629.84	1409.69		2765.52	1470.17	1383.57
P24534	EF1B_HUMAN	EEF1B2	Elongation factor 1-beta	3	3723.08	9197.04		6674.45	7169.56	6401.07	14312.1	9022.69		2515.61	9451.7	5118.69	4855.25	6835.17	8943.81	7750.2		8766.52	4079.29	5356.99	6881.25	6038.01		8120.17	9247.94	7622.58	7608.33	10733.8	3988.47	6030.03	6731.54	5039.69	6163.33		6564.95	4626.82	4057.92	4343.93	7113.81	6635.01	5911.48		5722.88	6095.25	8086.24
P24539	AT5F1_HUMAN	ATP5PB	ATP synthase F(0) complex subunit B1, mitochondrial	8	3885.41	1002.3		4288.59	4282.17	3431.79	3949.92	1875.21		3235.37	3034.81	3759.91	6025.12	4752.88	4542.31			4662.32		3609.59	1542.48	3242.84		1877.42	3116.71	4832.67	3799.44		5247.02	4362.47	4557.07	4117.61	4321.17		4525.28	2432.2	5466.53	5655.28	3660.54	4923.04	4757.59		5446.03	4869.34	4567.97
P24666	PPAC_HUMAN	ACP1	Low molecular weight phosphotyrosine protein phosphatase	3	8821.96	8482.04		8405.88	9823.42	10195.7	12470.8	5492.92		2357.89	7494.69	7923.69	8389.48	8054.3	8386.45	9311.17		8093.43		10140	8533.04	8182.04		11469.9	9403.41	7992.52	8658.56	7887.39	7311.49	9401.15	8234.82	10005.4	7460.57		9007.86	9140.93	7104.22	8466.74	7226.76	9515.33	7430.71		9755.14	9379.02	8347.19
P24752	THIL_HUMAN	ACAT1	Acetyl-CoA acetyltransferase, mitochondrial	10	8793.98	8755.14		9280.15	7040.38	7991.73	6102	8849.3		7898.56	5717.01	5839.21	6548.82	6574.3	8363.24	4297.68		13755.8	5501.58	7280.77	5445.34	7767.54		5780.96	3755.3	6015.6	6966.18	8121.17	6097.55	6013.88	8818.93	4564.62	3783.71		6439.14	7133.13	7950.49	11738.9	7174.66	7812.93	7251.35		6551.03	6224.52	7453.12
P24928	RPB1_HUMAN	POLR2A	DNA-directed RNA polymerase II subunit RPB1	7	1189.35			1477.98	1334.17	1106.91	939.049	647.256		474.872	1120.4	611.583	856.437	845.479	822.63			884.891		1576.79		1438.51							998.685	244.09	901.448	914.637	917.867		1194.5	1016.22	1590.42	791.362	505.107	582.39	1393.76		1123.04	608.08	1075.8
P24941;P24941-2	CDK2-2_HUMAN;CDK2_HUMAN	CDK2	Cyclin-dependent kinase 2	5	3073.76	1958.87		3240.25	1593.55	1678.74	2017.04	1176.97		882.584	1913.9	1335.56	2917.64	843.524	2030.92			1187.82	2966.66	2757.4	2693.61	3077.78		2575.64	4485.85	2506.69	1673.11		2492.21	1520.36	1958.43	1878.99	2359.1		2143.07	2050.69	2408.73	1461.33	2485.1	1578.94	1670.25		1145.67	2243.87	1828.75
P25205;P25205-2	MCM3-2_HUMAN;MCM3_HUMAN	MCM3	DNA replication licensing factor MCM3	22	3496.99	1870.24		5074.64	4545.55	2828.51	3345.46	3546.36		3718.26	3063.47	4124.18	4832.97	5295.17	3203.23	2663.79		4580.68	4958.31	6934.84	7330.22	6815.68		6446.21	3730.54	1475.53	3678.63		4827.4	4218.7	4588.65	4938.32	4098.65		2540.01	5704.77	6164.18	4157.56	7372.24	6528.33	4033.87		5562.92	6324.09	3481.59
P25208	NFYB_HUMAN	NFYB	Nuclear transcription factor Y subunit beta	1	493.626	712.351		308.238	922.395	755.567	928.514	529.872		1164.88		641.389		383.265	504.504			199.055		803.204									851.974		390.15	209.09	594.571		843.428	633.328	897.958	552.345	593.126	306.147				770.913	680.873
P25398	RS12_HUMAN	RPS12	40S ribosomal protein S12	2	9738.3	18038		10264.4	10050.4	9042.61	14777.4	10339.6		7281.42	12268.6	9462.96	10933.2	11395.3	13939.7	7533.09		11666.6	6370.51	10955.8	7814.75	12528.8		7938.49	12057.4	15179.8	11141.1	10242.4	9965.49	13076.3	12331.3	11079.9	10238.9		12290.7	11727.5	10929	12374.2	12370.6	12195	13622.9		10635.2	12649.5	13611.8
P25490	TYY1_HUMAN	YY1	Transcriptional repressor protein YY1	3	1069.42			767.483	1649.85	786.085	1074.75			1092.23	721.465		1127.02	593.685	1418.5					1172.83		993.049							1027.47	1345.99	1208.94	740.169	1346.93		817.034	911.589	1031.73	898.012	983.387	1095.38	1092.13		899.783	1045.61	1009.88
P25685	DNJB1_HUMAN	DNAJB1	DnaJ homolog subfamily B member 1	6	2975.49	2111.14		3145.4	2695.27	3017.22	3043.69	2057.86		1839.86	3218.31	1313.17	3090.26	1961.9	3562.51	1829.51		2354.36		1420.67	1151.12	835.215		1002.2		2281.08		1727.47	1569.99	2171.1	1911.02	2357.38	2343.68		2198.32	1619.79	2532.3	2293.85	1918.98	1523.73	2489.9		1156.91	1549.11	2429.32
P25705	ATPA_HUMAN	ATP5F1A	ATP synthase subunit alpha, mitochondrial	27	37054.7	32265		34491.1	32735.9	28036.8	29550	58842.8		51755.3	32605.2	33895.9	35364.9	31383.3	31598.6	25274		35874.4	33011.1	33381.5	31140.3	28368.6		28735	31710.9	34741.4	27263.6	36394.7	34892.7	28091	36198.4	23615	27062		28951	36066.6	34786.6	38491.4	31114.1	31273.8	30433.3		35117	27078	36855.7
P25786;P25786-2	PSA1-2_HUMAN;PSA1_HUMAN	PSMA1	Proteasome subunit alpha type-1	7	5617.89	3320.35		4485.52	5476.73	4354.07	4796.03	2045.72		3720.73	6215.76	5097.68	4863.85	4473.68	3801.81	2950.56		2590.96	7942.11	5159.83	6327.08	6603.13		4061.04	4899.21	2868.77	2515.63		5476.67	6328.02	5341.99	7928.7	7522.26		3628.88	7200.16	4995.58	5523.28	4401.48	4909.48	4784.22	21921.5	5825.79	3455.74	3236.08
P25787	PSA2_HUMAN	PSMA2	Proteasome subunit alpha type-2	5	4483.78	1875.14		4251.24	3415.28	3267.64	2796.68	1547.17		3101.04	4240.01	2887.81	3163.68	3349.36	2634.58	977.707		2191.99	3067.5	3003.75	2683.66	3477.68		2528.98	2689.52	692.208	992.215	1331.8	2580.24	3640.09	3106.69	4421.16	4594.93		2264.19	6516.53	3407.44	4043.03	3558.26	2760.17	3504.79		3728.58	1909.49	2097.74
P25788;P25788-2	PSA3-2_HUMAN;PSA3_HUMAN	PSMA3	Proteasome subunit alpha type-3	6	2974.19	1599.13		4047.32	3865.24	2912.03	3554.42	1155.38		2589.9	3881.72	2735.05	3434.13	2643.29	2931.12	1897.79		2009.23	5667.81	3669.65		5001.31		3341.86	3781.71		1826.22		2822.76	3279.53	3298.93	4536.08	4635.52		2704.46	3726.25	2918.96	3565.53	2980.88	3206.94	3175.72		4468.66	2055.23	2039.22
P25789	PSA4_HUMAN	PSMA4	Proteasome subunit alpha type-4	4	7387.03	4254.56		7252.94	7739.14	5668.14	5851.74	3758.68		4131.44	6374.62	7613.12	7218.78	6406.95	4326.06	3327		5397.42	2702.74	6403.69	4997.15	9788.53		3481.95	8022.28				6154.21	7317.3	6754.01	9839.68	8583.21		4251.26	7489.18	6507.99	8500.17	6031.47	5368.83	7155		7750.57	4994.37	4595.49
P25815	S100P_HUMAN	S100P	Protein S100-P	2	14133.1	21412.6		23759.1	23350.9	47472.8	21159.9	17258.1		16565.2	19037.2	26963.7	12725.7	19025.8	19058.9	22672.5		24256.6	22021.3	25020.7	16133.6	18857.1		19576.2	21161.6	27977.8	4336.45	25076.6	23386.7	16298.3	16592.5	35217.7	14576.7		25704.8	22264.4	30835	24822.9	17580.5	34211	29584.4	23075.2	16728	19394.6	32235
P26038	MOES_HUMAN	MSN	Moesin	27	21510.6	18503.9		23151.1	26438.9	26028.2	22422.4	17860		43052.3	24320.1	12882.4	25675.8	20797	18859.9	15892.6		16881.3	13896.5	23797.3	18675.8	16783.9		14682.8	18606.2	16522.6	14362.7	17620.2	23649.4	27764.8	20571.1	26181.3	19503.5		21585.3	25692.5	21473	18932.9	25622.3	22595.7	17657.4		18211.5	18743.1	17662.6
P26196	DDX6_HUMAN	DDX6	Probable ATP-dependent RNA helicase DDX6	7	1412.41	2388.35		1659.67	1701.91	2126.4	1331.12			1007.72	2025.98	1840.35	1255.8	1443.73	2653.63			1436.93	1223.77	2170.97	877	973.118			2693.16	1786.73	1027.74		1257.88	1238.33	1579.38	1378.16	2132.53		1628.36	1520.1	1418.17	1440.7	1171.59	1631.99	1484.38		1754.52	1537.71	1710.67
P26358;P26358-2	DNMT1-2_HUMAN;DNMT1_HUMAN	DNMT1	DNA (cytosine-5)-methyltransferase 1	11	1312.44	825.667		1579.66	1788.72	1035.33	1494.73	952.398			1184.02		1687.74	1525.28	2103.54			1814.11	1672.46	1521.46	1745.06	810.025			2506.29		1575.61		1216.01	905.962	1358.42	1390.31	1186.83		1296.52	1318.08	1441.44	1514.59	1238	1252.61	1262.82		1145.65	1506.59	1251.2
P26368;P26368-2	U2AF2-2_HUMAN;U2AF2_HUMAN	U2AF2	Splicing factor U2AF 65 kDa subunit	5	2453.97	613.621		3714.69	4036.46	3108.79	4056.44			2823.53	4159.39	3349.24	4482.91	4108.39	3772.78			1440.36	9453.68	5077.25	3085.96	4289.4		12460.9	3003.27		3045.82		2297.98	7717.27	3769.49	4402.38	4679.24		3311.69	2897.21	3046.17	4730.28	4781.6	5860.22	5333.83		4203.85	4240.44	3218.34
P26373	RL13_HUMAN	RPL13	60S ribosomal protein L13	8	28873.6	42028.8		26674.5	24983.6	21285.5	29577.9	48446.1		24194.1	27698.5	20776.1	24848.4	29669.3	30317.9	43462.1		31508.3	18596.4	31069.3	20446.7	24547.3		17556.6	20024.9	30547.3	23467.3	29068.5	39819.6	28552.5	28574.2	26519	22587.5		28012.3	33584.8	30281.4	26359.8	29227.7	29765.3	30811.3		26772.6	27585.3	32001.8
P26440;P26440-2	IVD-2_HUMAN;IVD_HUMAN	IVD	Isovaleryl-CoA dehydrogenase, mitochondrial	2	729.28					686.018	574.059			572.897	816.121				1061.74														758.346	788.641	930.215		756.832		686.175		206.458	885.456	729.425	427.609	1233.01			420.795	505.23
P26447	S10A4_HUMAN	S100A4	Protein S100-A4	4	78899	62780.8		68936.2	69809.8	70143.5	49657.7	36222.7		10049.3	63407.2	70628.2	68428.6	76572	70007.9	74812.4		71226.5	28833	82915.8	64986.8	56995.8		51458.6	44526.5	46634	40996.1	25270	54412.1	67390.7	76067.5	87289	52364.5		73878.3	47288.7	60350.6	54829.1	67113.1	65867.3	55335.1	57433.6	73712.8	53984.1	57581
P26583	HMGB2_HUMAN	HMGB2	High mobility group protein B2	3	5062.08	5131.2		4542.73	5506.53	8199.24	5869.98	4385.77		1470.66	5222.67	3108.07	3805.31	5478.85	7502.46	3341.7		3690.14	5127.06	3232.38		3222.25		2235.6	2605.76	2009.71	2463.46	2949.4	6026.18	7888.5	5497.47	4149.07	9720.42		3336.64	7589.48	6252.45	4384.47	6077.92	3330.21	9513.37		4591.87	7152.65	6067.24
P26599;P26599-2;P26599-3	PTBP1-2_HUMAN;PTBP1-3_HUMAN;PTBP1_HUMAN	PTBP1	Polypyrimidine tract-binding protein 1	10	20622	13917.6		21990.2	22918.9	22959.3	24248.1	14014.6		17654.7	22697.4	18379.9	26436.1	22773.4	21973.3	4114.08		21320	15974.6	22019.9	17428.2	20587.4		20424.1	16526.5	14320.7	17128.7	6337.79	25668.9	25477.2	21933.2	23878.8	22217		25101.6	23520.6	23579.7	22384.7	22883.6	24432.1	26024.6		23427.2	27709.5	27852.7
P26639;P26639-2	SYTC-2_HUMAN;SYTC_HUMAN	TARS	Threonine--tRNA ligase, cytoplasmic	20	5885.56	8579.01		7707.9	7871.38	10014.3	8995.57	8603.79		3331.5	7444.58	8603.1	9314.45	10596.1	10961	8038.96		6875.35	11175.6	8912.42	8236.3	9655.94		13807.6	9789.87	9054.38	8005.73	9544.17	9378.62	13073.9	7002.04	10230.8	9834.88		8094.23	7972.83	7648.51	10073.7	8337.95	10777.7	8810.71		12006.4	7329.48	8785.59
P26640	SYVC_HUMAN	VARS	Valine--tRNA ligase	14	2392.95	1772.68		2267.83	1642.56	2235.61	2677.58	2146.6		1532.55	2644.05	2106.2	1927.21	1867.87	2110.2	1931.22		2103.9	3577.76	1552.76	1982.62	2423.48		1508.5	2028.54	2433.66	1495.77		2454.93	2305.37	2182.31	2126.1	1752.47		1779.31	2239.37	1661	3879.37	2385.83	2777.52	2452.51		2433.49	2341.5	2482.08
P26641;P26641-2	EF1G-2_HUMAN;EF1G_HUMAN	EEF1G	Elongation factor 1-gamma	13	31956.5	33455		31830.3	40355.1	41209.7	56816.3	37502.3		20310.4	35335.4	28928	30610.8	31268.9	37793.3	36795.3		30377.5	19943.4	30105.4	31215.6	27730.6		32651.1	38926.1	44178.6	33184.4	31279.1	35729.1	27525.6	36601.2	34465.5	26284.3		32833.2	36324.9	29751.3	28521.4	36813.8	36454.3	32660.7	22629.7	36373.2	33374.4	39031.5
P26885	FKBP2_HUMAN	FKBP2	Peptidyl-prolyl cis-trans isomerase FKBP2	2	4388.2	2977.15		6037.43	6115.39	4231.89	4576.91	3877.93		5116.39	6494.55	5536.54	6934.01	4816.44	7558.57	2794.28		7519.59	6228.98	7263.77	4551.04	7197.73		3728.04	5386.76	4948.54	2741.83	6618.53	3895.63	3578.26	7786.09	4876.31	3136.93		6273.2	5003.8	9675.11	4396.78	5047.64	6872.5	4848.4		3759.63	3014.01	4135.67
P27105	STOM_HUMAN	STOM	Erythrocyte band 7 integral membrane protein	8	1416.63			3775.82	652.766		1786.1			42353.2	659.537		330.441	1161.87	3425.72				2260.28	7021.9									585.246	2343.08	658.828	6150.77	392.158		2221.88	2451.1	3084.28	4264.15	1383.39	2519.18	447.657		1419	686.924	1886.45
P27144	KAD4_HUMAN	AK4	Adenylate kinase 4, mitochondrial	4	1808.64	1670.88		1983.79	2440.83	1222.69	1624.4	2653.05		2170.98	988.378	2579.6	2376.45	1895.05	2278.57	2751.52		3125.93		3402.01						2984.53			2510.51	2883.86	1952.33	2767.97	1133.08		1933.04	1530.53	2786.96	1789.61	2376.11	1901.1	1451.07		3068.21	3088.42	2629.56
P27348	1433T_HUMAN	YWHAQ	14-3-3 protein theta	3					1118.6	603.428	391.098			962.499	1569.94	1161.39	1579.63	1159	2008.32			1428.23			2071.84	1607.29		1430.96	1654.1	1252.67						1285.49	1536.6		763.718	3161.57		672.064	761.816	899.539
P27635	RL10_HUMAN	RPL10	60S ribosomal protein L10	5	13671.6	17623.3		17287.1	18364.4	17712.1	22551.9	8281.32		12742.9	23275.6	17186.4	19163.9	21380.4	18673.1	7863.21		13940.4	21577.2	17946.9	14157.7	21623.5		12396.9	14311.8	10661	11320.9		20655.9	25837.8	21032.2	20256.5	25422.1		21503.8	19720.6	19321.5	18142.2	22294.8	24916.7	20345.8		22040.7	20082.6	19509.5
P27694	RFA1_HUMAN	RPA1	Replication protein A 70 kDa DNA-binding subunit	11	4170.95	2061.74		5025.52	5035.06	4382.19	4512.66	2184.39		1647.21	4113.3	5152.95	5086.59	5536.28	4983.56	3683.55		4844.68	6786.65	4575.12	5332.01	5515.04		5040.25	2349.48	2580.23	5430.8		3894.96	5354.78	4404.57	5248.85	4158.22		4336.92	4534.46	3527.66	3383.71	5430.64	4015.44	3860.02	10866.9	4602.58	4675.3	4227.97
P27695	APEX1_HUMAN	APEX1	DNA-(apurinic or apyrimidinic site) lyase	7	10520.6	5677.44		10149.6	10160.2	8677.62	10870.7	12156.1		13104.4	9746.12	6432.53	11041.8	11700.7	8917.12	6499.11		7110.51	5619.4	9760.72	6163.91	10856.3		8637.84	10114	3479.6	5271.46	4268.88	10666	12539.9	10399.4	8707.6	10209.1		11581	10387.1	8919.34	11089.5	9890.26	11692.5	10957.4		12193	10762.5	8255.82
P27707	DCK_HUMAN	DCK	Deoxycytidine kinase	2	445.248	454.34		952.133	783.218	917.117					1049		845.931		830.57					837.553											772.753	498.109	293.499		523.435	585.757	1134.67	555.913	527.159					924.834	874.822
P27708	PYR1_HUMAN	CAD	CAD protein	32	47871.6	14756.9		46194.6	46853.3	56122.2	37890.9	14541.7		69011.8	41808.1	33560.8	53073.1	47676.2	49939.8	4571.9		28413.9	30337.1	33760.4	26840.9	41022.6		23614.1	30341.2	11672.8	18875.2	5467.32	37728.4	36596.3	41987.5	35704.2	52147		51264.1	34159.3	47029.7	47884.7	33720.5	55090	36150.5		45398	40253.8	39927.4
P27797	CALR_HUMAN	CALR	Calreticulin	10	9025.18	7214.4		9178.25	11842.7	11461.7	13864.9	6437.41		19745	11371.3	10511.7	14543.3	8449.69	12783.3	4277.19		12700.6	1153.76	11842.8	6567.54	9458.53		6349.56	7091.09	6497.86	6056.99		5645.89	14220.7	13200.9	13611.3	11812.9		12255.3	6809.42	9320.74	15600	12541.6	13169.3	11456.4		12072	9808.71	8545.42
P27816	MAP4_HUMAN	MAP4	Microtubule-associated protein 4	16	3426.71	2777.87		4410.25	4073.53	8169.2	4392.35	4915.44		4846.5	3575.85	3674.1	4228.62	3519.72	4850.35	2463.12		2681.55	2952.23	3042.25	2943.71	2818.5		3775.26	4469.31	3766.25	3280.09	4958.16	2900.82	3042.31	4619.54	3368.42	5309.46		4028.3	4057.62	5100.85	2956.37	3817.87	3843.72	3744.89		5071.89	4598.31	4529.55
P27824;P27824-2	CALX-2_HUMAN;CALX_HUMAN	CANX	Calnexin	15	13855.6	8303.42		13780.8	14811.5	14786.9	10305	12491.6		36158.3	14192.8	12498.5	13543.6	13640.6	15376.9	3733.63		12637.7	17759.4	19365.4	17105.2	12965.3		12236.7	12587.2	13456.3	14008	10631.4	17548.4	19196.1	13420.6	18298.4	16019.9		14512.4	12543	14005.1	11070.3	13960.6	15393	13574.3		13511.5	11708.8	10478.8
P28062;P28062-2	PSB8-2_HUMAN;PSB8_HUMAN	PSMB8	Proteasome subunit beta type-8	2	1717.12	716.311		2111.59	1330.43	749.953	2001.96			2217.3	1320.3		1764.14	1453.36	784.75					2358.38									1734.9	1154.07	1423.61	2079.69	1474.08		1089.23	1926.51	1725.51	1313.18	1128.61	1843.93	1499.06		1525.48	1216.34	1435.52
P28065;P28065-2	PSB9-2_HUMAN;PSB9_HUMAN	PSMB9	Proteasome subunit beta type-9	3	1105.27			1480.18	1052.42					2540.74	703.636		1128.19	1058.97						1352.97									553.413		1138.27	1242.11	928.076			764.835	1387.31	370.014		799.628	666.411		875.796
P28066	PSA5_HUMAN	PSMA5	Proteasome subunit alpha type-5	7	5030.22	3853.45		4406.04	4891.71	4137.35	4109.57	3122.19		2862.6	3739.94	2963.29	4114.92	4777.86	3806.73	3998.51		3635.73	6162.08	3985.82	5106.02	4811.75		4879.49	6857.02	3784.67	3822.81		4374.09	4934.66	5377.46	5229.96	6253.42		3735.12	5771.49	4194.89	5066.52	4306.85	3964.29	4179.75		4766.69	3819.44	4002.75
P28070	PSB4_HUMAN	PSMB4	Proteasome subunit beta type-4	3	5598.92	2608.49		5970.52	5806.64	4318.7	4678.85	1799.86		3337.96	5082.63	4510.04	5053.99	4439.83	3516.33	2741.55		2171.19	4538.8	5752.4		5187.58		3636.81	4907.59		2962.63	4473.57	5302.41	6525.32	5177.58	7104.64	6589.92		4000.68	8342.4	5516.16	5334.46	4924.34	4002.14	4422.2		5328.44	4551.77	3524.87
P28072	PSB6_HUMAN	PSMB6	Proteasome subunit beta type-6	3	7911.44	4128.9		6716.1	7765.5	6353.03	6927.62	2042.33		2742.01	7640.37	5331.86	6808.41	6208.26	4437.1	3857.31		2610.11	7157.87	7319.65	5872.86	7251.56			5565.88				7295.94	8493.18	4605.48	7718.76	8221.41		5982.41	9970.62	5814	7286.73	6678.85	6638.71	6851.34		8296.12	5428.97	5006.6
P28074	PSB5_HUMAN	PSMB5	Proteasome subunit beta type-5	6	2079.73	1236.46		1998.27	2696.77	2299.13	2750.23			1440.61	3194.28	4070.15	2956.17	2155.88	2245.9	1348.77		1972.32		2371.44		4045.32		3065.01	5166.88				1738.12	2061.91	1523.55	2678.49	2598.41		1884.2	2235.86	1809.99	2368.67	2002	2362.12	2026.43		2972.64	2120.39	2139.03
P28288	ABCD3_HUMAN	ABCD3	ATP-binding cassette sub-family D member 3	3	960.576				1030.07	529.348	607.037			601.544	1305.86		1334.49	1150.35																	703.476				272.971	1750.34	579.641	606.152	582.316		919.438			577.726	466.987
P28331;P28331-2;P28331-3;P28331-4;P28331-5	NDUS1-2_HUMAN;NDUS1-3_HUMAN;NDUS1-4_HUMAN;NDUS1-5_HUMAN;NDUS1_HUMAN	NDUFS1	NADH-ubiquinone oxidoreductase 75 kDa subunit, mitochondrial	8	1381.67	1549.66		1493.26	1874.45	1499.41	828.193	869.698		2084.63	1638.56	811.197	1756.27	2352.97	1798.87			2336.57		2231.22		1305.61			1665.02	1082.59	1252.83		1377.26	1145.37	1524.63	1254.88	1837.75		1562.66	1576.95	2520.01	1566.79	1294.9	1540.82	1980.95		1760.01	1188.87	1371.17
P28340	DPOD1_HUMAN	POLD1	DNA polymerase delta catalytic subunit	12	2244.45	1487.83		2447.46	2179.94	1417.16	1882.24	1782.89		1219.05	2190.32	3864.32	2305.57	2685.61	1866.25			3159.64		1887.85		4014.3		1130.52		2345.1	2608.3		2142.27	1902.87	2173.44	2592.17	1843.66		1963.4	1820.93	2394.52	2214.61	2179.23	2394.07	1850.78		2017.68	2751.64	1964.43
P28482	MK01_HUMAN	MAPK1	Mitogen-activated protein kinase 1	6	1924.06	2627.75		1797.11	1763.39	2521.3	2178.53	2178.61			2788.79		2259.16	2472.34	4677.52			2364.18		1778.86						4307.1			1886.73	1537.39	2411.77	1498.53	2328.12		1533.12	2053.49	1752.08	1648.66	1700.2	1187.7	2075.01		1699.85	1822.29	1636.54
P28838;P28838-2	AMPL-2_HUMAN;AMPL_HUMAN	LAP3	Cytosol aminopeptidase	7	2242.97	1824.14		1455.42	1445.3	1100.76	486.922	1445.6		1328.82	1528.25	1191.35	1498.77	1591.03	878.218	971.501		1178.92		1329.13	2536.34	1026.18		2234.4	1062.73				1606.7	1164.14	1662.23	1921.96	1654.83		930.091	1332.74	1488.67	2108.64	1062.61	1154.56	1184.1		1049.49	1347.58	1332.96
P29083	T2EA_HUMAN	GTF2E1	General transcription factor IIE subunit 1	1		1193.48					588.689	1213.87		424.25	432.856	331.089	355.503		283.942																		346.376					304.17			455.596
P29144	TPP2_HUMAN	TPP2	Tripeptidyl-peptidase 2	8	1750.83	1395.25		1619.94	1102.01	1141.95	1697.04			364.659	611.962		868.354	1598.77	1510.04					2277.51					3323.51				1112.88	1807.08	2237.37	1785.31	2071.59		1456.33	1063.39	1717.55	2550.17	791.824	1646.13	1431.48		1298.21	1096.35	911.982
P29218;P29218-3	IMPA1-3_HUMAN;IMPA1_HUMAN	IMPA1	Inositol monophosphatase 1	4	1436.89	1856.32		1541.41	1597.28	1900.75	1400.95	1809.03			1334.35		930.986	865.795	1569.05	1906.12		1080.27		1391.14					2552.26				1792.14	1746.94	1661.32	1354.35	1337.11		1232.77	1596.66	1311.54	1644.3	1195.3	1422.42	1310.27		1640.52	1311.9	1311.92
P29372;P29372-2;P29372-4;P29372-5	3MG-2_HUMAN;3MG-4_HUMAN;3MG-5_HUMAN;3MG_HUMAN	MPG	DNA-3-methyladenine glycosylase	2	738.125			596.073							443.732		653.43					341.414		902.741							793.724			435.945	680.484	566.922	415.559		638.22	433.369	723.318				522.771			435.158	236.973
P29401;P29401-2	TKT-2_HUMAN;TKT_HUMAN	TKT	Transketolase	21	38577.3	44500.8		56051.2	49646.6	48045.3	33566.8	28717.2		80252.6	45048.9	40607.9	58618	37548.9	41814.2	42450.1	62563.9	34823.6	27205.3	68871.3	23289.4	36715.6		41323.8	33113.1	23926.6	17877.3	39067.8	30169.9	22656.9	29128.9	31189.2	29546.3	52701.4	17453	43184.9	39073.7	26755	27656.1	30834	25748.1	34247.1	34547.4	20144.4	18011.3
P29692;P29692-2	EF1D-2_HUMAN;EF1D_HUMAN	EEF1D	Elongation factor 1-delta	9	6022.14	9623.57		6337.25	7283.65	10947.1	10371.1	11966.5		3959.63	9358.29	5823.92	7011.65	8210.04	8200.68	8001.62		8252.09	5344.58	6324.12	7667.92	7967.13		6355.26	9124.25	6737.15	8492.28	7488.67	4393.27	7087.04	7288.38	6306.37	5851.55		5755.99	5698.72	4926.52	5338.81	7479.79	7100.04	6577.96		6557.68	6201.67	6802.59
P29992	GNA11_HUMAN	GNA11	Guanine nucleotide-binding protein subunit alpha-11	2		675.467		865.483	1094.66	1296.92	494.023			934.996		1107.61	832.253	1144.75	1034.23			725.549		595.951						1811.88			881.766		676.539					404.904		710.934	773.603	585.876			573.253	817.665	328.007
P30040	ERP29_HUMAN	ERP29	Endoplasmic reticulum resident protein 29	9	9220.39	8455.33		12474.4	10637.1	9392.7	8620.06	11575		17036.9	8077.98	12655.1	10689.7	8974.43	16627.6	7239.62		12232.9	8710.01	11645.9	6288.59	7903.22		7216.92	7890.17	11914.3	7514.54	10195.8	10803.5	4584.84	13164	9377.51	8380.62		10895.2	11417.2	17224.9	8569.5	7748.73	10605.3	11494.1		10224.2	7473.05	8363.74
P30041	PRDX6_HUMAN	PRDX6	Peroxiredoxin-6	12	34865.6	37310.6		41480.1	40877.5	49179.9	55470.7	27289.2		20872.2	42322.7	35674.3	42032.4	52985.8	51656	74442.7		33248.4	41562.2	46907.5	36310	34408.9		49305.8	46059.2	45404.2	19965.8	19891.7	43199.9	46472.7	60212	57282.4	44042.1	70618.5	56094.9	42509.3	38167.8	58791.6	56247.4	60024.6	40533.1	73584.2	66833.1	41948.8	53532.9
P30043	BLVRB_HUMAN	BLVRB	Flavin reductase (NADPH)	4	6136.73	6966.98		4820.23	5753.11	6654.53	3866.04	4302.88		1676.35	3877.37	4116.24	5344.05	5391.18	6389.16	5245.09		5265.18	6721.23	9856.04	4308.72	4772.2		5169.64	6153.03	9131.19	2881.32	5427.84	5047.16	4394.8	7146.76	8491.37	5658.47		4789.54	7859.63	6165.8	5210.13	7041.23	5537.29	4286.37		7692.64	5536.21	6741.69
P30044;P30044-2	PRDX5-2_HUMAN;PRDX5_HUMAN	PRDX5	Peroxiredoxin-5, mitochondrial	7	21586.2	30328.5		29289.9	28308.1	23196.7	21923.1	24714.8		12049.7	23940.2	24343.8	25922.6	21254.9	24500.5	22076.9		25360.1	14841.7	30301.6	13402.9	19628.9		20179.8	25796.3	26140.9	13554	14658.8	25923.9	28556.2	34892.9	27860.7	21484.9		31907.4	22189.9	29767.6	34599.6	31513.5	30703.6	19125.7	23705.5	36426.1	21329.7	31378.1
P30047;P30047-2	GFRP-2_HUMAN;GFRP_HUMAN	GCHFR	GTP cyclohydrolase 1 feedback regulatory protein	1	66439.2	62025.7		66296	64097.5	58129.6	60554.2			18662.6	76303.2	79513.1	62299.6	69260	74526.9			67774.8	57026.2	50868.3	69705.2	80948.5		60415	52305.5	60797.1	53751.7	66222.4	73369.8	57194.8	57426.5	58214.8	6589.7		56222.1	67212.7	76213.3	56640.5	70047	68505.9	25683.3		19162.8	63194.9	64489
P30048;P30048-2	PRDX3-2_HUMAN;PRDX3_HUMAN	PRDX3	Thioredoxin-dependent peroxide reductase, mitochondrial	5	9901.12	620.396		12769.8	10530.8	7708.75	4026.06	1566.41		24935.3	12057.2	14865.9	10617.5	8538.67	5659.68			654.91	10333.2	14650.4	9544.57	11563		6347.89	5480.79	4406.68			8984.76	14507.9	15120.4	8832.12	14580.2		9209.42	7924.84	12366.7	21649.7	13662.3	12839.4	11150.2		13566.4	8886.17	6995.58
P30049	ATPD_HUMAN	ATP5F1D	ATP synthase subunit delta, mitochondrial	3	8172.05	3513.78		8723.58	8222.24	7530.08	7018.51	10059.8		11836.4	7626.64	6730.53	9334.23	8764.39	7684.07			8050.2	6232.59	6339.27	6580.22	8086.18		7255.15	5946.77	6642.09	4286.77	4060.73	7916.23	5633.67	8901.91	5755.17	6747.38		7413.19	8362.43	6753.33	9989.47	7530.83	7182.52	8472.44		9051.19	6746.02	7490.17
P30050	RL12_HUMAN	RPL12	60S ribosomal protein L12	3	23312.2	32793.1		25134	25335.5	21577.9	30912.9	32964.1		16359.9	25949.9	21877.2	20515	23368.7	27169	22888.3		24491.1	14564.5	21181.1	18062	24266		22276.6	23306.3	25629.2	26450.6	30289.1	29942.4	22906.1	21745	21243.1	20238.3		25470.5	25346.1	22729.2	22174	23160.6	26213.8	25641.2		23713.4	23346.1	28152.8
P30084	ECHM_HUMAN	ECHS1	Enoyl-CoA hydratase, mitochondrial	11	3666.67	2751.49		4476.71	3770.69	3995.31	4184.96	3303.74		5721.68	4162.5	3931.65	4517.8	4709.93	4686.76	2279.18		5008.95	6832.61	4516.17	4125.31	4816.61		5052.69	4899.77	8321.76	4491.55		4918	2625.91	5272.92	1580.31	3697.24		4834.7	4660.19	5697.97	4552.98	3780.5	4176.03	4311.64		3861.15	4117.06	4834
P30085;P30085-3	KCY-3_HUMAN;KCY_HUMAN	CMPK1	UMP-CMP kinase	6	3212.4	5360.12		5010.9	2920.98	3657.06	3842.21	4122.72		1391.62	5903.53	4351.57	3698.68	4970.16	4613.2	9485.72		5935.44	3595.52	5227.85	2484.64	5495.58		4531.84	4449.62	7230.29	2224.41		8229.98	6295.15	5600.07	5809.19	4176.24		3561.08	6092.39	3702.37	3187.05	5014.57	5507.81	4682.74		4893.11	3867.53	3263.62
P30086	PEBP1_HUMAN	PEBP1	Phosphatidylethanolamine-binding protein 1	5	17274.7	28577.5		18070.6	20214.6	19055.8	18453.5	18130.7		3861.23	19194.9	16688.3	13791.8	21737.5	22227.9	26957.1		20325.9	15506.8	18122.3	17515	18536.8		20682	17362.4	15604.1	18355.3	16503.5	14982	18024	16871.3	19540.9	16915	31557.1	16663.2	14257.4	13861.9	20861	16636.7	15298.9	16621.6	32599.6	17475.8	16079.1	14582.7
P30101	PDIA3_HUMAN	PDIA3	Protein disulfide-isomerase A3	22	14238.8	11540.5		13378.9	13847.2	12810.7	14738.9	12605.9		40534.1	12254.5	11834.2	18021.5	11718.5	16695.1	11796.6		18892.8	12922.8	17176	11390.4	12416.2		11052.6	13719.7	12908	10266.8	12574.6	17112	19421.6	15696.3	21172.1	13546.7		13826.4	13207.8	15843.8	18568.1	18639.3	15125.9	20982.4		14783.9	13838.1	10679.2
P30153	2AAA_HUMAN	PPP2R1A	Serine/threonine-protein phosphatase 2A 65 kDa regulatory subunit A alpha isoform	16	5649.63	5647.42		4724.65	4401.77	6276.03	4095.66	5568.53		3106.39	3630.25	2166.23	4184.72	5758.98	3930.52	5468.26		4058.51		4583.43	6271.33	5339.49		1125.82	5175.29	4573.1	2726.92		4678.91	3439.69	4723.45	4664.32	4828.4		4569.3	4149.05	3762.09	4410.06	4676.41	4711.34	5107.58		5431.65	3701.94	5342.42
P30154;P30154-5;P30154-2;P30154-4	2AAB-2_HUMAN;2AAB-4_HUMAN;2AAB-5_HUMAN;2AAB_HUMAN	PPP2R1B	Serine/threonine-protein phosphatase 2A 65 kDa regulatory subunit A beta isoform	1																														808.403	878.521						594.652		423.853	568.36			1088.59	561.362
P30260;P30260-2	CDC27-2_HUMAN;CDC27_HUMAN	CDC27	Cell division cycle protein 27 homolog	2	1022.67			983.368		269.449												1284.9											637.698	605.018									569.036				588.564	918.844	474.741
P30405	PPIF_HUMAN	PPIF	Peptidyl-prolyl cis-trans isomerase F, mitochondrial	1							2696.01	1375.89		1848.51																							1591.18					2947.41	2513.23	1411.41	2367.69			3048.23	2402.37
P30419	NMT1_HUMAN	NMT1	Glycylpeptide N-tetradecanoyltransferase 1	5	2219.4	1707.66		1813.1	1626.5	2326.23	2168.37	3910.02		423.056	1711.25	1459.07	1095.36	1218.12	1887.85	2883.99		1991.84		1052.9		1411.63							2966.71	966.23	1576.23	1946.57	1812.22		2027.38	1594.14	1503.14	1587.92	1744.93	1825.42	2025.26		1322.43	1815.69	1752.22
P30508	1C12_HUMAN	HLA-C	Isoform of Q95604, HLA class I histocompatibility antigen, Cw-12 alpha chain	7	5361.06	2455.82		6151.57	3832.15	2030.72	1609.28	4077.52		13169.2	3430.02	4470.47	5702.52	3982.66	3362.64	1428.94		4345.13	5581.76	5319.56	11704.4	2725.99		4074.76	3683.41	3539.96	2652.42		1446.16	3099.29	6328.49	4370.89	4297.57		4439.57	4159.48	7642.89	6720.89	1712.29	2862.91	3283.32		5125.83	3849.51	2949.78
P30519;P30519-2	HMOX2-2_HUMAN;HMOX2_HUMAN	HMOX2	Heme oxygenase 2	2	374.097			564.171	725.233	567.739		505.08		2032.64			716.256		456.969	775.713		784.589		840.467										603.92	597.138	594.824	712.031		615.126		453.379	396.845	646.389	642.206	579.571			949.632	416.68
P30520	PURA2_HUMAN	ADSS	Adenylosuccinate synthetase isozyme 2	5	1430.03	2714.18		2237.98	1443.2	1922.67	1438.06	1561.67		411.139	2075.01	1211.23	1272.9	1478.8	2161.79	3332.66		1582.53		2009.43		2073.26		1225.26		3551.37	4481.82		1124.51	1978.68	1281.57	1619.01	1860.05		1030.52	1588.88	1587.71	1191.17	1317.91	1355.99	2199.78		1389.53	1738.42	1239.11
P30536	TSPO_HUMAN	TSPO	Translocator protein	1	1614.41	1110.91		2141.13	2166.65	2505.68	2817.84			3685.89	1773.99		2438.84	2581.17						1137.98									1598.01	3873.3	5326.32	1120.86	2288.4		2251.54	2060.07		3037.91	2363.54	2892.06	3395.56		1855.45	3233.07	2119.94
P30566	PUR8_HUMAN	ADSL	Adenylosuccinate lyase	6	1135.35	1618.51		1053.41	1470.62	1316.71	1503.69	913.422			1226.51		1038.37	841.136	1090.16	1045.75		935.034		816.256								1548.84	817.208	767.585	1199.1	752.587	908.731		970.804	1032.91	1005.07	1249.32	825.462	869.543	819.689		972.115	762.521	759.918
P30622;P30622-1;P30622-2	CLIP1-1_HUMAN;CLIP1-2_HUMAN;CLIP1_HUMAN	CLIP1	CAP-Gly domain-containing linker protein 1	3	333.109	501.968				331.834	272.938			390.545	367.606		387.41		429.897			448.091		446.554									180.874		247.64					894.245	268.03		255.215	371.65	411.432			477.347	450.957
P30626;P30626-2;P30626-3	SORCN-2_HUMAN;SORCN-3_HUMAN;SORCN_HUMAN	SRI	Sorcin	6	8278.45	4137.27		4930.25	3496.32	3946.11	5004.56	2752.6		749.666	5696.86	7288.62	4371.23	5067.87	5913.09	2413.58		3094.33		4344.88		7717.73		3273.71	4031.73	3451.11	3435.03		5067.2	3026.33	3679.79	5111.73	3367.59		3059.51	5449.66	3303.79	2150.03	2875.17	3439.15	3908.9		5052.45	6603.5	4013.71
P30740	ILEU_HUMAN	SERPINB1	Leukocyte elastase inhibitor	12	3888.87	4254.77		3699.57	3774.27	2771.58	3113.42	2766.32		3862.51	3962.71	3288.24	3693.2	4079.09	3980.21	2885.3		3731.27	3156.44	4590.69	3587.46	3284.65		3036.73	4986.98	4497.17	2767.48	2326.86	3319.75	6436.93	2856.5	5047.09	3465.38		3124.93	3148.06	2722.66	3932.32	3006.94	5217.2	1973.63		4631.07	3436.7	4051.24
P30825	CTR1_HUMAN	SLC7A1	High affinity cationic amino acid transporter 1	2	1068.1			1370.78	1417.04		1167.73			1604.4	1746.75			1508.73	774.842			1262.6		1028.18									1181.01	1406.1	1517.49		1100.07		802.867	1254.76		865.462	967.126	1401.21	714.772		1132.02	1358.65	1393.82
P30837	AL1B1_HUMAN	ALDH1B1	Aldehyde dehydrogenase X, mitochondrial	1	583.101																													506.91	647.55				392.507		633.831	527.401		590.637	799.761
P30838	AL3A1_HUMAN	ALDH3A1	Aldehyde dehydrogenase, dimeric NADP-preferring	4		540.464																		842.72											404.473		771.309		460.397		527.744	1434.73		630.977
P30876	RPB2_HUMAN	POLR2B	DNA-directed RNA polymerase II subunit RPB2	10	13434.8	19307.3		15075.9	15751.8	15479.8	12976.2	22207		17370.4	13796.3	17522.9	13137.6	19029.3	16971.7			19391.4		15304.3		20250.9			21792.8	3132.35			17234.2	18002.7	11425.9	13013	8477.54		10788	11978.5	12148.4	11795	15805.8	15002	14094		16205.3	16106.7	13254.5
P31040	SDHA_HUMAN	SDHA	Succinate dehydrogenase [ubiquinone] flavoprotein subunit, mitochondrial	8	7590.41	1987.98		12313.1	10753.2	9275.74	6776.89	2489.42		3722.22	5494.41	6038.92	7209.43	8119.38	6996.64			6287.43	6659.95	7478.26	5271.95	6003.09		6971.69	5743.34	7268.96	7336.71	1862.47	4620.54	4245.41	6493.7	4304.25	8313		7654.17	7847.16	7679.81	6469.31	5679.42	5209.24	6812.63		9472.53	9749.2	7868.95
P31146	COR1A_HUMAN	CORO1A	Coronin-1A	2
P31150	GDIA_HUMAN	GDI1	Rab GDP dissociation inhibitor alpha	6	660.254	1239.59		607.008	766.851	1803.12	902.814				1002.6	1506.74	1060.92	982.695	664.618			1403.78		1065.25						987.218			877.463	813.665	961.098	909.432	966.827		923.726	1453.78	1336.77	812.232	917.11	1150.35	983.046		1124.11	986.259	703.346
P31153	METK2_HUMAN	MAT2A	S-adenosylmethionine synthase isoform type-2	7	5739.19	2361.61		5082.77	3941.89	4033.71	2911.07	2545.73		2553.71	3954.38	3210.34	4587.35	3649.54	4016.07	2807.41		2232.09	4097.95	4173.5	4466.37	5718.52		3233.75	3238.4	2382.2	1936.98	4838.52	5119.45	5287.44	4110.04	5057.35	4481.91		3356.66	5985.17	4473.62	3939.3	4632.85	4397.47	5162.83		5447.85	4362.82	4803.41
P31327;P31327-3	CPSM-3_HUMAN;CPSM_HUMAN	CPS1	Carbamoyl-phosphate synthase [ammonia], mitochondrial	30	71053	36591.6	47606.7	67771.9	80794	98455.6	60362.6	51309.9		113722	64039.4	57918.1	99672.7	83771.8	87497.4	18392.3		88883.5	67541.5	76177.3	46604.3	73882.1		55058.5	66390.2	47729.1	49501.7	33231.2	69437.4	58620	69224.2	56476.6	76889		83186.1	52278.8	82755.7	80200.6	58884.7	95486.9	65982.9		72012.9	66558.1	87885.1
P31350;P31350-2	RIR2-2_HUMAN;RIR2_HUMAN	RRM2	Ribonucleoside-diphosphate reductase subunit M2	9	2945.05	1472.49		6962.52	2147.11	2053.35	2007.19	1723.9			2289.63	3177.14	1176.76	2319.06	1703.99	1429.7			7687.7	2249.4	2674.99			6591.76	2467.17			2875.97	8413.52		6643.54		3064.48		3965.81	4215.08	6097.56	1361.23	12131.8	636.455	3001.02			2574.85	3962.8
P31483	TIA1_HUMAN	TIA1	Nucleolysin TIA-1 isoform p40	3	2461.8	2385.24		2293.58	3111.78	2499.57	1615.52	2123.67		2486.01	2186.12		2396.38	1917.95	2673.68			3015.43	1714.94			1079.55			2425.68				2030.83		1921.8	3093.24	2049.36		1694.22	2791.45	3370.9	1888.41	2069.08	1605.1	2032.78		1805.38	2773.62	1424.77
P31689;P31689-2	DNJA1-2_HUMAN;DNJA1_HUMAN	DNAJA1	DnaJ homolog subfamily A member 1	4	966			1174.93		624.663	898.291				775.124		1326.25	749.613	986.801					1281.45									738.818	1142.95	648.682	911.165	1028.2		908.466	1103.93	922.871	1080.64	646.044	894.596	1094.42		1100.26	890.378	897.986
P31930	QCR1_HUMAN	UQCRC1	Cytochrome b-c1 complex subunit 1, mitochondrial	5	5273.42	2070.25		5355.51	5860.96	5203.12	2501.13	2744.79		7114.57	3845.95	4284.71	4769.84	5050.21	5820.26			5213.73	8206.7	5206.64	5415.81	2792.5		5873.91	5472.93	2995.96	3402.49		4017.84	3632.34	5548.61	3513.55	4404.28		5456.95	3870.12	4879.45	5243.16	4258.99	3369.94	5283.38		5414.1	6005.63	5364.71
P31937	3HIDH_HUMAN	HIBADH	3-hydroxyisobutyrate dehydrogenase, mitochondrial	6	978.081	334.249		1018.44	1198.3	1277.15	921.502			1914.85	1094.95		1248.15	1156.23	1072.79			1016.74		1265.87									1128.65	984.76	867.632	590.794	912.269		830.926	826.028	595.751	1059.87	594.894	1407.57	957.725		821.281	689.503	1133.84
P31939;P31939-2	PUR9-2_HUMAN;PUR9_HUMAN	ATIC	Bifunctional purine biosynthesis protein PURH	17	6529.39	7008.36		4626.68	5344.7	7564.6	6862.11	6342.24		1732.37	6033.22	4973.81	4931.14	5954.93	5829.78	6658.75		5443.46	4364.97	5625.57	5495.07	5738.3		5557.24	5028.56	4952.41	5170	3301.65	5765.94	7164	7372.63	10952.6	9312.11		6060.25	5819.86	5600.99	6663.76	4798.73	6792.43	6501.88		6364.78	6500.2	6233.68
P31942;P31942-2;P31942-3	HNRH3-2_HUMAN;HNRH3-3_HUMAN;HNRH3_HUMAN	HNRNPH3	Heterogeneous nuclear ribonucleoprotein H3	6	8916.19	5755.19		9001.65	9793.28	9772.55	8014.97	11237.4		9142.43	8411.19	7617.42	8423.5	9370.66	8989.91	10566.6		9840.23	9315.05	9053.72	8305.06	7407.64		8416.58	5431.28	6108.39	10471.4	3971.83	8949.8	9479.62	8983.02	6532.97	9453.77		8966.34	8718.96	10004.9	8296.89	8937.24	8212.15	7032.79		7200.4	9828.54	9774.18
P31943	HNRH1_HUMAN	HNRNPH1	Heterogeneous nuclear ribonucleoprotein H	9	27016.2	13239.4		25402.7	29182.2	25864.7	30028.8	14812.7		22189.1	24617.1	29136.4	27714.9	26090.3	23683	7960.81		25684.5	23531.3	21091.8	27146.2	26428		26450.7	28363.6	25400.8	24798.3	11272	24995.1	26728.5	24741.6	24786.3	25357.7		28549.3	25895.4	25071.3	21807.2	27191	27904.6	27753		26120.6	30598	28981.4
P31946;P31946-2	1433B-2_HUMAN;1433B_HUMAN	YWHAB	14-3-3 protein beta/alpha	5	13008.2	20715.8		12569.9	17340.4	17375.7	18295.7	14434		7073.16	17580.1	6719.78	20232.8	15211.1	17574.6	10219.1		18555.8		15931.9	11002.4	12812.1		13079.1	14652.8	10494	11702.1	7813.67	10294.9	11827.3	13751.8	13074.7	15942.3		18097	9551.35	12151.5	11786.5	12853.2	14055.9	13166.8		13691.2	14620.6	15834.2
P31947;P31947-2	1433S-2_HUMAN;1433S_HUMAN	SFN	14-3-3 protein sigma	7	37532.7	39528.7		37782.5	42829.6	46769.6	34837.5	24522.9		18795.9	40586	19370.2	42641.8	42538.8	30182.6	26701.4		45078.4	17955.9	46856.8	26568.5	25416.8		20918.4	22262.6	13109.7	10026	14056.7	45284.2	38472.5	38644	45137.8	47297.4		43117.1	49232.5	41702.1	37733.6	38687.3	33734.7	40745.2	46022.8	42062.2	36849.7	39589.5
P31948;P31948-2	STIP1-2_HUMAN;STIP1_HUMAN	STIP1	Stress-induced-phosphoprotein 1	15	8743.3	12355.3		7343.19	10393.9	9976.63	13758.6	12001.5		4150.12	9784.11	7494.88	8530.54	10096	10418.5	7190.95		9080.22	5416.26	7475.41	8509.22	7950.78		8702.18	7194.14	7527.31	11464.8	7273.61	10181.6	10405.8	9777.47	9140.94	10838.9		10328.9	9589.89	8131.01	10111.8	11666	8978.82	10024.5		9061.04	9446.05	10088.4
P31949	S10AB_HUMAN	S100A11	Protein S100-A11	3	32508	33886.4		38421.8	30316.2	28515.8	26982.1	16701.7		19082.4	33591.3	44610	32866	33148.9	31281.9	29377.5		39451.8	43808.2	43567.2	50801.7	39040.5		46535.7	51963.4	45027.5	32807.7	39100.6	29675.8	26711.5	35210.4	52594.2	20345.3		36222.8	30140.7	33916.5	30649.4	28383.6	42668.6	23018.2		37274.8	27339.2	37809.3
P32004;P32004-2;P32004-3	L1CAM-2_HUMAN;L1CAM-3_HUMAN;L1CAM_HUMAN	L1CAM	Neural cell adhesion molecule L1	1				978.619		421.296	528.816						2105.19																		388.067				628.609		869.475		344.022	386.407			510.037	250.831	345.012
P32119	PRDX2_HUMAN	PRDX2	Peroxiredoxin-2	8	16735.3	6691.68		19363.3	20166.6	10334.1	11514.2	9544.06		12671.5	14679.7	14173.4	17933.4	15418	15506.8	6977.44		5813.93	12479.8	23541.3	15340.5	18514.4		6315.72	7992.73	9777.24	3256.88	3598.99	17546.9	28027.9	15997.5	37235.2	19170.8		17195.7	17281	21528.3	21560.9	25131.2	18825.2	17799.2	21330.8	27053	18006.6	18814.6
P32321;P32321-2	DCTD-2_HUMAN;DCTD_HUMAN	DCTD	Deoxycytidylate deaminase	1																															332.607										378.906				244.453
P32322;P32322-3	P5CR1-3_HUMAN;P5CR1_HUMAN	PYCR1	Pyrroline-5-carboxylate reductase 1, mitochondrial	5	1822.47	799.184		1158.9	1149.3	2181.39	798.415			589.042	1016.45		6371.44	2756.84	1747.86			712.447		1983.15	4877.5	2615.38			707.231	946.075			1012.55	2226.53	1094.59	1055.23	1635.43		1345.35	1735.67	933.497	1908.67	612.795	1096.33	1267.33		2928.98	1800.76	1534.86
P32456	GBP2_HUMAN	GBP2	Guanylate-binding protein 2	1																															515.483						627.063	664.405
P32969	RL9_HUMAN	RPL9P9	60S ribosomal protein L9	6	5814.15	14836.6		6351.69	15560.3	13411.5	16509.7	13965.6		13619.4	8673.97	5588.13	12937.2	14279	14804	7683.8		10495.1	4482.25	13664	12247	11627.5		14354.8	7580.42	9311.39	14463.6	9331.65	23632.7	8727.68	5961.84	12523.9	11470		19344.4	3648.74	16086.2	13704.7	16175	12802.5	18045.8		14668.1	18427.9	17724.7
P33121;P33121-3;P33121-2	ACSL1-2_HUMAN;ACSL1-3_HUMAN;ACSL1_HUMAN	ACSL1	Long-chain-fatty-acid--CoA ligase 1	1	372.362					456.033				693.643		421.982										550.735									384.112					298.418	917.127	392.386	560.777	314.271	373.539		356.214	690.001
P33176	KINH_HUMAN	KIF5B	Kinesin-1 heavy chain	14	1331.32	1623.43		1024.93	1293.26	1684.25	1593.77	1241.49		1193.51	1452.05		1280.8	1222.53	1316.05	1097.67		2563.75		1479.38		2509.06			2818.43				1347.45	1873.54	1106.1	1271.58	1247.06		1158.77	1446.89	742.785	1300.16	1419.01	1220.72	1109.12		1212.07	1017.44	897.804
P33240;P33240-2	CSTF2-2_HUMAN;CSTF2_HUMAN	CSTF2	Cleavage stimulation factor subunit 2	7	2395.86	2488.48		1660.07	1742.81	1406.61	1632.47	2981.51		1776.45	2304.15	1692.82	2498.75	1654.8	2066.63	3868.53		2614.01	2882.49	1751.84	2461.57	2032.17		2807.06	1452.61				2288.6	1986.21	1893.86	1603.16	1892.6		1564.58	2280.74	1144.02	1843.35	1376.06	2049.67	1934.69		1514.73	1318.41	2214.37
P33316	DUT_HUMAN	DUT	Deoxyuridine 5'-triphosphate nucleotidohydrolase, mitochondrial	5	3027.08	2355.51		6476.62	5130.1	3315.35	5137.48	5673.2		2764.25	5603.51	4339.17	3245.11	5798.89	3836.43	4454.28		3421.61	5008.51	4108.5	1434.95	5494.09		5320.52	4143.06	1510.27	1583.05		7565.57	3582.6	8117.44	2709.29	6441.41		4921.48	5791.94	8365.03	7891.7	7966.31	5999.75	6067.09		3567.98	6065.65	4737.57
P33527;P33527-2;P33527-4;P33527-6;P33527-9;P33527-3;P33527-5;P33527-7;P33527-8	MRP1-2_HUMAN;MRP1-3_HUMAN;MRP1-4_HUMAN;MRP1-5_HUMAN;MRP1-6_HUMAN;MRP1-7_HUMAN;MRP1-8_HUMAN;MRP1-9_HUMAN;MRP1_HUMAN	ABCC1	Multidrug resistance-associated protein 1	2	245.316				268.42		317.01			488.552	366.287	153.448	431.374	488.837	518.334					337.826		182.076				767.323	438.035				338.061	420.98	431.682		345.001	462.1	582.818	241.142	392.228				178.607		353.843
P33991	MCM4_HUMAN	MCM4	DNA replication licensing factor MCM4	18	2633.59	1538.07		3798.53	3928.56	2545.18	2109.56	2429.96		2963.38	3125.93	3720.31	3160.91	3013.98	2780.81	3170.9		2761.6	3103.26	3697.74	4395.7	5285.24		3226.84	2163.27	2661.66	2908.37		3193.07	3001.89	2681.75	3864.84	3126.66		1923.3	2547.2	3373.06	3473.52	5140.74	4580.32	2586.33		4047.02	3936.83	2558.77
P33992	MCM5_HUMAN	MCM5	DNA replication licensing factor MCM5	21	4292.66	1981.28		5836.9	5093.78	2851.17	2661.94	2526.96		4816.51	4453.51	6567.11	5081.48	4373.44	4338.6			5631.36	8018.13	7331	7152.99	11248.5		8327.73	6000.6	3019.3			5353.18	5252.32	4862.68	6733.28	4008.72		2593.65	4411.89	5500.41	5283.14	7928.17	7868.51	3771.23		6311.59	6366.24	4160.5
P33993	MCM7_HUMAN	MCM7	DNA replication licensing factor MCM7	21	3437.59	1866.22		3695.07	4478.69	2598.86	2747.73	3405.48		2745.79	2657.52	4210.94	2834.59	3183.55	3016.53	2692.27		4552.47	6685.69	4318.34	5533.33	6859.69		4431.32	3904.45	3045.42	2750.17		3809.94	3954.88	3368.63	4562.6	2950.05		1604.2	3591.36	4381.15	3947.36	5951.56	5742.78	2699.93		4227.5	4515.77	3033.83
P34896;P34896-2	GLYC-2_HUMAN;GLYC_HUMAN	SHMT1	Serine hydroxymethyltransferase, cytosolic	4	2983.91	2271.79		3325.58	3410.65	2248.27	2229.97	3442.71		4314.11	2971.43		3827.7	3132.77	3073.58	1326.25		2672.65		2398.03		4954.43							2762.02	3346.84	4053.23	4048.92	2363.38		2687.79	3712.64	3232.92	3623.44	2475.49	2423.45	2462.46		3170.83	3133.2	1537.1
P34897;P34897-3	GLYM-3_HUMAN;GLYM_HUMAN	SHMT2	Serine hydroxymethyltransferase, mitochondrial	15	14949.5	4730.73		15274.2	10519.6	9618.24	9249.13	9501.4		11843.1	9281.28	8424.09	11136.6	16224.7	11001	2492.12		9971.06	15295.8	9921.12	11974.4	10304.7		11801	9549.19	7438.3	7708.74	8441.1	13923.9	9241.38	13992	9228.34	16783.2		13769.8	14738.5	14051.2	19407.6	8950.07	14658.2	11827		14439.1	13074.7	10379.1
P34932	HSP74_HUMAN	HSPA4	Heat shock 70 kDa protein 4	21	3609.36	4598		2917.29	4368.02	3953.18	3193.08	3317.72		2964.15	4081.14	4095.99	4147.67	4050.99	4418.59	4192.64		4612.03	3478.97	3553.25	4164.9	3832.41		4217.51	4074.45	4152.19	4357.5	3871.74	3849.71	3336.08	4302.19	3830.68	3742.74		4042.14	3811.15	3434.38	4594.91	3788.88	4553.89	4267.65		3912.83	4324.85	4350.32
P34949	MPI_HUMAN	MPI	Mannose-6-phosphate isomerase	5	604.137	912.152		935.537	955.667	668.324	385.024					487.485	794.516	411.634	1058.35				1457.24	732.375		1161.93		820.541	727.889			1745.43	1282.57	2253.06	1190.99	1394.8	459.404		889.094	452.541	642.039	743.115	1274.87	1204.22	961.601		1406.68	1181.43	709.12
P35030;P35030-2;P35030-3;P35030-4;P35030-5	TRY3-2_HUMAN;TRY3-3_HUMAN;TRY3-4_HUMAN;TRY3-5_HUMAN;TRY3_HUMAN	PRSS3	Trypsin-3	1	7654.81	45402.6	2415900	15618.1	23771.1	15308.6	14263.1	41628.2	907337	16778.8	15224.9	14956.8	12195.1	12178.8	10784.3	38121.6	702394	28546.7	11359.9	20478	23938.5	19320	7895180	21996.8	15995.3	12785.6	12383.9	22959.6	23140.4	43042.9	26932.8	32218.6	18859.7	1337050	21349.9	22430.6	29030.7	16508.6	32328.2	38444.1	24663.7	699898	29905.4	26074.2	25152.5
P35221;P35221-2	CTNA1-2_HUMAN;CTNA1_HUMAN	CTNNA1	Catenin alpha-1	1	975.857	688.246				473.633				571.979			295.535	273.428						594.822									361.142		451.173		636.933		407.997			806.597	272.651		419.834		302.92	567.222	197.812
P35232	PHB_HUMAN	PHB	Prohibitin	16	7680.45			7794.5	7775.11	8040.08	7557.88	714.485		13888.6	6597.39	6564.07	9123.47	7520.66	7312.46			1954.91	6888.48	8048.77	6095.2	6910.16		6262.82	8664.71	2740.02	4178.43		6242.71	6252.86	8143.23	5360.51	8657.52		9255.16	7864.16	7321.17	10810.1	7383.63	8970.08	7188.68		8494.82	7220.9	9680.89
P35237	SPB6_HUMAN	SERPINB6	Serpin B6	1																																			125.054
P35241;P35241-5	RADI-5_HUMAN;RADI_HUMAN	RDX	Radixin	11	2907.12	4531.42		4786.48	5188.39	4332.84	3464.76	4873.72		2827.12	3978.73	2883.86	3783.22	4152.13	5105.48			3307.14	5482.94	5791.57		7890.84				4412.41		3628.75	3322.7	5728.68	4877.56	3119.61	2710.89		5104.01	3590.04	4132.65	3158.34	5120.17	5111.11	2190.82		4576.8	3565.28	2553.76
P35244	RFA3_HUMAN	RPA3	Replication protein A 14 kDa subunit	1	3531.65	1376.74		4321.08	2993.97	2490.58	3403.36	1402.21		1128.32	2214.96	3006.71	3492.28	3070.2	2651.64			1097.44		5139.27				3297.27					2339.23	2691.85	3505.18	3164.76	2899.42		1927.67	3290.74	3117.89	2476.48	4063.03	4386.5	2752.22		2533.92	3233.08	2938.28
P35249	RFC4_HUMAN	RFC4	Replication factor C subunit 4	7	1938.82			2102.64	1827.1	1769.03	1173.33	1088.57		782.793	1261.13		1644.41	1251.76	1455.15			1851.46	2920.1	1828.94									2157.4	1456.04	1715.86	1091.87	1795.36		1919.77	1540.16	1630.06	1945.44	1646.45	1889.16	1253.69		1345.12	1832.48	1514.92
P35250	RFC2_HUMAN	RFC2	Replication factor C subunit 2	3	939.937	507.343		1420.81	1152.94	902.109	599.327			415.697	735.033		618.669	733.492	744.549			780.652		1070.36							632.708		1392.94	697.028	922.706	620.691	1056.43		734.113	880.477	1274.09	885.4	1404.73	883.445	822.782		896.057	1347	992.941
P35251;P35251-2	RFC1-2_HUMAN;RFC1_HUMAN	RFC1	Replication factor C subunit 1	3	447.645	544.961		847.087	533.862	453.241	523.395	566.661			260.525	533.358	464.515	775.495						1511.06										535.525	450.732		702.282			505.109		478.873	530.351	481.654				312.138	376.132
P35268	RL22_HUMAN	RPL22	60S ribosomal protein L22	5	24625.6	27183.4		25332.8	24142.8	22523.1	28183.2	26679.1		21049.6	26842.7	19321.3	23035.1	22658.9	27550.7	11496.2		21969.2	25613.9	25366.2	21150.5	23322.4		22860.9	27581.8	23433.1	24171.6	23342.4	34225.1	28355.4	25515.6	23238.3	19820.4		25527.7	32608	25349	22690.2	28111.7	27628.3	25904.6	9161.64	25085.2	25950.9	27666.4
P35270	SPRE_HUMAN	SPR	Sepiapterin reductase	6	1486.23	880.232		1884.64	951.787	2548.92	2302.62	2195.33		848.364	1044.74	1370.92	1509.89	1217.7	1767.83	1265.44		987.395	1862.75	1163.92	1113.69	2777.86		1022.14	1674.87	1226.8	1521.18	1934.89	1438.45	940.789	862.565	947.238	731.449		967.778	680.161	1179.27	1342.3	929.955	1099.7	1240.46		1997.6	804.921	1113.41
P35354	PGH2_HUMAN	PTGS2	Prostaglandin G/H synthase 2	1																															568.16					619.47
P35453	HXD13_HUMAN	HOXD13	Homeobox protein Hox-D13	1		2998.8	64109.4	2138.57	2708.4		1718.82	2227.63		1018.15																			2642.5	4225.24				117641	1838.71		3659.76		3022.57				3926.46		2686.65
P35527	K1C9_HUMAN	KRT9	Keratin, type I cytoskeletal 9	16	24341	35004.3	402951	31268	29260	24684.8	26728.3	38549.2	1856720	25503.8	27165.3	23603.4	24339.5	33738.3	22475.7	67724	1105960	42794.4	31684.7	32639.4	26464.4	37246.1		29329.1	22148.6	14200.4	25630.5	36409.7	76688.5	112195	63125.3	74729	68903.4	2224980	51295.7	88500.3	82940.2	43828.9	71516.2	92521.6	62700	1766250	83618.4	72830.4	59448.9
P35573	GDE_HUMAN	AGL	Glycogen debranching enzyme	10	857.13	994.597		867.299	1054.42	618.799	710.627			891.286	953.248		976.051	732.228	1060.91			1628.44		1084.14	4063.25			1528.52	2405.76	1012.83			1202.79	1190.42	927.826	1371.54	559.314		854.943	665.994	877.26	511.542	1414.21	1069.39	613.492		1326.63	1265.43	1077.22
P35579	MYH9_HUMAN	MYH9	Myosin-9	44	4719.55	3260.26		3784.75	3836.67	4572.15	4139.14	4201.75		5927.83	5116	4160.45	4048.34	3640.5	2201.32			3660	4348.94	4234.21	5867.47	4630.5		5134.86	4249.38	4761.4	5366.36	8078.61	4402.66	3958.29	5361.63	4615.68	6856.84		4804.03	5037.32	4300.05	3447.23	4419	4331.88	4391.56		3336.72	3055.81	3536.31
P35580;P35580-3;P35580-2;P35580-4;P35580-5	MYH10-2_HUMAN;MYH10-3_HUMAN;MYH10-4_HUMAN;MYH10-5_HUMAN;MYH10_HUMAN	MYH10	Myosin-10	3	935.55			650.168	993.88	510.868	958.672				707.76		764.523							910.811									164.598	941.316	388.24		449.523		545.662	464.138	582.432	302.905		683.398	523.399		446.223	836.485	352.443
P35606;P35606-2	COPB2-2_HUMAN;COPB2_HUMAN	COPB2	Coatomer subunit beta'	11	2131.73	2155.99		2219.61	2183.76	2405.34	3165.24	2601.86		1709.01	2393.52		2419.4	1908.21	2605.3			2003.66		2358.64	6709.93	3089.91			2230.47	2456.41			2000.22	2479.94	2258.64	2554.55	2375.23		2461.25	1863.55	2171.9	2335.69	2098.11	2238.84	2361.08		2302.58	1975.45	2062.25
P35610	SOAT1_HUMAN	SOAT1	Sterol O-acyltransferase 1	4	2699.51	4966.98		2018.43	3924.31	4746.63	5381.22	4149.54		1693.99	5072.43	2741.82	3100.53	3091.9	4864.15			2544.4		1362.93	1400.21	6828.8							4489.77	4551.2	2051.25	4017.26	2628.55		2277.95	4089.76	3798.57	5386.69	5042.12	7266.68	2691.58		5271.56	2386.7	1775.08
P35613;P35613-2	BASI-2_HUMAN;BASI_HUMAN	BSG	Basigin	3	5246.28	2193.73		5768.17	5247.93	5218.4	2926.2	3134.24		5631.81	4327.16	5078.08	8986.17	5880.07	6113.09			3136.36		7279.81		6409.3			6434.7	3931.81			4310.44	9198.11	4787.48	7257.84	4632.69		3512.37	3603.37	3716	2832.16	3918.26	4442.8	3924.99		6951.38	5194.2	3515.95
P35637;P35637-2	FUS-2_HUMAN;FUS_HUMAN	FUS	RNA-binding protein FUS	5	18207.3	12094.2		17241.9	21572.9	16577.5	15399.8	10840.1		23535.5	16463.8	15788.8	19128.1	15368.7	14803.9	3552.23		13340.6	17355.4	15569.4	16308.1	12543.3		14758.3	13027.3	10378.4	13034.4	4763.99	16315.8	18608.2	16765.3	16619.1	20298.4		17221.8	19559.4	19867.6	18069.6	16435.1	16795.6	18600.4		15978.1	19250.3	15296.1
P35658;P35658-2;P35658-5	NU214-2_HUMAN;NU214-5_HUMAN;NU214_HUMAN	NUP214	Nuclear pore complex protein Nup214	11	992.499	1294.85		1075.1	1224.29	1296.03	951.708	1355.33		934.621	1451.86	552.15	1139.24	1602.15	1072.62	1186.92		1014.51		1300						1169.92			1238.87	1574.26	1264.64	1319.77	1121.54		1040.84	1415.05	1412.04	921.519	1081.24	1314.06	841.076		981.729	1190.65	1053.02
P35659	DEK_HUMAN	DEK	Protein DEK	11	5547.17	3415.47		6756.94	7040.17	5767.07	6467.23	4182.25		5714.31	5983.52	6908.36	5900.4	5680.66	6335.68	3951.92		5166.51	5739.12	5351.41	9392.21	7393.25		4517.34	6353.79	6437.2	5875.27	12613.2	6277.8	5334.71	5629.14	5911.4	6109.47		5791.21	5410.19	5236.59	5376.12	6174.35	5421.99	5344.93		5650.63	6315.37	5436.26
P35754	GLRX1_HUMAN	GLRX	Glutaredoxin-1	1						1060.78														790.33									390.57	824.23		1365.51				530.656		385.92	284.933	1019.89			490.262	204.629	768.225
P35908	K22E_HUMAN	KRT2	Keratin, type II cytoskeletal 2 epidermal	27	13716.2	22480	225348	20773.3	22945.9	17149.1	19097.9	24792.1	928174	16606.8	17600.3	16990.7	18367.9	24024.4	15991.7	39370.5	743298	31211.8	19052.7	19434.4	15781.5	25010.1	3749830	16071.8	14345.2	9196.67	13174.9	18244.8	46885.2	76514.6	49869.5	54172.2	50749.3	1429610	39265.1	48171.8	48470.7	35959.2	56466.6	62621.6	54407.4	1171960	63290.1	55107.2	43105.5
P35914	HMGCL_HUMAN	HMGCL	Hydroxymethylglutaryl-CoA lyase, mitochondrial	1	857.774			964.037						346.821			401.504		426.511											596.366			330.486	398.516		522.225	1093.11		577.745			349.802		418.297			632.987	357.149	419.653
P35998	PRS7_HUMAN	PSMC2	26S proteasome regulatory subunit 7	14	2554.35	2132.64		2517.02	2512.12	2577.63	2368.04	1674.42		2210.87	2606.15	4243.83	2564.57	2827.36	2657.61	1503.62		2064.78	2103.08	2856.15	3762.89	6144.97			3086.67	4026.42	3111.91	6804.87	2671.31	2643.66	2323.37	2512.74	2951.37		2609.66	2848.35	2879.99	2529.2	2734.52	2629.39	2734.66		2355.4	2429.47	2812.3
P36404	ARL2_HUMAN	ARL2	ADP-ribosylation factor-like protein 2	4	1413.46	1327.85		768.527	960.345	1028.22	956.02	889.141			743.478		1635.67	1373.13	1349.83			1375.5		1199.09						2732.59			829.925	890.286	671.036	824.135	1365.8		831.927	924.62	967.584	1356.96	816.171	734.826	1547.46		851.598	1323.11	1344.41
P36405	ARL3_HUMAN	ARL3	ADP-ribosylation factor-like protein 3	2	2080.04	2088.22		1996.17	1570.83	1439.08	1003.76	2398.13			1537.63	2977.42	1413.23	1305.77	1562.93	4634.76		1967.28		1564.29		1798.32							1705.63	1912.99	1035.24	856.029	2145.44		1055.19	1409.65	1549.12	1268.2	1427.23	1639.63	1010.51		1311.34	1534.91	1131.31
P36406;P36406-2;P36406-3	TRI23-2_HUMAN;TRI23-3_HUMAN;TRI23_HUMAN	TRIM23	E3 ubiquitin-protein ligase TRIM23	1	1267.07	1236.11		1269.41	1867.5	2624.4	1736.59			2675.88	1499.15	1348.71	1527.02	1452.67	2252.69			2488.66	1069.92	1896.28	1573.63	2062.86							1820.01	1989.79	2100.91	2465.53	1138.29		2312.56	1255.75	2526.65	2366.75	2036.67	1332.42	1627.99		2255.22	1855.37	2693.1
P36507	MP2K2_HUMAN	MAP2K2	Dual specificity mitogen-activated protein kinase kinase 2	2	1082.54	969.441		1051.33	1194.13	960.415	1002.57	981.607			1140.15		1057.75	968.655	1329.64	1269.08		706.071		1667.58						965.582			696.059	300.833	1442.97	1265.7	687.634		935.288	994.371	777.72	838.442	773.567	959.009	860.102		1252.73	961.872	601.326
P36542	ATPG_HUMAN	ATP5F1C	ATP synthase subunit gamma, mitochondrial	8	8163.3	3565.53		10012.6	9000.38	7151.63	7198.69	3648.95		12977.4	7907.51	8192.11	8642.57	7086.5	8816.29			6286.98	6667.66	7125.77	4978.37	6656.14		6796.85	5746.96	5807.7	7086.42	4256.8	8505.87	6284.46	8824.4	5250.29	7195.23		7729.5	7236.23	8702.49	8921.12	7457.09	7242.99	7463.55		7980.56	6809.46	7900.07
P36543	VATE1_HUMAN	ATP6V1E1	V-type proton ATPase subunit E 1	4	1112.14	869.05		497.57	813.133	754.861	780.157	2444.45		481.14	604.439		825.642	516.624	406.711			908.024		934.828									941.557	1118.06	703.545	814.981	908.027		644.073	856.429	1495.86	999.047	815.471	814.018	705.641		627.975	834.852	573.111
P36551	HEM6_HUMAN	CPOX	Oxygen-dependent coproporphyrinogen-III oxidase, mitochondrial	3	759.203			1098.09	605.008					764.37		711.061	1019.02					901.742		908.08						706.921			1435.6		708.031	864.4	770.847		1035.98	1199.61	1024.15	613.808	465.257		613.396		197.794	743.636	489.84
P36578	RL4_HUMAN	RPL4	60S ribosomal protein L4	14	25854.3	29491.5		24011.1	23965.8	22746	32560.9	18643.6		18391.7	30423.2	22245.6	24630.8	30243.4	33290.8	18167.4		28544	16551.3	24811.5	15866.1	25485.3		17525.6	16610.3	18052.2	17957.7	12133.7	29755.9	23905.6	23598.4	22669.6	21203		28938	23318.8	24028.9	21033.4	26464.7	28086.9	27362.1		26572.8	27766.6	28346.1
P36639;P36639-2;P36639-3;P36639-4	8ODP-2_HUMAN;8ODP-3_HUMAN;8ODP-4_HUMAN;8ODP_HUMAN	NUDT1	7,8-dihydro-8-oxoguanine triphosphatase	2	765.717	1020.31		874.77	1099.26	1257.49	1155.07	1351.34			843.568			772.2	824.836					378.214									936.298	569.126	1289.33	812.118	694.798		736.524	1253.19	725.436	456.666	640.835	1060.41	907.941		1032.58	865.344	753.636
P36776;P36776-2	LONM-2_HUMAN;LONM_HUMAN	LONP1	Lon protease homolog, mitochondrial	12	2344.19	910.844		2302.68	1626.23	2279.84	1248.86	1285.25		1684.18	1688.96	1821.96	1854.14	2035.02	2005.27			3397.47	3010.18	1917.53	2257.58	1854.63		2276.69	1901.96	2685.36	2397.57		2352.81	1713.75	1885.16	1844.3	2427.62		2261.16	2019.13	2245.72	2094.46	1856.18	1613.28	1735.67		2414.13	2158.46	1715.28
P36871	PGM1_HUMAN	PGM1	Phosphoglucomutase-1	14	2428.18	3023.17		3235.9	4062.03	2999.69	2967.29	2417.9		716.829	3410.02	4708.98	2992.15	2632.42	3418.6	3648.71		2425.71		4219.16	3033.2	4014.11		2979.8	3681.5	3458.06			3774.46	5596.64	2930.41	4438.06	2308.04		2820.69	2248.46	3125.99	2842.3	5025.45	4289.06	2705.25		5165.53	3147.68	2612.02
P36873;P36873-2	PP1G-2_HUMAN;PP1G_HUMAN	PPP1CC	Serine/threonine-protein phosphatase PP1-gamma catalytic subunit	2	942.519	349.688			454.969	1078.58	1179.49			568.158	796.048				819.145			619.289		464.334	3105.97									1044.33	781.793	712.033	681.049		627.339	1117.35	700.723	1011.19	747.615	1017.25	1211.14		564.07	560.149	906.668
P36915	GNL1_HUMAN	GNL1	Guanine nucleotide-binding protein-like 1	2	972.065	931.159		981.267	1022.45	1240.04	819.774			403.033	563.405		529.485	409.403	887.862			1181.34		882.568									746.086		973.235		1193.35			974.407		621.047		515.46	828.055			868.574
P36952	SPB5_HUMAN	SERPINB5	Serpin B5	6	1321.23	7395.19		3788.06	2403.37	3096.8	1965.07	1677.2		1900.29	2416.76	1977.11	2122.55	3967.21	7078.1	3891.18		5680.05	2262.79	4580.77	5837.74	4907.08		4450.35	2642.51	3258.92	3541.57		3483.56	1987.83	3738.21	3225.31	1809.03		4216.35	2017.89	2606.91	3719.05	2671.18	3825.46	1764.55		4271.31	3782.51	2823.09
P36957;P36957-2	ODO2-2_HUMAN;ODO2_HUMAN	DLST	Dihydrolipoyllysine-residue succinyltransferase component of 2-oxoglutarate dehydrogenase complex, mitochondrial	7	3925.9	4671.26		3337.37	5350.46	3918.46	3042.47	2180.59		4245.75	1976.03		2760.13	8316.67	3649.6	23270.1	424818	3595.97		2721								6942.84	3993.11	4537.14	2523.09	3322.17	4162.07		2649.64	2983.57	2548.51	2393.91	5439.29	4454.57	3437.83	130966	2307.44	1137.35	2718.67
P37108	SRP14_HUMAN	SRP14	Signal recognition particle 14 kDa protein	5	2862.43	2645.86		4007.32	4305.54	4128.2	4361.66	1836.99		2555.97	3304.31	4408.68	3875.55	3637.15	4184.07	20040.3		3459.06	3753.73	3774.27		5018.88		3044.26	1908.1				3161.12	4148.57	3485.69	3843.55	3627.44		3944.59	3176.1	3047.15	3809.35	3603.69	3888.98	3108.34		3645.76	3868.32	2898.84
P37198	NUP62_HUMAN	NUP62	Nuclear pore glycoprotein p62	3		737.357		751.508	1502.36	1204.11	1152.49			925.169	833.326	1651.6	1008.26	916.469	854.882					1363.18	1017.03			877.615	748.973					1260.11	887.195	1367.45	1189.52		949.914	797.525	725.128	931.068	1090.21	1338.86	816.538		1240.69	1364.13	1001.96
P37235	HPCL1_HUMAN	HPCAL1	Hippocalcin-like protein 1	2		739.477			750.718	871.324	631.155			1843.86	1159.41		959.319	655.27						1097.5									873.411	766.457	1026.24		1403.39		1353.47	718.396	605.041	748.766	1821.67	694.43	620.38		934.275		1011.6
P37802;P37802-2	TAGL2-2_HUMAN;TAGL2_HUMAN	TAGLN2	Transgelin-2	9	17205.5	17378.8		20289.4	15904.7	26871.8	20625.5	20377.1		4794.13	17895.2	17197.9	25383.2	15266.7	13427.1	17812.9		18976.5	11936.2	15268.9	13770.1	18425.3		9704.45	9786.87	10313.1	13734.7	13346.1	19351	15101.4	19277.1	12428.6	17028.2		15643.2	16353.5	18683.2	13725.3	19363.3	13850.7	13484.7		17287.4	22179.8	16344.5
P37837	TALDO_HUMAN	TALDO1	Transaldolase	9	7551.42	9906.63		9126.38	9897.77	15716.9	7433.04	6543.21		8653.8	8110.69	7205.44	11664.7	9630.19	8035.53	13575.9		6705.15	4853.66	12381.9	6272.67	7976.52		9482.28	8019.91	6042.69	3949.95	6366.33	9169.54	6713.34	8027.87	9138.73	10206.9		6283.12	9715.88	7492.22	7363.67	8495.76	9357	6383.47		8118.32	7895.5	8999.2
P37840;P37840-2;P37840-3	SYUA-2_HUMAN;SYUA-3_HUMAN;SYUA_HUMAN	SNCA	Alpha-synuclein	1	628.478			234.825											551.831							200.811							652.464										440.177		469.089			367.465
P38117	ETFB_HUMAN	ETFB	Electron transfer flavoprotein subunit beta	12	8074.03	8843.87		7762.48	6883.91	5863.35	6154.4	9995.02		12713.2	6235.59	5344.94	8661.1	7784.31	7423.24	5220.21		10038.1	7933.65	6989	7583.08	6048.73		7428.06	6476.43	7077.15	5866.44	7751.12	10219.9	5702.6	11561.7	5436.68	7101.88		7994.58	7932.77	9127.13	10806	8778.67	8076.83	10357.2		7546.08	6922.79	7933.9
P38159	RBMX_HUMAN	RBMX	RNA-binding motif protein, X chromosome	10	12835.3	15295.8		11706.6	10887.5	11286	16492.7	18456.6		14113.2	14714	11334.3	14840.6	12204.7	15054.9	8349.52		17410.9	12640.3	12959.2	9158.06	11334.1		11801.6	10944.9	10694.6	11372.9	5136.27	14805.3	12379.5	10829.2	10616.8	10575.6		10865.8	16504.8	10716.3	9861.48	13156.7	12595.1	12715		11553	12298.7	13770.7
P38432	COIL_HUMAN	COIL	Coilin	3							422.103	372.757				439.203							669.038												384.456	528.488	249.296		728.044	253.143		361.889	601.156	324.51	617.059			529.273	444.926
P38606;P38606-2	VATA-2_HUMAN;VATA_HUMAN	ATP6V1A	V-type proton ATPase catalytic subunit A	17	3337.66	2184.15		2924.16	2886.99	2585.23	3319.66	4652.06		1179.3	2675.74	2497.23	3535.11	3197.56	3872.65	2123.67		3403.86	930.188	2827.2	964.118	3421.57		3363.2	648.809	3498.04	452.126		2659.81	3658.72	3310.98	2360.87	2425.18		2524.41	3895.47	2798.68	3148.94	2699.88	3313.77	3112.67		3334.47	2710.56	3061.13
P38646	GRP75_HUMAN	HSPA9	Stress-70 protein, mitochondrial	24	29633	17763.6	10284.1	26867.1	21982.7	27608.6	11522.2	48021.8		39290.4	13192.8	18008.1	24245.6	22071.5	20584.2	5791.17		31958.7	12441.5	25493.2	8487.2	16285.7		19062.4	20861.5	11939.1	17450.6	11997.1	26504.5	17099.8	23014.4	15675.9	19529.5		29087.3	29389.3	20102.5	32787.5	14987.8	16371.4	26250.1		22974.6	23801.4	19889
P38919	IF4A3_HUMAN	EIF4A3	Eukaryotic initiation factor 4A-III	15	7105.01	3501.78		8029.04	8045.54	8820.04	8486.37	1743.14		5246.04	9683.46	8555.75	18149.2	9359.12	7994.36	3952.4		5970.91	4377.1	6069.07	4218.6	3774.13		6357.79	6452.96	4271.45	3638.65		7083.56	8202.21	7184.28	7226.9	7877.69		6795.51	7624.76	6491.49	7948.2	7227.47	6387.74	6605.36		5800.82	6890.52	7605.29
P39019	RS19_HUMAN	RPS19	40S ribosomal protein S19	7	20520.8	28190.4		19935.6	16253.2	17776.4	27448.1	25498.3		12567.5	21900.6	12551	19678.2	23898.2	24210.1	16882.9		24167.5	20441.5	21754.9	14602.9	16030.5		14921.5	14940.1	15619.9	16823.5	14551.7	24830.2	17467.7	18840.2	17380.6	18529.2		19090.4	24533.6	20083.9	16636.6	19152.8	20404.1	21250.3		20980.7	21825.6	20459.5
P39023	RL3_HUMAN	RPL3	60S ribosomal protein L3	12	9552.84	23335.7		12238.2	13400.3	12652.9	22274.6	15118.4		12617.4	18470	12764.2	15733.2	17274	19097.1	21413.4		18485.4		13683.2	11364.3	15691.8		9047.73	10995.2	13294.1	13226.4	11222.3	11146.5	13181.4	12211.1	16044.5	15185.8		17952	10097.8	12698.5	12082.9	14340.4	16970.3	16588.6		15803.5	17640.6	19372.8
P39656;P39656-3	OST48-3_HUMAN;OST48_HUMAN	DDOST	Dolichyl-diphosphooligosaccharide--protein glycosyltransferase 48 kDa subunit	8	3917.18	1053.79		2981.87	4028.04	1901.11	2370.58	3121.02		7037.95	3033.11	1965.59	3170.94	2577.2	4220.75			3072.64	1380.41	4264.97		2586.74		2301.23	2770.39	4308.46	1287.8		3335.33	3259.78	3247.51	2971.42	3307.21		2219.12	5114.92	3581.15	2673.78	3385.3	2518.37	1768.26		2173.54	2228.73	1216.66
P39687	AN32A_HUMAN	ANP32A	Acidic leucine-rich nuclear phosphoprotein 32 family member A	7	16211.5	13069.6		15104.1	18585.8	13015.1	18514.4	17193.1		15181.7	16844.6	13962	13645	16402.8	15086.1	14836.9		14824.8	9640.9	14269.6	12819.7	13785		15759.3	10918.8	11179.6	7507.24		23998.9	26233.1	16084	16818.6	13066.6		16540.6	15086.4	16219.7	15738.9	22796.8	12181.6	20330.2		13997.1	17378.8	16048.1
P39748	FEN1_HUMAN	FEN1	Flap endonuclease 1	8	13063.5	10365.4		15969	11898.8	11890.5	10240.3	13142.5		4671.93	14041	12713.1	14391.2	11216.6	10614.7	4649.1		13244.2	15167.8	11668.8	15586.4	11313.7		10775.6	10145.4	7705.3	14637.3	9396.58	17414.8	9421.16	14912.8	10942.3	11273.5		10835.7	14291.4	14928.1	14037.2	19911.8	12903.5	13994		11051.1	12191.6	14190
P40121	CAPG_HUMAN	CAPG	Macrophage-capping protein	6	4494.39	2132		3790.25	2675.04	2784.38	2549.84	3341.96		1593.07	3297.85	1715.68	3357.03	4003.57	2854.25	2521.93		3085.71		4406.02		2348.48		3571.02		2164.27	2083.36		2773.75	2383.57	3274.39	3495.39	2964.48		2291.39	2263.7	2497.04	3311.73	2795.07	2976.45	2287.33		3466.75	2323.04	2757.13
P40222	TXLNA_HUMAN	TXLNA	Alpha-taxilin	4	1147.78	1152.61		1274.35	1314.73	1253.69	1053.16			702.699	1286.1		1308.45	1119.77	1082.78			1458.2		787.009									1741.78	1271.43	1048.62	1015.28	956.553		597.149	986.809	885.893	756.219	1118.55	1216.13	920.716				749.312
P40227	TCPZ_HUMAN	CCT6A	T-complex protein 1 subunit zeta	15	10310.2	9794.07		9211.97	8454.29	10164.3	10487.3	8252.56		6577.31	9280.87	8216.8	9069.98	8863.69	9329.23	6385.83		8623.02	8248.96	8754.33	7989.99	8380.28		7824.97	8485.51	9436.95	7794.27	9285.5	11105.2	8777.81	10334.8	9448.82	8723.67		10404.4	11964.3	8614.14	9347.91	10075.3	9260.53	10307.4		9135.95	9547.53	10141.2
P40261	NNMT_HUMAN	NNMT	Nicotinamide N-methyltransferase	2	1908.42	2595.04		1522.78	1912.46	1891.34	1367.27	1732.24			2707.96		1697.27	2171.54	2112.22	3194.6		2439.4	4540.39	2031.65					4077.94	2700.87			1501.57	945.452	1513.8	2948.58	1899.99		2219.06	1499.79		1836.96	2320.52	1237.09	2211.51		2641.57	1515.68	2197.91
P40429	RL13A_HUMAN	RPL13A	60S ribosomal protein L13a	4	8494.06	28622.8		10515.4	12852.3	12509.5	20013	19317.8		4611.21	12826.4	12491.5	13699.4	19180.8	17776.5	10708.2		20222.6	4912.16	10597.6	5554.6	9883.54		7016.81	8906.22	11578.3	12022.8	15253	7221.3	12705.6	11627.4	13415.8	12794.8		16091.4	7529.56	11047.9	10334.7	13374.5	13894.7	14439.3		15244.5	16661.2	18423.2
P40616;P40616-2	ARL1-2_HUMAN;ARL1_HUMAN	ARL1	ADP-ribosylation factor-like protein 1	4	1967.74	1613.2		2516	1683.16	1503.43	1847.04			2188.38	1588.05	1143.85	1534.05	2116.58	2027.96			2370.03		2394.89		1730.44		2610.96					1698.1	1539.43	1637.6	1774.66	1738.8		1558.48	1777.73	1737.83	2233	1475.4	1389.04	1487.51		2753.18	1829.84	1399.51
P40763;P40763-2;P40763-3	STAT3-2_HUMAN;STAT3-3_HUMAN;STAT3_HUMAN	STAT3	Signal transducer and activator of transcription 3	2																															129.536							221.121
P40855	PEX19_HUMAN	PEX19	Peroxisomal biogenesis factor 19	1	898.328	813.187			635.091	942.511	745.119			388.373				340.025	594.937																	365.621	417.146		585.678	511.301		474.972			287.833		365.617	467.759	424.309
P40925;P40925-3	MDHC-3_HUMAN;MDHC_HUMAN	MDH1	Malate dehydrogenase, cytoplasmic	8	15021.4	19952		15047.9	13708.4	15436.1	16010.3	23422.5		4111.53	14243.5	12594.2	14203	18541.1	19273.2	20534.4		14381.4	13860.2	21242.7	10666.1	13323		12706.9	9606.01	12469.1	13122.2	19212.8	16116.8	15037.4	16779.2	19382.3	17346.7		16789	18752.7	18967.3	14491.2	18314.1	14720	13662.5		19144.1	13577.7	16698.4
P40926	MDHM_HUMAN	MDH2	Malate dehydrogenase, mitochondrial	10	8848.68	946.268		10429.5	8289.13	7617.93	7182.35	1323.78		18522.9	9236.88	8352.81	10132.2	10331.9	8307.74	1116.62		3383.24	6274.12	8056.69	7063.64	9719.64		8097.77	6590.45	1027.39	5203.59	1444.61	8208.09	8858.58	9807.74	6237.84	9575.37		6692.73	8500.71	7071.67	8931.99	8235.87	8248.88	11535.7		10027.6	7025.17	6374.97
P40937;P40937-2	RFC5-2_HUMAN;RFC5_HUMAN	RFC5	Replication factor C subunit 5	6	1736.01	1323.62		1878.99	1926.38	1804.84	1583.59	1756.77		809.212	1564.05	1850.3	1147.68	1202.58	1161.86			1841.25		2179.45	2161.74			1279.56	1086.69	1428.21	2116.49		2135.65	1671.71	2264.45	1501.94	1735.88		1802.47	2121.19	2373.64	1497.5	2081.85	1631.01	1411.68		1466.11	2003.01	1562.15
P40938;P40938-2	RFC3-2_HUMAN;RFC3_HUMAN	RFC3	Replication factor C subunit 3	3	1310.98	697.716		1393.77	1331.31	1115.86	913.321						1031.87	917.817	851.326			942.846		1297.88	3963.28				2477.62				957.133	657.402	2002.04	1277.62	1043.36		1172.22	1212.8	1779.52	1131.39	1560.81	1328.14	1359.31		1037.11	1249.05	1174.07
P40939	ECHA_HUMAN	HADHA	Trifunctional enzyme subunit alpha, mitochondrial	18	4174.25	1660.14		5054.13	4596.57	5556.6	3991.91	2870.95		6883.63	4620.93	4526.87	4796.39	5425.26	4334.75			4034.1	3930.3	4179.47	3905.44	4260.64		5000.29	3209.49	3227.66	3809.59		4001.72	4471.85	5696.43	3232.52	4195.19		4574.77	3863.26	5465.39	4640.93	4927.17	4247.81	4081.68		4614.01	3964.64	4979.02
P41091	IF2G_HUMAN	EIF2S3	Eukaryotic translation initiation factor 2 subunit 3	10	4828.64	3690.21		5504.52	4812.08	4053.01	4445.48	5160.59		3746.3	4563.01	4517.34	5689.83	4905.19	5209.98	2100.87		3776.91	5359.97	4765.23	5865.9	5923.95		5482.71	4408.63	2341.27	4743.85		4678.93	5070.39	4497.74	4614.15	5285.9		5549.48	5962.7	5243.56	5825.3	4170.96	6079.38	4511.47		5079.45	4603.57	4783.65
P41208	CETN2_HUMAN	CETN2	Centrin-2	1		357.343								143.746																				615.001			320.182				157.05	572.526	354.288				663.645		210.727
P41223;P41223-2	BUD31-2_HUMAN;BUD31_HUMAN	BUD31	Protein BUD31 homolog	1	886.087	806.153		788.759	544.572	413.122	626.282				1017.08	801.148	576.266	1647.78	1268.85												1232.45		739.537	993.239	684.828	1251.94	1002.09		956.184	986.292		679.217	1044.95	624.037	1363.5		783.024	2141.68	903.184
P41227;P41227-2	NAA10-2_HUMAN;NAA10_HUMAN	NAA10	N-alpha-acetyltransferase 10	6	903.895	916.137		986.223	1063.8	828.156	1176.5	1260.81		290.392	1294.49		973.322	1321.84	1174.72	1035.88		1012.96		1121.72									1070.75	1678.48	1044.55	944.523	1169.7		619.378	1022.21	1144.47	1277.42	1260.08	1053.84	1087.25		889.878	781.609	992.423
P41236;Q6NXS1	IPP2B_HUMAN;IPP2_HUMAN	PPP1R2;PPP1R2B	Protein phosphatase inhibitor 2	3	1497.39	2453.12		1907.86	1812.77	2234.18	2172.48	1768.27			2523.08		2115.58	2215.76	2614.87	2911.72		2316.84		2914.13									1692.58	2645.16	1685.53	2339.78	878.523		2226.67	2136.62	2721.74	2299.56	2421.03	1451.51	1294.55		2370.65	2272.92	3281.75
P41240	CSK_HUMAN	CSK	Tyrosine-protein kinase CSK	3	450.631	722.916		1438.58	688.544	688.712	685.053	1033.06			637.818	653.363	574.925	874.929	864.672												1387.12				642.922	627.154	785.583			595.127	483.026	171.758	506.429	293.467	548.732		557.146		541.064
P41250	GARS_HUMAN	GARS	Glycine--tRNA ligase	16	6237.56	5168.7		6654.39	5263.85	7651.93	7008.5	4197.48		3657.18	5878.74	5936.36	6804.15	11081.6	6062.75	3417.33		4285.46	3247.8	7264.05	2889.24	5772.56		5137.22	4683.14	6084.72	3688.47	4038.59	6922.06	9159.25	6394.78	6896.54	6865.56		7182.54	6601.94	5879.43	7256.18	6418.1	7256.29	5855.78		7272.68	6969.94	5260.76
P41252	SYIC_HUMAN	IARS	Isoleucine--tRNA ligase, cytoplasmic	22	4245.67	4283.19		3845.58	4792.16	4083.3	4339.07	2930.57		2310.1	3621.16	3855.66	3256.91	6807.97	4739.72	1890.27		4004.84	2863.28	4871.85		6020.21		2731.5	3918.31	4351.03	3560.43		4081.71	4976.06	3100.68	3979.93	4864.48		4931.92	4745.03	3732.51	3570.37	3780.74	4554.78	4602.04		4719.46	3925.2	3736.6
P41743	KPCI_HUMAN	PRKCI	Protein kinase C iota type	1						393.34								835.26	1127.89
P42025	ACTY_HUMAN	ACTR1B	Beta-centractin	3	1003.03	777.94		732.653	786.775		433.543			861.523	840.534		458.52	549.535	687.632					852.565						694.947			606.255	555.704	670.5	540.123	216.495		490.727	923.508	583.036	631.461	699.138	696.09	518.73		799.488	567.038	521.083
P42126;P42126-2	ECI1-2_HUMAN;ECI1_HUMAN	ECI1	Enoyl-CoA delta isomerase 1, mitochondrial	4	4531.98	1151		3686.77	2666.53	3849.75	2079.53	1150.29		2522.39	3649.42	2348.78	2382.42	3499.75	2792.23			2235.52	4256.28	2947.27	3469.04	2027.95		3402.41	2779.81		3465.52		2581.69	2333.14	5307.67	2071.51	6007.52		3740.4	3921.21	3152.83	3453.18	2796.96	2815.17	3464.04		2878.24	4071.61	3761.59
P42166	LAP2A_HUMAN	TMPO	Lamina-associated polypeptide 2, isoform alpha	3	1976.07	1407.12		1441.93	2153.08	1763.31	953.693	1089.18			1725.61		1547.98	1335.47	1355.83			935.022	3008.96	1064.79					2842.9	1383.36	1839.55		1187.96	1246.83	2081.29	827.137	1151.48		1483.03	2639.23	1203.29	1171.13	920.297	1380.44	1830.53		1158.58	2116.29	1782.93
P42167	LAP2B_HUMAN	TMPO	Isoform of P42166, Lamina-associated polypeptide 2, isoforms beta/gamma	11	5623.64	7003.91		5365.29	5375.61	5120.75	5774.62	11185.8		5785.59	5435.29	6568.17	5061.61	5930.28	5324.13	7839.47		6730.09	8251.73	4121.97	8756.44	5824.79		5366.38	6456.85	5455.21	7836.67	6122.45	5554.99	5458.2	5116.24	4742.7	4851.42		5666.93	5529.82	5868.65	5059.88	6460.78	5308.55	6540.82		6431.42	5924.76	6222.18
P42224	STAT1_HUMAN	STAT1	Signal transducer and activator of transcription 1-alpha/beta	3	1234.14	1720.4		661.457	550.555	1275.37	849.73			380.862	813.637		1375.28	565.348	661.882					851.268	1034.02								767.261	1091.33	694.422	1581.37	1381.39		685.34		662.922	1158.03	714.689	865.077	477.676		1095.49	1168.78	692.002
P42285	MTREX_HUMAN	MTREX	Exosome RNA helicase MTR4	13	1346.11	959.482		1385.89	1012.8	988.975	1011.61	877.559		966.326	1122.17	1128	1101.3	1379.13	1277.22			1488.33	1184.52	1328.67		1312.21		1804.33		3037.43	1599.23		1129.77	1174.8	1210.98	1140.9	1182.57		1117.19	1195.27	1255.52	1278.51	1088.66	944.063	1087.47		923.137	1540.37	1248.5
P42330	AK1C3_HUMAN	AKR1C3	Aldo-keto reductase family 1 member C3	12	4401.46	17728.1		6516.88	12819.4	6923.8	4495.34	6782.53		9365.57	4087.4	8967.38	10164.2	7436.57	11119.4	14064.5		10789.6	8433.34	41377.5	6002.13	5373.11		16222.5	13097.1	13342.2	6664.73	11475.1	2624.42	6632.15	10432	14296.4	8180.14		12718.7	16597.4	12515.9	13921.5	6196.72	13118.2	5687.95		19749.2	5112.43	7206.94
P42345	MTOR_HUMAN	MTOR	Serine/threonine-protein kinase mTOR	2	769.581	1194.13			1107.51		407.248							391.592															439.798	475.331	632.261	481.967	1052.05		565.527	696.027			490.422	420.569	548.784			589.364	451.355
P42566	EPS15_HUMAN	EPS15	Epidermal growth factor receptor substrate 15	1																43.6696				338.985									132.678														246.892		136.518
P42677	RS27_HUMAN	RPS27	40S ribosomal protein S27	3	5136.39	7863.78		6164.76	6051.07	5817.54	8679.92	8540.94		3612.65	6537.7	4738.88	5061.23	6667.19	7579.57	2683.35		3899.14	5811	5721.78	6256.97	4716.76		9465.9	4566.78	6585	9623.6	3846.78	5357.3	3945.36	5515.15	5061.31	3416.59		4879.4	6052.71	4429.67	6730.15	6463.47	5735.67	7367.51		5125.02	7760.65	7753.46
P42695	CNDD3_HUMAN	NCAPD3	Condensin-2 complex subunit D3	1						155.856
P42704	LPPRC_HUMAN	LRPPRC	Leucine-rich PPR motif-containing protein, mitochondrial	40	3065.54	1711.28		3044.26	3347.93	4682.54	2976.67	2178.47		4131.81	2868.03	2930.84	3064.02	3612.28	3582.36			3337.15	2845.76	3810.94	3491.95	3741.86		3633.17	2994.5	3750.52	3101.54		2756.26	2113.89	3356.88	1702.9	3706.01		3810.92	2728.68	3790.83	4551.16	2758.03	3340.39	2822.03		3139.75	3093.27	3353.19
P42765	THIM_HUMAN	ACAA2	3-ketoacyl-CoA thiolase, mitochondrial	10	4663.9	3008.58		3922.72	4814.79	3819.67	3338.97	4010.79		7371.62	4103.56	5415.18	5012.71	4823.35	4768.9			4626.7	5918.16	4902.51	7420.16	4207.73		4437.92	4971.46	4815.88	3499.8		3577.04	3240.19	4589.58	3844.99	4029.11		4178.22	3382.69	4430.55	4442.35	3916.07	3564.27	3988.84		4288.07	4247.73	4525.81
P42766	RL35_HUMAN	RPL35	60S ribosomal protein L35	7	29686.5	36357.6		30465.6	30621.5	23471.8	34478	16752.2		28367.6	35901.2	23767.3	30371.5	34257.1	36670.9	12169.8		28934.1	22681.1	30422.7	17106.2	29557.8		17242.7	18931.2	22712.4	19200.3	21432.1	37416.4	38682.4	33013.9	31429.9	31676.7	29480	33593.5	31937	31889.4	29364.9	30624.5	32975.2	30047.8	24608.8	31031.2	31848	34191.7
P42771;P42771-4	CDN2A-4_HUMAN;CDN2A_HUMAN	CDKN2A	Cyclin-dependent kinase inhibitor 2A	3	812.724	883.276				483.566	1890.85	1145.14			1320.11		907.685	741.374	1486.51	3448.51		1113.35		895.378					2745.78	2197.09			589.972	1001.98	624.964	837.004	430.066		548.867		653.138	1074.45	664.797	970.267	736.8		1085.87	968.396	1053.4
P42773	CDN2C_HUMAN	CDKN2C	Cyclin-dependent kinase 4 inhibitor C	1					965.515		447.969				469.208				708.776														281.387	811.708					265.021		385.348	621.789		416.052			786.224	448.898
P42785;P42785-2	PCP-2_HUMAN;PCP_HUMAN	PRCP	Lysosomal Pro-X carboxypeptidase	1																																	504.267
P43034	LIS1_HUMAN	PAFAH1B1	Platelet-activating factor acetylhydrolase IB subunit alpha	6	1324.4	1361.15		1203.78	1361.27	1229.3	1819.5	911.612		635.68	1280.05	1670.31	1053.95	1086.27	1734.95	1108.46		1411.74	1425.68	1346.81		2925.42			1500.19	1421.4			1090.67	1003.14	1274.5	1644.39	1328.59		962.699	1162.34	1034.44	1444.74	1315.95	1249.42	1269.56		1299.27	1146.36	1187.92
P43121	MUC18_HUMAN	MCAM	Cell surface glycoprotein MUC18	1																621.445
P43243	MATR3_HUMAN	MATR3	Matrin-3	17	15182.5	12824.5		15276.1	17074.6	13170	15564.4	12880.2		13160.9	15927.4	15776.4	17660.6	15379.9	16143.7	36397.3		13158.8	14941.5	15091.2	17185	17629.9		11249.2	13565.5	8888.61	10802	7343.67	14390	17585.2	16514.3	14766.2	15183.9		16865.6	14752.9	15227.5	14984.8	16631.9	16672.8	18691.5		15453.6	18220.6	16471.8
P43246	MSH2_HUMAN	MSH2	DNA mismatch repair protein Msh2	20	2487.77	1234.72		3405.34	2778.62	2155.87	2134.07	1282.25		1563.51	2274.09	2888.09	2544.57	2297.39	2387.74			2783.74	2506.84	2855.34	2563.6	2867.31		2403.43	2250.78	2454.29	2218.23		2486.1	2033.64	2864.9	2352.91	2748.88		2430.69	2681.93	3046	1962.97	2456.06	2679.9	1822.8		2147.93	2636.64	1872.93
P43304;P43304-2	GPDM-2_HUMAN;GPDM_HUMAN	GPD2	Glycerol-3-phosphate dehydrogenase, mitochondrial	6	1029.71			1329.16	1897.68	1433.16	1053.75			1582.89	1275.69	951.388	983.588	933.831	1188.17			1322.52	2866.55	1291.02		1435.25			1124.8	1320.7			1696.36	798.148	1590.26	1122.74	1523.22		1315.78	1372.71	1369.46	1493.99	1583.8	921.347	1056.76		1346.2	855.673	1251.21
P43307	SSRA_HUMAN	SSR1	Translocon-associated protein subunit alpha	4	956.754	2105.86		1950.48	4241.51	3815.21	5954.04			6111.39	3568.29	3771.18	4701.15	3314.59	5233.7				2288.49	4038.22	3784.81	3133.12		2334.65	4289.76	3654.72			1166.25	4922.29	3843.94	3601.95	5048.66		2559.48	1185.42	2793.03	3798.03	2993.15	4250.57	2654.02		4130.44	2225.35	1178.34
P43353;P43353-2	AL3B1-2_HUMAN;AL3B1_HUMAN	ALDH3B1	Aldehyde dehydrogenase family 3 member B1	2					783.644	782.527				1628.62		1166			1615.55			2362.13												995.651		296.199	528.333		666.655	695.825	637.924	615.11	893.803	651.493	427.808		1443.22	731.354	814.044
P43487;P43487-2	RANG-2_HUMAN;RANG_HUMAN	RANBP1	Ran-specific GTPase-activating protein	2	7315.33	9670.88		7350.93	6664.85	8118.85	7580.09	9109.23		2155.8	7559.93	6549.15	7289.36	6352.71	7646.28	4489.48		5311.39		5871.4	9262.31	4365.73		7421.16	9628.5	5782.95	8572.59		8727.38	6485.35	8204.32	8410.77	8016.05		7910.58	9415.47	5935.38	6912.85	8130.92	7410.67	8476.22		7064.43	7833.17	6126.1
P43490	NAMPT_HUMAN	NAMPT	Nicotinamide phosphoribosyltransferase	9	1063.22	1142.57		1082.66	844.846	2169.16	2076.59	387.493		544.805	1390.33	968.626	1756.78	583.375	854.225			1215.59		1713.92				858.617					1281.82	1942.85	1321.59	3730.39	2277.33		584.84	1402.32	2138.87	2278.63	1959.83	2120.28	1054.41		2428.48	1122.19	1184.21
P43686;P43686-2	PRS6B-2_HUMAN;PRS6B_HUMAN	PSMC4	26S proteasome regulatory subunit 6B	8	2743.25	2266.67		1619.66	2027.04	2582.67	2825.45	1722.48		2183.09	2345.23	2244.12	2115.12	3189.95	2627.14	3345.37		2582.54		2155.63	2821.53	1212.47			1989.55	2661.32	2067.23	2382.78	2747.18	2963.93	1494.81	2686.37	3137.46		3222.98	2776.7	2829.87	2260.13	2542.62	2633.95	2764.47		2257.63	2533.07	2447.42
P43897	EFTS_HUMAN	TSFM	Elongation factor Ts, mitochondrial	3	2211.08	862.808		1598.98	2503.04	1981.04	1622.85	713.067		2077.64	2346.93	1268.88	1777.25	3302.67	2495.86			3475.97		4411.27				5220.51	2056.24	2483.13	4112.39	2029.74	2243.16	978.787	1986.22	1118.12	2658.24		2204.94	2187.84	3181.07	4754.93	1794.71	2403.29	3548.52		2651.3	2507.7	2217.05
P45880;P45880-1;P45880-2	VDAC2-1_HUMAN;VDAC2-2_HUMAN;VDAC2_HUMAN	VDAC2	Voltage-dependent anion-selective channel protein 2	8	11052.2	1551.69		11635.1	10074.5	11247.6	9968.46	3941.12		21501.5	9445.4	9794.03	13888.9	12132.1	10841.3			10297.9	10054.5	12902.7	9970.02	9920.83		10556.8	10230.4	4770.49	9873.27		10555	10991.6	11772.4	7694.88	12104.6		13064.4	10534.5	12171.9	13132.6	9850.02	11296.5	10100.3		12450.7	10479.7	12604.4
P45973	CBX5_HUMAN	CBX5	Chromobox protein homolog 5	3	4423.85	3919.86		3802.9	4583.69	3399.4	4051.22	5186.72		2633.95	3419.56	3577.65	4754.7	5233.4	3383.49	2837.96		2946.82	4709.46	3627.18	4100.61	4848.47			2817.21	3368.42	3769.53	1696.4	3060.02	3016.24	3925.38	2209.58	5409.67		4468.74	2762.46	3539.7	3173.91	3948.34	3918.79	4853.77		3637.7	5191.31	4922.71
P45974;P45974-2	UBP5-2_HUMAN;UBP5_HUMAN	USP5	Ubiquitin carboxyl-terminal hydrolase 5	14	2593.44	2679.1		2595.88	2722.05	3268.95	2936.7	2545		2761.79	2738.65	3744.5	3319.09	2901.74	2705.11	2054.34		3133.76	2958.55	2437.52	4102.45	2580.52			3499.15	2972.49	4185.25	2676.98	2481.22	2515.8	2726.21	2508.34	2585.59		2498.57	2200.59	2832.17	2807.07	2538.3	2635.1	2239.28		3104.84	2325.58	2676.73
P46013	KI67_HUMAN	MKI67	Proliferation marker protein Ki-67	43	2891.12	2581.83		2937.09	2352.65	3387.22	3769.23	4098.2			4577.16	3528.08	3715.61	2955.17	2790.86	3933.79		2111.47	2925.11	1440.55	4484.04	3210.82			4456.59		2648.34	2780.35	3176.87	1385.02	3072.76		2948.83		3603.32	1773.36	3402.37	2031.04	2368.46	1888.25	3525.88		1407.85	3588.06	4337.34
P46060	RAGP1_HUMAN	RANGAP1	Ran GTPase-activating protein 1	8	1794.2	1600.25		2209.38	2235.41	2776.21	3020.81	3515.44		1354.43	3222.24		2051.12	1555.37	2039.84	2772.43		2146.21		1456.54					3194.42				2116.41	1907.5	1852.51	1681.86	1866.38		1868.62	2167.21	2205.2	2271.04	1940.97	1876.44	1669.66		2008.53	1974.5	2782.26
P46063	RECQ1_HUMAN	RECQL	ATP-dependent DNA helicase Q1	6	870.929			1585.5	2392.13	2537.38	1788.49			2304.36	2227.45	1585.49	1881.88	1800.89	1672.58			1852.11		2615.94	3368.36	2856.19		3663.46					1297.55	2161.22	1734.9	2376.76	2645.51		2590.6	1825.7	1875.59	2378.11	2202.9	2268.84	1353.65		2102.31	2087.99	1674.22
P46087;P46087-4	NOP2-4_HUMAN;NOP2_HUMAN	NOP2	Probable 28S rRNA (cytosine(4447)-C(5))-methyltransferase	15	4642.4	1781.88		2805.84	2330.59	3757.06	2862.73	3901.17		3201.08	3712.23	1229.13	2641.84	3617	2468.24	7090.69		4813.36	2517.73	2562.26	1858.24	1746.66		1496.77	3570.09	1915.67	1582.67		2936.53	3800.73	2597.01	3185.54	3207.91		1967.15	3165.74	2955.86	3694.67	3266.5	2478.95	4056.24		2680.73	3734.69	2946.26
P46100;P46100-3	ATRX-3_HUMAN;ATRX_HUMAN	ATRX	Transcriptional regulator ATRX	5	996.178			829.912	1024.02	602.957	664.919				831.188		751.755	895.414	687.918			1218.8		450.936									776.871	608.227	896.967	1009.71			531.652		703.877	736.582	898.626	572.45	720.092		748.736	729.497	831.635
P46108	CRK_HUMAN	CRK	Adapter molecule crk	4	669.747	738.855		806.18	614.938	530.618	440.18				877.995		218.007			1103.05		535.721							1250.4	716.057			869.545	1286.23	977.503	702.976	1067.06		627.286	642.455	556.543	313.69	729.116	762.189	459.05		457.679	840.889	443.561
P46109	CRKL_HUMAN	CRKL	Crk-like protein	3		1381.55			776.207	720.378	469.488	2007.79					714.022		1664.1														1245.54	561.524	303.39	1079.67	674.002		995.277	634.284	531.582	616.703	979.314		706.618		723.897	796.482	1067.88
P46199	IF2M_HUMAN	MTIF2	Translation initiation factor IF-2, mitochondrial	1				591.92		626.993	347.163			321.743		926.894	420.302	487.723						346.091					1261.06						547.934				420.442			846.005	699.085	596.071
P46379;P46379-2;P46379-3;P46379-5;P46379-4	BAG6-2_HUMAN;BAG6-3_HUMAN;BAG6-4_HUMAN;BAG6-5_HUMAN;BAG6_HUMAN	BAG6	Large proline-rich protein BAG6	6	958.018	363.945		1494.18	733.711	993.471	704.394	1089.12		847.3	717.745		658.531	551.712	538.168			831.55		643.634									970.477	591.482	1036.82	985.805	701.159		457.24	686.7	1221.47	875.462	917.69	293.135	725.274		749.714	703.397	549.383
P46459	NSF_HUMAN	NSF	Vesicle-fusing ATPase	10	1055.8	1688.53		1187.71	1459.57	1169.35	1121.44	1824.29		1877.68	2128.69		956.03	1749.33	1169.11			2818.39		1357.63									1752.29	1245.48	1193.71	1491.27	1350.87		1189.22	1339.97	981.841	1317.65	1533.11	1168.75	886.747		1280.05	1069.05	1580.1
P46734;P46734-2;P46734-3	MP2K3-2_HUMAN;MP2K3-3_HUMAN;MP2K3_HUMAN	MAP2K3	Dual specificity mitogen-activated protein kinase kinase 3	1	1070.4						1947.2						774.437		942.509			1214.57											1006.48		1572.9	1034.23	668.806			883.03	683.704	935.938	1036.83	696.28
P46776	RL27A_HUMAN	RPL27A	60S ribosomal protein L27a	5	32233.2	43416.8		32259.1	32798.1	31161.9	41778.1	34010.8		27805.9	33305.4	25221	29131.2	38700.3	36515.4	25294.7		38326.6	26856.1	28536	28888.1	34612.2		27725.2	31741.3	33736.4	25905.7	20966.2	41219.2	38361.6	35485.3	33682.4	32609.2		38202.7	29240.6	33232.1	29493.6	34318.7	36420.1	34998	20161.8	35570	37801.3	40816.2
P46777	RL5_HUMAN	RPL5	60S ribosomal protein L5	8	9488.73	6722.31		8630.62	9237.75	9215.19	12841.8	13687.4		8031.55	10805.4	9091.46	10433.6	13036.9	9170.37	3036.61		9171.39	8856.19	7867.41	10489.2	11273.7		4102.28	12134.1	8364.75	3703.49		11238.8	12545.1	11099.6	9369.5	13305.2		10524.3	8121.45	9537.12	9275.01	10038.9	12276.5	11660.3		10943.9	10220.5	12568.5
P46778	RL21_HUMAN	RPL21	60S ribosomal protein L21	4	9540.8	13616		10813.6	7418.7	9054.48	12807.5	7295.15		8926.39	12353.6	12675	11367	11889.4	14422.2	8549.08		12784.6	10237.6	9292.22	14636.3	10769.2		12854.2	14511.1	11446.2	16523.5	15809.7	8052.95	9220.89	10195.2	7532.49	10268.7		12641.4	9487.7	10418.1	7257.76	8707.29	10003.3	9644.97		10456.2	13413.1	13490.5
P46779;P46779-2;P46779-3	RL28-2_HUMAN;RL28-3_HUMAN;RL28_HUMAN	RPL28	60S ribosomal protein L28	6	8974.74	18074.4		9321.66	12557.3	9533.64	13893.2	14617.5		5568.21	10775.1		10153.4	14429.9	10973.8	12895.7		14266	5172.46	9661.26		10867.6			5176.87	11105.9	12172.8		8213.95	10826.3	9281.64	9995.38	9141.6		11629.2	7264.71	8453.48	8204.14	10754.3	10612.2	12072.3		11113.4	12857.7	14499.7
P46781	RS9_HUMAN	RPS9	40S ribosomal protein S9	15	24391.9	34784.5		26526.3	27573.2	26777.6	37887.2	11854.3		20014	29267	23096.9	27660.3	32048.2	32566.4	12192		29240	18415.2	27901	21278.7	26758.4		18593.3	22428.5	21364.3	18710.7	21097.6	28796.6	31675.3	30069.7	27578.2	29469.9		29202.6	27383.7	27592.3	25493.6	29917.9	33362.2	28926.2	35601.1	28089.1	28242.9	31358.6
P46782	RS5_HUMAN	RPS5	40S ribosomal protein S5	4	13682.6	11624.3		14805.1	12327.1	11936	14722.5	6591.51		10943.9	14177.6	9862.07	10234.8	10944.5	11519.8	62702.9		10861.6	11628.2	10233.8	10312.3	8635.17			4459.78	4866.85	5770.65		17152	15487.3	13511.2	12051.3	16219		14872.5	20457.9	13988.2	14987.7	16243.7	16193.7	15505.5		14471.6	14759.4	16211.8
P46783	RS10_HUMAN	RPS10	40S ribosomal protein S10	5	22728.4	33125.7		23898.6	25394.8	22445.5	31997.2	18026.3		17744.4	28858.2	20446.3	19391.9	21041.6	29741.8	15537.6		17713.5	16735.6	24274.1	18459.4	22209.2		18260.3	21497.1	27330.2	25459.1	17785.6	32264.7	28368.8	25110.2	24975.9	23144.5		30312.3	31423.5	29671.7	26805.2	29171.8	30190.3	31862.1		24840	30065.9	27190.7
P46926	GNPI1_HUMAN	GNPDA1	Glucosamine-6-phosphate isomerase 1	6	1174.71	950.484		1807.17	1188.84	1795.87	1117.7			1094.35	1930.26	1910.24	1726.92	1435.12	1355.39	2670.69				1652.88									1971.19	1966.45	2269.3	2045.57	1847.44		1356.46	1665.38	1793.76	2389.49	2713.82	1904.48	2079.37		1854.61	1385.34	1781.7
P46934-4	NEDD4-4_HUMAN	NEDD4	Isoform of P46934, Isoform 4 of E3 ubiquitin-protein ligase NEDD4	3	542.399	544.674		844.583	947.631	507.319	1005.6	457.464			671.29			535.275															884.181	712.51	1006.26	852.84	976.029		698.391	499.609	880.69	379.528	1186.01	697.417	1022.78		539.837	586.221	453.671
P46940	IQGA1_HUMAN	IQGAP1	Ras GTPase-activating-like protein IQGAP1	38	4058.57	6904.15		5205.58	6997.22	8767.26	5177.93	3834.83		5141.23	6147.23	5840	5878.07	6332.7	5653.73	3543.49		6243.15	4516.04	6675.14	7942.34	7067.3		4908.5	5905.53	4991.28	5433.77	5504.61	4951.49	7250.14	5505.14	7333.81	4924.34		6398.3	5159.49	4860.12	5411.35	6338.68	6238.62	4372.6		5516.26	5738.88	5235.35
P46977	STT3A_HUMAN	STT3A	Dolichyl-diphosphooligosaccharide--protein glycosyltransferase subunit STT3A	6	1333.37	1428.22		1331.3	1681.79	1845.43	1296.82			1169.34	1437.37		1569.12	1442.6	1947.78			1123.2		1694.26									1384.88	1849.94	1599.05	1344.5	1607.36		1371.08	1048.72	1868.93	1635.54	1547.32	1370.73	1040.49		1667.54	1619.97	1467.92
P47712	PA24A_HUMAN	PLA2G4A	Cytosolic phospholipase A2	11	3835.68	5526.94		2739.62	3417.18	1616.26	4755.65	4470.27		1525.11	3668.21	4042.21	3362.3	4425.83	5960.6	3655.9		6361.5	3658.04	5092.34	4760.22	3994.45		3594.8	6669.22	3378.2	3836.36	5143.95	3141.71	3245.86	5962.83	4441.98	4680.42		4664.03	4360.49	3638.68	5305.94	3112.41	4396.32	3128.68		3177.18	4290.04	5269.21
P47755	CAZA2_HUMAN	CAPZA2	F-actin-capping protein subunit alpha-2	3	1122.29	1016.17		1132.64	1489.5	1902.12	1683.93			465.906	1783.21	1484.14		1120.27	1852.5			1495.83		1280.93		1636.35		1665.06	978.65	713.666			997.631	1014.08	1744.75	1002.99	1250.46		1076.87	1230.21	1381.36	1237.82	1587.71	1040.67	1093.71		1251.42	1511.08	989.036
P47756;P47756-2	CAPZB-2_HUMAN;CAPZB_HUMAN	CAPZB	F-actin-capping protein subunit beta	4	4205.26	5137.79		4325.56	5457.54	6000.43	6433.61	2693.09		3040.64	5292.76	5375.43	4662.48	4907.97	5117.59	2723.48		3860.39	4544.74	4594.99		4679.43		6543.86	4726.04	2905.25			4218.87	4009.22	4956.68	4689.93	4749.56		4748.54	4581.65	4410.7	2689.88	4553.68	4795.64	4090.95		4276.73	4402.56	4504.4
P47897	SYQ_HUMAN	QARS	Glutamine--tRNA ligase	18	3148.43	3312.24		2769	2815.84	4069.76	3831.73	2593.96		2974.11	3978.51	3780.68	3386.26	3259.99	3124.29	2305.5		2731.8		3531.66	4169.01	3688.79		3511.88	3934.05	2923.58	3320.96		3717.41	2576.59	3622.47	3051.43	3335.66		3124.57	2585.3	2994.83	3212.46	3552.98	2977.92	2948.81		3655.04	2944.48	3035.14
P47914	RL29_HUMAN	RPL29	60S ribosomal protein L29	2	9465.29	11683.6		9293.64	8452.94	8163.4	7463.91	11006.3		5740.69	6392.61	7530.81	7527.34	7983.77	7441.81	22223.4		7733.25	11257.1	7277.62	7973.99	6761.13		6957.48	10631.5	6042.14	9315.94	7325.89	10373.1	4225.46	7105.56	7720.8	4894.47		8155.24	10694	10403.7	8584.64	11914.7	10390.4	11212.1		8914.6	10680.4	11846.4
P47985	UCRI_HUMAN	UQCRFS1	Cytochrome b-c1 complex subunit Rieske, mitochondrial	8	5172.44	4909.25		4826.72	4369.8	4659.19	4512.49	6230.08		4032	4015.38		5415.65	4540.04	3655.35	8096.5		3932.6		3302.26				8042.99	5791.85	4423.91	5583.81		3832.94	4626.89	4454.7	3181.49	3469.28		4816.96	4665.67	3778.9	4326.3	3817.71	4143.01	4444.11		4315.8	4468.86	5126.93
P48047	ATPO_HUMAN	ATP5PO	ATP synthase subunit O, mitochondrial	9	10553.2	7264.45		12211.9	12478.1	9263.76	11656.3	12112.5		12949.3	9719.89	8781.21	12258.2	10593	10817.4	6417.58		11794.2	7079.47	7865.29	6011.08	7942.36		8858.1	7877.04	11058	5265.88	8620.5	11836.1	8944.05	11527.8	7198.31	8552.67		12019.8	10197.4	12408	12905.4	10812.9	8971.97	11387.5		12839.6	10612.8	13840.3
P48147	PPCE_HUMAN	PREP	Prolyl endopeptidase	3		818.939		503.504	597.288	976.654	416.308	594.428					669.816	320.026	797.956										1144.27				862.054	711.023	344.756	1096.15	703.116		521.939	348.166	484.449	303.419	327.503		470.699		657.021	603.649	562.323
P48163	MAOX_HUMAN	ME1	NADP-dependent malic enzyme	5	1512.41	1860.73		1616.32	2054.28	1735.34	1399.06	853.548		877.444	2310.99	1435.88	2035.9	1791.6	1494.85					2249.69		1773.24							1501.61	1333.12	1541.74	1792.66	2460.1		1505.21	1842.23	1251.15	1636.72	1042.54	1818.57	1406.88		1227.93	1416.26	1369.01
P48444	COPD_HUMAN	ARCN1	Coatomer subunit delta	10	1341.89	1187.62		1495.76	1394.11	1667.84	1726.92	1239.23		1501.35	1527.76	1641.53	1181.24	1378	1595.81			1361.73		1814.95					1633.06	1149.94			1274.08	1307.17	1137.37	1452.88	1181.89		1442.29	1479.54	1583.44	952.936	1480.44	1160.96	1371.43		1479.74	1288.52	1315.67
P48449;P48449-3	ERG7-3_HUMAN;ERG7_HUMAN	LSS	Lanosterol synthase	3	667.286			1117.74	733.183									1059.19				1643.51		488.449					928.5					1228.1	656.67		684.775			728.555	764.842	952.077	1113.93	784.412	809.754		831.851		922.199
P48506	GSH1_HUMAN	GCLC	Glutamate--cysteine ligase catalytic subunit	6		1325.8		1208.64	971.266	782.562	367.188			423.068			860.125	962.78	1366.1					1798.26									722.696	1160.63	583.88	1216.26	1411.66		673.46	652.914	890.697	929.602	670.288	787.298	646.196		1114.39	938.807	608.85
P48507;P48507-2	GSH0-2_HUMAN;GSH0_HUMAN	GCLM	Glutamate--cysteine ligase regulatory subunit	2	1802.12	1648.79		727.448	1255.69	1282.59	1082.53	1082.07			1306.46		956.203	689.321	1468.36	990.007				1543.91									920.121	739.458	665.878	404.855	964.335		782.816	1395.24	1507.43	546.863	1186.18	827.123	522.336		968.903	880.14	991.194
P48556	PSMD8_HUMAN	PSMD8	26S proteasome non-ATPase regulatory subunit 8	5	2464.44	1387.23		1737.5	2422.17	2120.7	2219.11	891.745		1981.94	2555.14	1337.61	2722.37	3418.23	1931.16			2628.19		1687.57	2605.86	1806.11		2005.64	1868.33	1021.96	1511.51		2450.8	2718.45	3125.52	2403.69	2468.25		1871.8	2406.21	2650.09	2225.03	2910.63	1975.94	2803.22		2129.52	2286.76	2285.85
P48634;P48634-2;P48634-3	PRC2A-2_HUMAN;PRC2A-3_HUMAN;PRC2A_HUMAN	PRRC2A	Protein PRRC2A	1	501.152	513.654		716.591			491.318	905.606		737.817			689.317																973.742	511.653					567.705	676.996	662.227	774.364			653.862			705.786	439.332
P48637	GSHB_HUMAN	GSS	Glutathione synthetase	5	2470.51			2263.48	1841.51	944.481	793.583	1144.6			1956.17		639.442		592.788	2050.51				2216.43									1854.78		571.436	979.698	1332.52		627.098	1505.7	823.283	545.034		828.232	730.57		283.405	552.974
P48643	TCPE_HUMAN	CCT5	T-complex protein 1 subunit epsilon	16	8156.22	7646.89		6564.49	5697.56	7868.39	9135.61	7174.86		4675.74	6027.25	6244.39	7101.47	8033.12	7161.98	4656.07		6651.53	7078.94	6553.3	6175.46	6114.65		7276.09	7031.38	6540.72	9695.74	3157.91	7614.73	7832.27	6993.41	8422.72	5767.54		7980.15	9796.07	6135.9	8075.54	6721.1	5705.17	8781.06		6569.15	6670.55	7419.44
P48651;P48651-2;P48651-3	PTSS1-2_HUMAN;PTSS1-3_HUMAN;PTSS1_HUMAN	PTDSS1	Phosphatidylserine synthase 1	1	1339.99			954.995	786.321	1117.58	982.666			1248.29	1452.44	1291.7	851.214	1712.83	1948.8			936.059	1959.99	1617.4	1074.71	1545.03		1771.5	2098.06				1330.72	2047.42	1504.3	1206.42	1876.13		973.55	1179.36	2319.12	2915.96	1844.81	2060.12	950.087		1532.53	1105.94	774.706
P48723	HSP13_HUMAN	HSPA13	Heat shock 70 kDa protein 13	1						437.626				1589.24			623.022																	2122.55		1071.34	802.003					316.012	680.652	585.874			600.149
P48729;P48729-3;Q8N752	KC1A-3_HUMAN;KC1AL_HUMAN;KC1A_HUMAN	CSNK1A1;CSNK1A1L	Casein kinase I isoform alpha	1	800.102			651.765	1326.44	931.134	515.202			684.809	1077.68		908.047		1251.7					533.099		537.542								786.508	772.19	856.217	419.52		551.794	801.51	1223.78	967.99	776.392	831.336	595.607		758	753.274	573.812
P48735;P48735-2	IDHP-2_HUMAN;IDHP_HUMAN	IDH2	Isocitrate dehydrogenase [NADP], mitochondrial	4	663.578	564.267		1386.45	1196.05	1145.02	951.549			1570.36	1482.96		1497.93	1384.29	1564.76			1732.18		1338.48		3107.47							1534.24		1173.69	865.946	1400.52		1485.82	711.053	2320.62	857.135	1444.64	1355.86	1120.28		1109.32	1139.76	1246.37
P48739;P48739-2;P48739-3	PIPNB-2_HUMAN;PIPNB-3_HUMAN;PIPNB_HUMAN	PITPNB	Phosphatidylinositol transfer protein beta isoform	4	1479.35	1661.4		1447.7	1351.28	1164.04	1834.75	1027.73			2025.06		984.756	747.054	1064.27			1502.45		870.598				1568.44					1451.91	2317.91	1318.53	1681.48	1369.4		1413.44	1634.02	1698.33	1267.53	1120.45	1353.83	1155.91		1260.19	1609.25	1575.86
P48741	HSP77_HUMAN	HSPA7	Putative heat shock 70 kDa protein 7	1	85875.3	37872		64689.3	65075.7	66329.3	58698.8	32631.5		80621.1	70520.7		73488.9	65675.3	54543.8	16940.3	55734.8	49374.8		62072.2		42165.3				8321.22			80537.7	81742.3	61971.8	54071.9	68760.2	29506.1	40530	68508.8	61096.6	63480.4	65420.7	62440.1	66316.2	36283.9	52543.9	49119.5	38993
P48960;P48960-2;P48960-3	CD97-2_HUMAN;CD97-3_HUMAN;CD97_HUMAN	CD97	CD97 antigen	2				936.425	693.759	672.906	719.666	331.33		1030.25	507.384		1153.23		567.97			665.148												707.434	543.487		470.481		258.747		783.213	490.92	609.39	374.617			833.796
P49005	DPOD2_HUMAN	POLD2	DNA polymerase delta subunit 2	3	1735.86			1725.29	1931.65	1239.43	729.723				957.084	1311.18	901.207	1159.96				1625.51	2814.04						1542.02	1837.19			1374.97	924.048	1083.7	1307.83	644.615		1102.43	1072.15	1258.95	1121.77	1727.58	1211.57	1057.3		906.079	906.872	1069.56
P49006	MRP_HUMAN	MARCKSL1	MARCKS-related protein	1				1169.23	445.998	294.693	161.549								283.527			425.216													374.207				480.378	749.917		526.449			557.213		539.965		569.752
P49189	AL9A1_HUMAN	ALDH9A1	4-trimethylaminobutyraldehyde dehydrogenase	8	4159.08	2347.41		3792.25	4214.3	3669.2	2853.2	1658.73		3482.65	3480.29	4615.22	5019.32	3748.71	3607.65	2831		2212.64	4390.22	3613.97		4700.11		4635.75	2455.85	3225.1	3777.11		5789.89	4119.34	4528.72	4493.87	5092.65		4254.13	4445.76	5025.44	5080.53	4633.43	5310.77	4099.27		4465.41	4021.16	3082.57
P49207	RL34_HUMAN	RPL34	60S ribosomal protein L34	4	22879.4	43668.1		23172.6	26530.1	25613.4	34955.4	28690.8		16847.4	29571.1	22062.9	26863	34321.3	32937.4	23125.8		34809	18364.2	26538.3	19579.8	23556.6		18147.2	22134.2	22966.9	22287.9	29788.9	20122.4	26003.4	21169.6	23366.6	21974.1		26639.6	17784.8	19795.1	17157.7	23330.7	27365	23318.8		21502	23469.3	28914.9
P49257	LMAN1_HUMAN	LMAN1	Protein ERGIC-53	3	2916.29	2443.43		3639.82	3532.47	3417.23	3147.36	2871.83		3976.65	2512.95		2468.95	2696.23	5180.88			4518.38		3137.06									2988.53	3207.73	3226.7	4009.05	2606.62		3587.59	3464.75	3592.08	3375.17	2575.82	2857.4	3398.67		3601.97	3731.92	3064.57
P49321	NASP_HUMAN	NASP	Nuclear autoantigenic sperm protein	15	5736.73	5637.25		7248.25	7419.4	4484.1	5897.34	6295.87		2783.31	7658.54	9814.75	6119.2	6208.66	5138.12	7083.07		7479.94	9890.08	6972.53	9560.12	8809.8		10212	6994.78	6818.23	6629.69	6102.47	5871.42	6563.46	7841.83	6409.23	6780.54		5838.78	6543.29	8287.67	4145.9	6645	6430.68	6469.32		6160.38	6078.75	4788.1
P49327	FAS_HUMAN	FASN	Fatty acid synthase	57	6940.15	6013.29		6111.02	5208.68	3802.77	5957.34	5332.2		1492.69	6039.21	4902.25	18083.7	5591.29	5877.25	4214.57		4409.98	5888.08	4452.62	6414.99	5366.62		6628.45	6022.67	6416.04	4542.12	7963.47	6329.82	6772.81	6739.43	4801.71	6006.64		4803.57	7519.66	5742.46	7588.3	11024.2	5898.95	8592.6		7220.94	7660.95	6399.36
P49354	FNTA_HUMAN	FNTA	Protein farnesyltransferase/geranylgeranyltransferase type-1 subunit alpha	2		618.692			595.739	558.61	471.121							403.109	663.903			454.164								658.052			475.383		709.002	673.442	715.611		398.227			572.348	499.797	1071.41	356.015			601.111	291.542
P49368	TCPG_HUMAN	CCT3	T-complex protein 1 subunit gamma	15	6455.54	3631.96		5039.65	3859.39	8292.8	8592.66	5107.71		3688.88	9261.96	4899.46	4694.63	4760.19	4757.49	2844.39		4221.28	4326.34	7087.42	4229.11	8314.51		3399.97	5281.33	4026.99	4331.56	4015.65	8138	5684.55	8458.96	5334.22	7927.08		6212.56	7364.58	7648.24	5719.27	6340.85	7144.45	5891.39		8425.49	5174.87	4745.03
P49406	RM19_HUMAN	MRPL19	39S ribosomal protein L19, mitochondrial	4	858.344	900.821		790.417		952.274	832.054	1226.41		1187.2				1089.99	720.767	2009.45								1641.97					844.951	1194.82	822.007		1429.51		648.657	465.33	728.193	867.753	798.761	898.811	1121.72		927.955	952.675	846.879
P49411	EFTU_HUMAN	TUFM	Elongation factor Tu, mitochondrial	19	23661	17014.1	13765.4	22587.8	22783.8	20254	17514.1	18332.2		36840.4	16020.5	14893.1	22233.8	24852.6	21925.6	16548.7		29971.4	17748.4	21812.3	13551.8	13615.7		19934.9	17618	21805.6	21344.4	15967.1	16885.9	10609.6	27990.2	11533.9	21771.9		25159.4	21087.4	22584.9	24707.5	15680.6	15956	25098.9		16371.3	22739	26031.3
P49419;P49419-2	AL7A1-2_HUMAN;AL7A1_HUMAN	ALDH7A1	Alpha-aminoadipic semialdehyde dehydrogenase	11	2536.17	863.105		2365.5	2213.13	2873.47	1349.63	1289.2		2453.04	1661.51	2440.25	2423.94	2098.16	2381.88	708.013		1633.53		2552.1	2269.85	1847.55		2139.61	2249.4	1082.53			2146.42	1769.38	1748.25	2059.76	2926.21		2336.83	2988.95	3146.84	2517.14	1721.25	2034.47	1281.47		1471.35	1908.59	2434.93
P49441	INPP_HUMAN	INPP1	Inositol polyphosphate 1-phosphatase	1													353.241																214.695									280.893
P49458	SRP09_HUMAN	SRP9	Signal recognition particle 9 kDa protein	2	4157.6	1729.05		3246.23	5024.56	3961.94	2643.53			4608.26	4933.53		3575.88	4178.82				5567.74		3885.51		7488.97							2064.85	3476.14	2697.15	4122.03	3999.45		4515.85	2335.63	2952.08	4656.29	3405.06	3754.85	2628.6		3714.45	3373.96	2512.48
P49585	PCY1A_HUMAN	PCYT1A	Choline-phosphate cytidylyltransferase A	3	815.325	416.312				465.992	514.227			998.63	440.714		405.968	451.268	629.941			619.783		759.517									730.267		355.708	858.54			479.828	630.685	707.412	872.636	360.359		458.708		284.651	1103.59	704.681
P49588;P49588-2	SYAC-2_HUMAN;SYAC_HUMAN	AARS	Alanine--tRNA ligase, cytoplasmic	20	10737.9	16240.1		8594.79	12308.5	11243.4	7336.85	8962.26		3330.06	9158.29	7740.45	12235.6	14388.2	12122.6	7190.58		9046.41	11147.8	10731.2	13710.3	9151.35		12070.3	10872.3	12049.6	10445.4	10119.6	7574.85	8445.83	7895.1	8562.2	12990.1		8679.9	10065.3	7852.17	7217.95	7605.35	8838.96	11982.1		9736.38	8696.3	10022.7
P49589;P49589-3;P49589-2	SYCC-2_HUMAN;SYCC-3_HUMAN;SYCC_HUMAN	CARS	Cysteine--tRNA ligase, cytoplasmic	7		1375.54		831.858	1582.16	1011.46	840.783	1090			1504.14		1041.09	962.011	619.654					657.782								1598.71	985.034	1749.09	740.729	1015.3	1230.12		1265.95	1139.74	1454.05	1006.9	1874.23	1000.56	926.693		960.907	914.599	877.895
P49591	SYSC_HUMAN	SARS	Serine--tRNA ligase, cytoplasmic	7	2129.77	2765.53		2969.21	2265.15	2424.14	1727.31	1905.8		1740.42	2745.17	4163.04	3481.63	2529.96	4035.43	2296.94		4010.26	3449.02	2805.76		3901.05		2589.05	3145.79	2718.89	2994.04		2224.94	4456.78	2648.37	1750.37	3154.53		2903.79	3237.66	2804.3	2222.67	2380.73	3229.14	2764.21		3053	2850.27	2774.01
P49642	PRI1_HUMAN	PRIM1	DNA primase small subunit	1	335.202			548.391	638.7									461.075				575.034							564.904							279.02	464.623				470.349			378.474	426.306		314.685		242.031
P49643	PRI2_HUMAN	PRIM2	DNA primase large subunit	3	1839.76			1346.51	1346.33	1489.02	1641.11				867.304	1373.95	867.841	1115.87						1383.31				922.125	1512.74	754.295			1110.57	1198.45	1176.94	715.515	862.898		1609.12	1815.03	859.748	1380.74	1323.68	423.107	1280.14		730.045	1252.75	1019.87
P49711;P49711-2	CTCF-2_HUMAN;CTCF_HUMAN	CTCF	Transcriptional repressor CTCF	2	1042.46	619.642		1110.29	955.315	945.577	1082.13	545.14					751.936	1330.92	1147.47					770.259									449.837		838.885	512.612	551.319		759.966	1102.91	795.586	1276	717.12	603.656	1356.52			1164.21	849.587
P49720	PSB3_HUMAN	PSMB3	Proteasome subunit beta type-3	5	2802.42	993.245		2277.68	2440.71	1881.62	2272.23			1627.63	2155.6	2604.4	2658.27	3080.81	1727.29			1862.82		2754.75	2448.87	3484.63		2193.81	1971.91	429.417	1047.22		1667.99	2567.93	2738.16	3590.61	2953.49		1723.12	2774.44	1664.07	2387.85	2050.16	2210.11	2250.34		2612.29	1376.64	1976.87
P49721	PSB2_HUMAN	PSMB2	Proteasome subunit beta type-2	5	5258.84	2948.21		4556.12	4074.68	4631.1	4475.46	3996.89		3025.07	5048.52	4465.98	4568.88	3777.87	3887.5	2796.68		3075.49	2443.07	4561.26	3669.57	4627.78		3557.84	4737.21	2173.03	2412.5	3891.79	4211.46	4847.06	4981.49	6289.29	5834.89		3868.54	7460.52	5035.73	5302.79	4567.61	3184.77	3900.94		5151.19	3334.89	3131.6
P49736	MCM2_HUMAN	MCM2	DNA replication licensing factor MCM2	15	3624.36	1673.37		4051.95	3927.5	2847.17	2542.14	4251.24		2663.01	2501.88	3622.66	2855.77	3186.27	2655.41	7154.6		2898.65		4313.96	4584.43	5851.31		3626.96	2503.22	2289.11			3971.75	3341.96	3838.04	4205.23	3215.82		1992.77	3494.13	4612.45	3981.54	6396.51	5635.75	2929.98		3952.62	4390.65	2595.23
P49748;P49748-3	ACADV-3_HUMAN;ACADV_HUMAN	ACADVL	Very long-chain specific acyl-CoA dehydrogenase, mitochondrial	16	5829.07	1653.72		6096.75	5133.27	5809.75	3203.43	3275.37		5982.03	4790.69	5574.15	4400.5	4744.06	5077.04			5102.65	5987.6	5561.32	4765.05	6959.49		4892.48	4425.14		3532.64	3781.22	5208.02	4417.21	4628.54	3672.2	4420.53		3847.52	4855.13	5594.55	5369.52	4640.46	5952.41	5013.7		6493.95	3428.8	4635.92
P49753;Q86TX2	ACOT1_HUMAN;ACOT2_HUMAN	ACOT1;ACOT2	Acyl-coenzyme A thioesterase 2, mitochondrial	3	1422.3			1472.78	1110.67	2566.75	1638.3	1858.3		2810.41	1387.17		1545.85	1504.72	1190.33	3258.36		1921.23		1390.4									1395.62	1160.29	1986.46		2082.1		1570.73		1154.52	2032.05	1516.71	1662.19	1766.59		1164.73	1764.22	1796.48
P49755	TMEDA_HUMAN	TMED10	Transmembrane emp24 domain-containing protein 10	5	4923.68	4333.53		4347.05	3759.13	4140.93	4395.17	2543.68		9635.32	4663.06	3929.22	4458.7	3768.56	4106.15	3213.49	98514.6	5813.23	6623.21	4890.37		2913.1		7504.13	5360.36	4614.36			5234.66	5429.6	4713.48	5794.62	5098.89		4951.95	5793.1	4272.8	4638.32	6543.74	4138.84	4467.5		3695.2	3412.39	3352.96
P49756	RBM25_HUMAN	RBM25	RNA-binding protein 25	7	1748.17	753.641		1894.02	1830.21	1906.83	2269.67	1783.26		2110.23	1497.27		2282.9	1673.17	2700.41			1721.09		2317.73	4484.76	3086.36			2305.28				1305.02	3122.07	1936.52	2162.75	2451.56		2338.76	1176.66	2092.88	1828.75	2514.4	2280.94	1880.34		2235.05	1995.19	2512.2
P49768;P49768-2;P49768-6;P49810;P49810-3	PSN1-2_HUMAN;PSN1-6_HUMAN;PSN1_HUMAN;PSN2-3_HUMAN;PSN2_HUMAN	PSEN1;PSEN2	Presenilin-1	1							191.385																										339.974				540.662	431.24	444.232				264.11	547.524
P49773	HINT1_HUMAN	HINT1	Histidine triad nucleotide-binding protein 1	3	13343.6	23596.7		13935.8	16401.9	20643.2	10823.8	12883.9		5676.83	17471.3	12274.1	11773.3	18483.4	14167.4	24476.9		16223.5	9671.61	16671.3	12143.4	13741		15415.5	10150.5	10924.7	10830.9	14830.5	12709.6	15529.8	15135.8	17744.1	15007.6		17409.2	13526.7	13614.5	10822.6	12760.4	15684.8	11511.7		15381.7	14214.5	13228.8
P49790;P49790-3	NU153-3_HUMAN;NU153_HUMAN	NUP153	Nuclear pore complex protein Nup153	7	1581.94	1530.09		1210.62	1493.42	1214.53	1501.29	2211.19		1475.59	1008.97		1327.8	1256.01	1434.27			1368.56		1152.16									1265.94	1057.56	1119.95	1446.49	1737.28		1288.82	1346.06	1316	1367.93	1057.99	1641.14	1274		729.49	1541.37	1592.91
P49792	RBP2_HUMAN	RANBP2	E3 SUMO-protein ligase RanBP2	15	1444.98	645.593		1052.33	1825.11	995.986	1041.69	1471.07		1240.66	1456	2658.69	966.827	1448.97	1450.59			1100.12		1461.4						1608.43			764.269	1359.47	997.802	1669.05	926.982		825.321	1040.74	999.171	1147.43	1198.55	895.338	1035.31		1317.73	1047.4	1022.02
P49821;P49821-2	NDUV1-2_HUMAN;NDUV1_HUMAN	NDUFV1	NADH dehydrogenase [ubiquinone] flavoprotein 1, mitochondrial	3	1136.04			1345.18	1624.9	1401.1	732.046	840.698		2297.45	1526.06		1264.13	1708.47	1454.78			1898.54											1242.44	1439.6	1282.51	930.127	1259.64		1261.43	746.361	1285.08	1741.2	1226.63	900.247	1547.82		1317.45	1464.58	1395.48
P49902;P49902-2	5NTC-2_HUMAN;5NTC_HUMAN	NT5C2	Cytosolic purine 5'-nucleotidase	4	632.535			856.698	1015.19	900.497	740.2				568.143		645.422							525.89													1233.04		984.301	932.853	688.697	605.835	796.837	676.671	460.73		1098.32	606.843	525.277
P49903;P49903-2;P49903-4	SPS1-2_HUMAN;SPS1-4_HUMAN;SPS1_HUMAN	SEPHS1	Selenide, water dikinase 1	1		559.27			345.18			1498.69																					637.279		549.387				277.947	509.869	892.224	857.008		460.401	526.915		832.587	804.698	552.485
P49915	GUAA_HUMAN	GMPS	GMP synthase [glutamine-hydrolyzing]	16	3849.4	3210.01		3931.22	4210.56	4129.59	3761.63	1732.16		3056.99	4248.23	4888.68	5284.39	3356.31	4487.56	5071.06		3554.36	7039.11	4313.22	6779.64	4813.06		6665.88	4638.93	2773.34	5084.29	5946.13	4397.67	6164.12	4687.16	3309.68	4612.4		3992.87	5210.71	4687.75	4458.73	4124.54	5205.95	4574.46		3254.88	3768.03	3772.54
P49916;P49916-3	DNLI3-3_HUMAN;DNLI3_HUMAN	LIG3	DNA ligase 3	5	567.885				540.505	550.215	424.659				638.933		392.123	843.442	648.665			429.537		657.101				918.102					761.941	583.811	569.899	765.225	613.067		633.84	894.685	682.825	482.395	368.137		1115.11		623.295	586.387	561.561
P49959;P49959-3	MRE11-3_HUMAN;MRE11_HUMAN	MRE11	Double-strand break repair protein MRE11	5	914.221	943.931		1006.7	1090.78	820.18				664.867	1154.26		568.179	937.107	745.093			794.135		1411.71									615.005	1264.21	892.645	922.332	655.056		1106.48	575.217	770.243	959.268	963.564	1078.24	809.835		1163.42	1190.18	798.842
P50213	IDH3A_HUMAN	IDH3A	Isocitrate dehydrogenase [NAD] subunit alpha, mitochondrial	4	1594.54	573.676		1737.15	1305.97	1987.3	1284.49	850.268		2255.24	1633.85		2084.03	2082.35	1436.3			1999.98		1366.35									2194.94	1575.45	995.163	988.59	1437.46		1497.8	1376.67	1215.08	2117.07	1986.74	1552.15	2192.63		1495.77	1584.43	1825.69
P50238	CRIP1_HUMAN	CRIP1	Cysteine-rich protein 1	1	30628.4	40400.8		33104.5	43405.2	74875.8	34262.4	35080.4			38375.8	15082.7	25207	32947.2	31097.7	48746.2		32618.5		29934.6		21600.5		11627.8	8246.17	17538.1	9228.47	27793.6	24605.1	17025.9	32451.4	19888.7	28429.8		29864	29333	19353.9	10973.1	21922.2	21264.1	28885	26931	16991.9	23555	22183.6
P50336	PPOX_HUMAN	PPOX	Protoporphyrinogen oxidase	1	329.496					361.376	495.04						300.392	279.7																			341.035				364.833	492.891	300.802	264.406			249.286		225.143
P50395	GDIB_HUMAN	GDI2	Rab GDP dissociation inhibitor beta	15	7675.72	7892.12		6693.48	6714.23	8792.79	8086.85	3019.8		2416.65	6151.86	5608.04	6766.48	6463.82	6633.89	4793.34		5606.03	4964.61	7218.09	6744.35	5335.2		5134.67	6270.7	5062.31	5134.56	4889.06	6196.25	8515.77	6953.09	8188.8	8245.87		6750.12	5821.5	6205.15	7572.79	7241.09	8372.19	6658.67		7621.7	6557.79	6091.6
P50402	EMD_HUMAN	EMD	Emerin	7	2164.18	2647.48		2356.91	2426.14	2439.06	2689.92	3057.69		4321.46	3173.58		4225.92	1597.74	3116.03	5907.83		2880.91		2353.19		2002.86			2239.69				2080.83	3602.86	2499.26	3142.28	3210.85		2598.86	1934.95	2072.23	2337.44	2756.75	1511.82	2375.19		3268.39	2079.24	3027.02
P50416	CPT1A_HUMAN	CPT1A	Carnitine O-palmitoyltransferase 1, liver isoform	11	1753.55			2501.54	1858.26	2172.32	986.036	1678.23		2621.06	1420.9		1709.01	2390.49	1568.82			1613.94	4874.69	1630.75				2881.03	2694.98	1595.65			1873.44	573.338	1466.52	692.825	1741.82		1696.11	1723.88	2319.87	1783.73	1324.31	1626.08	1684.39		1577.6	1603.95	1679.94
P50454	SERPH_HUMAN	SERPINH1	Serpin H1	12	7685.41	8366.46		5950.6	9123.82	7297.55	6077.03	6110.12		12092.5	6296.52	8082.48	10046.8	5679.24	6954.57	6200.93		8662.32	4861.49	9389.21	6749.03	4255.07		4902.18	4989.31	7121.68	6938.19	9526.78	7752.99	5789.56	6699.84	10507.1	5989.19		5480.25	8844.02	7901.73	4862.27	5445.77	5299.59	7040.8		6191.8	6629.43	4454.5
P50502	F10A1_HUMAN	ST13	Hsc70-interacting protein	5	1992.2	2624.75		1779.51	1812.83	1924.8	2731.75	2106.8		1449.21	2194.02	2426.66	2284.34	2126.63	2815.81			2081.99	2803.03	1796.21		3339.96		1917.3	2162.42	1917.17	2803.25		2950.55	2258.24	2029.45	2797.64	1717.43		1533.55	2378.76	1688.15	2575.91	2531.99	2222.09	1981.16		2451.98	1999.58	2385.59
P50570;P50570-5	DYN2-5_HUMAN;DYN2_HUMAN	DNM2	Dynamin-2	10	1630.59	1648.85		2229.24	2083.01	2339.34	1804.34			1483.83	1965.55	2168.57	2386.99	2023.71	1653.78			2509		1997.14	2615.62	2136.84			2294.25	2098.55			1703.94	2390.72	1867.4	2240.5	1727.73		1809.1	1873.19	1859.68	1472.55	2182.43	1810.54	1935.39		1599.8	1739.97	1649.07
P50579;P50579-2;P50579-3	MAP2-2_HUMAN;MAP2-3_HUMAN;MAP2_HUMAN	METAP2	Methionine aminopeptidase 2	4	2066.36	1984.53		2268.5	2512.26	1963.67	2307.85	1970.02		2296.01	2037.36		1963.29	2313.92	1915.52			2141.46		2209.09									2700.61	2747.71	1677.09	1845.92	2482.62		2416.33	2247.14	2001.64	1644.17	1811.31	2714.93	3256.44		1565.47	1705.56	1480.2
P50851;P50851-2	LRBA-2_HUMAN;LRBA_HUMAN	LRBA	Lipopolysaccharide-responsive and beige-like anchor protein	6		1256.21		556.453			575.316	689.866		210.54	915.541			391.888				601.431		750.109	793.899	913.952							1032.6	553.311	265.451	696.133	312.085		588.68	722.808	837.409	386.491	772.373	677.069			549.826	668.969	375.964
P50897	PPT1_HUMAN	PPT1	Palmitoyl-protein thioesterase 1	2	1459.96			405.442	637.973			581.07		329.373					342.342					475.726				652.474					290.421	1401.7	376.019		702.219			1219.45	682.555	645.032	648.398	549.547					114.649
P50914	RL14_HUMAN	RPL14	60S ribosomal protein L14	2	15987.3	19885.3		15818.3	16103.1	14476	23967.9	4051.78		10995.3	12504.7	13844.1	15572.4	16616.8	20278.7	7296.85		19361	13096	15147.1	9941.45	13547.8		11831.3	15915	19490.6	17881.7	9932.79	18889.8	18798.4	17205	18470.8	16069.1		19890.8	18508.6	16637.3	15597.5	16462.4	17645.1	20013.6		16478.6	16359.5	21442.6
P50990	TCPQ_HUMAN	CCT8	T-complex protein 1 subunit theta	25	13724	11692.8		12880.6	11464.9	13127.8	15342.5	9659.08		9098.63	12797.3	10535.2	12086.8	13030.2	14832.5	7207.53		11206.3	11374.4	12035.5	13611.2	14253		12242.2	13903.2	11911.7	15869.9	12737.4	14146.3	13801.5	14154.7	14652.5	11756.2		13973.1	16360.1	11374.9	14949.6	13649.5	14558.7	13097.3		14253.6	13690.5	14583
P50991	TCPD_HUMAN	CCT4	T-complex protein 1 subunit delta	11	13029	9787		10811.7	10453.5	10508.6	11427.2	7711.32		7788.87	12388.9	10552.4	10888.8	13697.9	10821.8	5618.89		11561.6	10860.9	9707.88	12085.2	11053.1		12689.6	11830.3	9722.84	13638	12050.6	12680.8	11601.1	11117.6	12180.7	10968.6		10294.7	15180.3	11373	14138.3	10019.2	13786.1	11882.1		12921.5	12062.4	12167.5
P50995;P50995-2	ANX11-2_HUMAN;ANX11_HUMAN	ANXA11	Annexin A11	12	4919.55	5067.65		4538.53	4608.69	4349.42	3702.11	3294.59		2395.75	4494.75	4303.27	3769.63	3826.67	3956.36	2987.53		3023.04	4647.51	4464.78	4730.14	6465			5123.3	5146.38	2878.86		4597.15	4215.8	5260.11	2859.13	4155.59		3974.45	3822.28	4284.21	3413.5	4015.01	4257.8	3377.84		3772.99	3986.69	4348.7
P51003	PAPOA_HUMAN	PAPOLA	Poly(A) polymerase alpha	1				1083.66		1293.44	1904.04									2112.49													1251.7	1481.95	1854.07					723.338			1021.25	1525.62
P51114;P51114-2;P51114-3	FXR1-2_HUMAN;FXR1-3_HUMAN;FXR1_HUMAN	FXR1	Fragile X mental retardation syndrome-related protein 1	6	2502.93	4278.25		2211.71	2890.01	4222.04	3594.15	2817.21		3962.59	2817.9	3873.64	2546.25	1927.82	4371	4187.13		3281.16		2472.85				5650.42	4944.11	4561.88			2814.22	1989.95	2997.31	2391.4	2810.56		1673.36	2924.06	2761.81	2439.42	2773.91	3596.95	2514.58		3530.04	2570.54	2912.23
P51148;P51148-2	RAB5C-2_HUMAN;RAB5C_HUMAN	RAB5C	Ras-related protein Rab-5C	5	6959.21	3978.26		7356.13	5520.58	5094.36	8164.31	3956.39		7762.01	6109.11	6104.51	5648.06	4415.85	6056	2527.7		5609.41		7538.29		7363.31		6568.64	4645.84		4990.22		4797.8	6157.95	6863.06	5810.43	6067.27		6204.31	7401.57	6126.08	6120.48	5593.98	5964.62	5148.34		6058.93	5096.82	5034.01
P51149	RAB7A_HUMAN	RAB7A	Ras-related protein Rab-7a	8	8836.97	3891.68		7950.95	7714.19	7233.29	9107.42	4238.22		22001.8	6080.16	6410.1	7886.12	7310.01	6633.49	1488.56		8505.59	7978.1	6937.84	7030.73	7054.88		7835.38	8321.06	6434.87	8263.9	4394.71	8174.78	8921.09	7217.69	5318.36	7422.5		8296.67	8306.43	8597.05	9180.02	7764.1	6888.11	7165.15		8182.65	7701.1	7593.65
P51151	RAB9A_HUMAN	RAB9A	Ras-related protein Rab-9A	3				998.42	1291.44	1298.39	1028.56			3034.19	987.949		2390.28	908.433	1124.36			1451.34	2228.64	1259.59	2952.46								1022.26	1612.37	823.216	1163.87	844.149		1282.31	725.494	1042.52	1656.1	699.779	903.076	1320.37		1641.43	1045.8	1357.61
P51398;P51398-2;P51398-3	RT29-2_HUMAN;RT29-3_HUMAN;RT29_HUMAN	DAP3	28S ribosomal protein S29, mitochondrial	3	419.001	573.821		440.945		437.758				426.958	639.091		670.104	883.354	1040.39																268.245				439.928	724.61	637.229	592.679	438.026	795.73	547.432			758.623	533.435
P51452	DUS3_HUMAN	DUSP3	Dual specificity protein phosphatase 3	2	744.563	1519.79		1136.19	1433.18	593.004	952.207				731.812		383.527		1114.62	868.151		1053.84		912.154		1783.28		1787.7	2139.27				633.282	1312.38	746.754	860.664	532.335		734.256		441.532	571.606	1215.82	709.971	614.999			803.696	539.538
P51532;P51532-2;P51532-3;P51532-4;P51532-5	SMCA4-2_HUMAN;SMCA4-3_HUMAN;SMCA4-4_HUMAN;SMCA4-5_HUMAN;SMCA4_HUMAN	SMARCA4	Transcription activator BRG1	4	699.805			996.659	789.652	756.96	737.623	1347.81			583.26	488.92	781.773	697.044	601.181				790.632	1247.35		938.679							602.675	803.454	674.084		637.454		735.84		599.434	799.656	718.598	864.323	600.638		528.493	645.076	774.676
P51570;P51570-2	GALK1-2_HUMAN;GALK1_HUMAN	GALK1	Galactokinase	4	1141.73	938.777		1433.11	1078.44	2207.95	841.475	902.237			1293.63	1600.56		972.46	1119.61	1636.94		1690.46		1425.33					1602.83	1397.45			1616.58	1134.66	1532.25	2060.77	1102.7		809.205	1232.84	1187.88	1365.39	1323.68	1065.44	1404.32		1361.11	1059.37	1618.76
P51571	SSRD_HUMAN	SSR4	Translocon-associated protein subunit delta	4	5111.7	3350.39		6740.38	5276.23	6007.52	5713.47	3307.39		13577.5	4958.3	4753.73	5462.48	5166.38	7372.7			7710.65	3196.6	7082.13	4143.53	5103.19		6160.52	4725.48	6220.29	3529.11		5486.49	6645.88	6343.6	6021.4	5106.27		5146.33	5134.84	7289.04	7627.62	6177.32	5058.98	4942.7		6672.34	6348.15	5672.36
P51572;P51572-2	BAP31-2_HUMAN;BAP31_HUMAN	BCAP31	B-cell receptor-associated protein 31	5	6061.65	1998.04		5231.23	5231.27	7175.85	4408.75	3403.59		20485.4	5756.55		9040.38	3995.08	5884.24			6456.12		6194.19						4584.96			5166.48	4241.68	5632.78	6453.61	4438.09		5398.63	7860.7	6277.9	6359.9	4438.5	4094.96	4873.46		4482.03	3963.17	4213.16
P51610;P51610-2;P51610-4	HCFC1-2_HUMAN;HCFC1-4_HUMAN;HCFC1_HUMAN	HCFC1	Host cell factor 1	7	1785.44	2094.25		1491.37	1587.38	1815.6	1298.2	1845.79		2131.73			1704.98	1866.4	1492.46	2974.49		1339.14		1854.53									1004.38	1940.54	1141.99	1250.97	1530.43		1110.81	1428.25	1509.93	1277.38	1338.77	991.039	1494.95		991.988	1761.79	1438
P51648;P51648-2	AL3A2-2_HUMAN;AL3A2_HUMAN	ALDH3A2	Fatty aldehyde dehydrogenase	8	1056.75	684.823		961.752	2111.55	2148.07	1201.94			1932.25	1281.74	485.27	1129.48	1452.61	1512.63			1535.11		1557.56	416.394					326.49			524.095	801.177	1912.84	965.497	1587.83		957.735	1522.22	1028.04	1626.61	1322.73	819.844	756.601		1318.36	627.335	1058.59
P51649;P51649-2	SSDH-2_HUMAN;SSDH_HUMAN	ALDH5A1	Succinate-semialdehyde dehydrogenase, mitochondrial	2		289.993		613.476	1445.36	1522.33				1326.44										707.693											507.118		808.356			721.208	488.214	625.308	429.887		547.883				694.301
P51659	DHB4_HUMAN	HSD17B4	Peroxisomal multifunctional enzyme type 2	13	4813.56	3015.42		3615.94	3786.96	4390.3	1433.96	2617.57		5818.31	4852.54	3546.5	5481.48	4477.41	5573.69	1572.15		5385.18	4797.95	2632.04	4109.46	2977.97		3071	4101.95	2598.92	2514.17	4202.07	3589.21	1009.5	4461.05	1720.85	3212.19		3417.19	4797	4182.45	5431.77	2558.48	2141.62	4152.49		1581.36	1629.72	3550.33
P51665	PSMD7_HUMAN	PSMD7	26S proteasome non-ATPase regulatory subunit 7	6	2949.65	1423.96		3514.91	2729.52	2715.11	3921.67	1266.27		1371.73	3783.53		2659.6	2782.97	1882.24			2009.93		2709.07									3747.38	3044.44	3592.48	3110.83	3506.98		3646.51	3583.85	4703.36	3459.54	2587.26	2951.33	3825.92		3713.65	2971.68	2822.75
P51692	STA5B_HUMAN	STAT5B	Signal transducer and activator of transcription 5B	3		308.601			895.658	796.92	819.023				635.934							663.997				505.907								1587.45		1840.62	746.809		453.469		816.981	566.608	1061.15	477.369	735.682		979.232	528.767
P51784	UBP11_HUMAN	USP11	Ubiquitin carboxyl-terminal hydrolase 11	2	490.245					474.499				1254.23	561.111																										905.896		455.716				359.746
P51798;P51798-2	CLCN7-2_HUMAN;CLCN7_HUMAN	CLCN7	H(+)/Cl(-) exchange transporter 7	1				546.325	685.34	552.578	633.575			2387.8			517.295																		543.27	753.248			780.654
P51809;P51809-3	VAMP7-3_HUMAN;VAMP7_HUMAN	VAMP7	Vesicle-associated membrane protein 7	3	12627.4			11635.2		8858.58	9533.05			10895.8	13293.4		19439.7	6538.71	12349.4			12819.5		11647.9									6803.35	7554.34	12807.2		9389.14		8402.25	9438.37	18518.7	11091	16044.7	20991.6	13241.6		15845.8	13722.9	8084.93
P51812	KS6A3_HUMAN	RPS6KA3	Ribosomal protein S6 kinase alpha-3	5	1082.41	1445.78		1489.49	1195.95	1298.44	1406.6	1415.23		1304.1	1648.27		1162.35	1514.51	1170.39			824.82		910.597	4550.2			1514.63					1478.3	1116.17	1270.15	1226.89	1433.2		1061.9	1178.15	1384.23	1268.06	1172	877.996	1005.36		894.6	1082.17	1078.58
P51858	HDGF_HUMAN	HDGF	Hepatoma-derived growth factor	9	22824.5	13848.7		22997	21498.5	19408.8	22331	19845.4		32249.3	21237.1	14002.5	22893.2	20901.9	17252.7	17389.2		18096.4	10341.5	21887.1	8946.95	14408.2		9611.66	9894.26	4620.83	14501.3	9293.55	19147.9	24741.2	21539.2	23431.2	24736.4		17534.7	16908.6	16875.1	16215.6	19795.1	23374.9	15080		23355.6	21119.1	20807.2
P51991;P51991-2	ROA3-2_HUMAN;ROA3_HUMAN	HNRNPA3	Heterogeneous nuclear ribonucleoprotein A3	7	12438.6	3300.65		12279.5	18835.1	7694.16	14190.1	4128.21		9120.22	12809.8	12061.3	9811.1	8453.35	9190.07	1530.49		5162.59	15464.7	7919.72	13350	10239.2		6778.04	7891.75	5572.36	6278.3		11947.3	11895.7	8870.27	11156.1	11671		9385.56	10686.5	10240.8	10866.9	9408.8	8735.57	9747.22		8756.73	8905.77	9749.19
P52209;P52209-2	6PGD-2_HUMAN;6PGD_HUMAN	PGD	6-phosphogluconate dehydrogenase, decarboxylating	16	7554.73	11032.4		8464.71	9825.4	12963.7	5513.06	5659.68		3569.92	4453.32	4655.07	8429.31	6716.49	8024.52	5877.52		7904.97	4244.22	9440.25	5329.47	6385.12		7204.98	7185.08	6284.33	6080.25	6276.56	7233.16	4459.17	8972.81	8109.65	9950.62		8371.63	7180.24	8566.79	4010.48	7624.76	7060.39	5266.63		6346.49	6181.61	8185.66
P52272;P52272-2	HNRPM-2_HUMAN;HNRPM_HUMAN	HNRNPM	Heterogeneous nuclear ribonucleoprotein M	18	9476.5	9385.26		9191.52	9688.17	9446.13	11382.4	11211.8		7483.62	10310.4	10917	10844.6	9673.75	14337.1	28928.4		9599.74	10042	8711.05	9261.25	9973.13		8687.22	7283.45	7120.73	8854.94	9491.78	10866.2	10655.9	9311.88	9040.87	9816.45		9418.86	9703.07	9703.72	11231	10650.9	10027.5	9678.42		10606.1	9807.02	9981.09
P52292	IMA1_HUMAN	KPNA2	Importin subunit alpha-1	7	3148.72	5172.45		2234.49	2260.29	6000.26	5890.06	3631.66		1641.19	6306.52	2234.4	2681.05	3028.29	4981.18	3251.57		1912.74	870.662	2098.61	2594.81	3484.11		2215.43	4053.14	2438.47	5964.77	4683.57	2978.82	910.416	1206.33	495.785	2040.82		2798.42	1741.75	1745.47	2387.33	1266.91	1481.72	2745.41		750.61	2581.04	4270.6
P52298;P52298-3	NCBP2-3_HUMAN;NCBP2_HUMAN	NCBP2	Nuclear cap-binding protein subunit 2	1	867.01	1520.69		1093.79	944.198	1013.84	1064.5	1291.48			1130.33			1305.59	1226.21	1108.77		1398.9		1229.91										477.145	420.588	694.767	683.672		752.932	595.703	767.78	747.559	1651.28	1054.41	1017.34		1651.03	876.707	1162.03
P52306;P52306-5;P52306-2;P52306-3;P52306-4;P52306-6	GDS1-2_HUMAN;GDS1-3_HUMAN;GDS1-4_HUMAN;GDS1-5_HUMAN;GDS1-6_HUMAN;GDS1_HUMAN	RAP1GDS1	Rap1 GTPase-GDP dissociation stimulator 1	2				609.277																												446.433					585.359	268.344		483.605			492.992		405.639
P52434;P52434-3	RPAB3-3_HUMAN;RPAB3_HUMAN	POLR2H	DNA-directed RNA polymerases I, II, and III subunit RPABC3	4	1298.08			1224.19	1172.43	853.778	1076.3	329.688		678.358	846.602		1012.52	923.092	1209.77	1696.27		1137.84		1172.91		2317.08				1881.5			987.961	992.512	822.84	798.015	1042.73		986.936	915.319	1180.57	1614.96	1194.78	1434.02	1252.02		933.146	1180.3	1023.66
P52564	MP2K6_HUMAN	MAP2K6	Dual specificity mitogen-activated protein kinase kinase 6	1	1234.49	433.903		726.325	1105.67	466.659								1089.11	1063.82			693.191				1035.08							885.243			1312.71	958.802			912.019	1312.15	666.475	997.465	867.004	1020.27		619.31		836.526
P52565	GDIR1_HUMAN	ARHGDIA	Rho GDP-dissociation inhibitor 1	3	6347.2	6573.92		5630.01	6142.87	6112.15	6633.5	5455.2		1799.1	7408.59	6258.24	12804.1	4408.06	3989.81	5325.03		3692.91	5979.42	4209.66	8183.45	5900.52		6140.41	3990.51	3733.59	6745.05	5485.78	6282.09	7426.99	4994.34	5873.73	5101.1		4021.82	6134.28	4777.17	6200.39	6602.44	5378.57	4761.04		4859.97	5246.19	4777.29
P52569;P52569-3	CTR2-3_HUMAN;CTR2_HUMAN	SLC7A2	Cationic amino acid transporter 2	2						283.669				611.484				243.819																		770.752				509.023	584.435	684.466			485.454
P52594;P52594-2;P52594-3;P52594-4	AGFG1-2_HUMAN;AGFG1-3_HUMAN;AGFG1-4_HUMAN;AGFG1_HUMAN	AGFG1	Arf-GAP domain and FG repeat-containing protein 1	1	1028.89	1008.47				896.739				921.661			694.461					1593.03		1321.84											875.404					550.598
P52597	HNRPF_HUMAN	HNRNPF	Heterogeneous nuclear ribonucleoprotein F	3	4818.79	3456.04		6065.55	3867.18	4245.96	6764.96	3661.05		6198	3233.04	4997.49	6765.83	6380.08	5772.13	3835.99		6973.78	4988.6	4766.36	7156.79	6909.49		6072.15	1636.84	7219.98	6517.05	3109.19	6711.19	3938.17	5895.81	3641.03	5234.11		6000.08	4850.89	5812.21	5924.3	6050.07	5288.37	5471.91		4915.46	6983.58	6745.98
P52655	TF2AA_HUMAN	GTF2A1	Transcription initiation factor IIA subunit 1	1													624.07	334.252	395.018
P52701	MSH6_HUMAN	MSH6	DNA mismatch repair protein Msh6	19	1207.22	852.135		1883.74	1752.43	1069.8	1094.27	1357.54		736.027	1615.42	1373.93	1158.28	1590.7	1546	1588.36		1569.15		1923.8	2637.4	2147.06		1814.93		2211.16			1812.98	1335.86	2014.09	1807.47	1674.16		1351.54	1314.27	1745.12	1270.37	2001.33	1975.74	1077.31		1504.07	1771.01	1453.99
P52732	KIF11_HUMAN	KIF11	Kinesin-like protein KIF11	14	1556.72	1820.68		1508.69	1405.45	1884.25	2220.29	1720.94		747.179	2237.22	3340.06	1485.92	1572.69	1754.89	1722.49			4413	996.638					1900.27				1272.38		756.74		1644.99		1360.65	1138.84	890.086	1095.48	1011.79		1457.11			1140.97	1263.87
P52735;P52735-2;P52735-3	VAV2-2_HUMAN;VAV2-3_HUMAN;VAV2_HUMAN	VAV2	Guanine nucleotide exchange factor VAV2	1	345.211	430.276				415.743																									168.065		331.503							437.731					280.691
P52758	RIDA_HUMAN	RIDA	2-iminobutanoate/2-iminopropanoate deaminase	2							494.841					1404.92								1312.96						985.199				561.459							1710.26	871.205		998.705	402.681		355.104
P52788	SPSY_HUMAN	SMS	Spermine synthase	4	2221.65	3598.23		2777.64	3161.36	3159.09	3336.22	2195.45		2672.95	4474.48		4830.39	3559.6	4435.03	3985.54		3938.94		3556.39	4336.53	5158.7		3293.45					2456.55	6476.46	3564.64	6586.31	3874.38		3079.97	2083.59	3295.17	2932.61	4523.95	4493.31	3283.35		4436.47	3358.94	3343.13
P52789	HXK2_HUMAN	HK2	Hexokinase-2	9	1532.54	1621.12		1829.33		1179.21	1710.44				1751.16		3455.43	2567.24	1094.02			2137.91		1822.1						15722.7			3471.99	3301.82	1159.52	4011.6	1174.15		723.207	2082	1763.39	1527.33	1334.08	1979.64	1114.57		3221.55	1833.27	2168.72
P52815	RM12_HUMAN	MRPL12	39S ribosomal protein L12, mitochondrial	1	1718.92	1390.12		1558.61	1435.28	1452.89	890.968	1747.47		1181.61	1313.42	1503.41	2328.04	1599.95				2539.22		1712.61						2114.18	1990.79		1708.38	889.801	1318.34	905.922	1683.27		1807.29	1194.88	1705.03	1841.23	1021.24	1229.59	2050.24		1823.9	1681.29	975.245
P52888	THOP1_HUMAN	THOP1	Thimet oligopeptidase	8	1083.72	1685.35		1687.73	1526.38	1681.02	1868.78	1148.61			1328.87	2398.93	907.22	1261.25	956.828	2426.32		284.804		945.915		2509.96			580.618	811.307			1426.29	1395.82	1554.92	1466.67	1783.99		1009.08	1289.09	1698.34	1735.98	1043.37	1225.25	1557.35		1389.84	1405.11	1296.54
P52895	AK1C2_HUMAN	AKR1C2	Aldo-keto reductase family 1 member C2	2							133.756							454.354		640.6				801.82															538.031	671.069		246.538		181.645					439.085
P52907	CAZA1_HUMAN	CAPZA1	F-actin-capping protein subunit alpha-1	6	5273.55	5176.62		4922.72	4905.12	5126.22	7210.69	6237.91		4503.61	6538.55	4392.06	6025.35	5101.29	4914.62	4865.19		4869.06	5029.06	6540.02	3196.21	4622.39		7525.77	6119.35	6021.47	4790.85	5488.3	7651.97	4427.45	5030.52	4148.5	3824.91		4532.85	6220.84	5024.35	3308.94	6404.75	4394.38	4511.84		5031.42	4771.79	5439.32
P52943;P52943-2	CRIP2-2_HUMAN;CRIP2_HUMAN	CRIP2	Cysteine-rich protein 2	2						1077.06	301.729						415.722	275.989	435.927																355.827		551.668		555.072
P52948;P52948-5;P52948-6	NUP98-5_HUMAN;NUP98-6_HUMAN;NUP98_HUMAN	NUP98	Nuclear pore complex protein Nup98-Nup96	7	1179.88	917.806		854.236	1272.81	1269.97	1594.71	1824.85			1164.03		1104.12	873.146	1262.01	1454.56		1291.97		619.953									872.88	1334.33	1214.37	749.754	1359.58		658.181	1217.87	732.67	1011.03	869.006	1158.28	1158.38		1126.64	1058.56	1128.22
P53004	BIEA_HUMAN	BLVRA	Biliverdin reductase A	7	4535.73	5282.99		3805.57	5000.38	4634.17	5631.73	7963.4		1293.73	5424.91	4648.31	4135.53	3341.4	3255.02	5534.5		2706.22	6422.89	4912.4	4395.18	6871.07		1513.77	6417	5035.68	1191.32	5286.36	5453.58	5117.29	4325.95	6453.46	3032.87		4405.48	2884.1	4441.3	3264.79	4549.6	4659.13	5920.72		5425.75	4208.73	5244.23
P53007	TXTP_HUMAN	SLC25A1	Tricarboxylate transport protein, mitochondrial	6	1797.78			1349.82	2476.09	2125.08	1324.41			3077.6	1857.88		2705.24	3217.21	3469.08			2524.6		2461.58				4565.1					911.911	1062.62	2217.13	1681.22	1654.64		2080.01	1349.05	1547.2	1305.8	1314.12	1403.79	1819.58		1655.2	1772.19	1853.32
P53350	PLK1_HUMAN	PLK1	Serine/threonine-protein kinase PLK1	4	1235.57	937.589				1778.68	1668.5				2033.03	975.672	1194.44	628.642	1761.76												2004.41						556.008		1081.77			793.825			1572.85				1964.95
P53367;P53367-2	ARFP1-2_HUMAN;ARFP1_HUMAN	ARFIP1	Arfaptin-1	2	322.027	596.762				637.333	361.456						465.459		610.62					592.736													528.789			795.204	256.981	442.647							622.944
P53384;P53384-2	NUBP1-2_HUMAN;NUBP1_HUMAN	NUBP1	Cytosolic Fe-S cluster assembly factor NUBP1	1	1719.87	1694.61		1092.24	1185.13	1005.48	981.124	701.33			820.527		2072.23					824.747		1555.69		2690.94							840.827	996.621	1030.84	1965.63	1101.41		894.954	942.684	1305.27	517.704	1357.54	1449.23	1720.83		820.509	1189.22	1636.38
P53396;P53396-2	ACLY-2_HUMAN;ACLY_HUMAN	ACLY	ATP-citrate synthase	28	5173.9	5155.58		4127.11	5671.54	5784.12	4002.1	5074.56		2115.08	4318.83	4151.29	5333.23	5337.98	4973.01	4669.18		3261.01	5199.69	4763.86	6372.68	4978.57		7149.97	4828.97	5658.58	5581.7	7284.24	5217.31	5162.75	4860.82	4621.25	6373.12		4048.32	4840.1	4686.11	6521.28	5415.48	4801.76	5392.03	7165.04	5205.73	5489.56	4624.58
P53582	MAP11_HUMAN	METAP1	Methionine aminopeptidase 1	1				1224.88	641.606		628.121						622.552	867.95	784.242					600.857									540.337	971.524	929.351		1007.82		1103.92			816.283	755.882	748.917	691.19		820.984	827.223	453.206
P53597	SUCA_HUMAN	SUCLG1	Succinate--CoA ligase [ADP/GDP-forming] subunit alpha, mitochondrial	2				379.575																											495.948		521.043				303.29	341.723			189.994			531.214
P53602	MVD1_HUMAN	MVD	Diphosphomevalonate decarboxylase	3	579.666	935.344		786.565	784.897	605.278	459.957	1088.35		722.698	821.421		764.25	421.122	656.278			1341.92		809.904									564.19	347.141	819.481	636.513	1177.46		563.209	685.771	713.519	403.069		625.297	966.187			744.041	559.944
P53611	PGTB2_HUMAN	RABGGTB	Geranylgeranyl transferase type-2 subunit beta	1		2202.63		1230.61	1513.97		2874.29	949.847			1399.05				1108.33	1085.29		807.546												1665.41		1096.96			777.183		1066.3	752.57	505.923				1314.16		1326.6
P53618	COPB_HUMAN	COPB1	Coatomer subunit beta	9	1110.58	1325.73		1203.92	1269.22	1641.72	1720.8			903.799	1081.77	1132.66	1873.7	814.537	825.703			554.088		925.188		1575.84					819.724		1628.63	1864.8	1010.89	2144.63	2109.66		1664.31	1080.56	1255.77	1800.74	2143.64	1270.55	1351.79		1519.59	998.091	596.722
P53621;P53621-2	COPA-2_HUMAN;COPA_HUMAN	COPA	Coatomer subunit alpha	17	2408.36	2750.16		1894.95	2395.75	2829.05	2678.31	3406.49		2114.4	2061.77	2258.76	2084.68	1952.85	2841.44	1916.4		1988.7	2360.22	2781.75		516.765		2191.27	2426.85	1772.61	2641.85		2335.2	2213.32	2168.89	2308.07	1970.58		2033.14	2016.39	2265.57	2206.4	2163.22	2367.92	2400.12		2258.91	1751.63	2113.49
P53680	AP2S1_HUMAN	AP2S1	AP-2 complex subunit sigma	4	3671.74	1045.07		4487.23	3897.04	4373.46	3002.46			5558.52	2778.52	3796.34	4636.75	2186.97	3638.73			4251.09		3472.03		4165.73							3236.8	3994.77	2980.65	3659.36	3277.08		3078.85	2390.67	3536.97	2353.03	3359.85	3533.58	3232.44		3555.92	2358.98	3828.95
P53701	CCHL_HUMAN	HCCS	Cytochrome c-type heme lyase	3	1134.26			578.078	1131.96	1007.03	847.002			1480.57			1491.94	888.152	939.078					846.765				1409.66							869.565		1329.46		457.101			1096.63	730.477		1017.42		1073.47		1156.93
P53804;P53804-2;P53804-3	TTC3-2_HUMAN;TTC3-3_HUMAN;TTC3_HUMAN	TTC3	E3 ubiquitin-protein ligase TTC3	1					8209.86								1346.92	4859.48															6403.24	2426.62	3906.67				8646.44	11007.3		4810.38		3267.14	6993.85		2762.89	4728.46	4371.37
P53985	MOT1_HUMAN	SLC16A1	Monocarboxylate transporter 1	3	2471.31	1553.68		2222.26	2411.63	3915.06	1720.12	1057.46		2603.13	2347.51	3722.75	2190.42	3069.02	2850.14			1997.65	4752.53	3046.31	3643.84	3744.83		2567.34	3554.56	2085.91	6032.8		2865.67	3827.27	3223.92	3310.15	2609.71		1997.61	3221.23	3537.03	3418.45	3033.93	2839.98	2766.74		3291.42	3827.38	2772.76
P53990;P53990-2;P53990-3;P53990-4;P53990-5	IST1-2_HUMAN;IST1-3_HUMAN;IST1-4_HUMAN;IST1-5_HUMAN;IST1_HUMAN	IST1	IST1 homolog	2		1193.14		1231.4	1125.97		786.569	673.067		1404.33	807.473		837.88		1473.2					1568.66									1140.38	1296.84	1681.59		1422.77		1649.77	1389.35	1823.5	1086.03	1838.43	800.039			1074.17	1842.41	739.115
P53992	SC24C_HUMAN	SEC24C	Protein transport protein Sec24C	8	1501.55	1731.55		1770.36	1991.12	1992.68	1726.14	2415.93		1420.58	1060.02		1286.24	1247.7	1758.76	827.186		1832.51		1992.81		1046.71			2105.39	1341.03	900.282		1615.03	383.569	1099.85	1744.7	1041.19		1695.17	1757.59	2883.33	1446.84	1807.21	922.102	1686.95		1406.77	2054.42	1989.28
P53999	TCP4_HUMAN	SUB1	Activated RNA polymerase II transcriptional coactivator p15	4	17500.5	14957.1		25644.9	27526.1	20396.7	21594	31919.5		16828.2	18168.6	25239	22376.2	23120.5	20785.7	6105.8		22603.3	20429.5	21809.1	23884	17222.2		15020.6	17663.7	9230.93	12478.4	7828.79	27550.3	27794.1	18004.7	24485.6	26728.9		23650.2	29217.2	26375.6	27418.3	28691	24677.8	25525.8	17446.3	24721.8	24840.9	23119.2
P54105	ICLN_HUMAN	CLNS1A	Methylosome subunit pICln	2	1884.27	2272.34		1580.95	1165.7	2120.89	1957.51	1930.25			1481.01		1463.86	1852.55	2161.16	2044.78		2283.11		1776.63						1888.02			1446.24	848.016	1103.99	2512.3	963.605		998.185	1627.02	879.331	2382.93	1248.64	1001.57	1949.24		1041.6	1749.38	1739.01
P54136	SYRC_HUMAN	RARS	Arginine--tRNA ligase, cytoplasmic	21	4034.59	5804.13		3780.11	5040.54	5284.85	4366.1	3567.69		4335.49	5753.82	4821.19	4903.47	5159.4	4033.9	3065.83		4094.32	5313.73	4585.83	6347.98	4779.31		4324.35	4745.25	4932.67	4470.93	6217.36	3703.68	4356.8	4146.38	5259.97	4530.77		4244.23	4670.44	4148.59	3900.68	3819.44	4083.58	4662.89		4388.98	4153.69	4187.25
P54577	SYYC_HUMAN	YARS	Tyrosine--tRNA ligase, cytoplasmic	19	5019.27	6613.44		4630.04	4795.98	3862.06	6134.74	4818.19		1774.22	4770.94	4289.79	4659.84	5940.18	5650.55	5394.59		4883.34	6978.74	4547.13	6227.87	4377.5		5340.46	5618.6	6416.25	7554.57		5663.84	6137.18	4945.55	4948.31	6361.4		4127.62	4836.58	4077.85	3649.06	3926	5679.46	4087.42		6291.5	5750.76	4014.63
P54578;P54578-2;P54578-3	UBP14-2_HUMAN;UBP14-3_HUMAN;UBP14_HUMAN	USP14	Ubiquitin carboxyl-terminal hydrolase 14	6	2352.68	2940.27		2347.55	1957.54	2878.87	2728.34	1226.84		1422.21	2468.42	2327.02	2133.72	2419.87	2476.01	1793.68		2111.59		3093.92	1827.75	2363.58		1675.36	1943.81				2051.93	2016.38	2304.85	2770.37	2804.7		2227.75	2375.59	2266.17	2252.72	2242.32	2449.09	2295.35		2477.66	2727.73	2243.79
P54619;P54619-2;P54619-3	AAKG1-2_HUMAN;AAKG1-3_HUMAN;AAKG1_HUMAN	PRKAG1	5'-AMP-activated protein kinase subunit gamma-1	4		282.533				221.878	546.579			572.163			565.14	744.292	352.572					535.722										769.103	303.276	576.354			828.118					1030.47	505.152		460.724	749.078	840.913
P54652	HSP72_HUMAN	HSPA2	Heat shock-related 70 kDa protein 2	3	615.013			1019.61	1114.99	657.415	467.659			830.272		750.286	570.659		248.399															629.915	291.332	277.997	787.803		442.251	694.418	1240.63	230.069	505.472	448.406			707.475	426.271	579.058
P54709	AT1B3_HUMAN	ATP1B3	Sodium/potassium-transporting ATPase subunit beta-3	4	1006.93			1648.56	1645.03	1473.09	1578.86	670.819		1316.53	1539.17	2014.3	2011.84	1426.28	3174.23			739.96		1807.25	2642.04	2311.93		1343.67	1661.97				1356.45	1813.55	2094.44	1238.3	1095.23		1373.43	1130.14	1529.46	1931.2	2066.31	2763.93	865.002		3213.45	2339.04	2680.89
P54725;P54725-2;P54725-3	RD23A-2_HUMAN;RD23A-3_HUMAN;RD23A_HUMAN	RAD23A	UV excision repair protein RAD23 homolog A	3	2817.4	2462.98		2829.83	3086.13	2463.03	2770			1701.33	2951.76	3794.83	2362.5	3194.02	3002.35	2649.04		3025.74		3509.58	6026.21	4537.8		3781.95	1895.91	2796.95			2343.62	3990.82	2549.65	2494.56	2774.16		2241.34	2581.98	2000.91	2612.22	3048.85	2262.18	2375.58		3654.91	2404.09	2753.94
P54727	RD23B_HUMAN	RAD23B	UV excision repair protein RAD23 homolog B	11	6726.75	5162.27		5522.78	6114.25	5379.76	6510.66	3857.71		3629.79	6032.17	5933.94	5730.59	5038.59	5687.51	3955.09		6087.17	4590.95	5820.67	5119.83	5824.81		5011	3757.59	3427.4	4776.09		5666.39	5602.96	6209.63	5712.49	5710.47		5086.06	5189.57	5971.19	4715.21	6564.64	5371.12	5260.17		6517.42	5775.9	5856.16
P54819;P54819-2	KAD2-2_HUMAN;KAD2_HUMAN	AK2	Adenylate kinase 2, mitochondrial	8	11060.8	5890.56		7184.83	9096.96	9290.1	6780.45	11717.4		7217.56	7603.61	5401.64	9437.34	10541.4	8970.12	3317.25		8930.64	11063.5	9072.87	10210.2	9157.93		11278.6	6767.81	8091.85	10436.7	11741.4	8035.07	9508.09	10260	5386.2	6388.66		9015.97	7875.82	8757.6	6412.04	7124.32	8213.91	9145.45		8185.62	8754.67	8347.03
P54840	GYS2_HUMAN	GYS2	Glycogen [starch] synthase, liver	1				443.591		674.525							752.906																	1984.17	1275.56	2887.4	628.056		442.311	423.107			874.266				1238.97	857.242
P54886;P54886-2	P5CS-2_HUMAN;P5CS_HUMAN	ALDH18A1	Delta-1-pyrroline-5-carboxylate synthase	22	2337.11	1542.98		1995.14	1916.11	2746.42	2061.76	2142.51		2782.5	1559.15	1648.72	3710.53	2803.99	2510.25	2804.74		1691.07		2129.9		4026.32		2601.48	1120.73	3387.05	2680.93		1679.48	3227.77	2081.85	1041.99	1554.08		1460.73	1901.87	2032.28	3048.07	1283.07	1803.18	1974.38		2893.41	1544.06	1876.43
P54920	SNAA_HUMAN	NAPA	Alpha-soluble NSF attachment protein	5	1240.89	1024.4		670.321	1134.29	947.632	1245.12	846.096		700.044	819.382		1656.11	1322.32	777.936			890.215		966.333									978.413	774.953	668.009	794.096	789.558		925.659	697.308	900.6	1017.51	1304.25	1090.65	643.654		1020.5	1135.05	846.282
P55010	IF5_HUMAN	EIF5	Eukaryotic translation initiation factor 5	7	2313.88	2837.59		2411.72	2686.52	2040.41	1969.65	2818.57		2816.62	2932.94	2305.24	2597.19	2736.66	2150.37	1170.41		2158.53	2927.67	2691.31	2718.35	2929.33		2047.46	2292.8	2840.79	1900.95		2827.34	3888.61	2741.44	3711.15	2890.73		3047.29	2709.48	2602.47	3009.91	2414.43	2981.01	3697.72		3222.16	2814.48	2395.11
P55036	PSMD4_HUMAN	PSMD4	26S proteasome non-ATPase regulatory subunit 4	5	2490.51	1479.54		1872.42	2109.05	2175.27	1708.14	1337.5		1705.51	1546.23		2147.32	1670.36	1220.45	1408.33		1311.14	3087.78	1759.86		2094			942.198	1505.04			2291.75	1822.23	1700.96	1737.94	1826.61		1116.01	1985.02	1865.46	1892.97	2125.71	1575.38	1758.41		1279.99	1571.44	1348.11
P55039	DRG2_HUMAN	DRG2	Developmentally-regulated GTP-binding protein 2	1	178.719			725.992		326.071	670.706						470.708	319.779	307.965						364.536	541.753							602.281			631.991	433.47		724.481		519.528	301.918	515.922	627.267	494.687		374.313	661.489	273.296
P55060;P55060-3	XPO2-3_HUMAN;XPO2_HUMAN	CSE1L	Exportin-2	25	7648	7164.47		6912.24	8760.54	9942.14	8314.51	6736.25		4279.8	8939.48	9869.09	10284.1	8592.35	7909.94	4450.43		7414.91	10834.7	8322.35	10021.4	8405.19		9485.99	7812.23	6474.22	8147.97	10237.4	8091.87	9354.92	9289.94	8134.32	9775.71		9075.18	8549.04	7615.3	9982.43	9132.3	9105.31	7932.14		7359.93	8607.46	8678.03
P55072	TERA_HUMAN	VCP	Transitional endoplasmic reticulum ATPase	22	11251.6	7783.54		8286.36	7358.34	10093.6	9903.48	7791.93		8843.26	10314.2	10157.3	10618.6	7852.71	9441.37	2907.45		8508.96	9263.18	10594.6	9840.54	9270.42		12123.6	7974.92	7890.26	6846.71	3842.14	10617.1	8418.87	9545.78	12097.4	9954.41		9769.91	13039.8	9263.24	10602.1	10262.7	9080.68	11416		8007.74	10523.9	8910.9
P55081	MFAP1_HUMAN	MFAP1	Microfibrillar-associated protein 1	3	870.226	463.82			1436.13	448.854	422.965				606.998		546.249		435.652					634.049									382.497	1021.05	468.454	695.272	465.825		510.573	851.248	589.316	547.86	929.846	672.711	637.878		418.693	473.821	488.069
P55084;P55084-2	ECHB-2_HUMAN;ECHB_HUMAN	HADHB	Trifunctional enzyme subunit beta, mitochondrial	13	7239.43	5342.12		5983.76	7431.09	7105.98	4907.84	5375.92		10977.6	5242.9	7302.36	6344.75	7005.82	6292.48	4396.94		5769.7	3602.64	6702.77	3999.33	5290.9		6053.64	6971.15	3160.04	4231.26	4198.65	7221.35	4040.57	5882.13	4654.31	4958.62		6202.44	4616.83	5834.88	4831.51	5567.9	5227.03	5915.96		6579.97	6441.66	7014.42
P55145	MANF_HUMAN	MANF	Mesencephalic astrocyte-derived neurotrophic factor	2	742.603			1047.17		1396.49	1148.32			2356.19	605.809		883.918	1290.64	1641.09										2512				862.095	1512.64	1144.65	1132.16	703.452		492.236	1427.37	1702.91	1215.39	1183.31	1302.29	1000		870.967		603.12
P55209;P55209-2;P55209-3	NP1L1-2_HUMAN;NP1L1-3_HUMAN;NP1L1_HUMAN	NAP1L1	Nucleosome assembly protein 1-like 1	4	2147.48	2138.82		2082.98	2556.62	2430.47	3174.67	2704.39		769.987	2959.45	1529.55	1823.43	2774.93	1980.33	2092.9		3055.91	3107.05	2800.3	2521.82	2567.2		2004.35	2539.75	1430.26	2045.71	3178.85	1455.19	1969.45	2222.35	1766.12	2523.98		2071.36	1673.54	1001.66	973.204	2174	2083.75	2279.15		2062.35	2614.04	3211.63
P55210;P55210-3	CASP7-3_HUMAN;CASP7_HUMAN	CASP7	Caspase-7	1	1379.75	1120.04													770.202														660.364	204.711	785.61		431.12				1017.76	478.655	590.823	697.491	802.258		463.519		798.089
P55263;P55263-2	ADK-2_HUMAN;ADK_HUMAN	ADK	Adenosine kinase	5	3102.63	3716.51		4141.48	4562.63	3461.06	2956.96	2623.82			4075.21	2442.84	3402.22	3654.69	4298.89	6299.48		3223.38	3258.43	3509.43		2959.84		3482.63	3882.9	3508.95			2625.69	4621.68	4041.35	3372.82	4673.76		3897.11	3037.86	4262.56	3939.25	4054.89	5518.46	3087.45		4074.86	3236.15	4221.06
P55265;P55265-4;P55265-5	DSRAD-4_HUMAN;DSRAD-5_HUMAN;DSRAD_HUMAN	ADAR	Double-stranded RNA-specific adenosine deaminase	13	2974.38	1763		2875.84	2295.11	2722.87	2334.51	3411.9		3531.66	3245.38		3231.34	2769.58	2539.25			2363.16	3602.21	3134.79	3378.71	2463.63		3842.57		3800.92	5197.21		2805.46	3182.46	2875.99	2815	2604.95		2461.65	2967.75	3151.11	3301.22	2596.5	3219.26	2669.6		2611.08	2917.82	2888.31
P55327;P55327-2;P55327-3;P55327-4;P55327-5;P55327-6;P55327-7	TPD52-2_HUMAN;TPD52-3_HUMAN;TPD52-4_HUMAN;TPD52-5_HUMAN;TPD52-6_HUMAN;TPD52-7_HUMAN;TPD52_HUMAN	TPD52	Tumor protein D52	5	3744.34	5528.98		3524.21	3405.56	5897.11	3694.02	4935.23		1544.53	3206.04	4759.11	2902.14	4047.47	3407.72	4723.21		3248.45	2935.5	3878.87	2208.97	4164.53		3563.09	2226.83	2363.89	3564.74	2504.97	3574.37	3505.92	3459.61	4070.76	2836.12		3373.87	3552.13	3858.74	2846.9	2935.58	2817.75	3608.62		3151.34	3317.66	2884.78
P55735;P55735-2;P55735-3;P55735-4	SEC13-2_HUMAN;SEC13-3_HUMAN;SEC13-4_HUMAN;SEC13_HUMAN	SEC13	Protein SEC13 homolog	1	3140.62	2022.37		2653.33	2437.62	3047.6	2218.96	1832.43		2212.22	1825.1	2714.03	1505.48	3207.74	2639	1292.1		2650.51		2379.77		1716.29		2019.97	1974.43		1836.7		2615.92	2120.22	2051.57	2619.95	3967.81		2161.69	2788.49	2606.46	2566.79	2246.68	2630.65	2958.67		2515	2676.27	2305.68
P55769	NH2L1_HUMAN	SNU13	NHP2-like protein 1	3	2493.43	1573.85		2347.43	2073.97	1531.09	2258.93	1819.77		1397.02	1682.57		1589.85	2452.09	1876.5			2193.42		1214.81				1410.85	1558.18		3430.59		2818.8	1768.81	1827.37	1344.02	1354.38		3150.47	2678.71	1943.63	2154.28	1594.17	1445.41	1758.3		2387.63	2392.1	2370.72
P55786	PSA_HUMAN	NPEPPS	Puromycin-sensitive aminopeptidase	21	2347.89	3059.03		2932.98	3059.73	3018.53	2448.38	2060.6		1368.31	3037.31	3573.35	2674.62	2572.33	3118.48	2490.46		2842.95	3749.86	3078.28	2716.28	4550.58		2899.11	3246.99	3980.93	3338.15		3345.96	4093.35	2894.18	5080.33	2740.96		2831.25	2826.7	3454.94	2731.35	3413.05	2925.36	2199.22		3749.81	2925.8	2960.78
P55809	SCOT1_HUMAN	OXCT1	Succinyl-CoA:3-ketoacid coenzyme A transferase 1, mitochondrial	8	2741.48	4878.8		4175.08	3182.04	2376.78	2167.07	2819.59		1694.95	1334.89		2116.92	4788.14	3830.57	1706.7		3979.74		3451.04		1630.13		1376.21	1077.55	1793.77			4224.46	1058.95	2375.55	1824.58	5184.3		4388.34	2659.49	4153.77	3059.53	2397.67	3275.97	1832.29		2891.63	3313.29	3518.85
P55854;P55854-2	SUMO3-2_HUMAN;SUMO3_HUMAN	SUMO3	Small ubiquitin-related modifier 3	2	15425.3	9567.87		16489.3	13370.8	11687.9	11028.7	15585.8		5221.32	14843.2	11093	8817.49	13819.9	11482.8	6394.52		11879.5	11651.4	11150.8	13667.5	8975.96		10525.1	9180.13	7601.65	9340.15	7538.24	16154.2	13927.1	13580.3	12915.8	12497		12839.9	14120.2	14341	13225.2	14668.6	11540.5	13332.9		14834.1	9880.85	11106.7
P55884;P55884-2	EIF3B-2_HUMAN;EIF3B_HUMAN	EIF3B	Eukaryotic translation initiation factor 3 subunit B	14	4560.64	4523.58		4449.35	3885.43	2568.42	5556.44	1918.09		1945.71	5812.32	2915.96	3724.57	3332.63	2924.58	1304.05		4216.7	1238.36	3863.36	3694.94	2006.04		2964.03	3019.38	2190.01	2063.42	4123.55	5704.12	7297.08	6167.48	4469.29	6046.68		3518.12	4015.07	6017.65	7466.68	5868.78	4777.79	6547.11		6363.92	3380.84	2711.58
P55957;P55957-2	BID-2_HUMAN;BID_HUMAN	BID	BH3-interacting domain death agonist	3	500.371	351.396			330.615	554.74	626.443	1012.58			484.264			734.943	660.564					466.156									543.03	542.293	704.984	648.516	691.932			464.985	798.826	1007.65	467.259	435.524	753.962		1037.47	709.737	498.87
P56159;P56159-2	GFRA1-2_HUMAN;GFRA1_HUMAN	GFRA1	GDNF family receptor alpha-1	1	1658.62	1914.61		1109.64	2186.03	1020.79		2002.6																					806.871	1795.27	1545.96	1911.34	2965.43		1748.34	1824.61	1379.27	1131.01	1634.45	1535.7	2271.38		2266.69	1520.19
P56182	RRP1_HUMAN	RRP1	Ribosomal RNA processing protein 1 homolog A	2	1518.98			2222.82	1046.54	1606.86	1314.97			1259.02	1327.37		1061.63	1649.96	1371.05					971.748		2873.01							1216.52	1852.04	1242.53	1188.88	1196.97		1334.1	1208.8	1195.43	1573.19	1240.14	1882.17	1501.6		1645.12	1605.7	1737.95
P56192	SYMC_HUMAN	MARS	Methionine--tRNA ligase, cytoplasmic	12	2952.98	2728.76		3060.03	2746.41	2754.15	2346.96	1571.12		3605.61	2725.6	2465.25	3404.17	3312.96	2839.51			2645.65	3893.87	2130.44	6141.88	2710.79		2477.94	2943.07	2399.81	3068.76		2975.05	2646.05	2783.65	2904.51	3337.62		2723.51	3306.04	2682.14	3410.2	3070.1	3047.79	2514		2415.08	3061	2496.64
P56199	ITA1_HUMAN	ITGA1	Integrin alpha-1	2	751.943				318.091					5512.74	588.946									607.829									286.473	636.767											170.507				689.202
P56211;P56211-2	ARP19-2_HUMAN;ARP19_HUMAN	ARPP19	cAMP-regulated phosphoprotein 19	2	2004.92	2347.54		2774.85	3031.58	2396.31	1420.01			1904.6	3076.76		1974.39	1772.15		2520.47				2018.04									1517.47	2758.2	2469.36	2824.89	1601.97		2129.78	1542.8	1353.02	1938.84	2707.79	3027.89	2679.09		1662.39	2575.08	2169.09
P56385	ATP5I_HUMAN	ATP5ME	ATP synthase subunit e, mitochondrial	3	5905.61	4861.42		6915.5	7499.58	5826.74	7006.7	8775.46		7459.43	6697.3	5007.65	7467.64	5736.54	6623.44	8688.08		8233.54	4995.77	5226.2	6380.21	5118.77		5690.77	4170.64	6324.1	6189.7	6115.51	5167.06	4020.16	5992.54	3416.81	4480.38		6716.47	3381.58	4987.46	6521.66	4541.48	5116.36	5564.34		7492	6693.41	8192.51
P56537	IF6_HUMAN	EIF6	Eukaryotic translation initiation factor 6	5	6861.3	4810.53		6516.97	4790.91	5048.99	5174.08	4987.47		3962.83	6570.78	6644.74	4733.05	5674.85	6496.42	5187.63		4125.35	5811.21	6955.78	2309.54	4906.3		7371.53	4701.46	3865.77	5121	3026.66	7115.04	5488.51	6345.47	6312.57	6473.54		5587.05	6927.04	5356.97	7706.16	6003.09	6001.79	5919.13		6833.62	5762.59	5581.05
P56545;P56545-2;P56545-3	CTBP2-2_HUMAN;CTBP2-3_HUMAN;CTBP2_HUMAN	CTBP2	C-terminal-binding protein 2	4	1585.65	1865.53		3497.76	2297.83	2227.75	1458.91			2292.86	1854.64		2153.73	2530.41	1894.56			1200.08		2229.52									2004.73	2408.07	1883.95	2029.92	1844		3036.52	1934.47	2425.86	2319.76	2779.46	2180.9	2001.15		1783.83	2186.5	2623.57
P56556	NDUA6_HUMAN	NDUFA6	NADH dehydrogenase [ubiquinone] 1 alpha subcomplex subunit 6	1				543.309			591.841			995.567			900.383	817.755	685.501			882.826		1227.84										734.279	648.145		475.21		714.192		698.837	625.866	574.327	243.584	713.084			613.351	319.509
P57076	CF298_HUMAN	CFAP298	Cilia- and flagella-associated protein 298	2	990.154	754.495				668.743								854.16	573.346					776.996											336.251						909.992	747.619	310.214	539.599			651.243	422.795
P57088	TMM33_HUMAN	TMEM33	Transmembrane protein 33	4	2269.46	1522.41		1435.22	2551.77	2712.3	4021.55			2711.14	1278.41	1696.33	2172.71	1641.32	1895.08			2242.79	1881.17	2717.98		2905.63		2759.26	4432.83		2931.5		1976.17	2123.11	2147.75	1851.23	2223.38		2884.83	3146.15	2366.47	2248.22	2307.23	1788.83	2682.64		2595.32	2653.84	1782.24
P57105	SYJ2B_HUMAN	SYNJ2BP	Synaptojanin-2-binding protein	3	898.58			1264.96	828.044	975.696	981.653			2007.63	1338.63		1057.01		1301.34					1354.93					2268.55				1299.62		1320.26		318.356		754.073	1303.93	1074.73	1402.44	500.807	818.877	952.677		726.145	666.508	692.456
P57678	GEMI4_HUMAN	GEMIN4	Gem-associated protein 4	4		345.701			795.103										958.436														575.058	722.938	356.278	711.851				494.521	562.497	622.666		234.233	689.738			449.488	499.147
P57737-3	CORO7-3_HUMAN	CORO7	Isoform of P57737, Isoform 3 of Coronin-7	1	541.662	633.708		466.119			488.249						299.177					353.032							741.888		610.565				536.817					497.779	1018.44						349.298
P57740	NU107_HUMAN	NUP107	Nuclear pore complex protein Nup107	8	1290.14	777.975		1277.63	1336.92	1371.16	1163.13	1008.22		1143.87	1646.76		1278.21	963.688	1029.24	1533.65		1531.93		1580.81	2310.72								892.124	1552.2	953.53	1235.17	1076.08		1144.51	1108.5	1691.18	1320.98	1058.21	1124.34	959.58		1130.12	1077.91	834.793
P57772	SELB_HUMAN	EEFSEC	Selenocysteine-specific elongation factor	1																																						431.773							590.827
P58107	EPIPL_HUMAN	EPPK1	Epiplakin	5	950.361	756.75		982.554		805.722	943.912			1781.87	734.138		1213.66	506.127	1040.67			1415.04		803.552		391.082			1170.26	1041.76			790.145	1462.96	1679.22	1381.15	1069.14		610.801	958.722	911.879	952.013	1299.28	1142.55	439.792		970.595	710.645	762.136
P58546	MTPN_HUMAN	MTPN	Myotrophin	1	1809.15	1537.41			1133.09	1091.35	1328.9	1936.63			1241.4			1031.11		1569.6													1865.18		703.726	1213.12	766.699		1012.99	1737.24	685.885	926.195	1239.82	650.961	579.707		1793.13	1381.23	1064.99
P59998;P59998-3	ARPC4-3_HUMAN;ARPC4_HUMAN	ARPC4	Actin-related protein 2/3 complex subunit 4	4	3743.02	2011.63		3824.75	3472.77	3491.15	3347.13	1459.87		1894.07	4488.6	2497.31	3977.72	3115.06	3631.7	2073.12		2973.49	4356.07	3929.5	4832.98	3524.27		3496.13	3556.38	2991.05	4210.37	2834.35	4458.2	4544.19	4557.79	4393.69	4324.25		3563.44	4772.64	3777.64	3211.39	3361.92	3719.62	2965.02		3533.38	4133.69	3556.83
P60059	SC61G_HUMAN	SEC61G	Protein transport protein Sec61 subunit gamma	1
P60174;P60174-1	TPIS-1_HUMAN;TPIS_HUMAN	TPI1	Triosephosphate isomerase	7	32233.3	22343.7		47941.4	39161.3	28433	23287.2	36225.5		17060.6	24881.6	35783.9	32760.1	26626.6	25219	33746.4		29312.8	28238.1	57862	17202.2	42283.4		25994.7	14048	15460.5	13057.5	24331.5	50258.4	41822.2	14059	36240.8	13601.6	54670.3	11492.7	38235.5	26460.6	13309.7	22610.9	16958.7	16622.8	27908.2	24264.4	18711.4	10893.5
P60228	EIF3E_HUMAN	EIF3E	Eukaryotic translation initiation factor 3 subunit E	11	4920.61	6728.94		5204.37	5019.92	5729.81	5595.44	12537.2		3400.48	5705.83	4073.08	4805.24	6261.42	5414.6	5073.56		4810.47		4582.37		6736.35			5417.63	5817.29			5237.99	5507.56	5034.15	4734.05	5410.07		6398.04	5427.66	4752.94	6728.37	5195.29	6722.76	6322.37		6269.16	5902.41	6320.05
P60468	SC61B_HUMAN	SEC61B	Protein transport protein Sec61 subunit beta	1	1421.77			1591.09	2548.8	1647.99	2059.31			2211.68	2477.54		2260.84	2359.11	2206.16			1249.73		2535.4		3191.82			2692.3		5876.58		2323.78	5015.53	3255.58	4220.3	3431.66		3022.32	2507.48	2335.38	4083.04	2770.84	4182.31	2921.57		4006.4	2879.34	2148.73
P60484;P60484-2;P60484-3	PTEN-2_HUMAN;PTEN-3_HUMAN;PTEN_HUMAN	PTEN	Phosphatidylinositol 3,4,5-trisphosphate 3-phosphatase and dual-specificity protein phosphatase PTEN	1				420.15	795.369	558.862	390.75						586.771		788.965			606.89											504.395	905.523						435.247	238.768		603.489	481.811			475.913		365.265
P60510	PP4C_HUMAN	PPP4C	Serine/threonine-protein phosphatase 4 catalytic subunit	2	820.595			956.019	823.014	889.524	634.666			603.757	434.509		594.797	1031.64	677.127			625.58		841.684									668.082	829.215	953.734	560.017	418.648		480.383	903.329	685.397	861.133	820.665	557.989	730.36		637.389	898.486	631.27
P60520	GBRL2_HUMAN	GABARAPL2	Gamma-aminobutyric acid receptor-associated protein-like 2	1							443.298								1050.65																													579.408
P60660;P60660-2	MYL6-2_HUMAN;MYL6_HUMAN	MYL6	Myosin light polypeptide 6	5	7432.72	7056.54		7217.16	9130.71	11115.1	8287.6	4542.87		7934.13	9681.98	6551.66	8812.48	8754.64	7012.17	4446.39		6429.21	7211.98	8806.58	14827.8	8328.91		5545.5	6159.99	6263.57	8943.61	5394.91	7432.63	9776.28	8984.14	9458.02	8448.37		8481.55	9687.02	7610.01	7126.56	8241.85	7976.45	6541.93		6964.29	7404.11	6807.91
P60709;P63261	ACTB_HUMAN;ACTG_HUMAN	ACTB;ACTG1	Actin, cytoplasmic 1	14	277122	275865	99331.1	272822	354483	359113	412178	241341	379683	254769	345328	219149	294412	318958	316613	173487	275734	283260	168368	357282	234601	224419		249492	289886	163786	176601	125639	348775	304938	369043	348479	366105	246307	441145	363745	317256	264665	328945	321272	296909	217540	297088	319785	365609
P60842	IF4A1_HUMAN	EIF4A1	Eukaryotic initiation factor 4A-I	17	25826.4	32110		27766.2	28283.6	27628.7	37376.1	12676.5		10062.3	33295.5	24249.6	24530.9	32625.1	32862	21386.9		29282.7	30075.4	27430.8	29378.2	25046.4		27041.4	26762.5	31381.2	36396.1	22353.8	30451.9	34728.1	32432.8	30143.6	29828.5		30197.2	29492.8	27424.7	34743.2	27252.9	37566.4	33474.1	22555.7	31724.8	31267	36376.1
P60866;P60866-2	RS20-2_HUMAN;RS20_HUMAN	RPS20	40S ribosomal protein S20	3	7116.7	9651.6		7455.51	6499.3	7770.28	9422.33	9311.34		6752.8	9184.24	14581.6	8914.03	10489.8	10034.9	10793.5		10648.3		8721.43				9526.26	10415.1	14639.7	14746.2	17553.8	10749.7	9522.22	8658.55	9764.99	10716.5		9430.06	10973.1	12138.5	10452.6	10374.8	10375.2	11541.5		10785.2	9805.53	10855.7
P60891	PRPS1_HUMAN	PRPS1	Ribose-phosphate pyrophosphokinase 1	2	1380.52	1943.62		1233.22	1483.33	1914.68	1051.91	1334.92		717.741	1922.88		3255.06	1441.79	2490.24			1465.1		1744.02										919.13	1057.42	2575.46	2339.93		1217.06	2297.04	1752.35	1983.34	2316.26	1424.39	1683.89		571.145	1894.6	1689.73
P60900	PSA6_HUMAN	PSMA6	Proteasome subunit alpha type-6	5	5226.55	2341.46		4619.47	4614.76	3606.41	4627.74	1055.33		2569.92	5141.74	5389.4	4205.81	4177.39	3022.77	2250.58		2641.27	3209.61	4277.55	6788.35	4138.42		3649.65	4540.04	1208.58	1066.37	2492.66	4526.79	4535.6	3847.49	5811.19	4413.94		3199.38	6900.16	4250.7	4080.1	4127.9	3704.2	3366		4366.98	3158.09	3078.62
P60903	S10AA_HUMAN	S100A10	Protein S100-A10	1	3257.02			5892.79	10136.5	8690.07	5733.84			7240.39	4491.51		8823.35	6216.68	4539.74					3517.49		7062.33		2342.67					3253.82	9100.27	9558.9	18323.8	6834.41		9046.79	4138.34	7217.98	5806.27	11330.9	9188.72	8290.14		8430.57	11356.4	6731.85
P60953	CDC42_HUMAN	CDC42	Cell division control protein 42 homolog	4	6129.4	6401.8		6099.78	7043.89	8311.67	9016.33	3209.22		4669.68	8645.3	6433.42	7069.39	6363.73	8261.98	1355.24		4951.95	6549.97	8281.53	8451.22	7617.56		7992.17	7414.72	5088.58	8123.04	5996.39	7553.78	9011.4	6769.2	7102.46	6915.85		7292.32	6042.11	6530.76	6275.82	8563.81	7247.34	4922.28		7004.5	6273.11	6296.13
P60981;P60981-2	DEST-2_HUMAN;DEST_HUMAN	DSTN	Destrin	3	1518.03	4832.87		2400.41	3930.39	3573.91	2860.67	2081.06			2706.08	3235.85	3589.26	2553.65	3241.22	2995.34		2831.29	1270.76	3516.16	2927.34	2817.81		3181.58	3063.66	3908.03	2795.52	2749.84	1775.68	2369.27	3803.99	2556.4	3123.48		3439.09	2009.49	1966.86	2163.28	2090.49	3122.62	3274.54		2968.55	2707.87	3847.88
P60983	GMFB_HUMAN	GMFB	Glia maturation factor beta	3	1703.42	1365.16		1135.8	1415.37	1094.52	788.208	928.464		343.214	1671.98	964.601	1609.97	1638.92	1291.4	2809.96		1175.42	1436.55	1146.19	1967.56	1120.22		901.407	918.847	948.491	1437.26		687.903	859.178	973.823	1262.42	505.171		1070.72	1475.75	1267.14	1169.19	1411.56	1056.47	1000.17		1258.99	1062.36	992.46
P61006	RAB8A_HUMAN	RAB8A	Ras-related protein Rab-8A	5	6699.27	6906.74		9022.6	10063.7	8639.99	9283.48	5008.68		8649.91	9983.61	10034.2	11873.6	7542.03	9878.09	1517.31		10035.4	8101.33	9179.77	7806.78	8405.76		10352.6	11226.9	7353.58	8635.91	26319.9	7340.37		7630.77	9401.76	6143.07		9885.97	8453.64	7405.06	9267.61	8924.79	7310.82	6189.42		9434.2	8868.69	8695.97
P61009	SPCS3_HUMAN	SPCS3	Signal peptidase complex subunit 3	2	3433.28			2381.7	1768.62	3432.42	2244.77	1325.41		4387.48	3335.61		2581.24	2277.51	3210.69	1053.88		2893.25		2525.9	2963.03								3370.55	2482.57	2738.73	3715.79	2859.92		1294.34	2045.23	3242.14	2749.2	2365.92	2453.4	2649.39		2492.87	1868.88	2036.84
P61011;P61011-2	SRP54-2_HUMAN;SRP54_HUMAN	SRP54	Signal recognition particle 54 kDa protein	3		648.527								886.062			853.515		456.725					468.198										440.474		687.144			434.219	721.792	608.886	341.022	249.056	479.622	731.105		312.816	509.39	388.08
P61019	RAB2A_HUMAN	RAB2A	Ras-related protein Rab-2A	4	1744.61	948.794		1321.43	2001.44	1876.93	2152.07	813.363		2149.03	2092.84		2236.11	1934.19	1980			2146.06		1726.73		2456.38				1858.52	2275.88		1631.97	1881.04	1865.67	2105.32	2223.59		2214.03	1668.19	2007.77	2654.22	1651.78	2117.46	1974.29		2531.44	2060.15	2049.79
P61020	RAB5B_HUMAN	RAB5B	Ras-related protein Rab-5B	1				469.789		631.042	960.515			504.72	442.63				143.134														1183	689.382	437.3	601.914	400.962		505.989	531.856	925.711	920.373			727.349		563.43	898.484	524.048
P61024	CKS1_HUMAN	CKS1B	Cyclin-dependent kinases regulatory subunit 1	1	998.156	1112.66		1581.86	1090.66	1328.46	1859.82				1113.33		1317.01	1032.04	1321.97					502.676											671.223		1436.19		1294.07	301.54	561.662	901.758	722.438	497.167	1174.43		534.594	1194.45	938.141
P61026	RAB10_HUMAN	RAB10	Ras-related protein Rab-10	3	3192.41	3978.98		4596.61	3755.41	3761.27	5991.17	3770.24		9442.5	4367.45	3741.02	4913.26	4475.35	2521.52			5816.76	3116.27	4900.24	4804.76	6362.02		2615.91	3439.59	3396.27	3131.43		2685.07	3488.29	4110.75	4212.04	3184.35		6100.82	4463.18	4576.79	5723.22	3460.03	5048.22	3215.04		4393.21	4199.85	3845.27
P61081	UBC12_HUMAN	UBE2M	NEDD8-conjugating enzyme Ubc12	3	4963.05	4491.05		4642.62	3482.48	4651.31	4081.45	5826.97		1935.74	4225.53	4092.97	3157.47	4245.93	4877.58	8123.32		3077.25		4549.58		5977.71		5812.8		3908.04			5011.47	4543.38	4540.84	3665.5	4125.17		4474.4	4221.98	4653.15	4130.94	4687.31	4165.77	3813.52		4698.63	4304.52	4165.46
P61086;P61086-3	UBE2K-3_HUMAN;UBE2K_HUMAN	UBE2K	Ubiquitin-conjugating enzyme E2 K	1	1746.75	1368.4		1986.51	1761.17		1271.94				1297.25			561.142	1522.63			745.078								897.267			1157.96	1723.43	1627.61	673.355	940.464		691.525	1180.39		1281.01	1125.38	634.512	805.889		1677.39	1430.07	1193.83
P61088	UBE2N_HUMAN	UBE2N	Ubiquitin-conjugating enzyme E2 N	4	7161.81	8628.88		6806.42	7818.14	7671.48	8297.47	7624.8		2523.93	8327.48	7485.7	8793.71	8269.63	7589.42	6818.15		8559.99	4922.67	8614.41	5135.34	5996.28		6195.19	4802.9	7038.51	6480.81	8082.73	10029	8020.35	9072.01	9308.6	8727.9		7881.3	9196.55	7088.81	8105.35	7211.98	9376.36	8486.7		7125.09	9240.85	8932.57
P61106	RAB14_HUMAN	RAB14	Ras-related protein Rab-14	7	4311.45	1484.04		3878.84	3078.31	3278.26	3022.03	2707.06		3156.4	3102.2	2313.38	4578.15	3084.42	2892.57			4116.71		3513.64		1193.32		693.518	2317.32		4496.35		3637.35	2183.17	3374.23	3528.25	3611.43		5322.95	3588	4000.32	3263.59	3669.72	3378.7	3247.76		3219.68	3701.29	3487.21
P61158	ARP3_HUMAN	ACTR3	Actin-related protein 3	7	2347.47	1387.33		2141.38	2468.09	1696.31	1624.89	1050.73		1004.95	2063.28	1085.5	2033.79	2085.97	1790.37	1266.87		1546.67		2308.76		2815.82		2717.52		2630.81			2107.43	2127.57	2484.09	2354.26	1832.51		1591.08	2334.39	1918.76	1805.62	2057.76	2213.51	1675.08		2530.88	2082.31	1973.85
P61160	ARP2_HUMAN	ACTR2	Actin-related protein 2	5	2460.76	2483.32		2542.48	2644.79	2189.98	1929.6	1911.82		1360.33	2863.48	2756.73	2949.79	3095.68	2359.34	1397.21		2417.25	3128.36	2911.04	4585.17	3549.52		3393.14	2231.92	3554.64	3144.54	8616.45	2644.18	2837.54	2579.5	2809.3	3042.93		2423.21	3271.22	3158.42	2998.43	2578.29	2971.92	1767		3525.18	2651.41	3012.73
P61163	ACTZ_HUMAN	ACTR1A	Alpha-centractin	5	1505.56	1633.85		1312.9	749.36	1658.54	1425.01	909.225		1302.53	2006.09	1601.56	1390.22	1925.19	1953.88					1445.43	2055.19	2079.32			5002.85		1661.1		1861.35	920.167	2096	833.636	1302.2		1232.49	1704.62	1180.37	1187.81	1292.03	1691.99	1138.48		1057.78	1439.69	865.479
P61201;P61201-2	CSN2-2_HUMAN;CSN2_HUMAN	COPS2	COP9 signalosome complex subunit 2	5	1335.07	583.544		936.389	1339.67	1209.93	1659.88				1110.76		1099.96	874.328	902.439			1330.45	2018.32	1103.47		1707.7							1192.04	1790.61	1286.36	2053.93	1961.44		1114.82	832.597	1323.88	1482.79	1270.09	687.404	1296.69		1313.58	1092.02	1167.39
P61204;P84077	ARF1_HUMAN;ARF3_HUMAN	ARF1;ARF3	ADP-ribosylation factor 3	4	6251.29	5619.95		7564.48	8325.2	6965.5	8779.63	1395.02		5753.11	9791.94	7388.98	7702.62	7243.29	9384.12			7861.07	7309.13	7849.28		5272.5		8301.34	7637.89	12055.6			11264.6	11005.6	8208.08	6529.79	9890.95		11142.2	15646.4	11158.5	11030.4	9755.35	7874.09	9887.86		10171.1	8300.14	8964.6
P61221	ABCE1_HUMAN	ABCE1	ATP-binding cassette sub-family E member 1	10	1657.35	1974.44		1746.81	2212.83	1471.08	2234.7				2075.12	2684.32	1592.67	1880.26	2392.3			2226.03	3788.66	1509.32	4389.64	2215.46			2286.33	3194.7	3722.98		2168.28	2378.51	2310.15	1960.54	2034.21		1619.26	1580.17	1636.43	2600.63	1830.07	1989.42	2037.21		2334.06	2099.41	2161.53
P61224;P61224-3	RAP1B-3_HUMAN;RAP1B_HUMAN	RAP1B	Ras-related protein Rap-1b	5	6463.59	1878.23		7165.75	7284	6383.35	8643.95	2272.7		9708.71	6253.9	7486.51	8020.95	7646.67	8383.25	1840.47		6575.02	8012.76	6827.12	7509.29	7353.76		6075.4	6917.46	3283.45	5773.51		5343.43	6981.87	8005.7	9194.34	8223.6		5371.7	5373.72	7914.72	6604.21	6252	7232.89	6845.19		6654.72	8478.4	5955.62
P61247	RS3A_HUMAN	RPS3A	40S ribosomal protein S3a	10	25587.3	32936.7		25499.3	25213.4	25732.6	36524.3	28295.9		19288.1	29570.2	22079.8	26153.4	28474.8	29361.3	16852.8		31702.9	24521	26793.6	28643.7	24885.5		25094.2	25773.9	29114.1	26493	37391	30218.8	27149	25235.6	25082	26657.8		29024.4	27392.4	25064.6	23969.3	26761.2	31352.6	27323.5	34810.3	26749.7	28483.3	28256.8
P61254	RL26_HUMAN	RPL26	60S ribosomal protein L26	8	20577.3	20927.2		17861	19365.1	14526.1	25868.6	17039.3		12475.4	19516.6	15351.3	18744.4	19736.5	17610	17279.1		19885.9	8615.58	17210.1	12725	18439.8		14599.1	10222	18357.1	13495.5	11327.3	22448	34723.8	24833.5	29487.1	29897.8		26002.6	19066.7	22250.6	25299	29030.4	32208.6	27808.9		28196.3	24683.2	27152.2
P61289;P61289-2;P61289-3	PSME3-2_HUMAN;PSME3-3_HUMAN;PSME3_HUMAN	PSME3	Proteasome activator complex subunit 3	6	2523.64	892.575		2171.97	2396.21	1590.89	1832.75	3195.53		1093.24	2391.12	2640.04	1737.23	1960.79	1691.38			1346.29	3943.06	2223.53	4810.51	2420.51		3970.04	2079.02	3107.48			2098.98	2352.36	2418.97	2091.99	2488.14		2217.34	2612.36	1723.51	3308.9	2222.83	2270.75	2892.18		2546.12	2626.5	2632.31
P61313	RL15_HUMAN	RPL15	60S ribosomal protein L15	9	18615.5	24512.2		18768.5	21218	19173.8	26602.2	11627.8		17273	24023.6	14411.5	20395	24386.9	24977.4	18259.6		26243.5	12995.9	19655.7	8762.64	16050.4		13716.1	14667.7	11447.6	17831.9	15702.6	25161.7	26709.1	22770.2	22127.6	22320.1		19806.5	19543.4	22642.4	21434.5	26674.3	27983.3	26237.8		23435.7	23211.9	24366.8
P61326;Q96A72	MGN2_HUMAN;MGN_HUMAN	MAGOH;MAGOHB	Protein mago nashi homolog	4	4211.48	1038.13		3373.03	2921.91	2928.8	2324.41			2993.31	3871.45		3047.17	2289.41				1459.08		3671.35									3055.19	4200.36	3030.7	2433.49	2827.39		1779.19	4317.88	3268.52	3201.39	3609.06	3034.16	3031.14		2103.08	1716.12	1175.5
P61353	RL27_HUMAN	RPL27	60S ribosomal protein L27	5	15509.2	29554.5		15892.9	20997.9	18891.8	26305.4	27835.1		13041	22847.4	18197.3	22865.2	26090.5	27905.9	9991.72		25453.5	15346	18912.7	16200.3	24229.4		24912.3	26712.6	29114	30706.5	23685.2	17551.9	18432.1	17779.1	19419.8	17082.1		21606.4	16183.1	15498.9	15124.1	14838.7	22459.2	20351		18973	19898.3	26816.9
P61421	VA0D1_HUMAN	ATP6V0D1	V-type proton ATPase subunit d 1	2	1071.22	747.601		1324.67	1370.17	676.7	1244.89			2507.6	1407.8	1672.64	1255.05	866.969	1678.47			2624.15		1322.4									629.806	1042.32	1141.83	1926.7	986.277		1095.85	1246.73	1112.65	920.052	1040.43	989.609	1133.74		1087.66	1282.67	1466.52
P61457	PHS_HUMAN	PCBD1	Pterin-4-alpha-carbinolamine dehydratase	1		1461.41			2248.51	1795.01	2259.57					983.008															1098.13				1962.46		2100.16				1043.85	809.14	942.024	717.2	857.642		1314.69	2170.4	1029.54
P61513	RL37A_HUMAN	RPL37A	60S ribosomal protein L37a	2	3731.83	3261.14		3251.76	3816.54	3753.75	4814.77	1521.67		2077.81	4340.84		3667.59	4761.37	4057.11	3342.97		3522.89		4686.24									2455.93	3138.32	3868.05	3834.2	3488.97		4334.42	4058.42	3761.2	4368.5	4467.22	2818.39	4747.39		2127.73	4467.3	4039.22
P61599	NAA20_HUMAN	NAA20	N-alpha-acetyltransferase 20	1					489.506		311.461						745.004																	533.973	432.271	390.683				273.73		775.671			443.956
P61604	CH10_HUMAN	HSPE1	10 kDa heat shock protein, mitochondrial	8	20271.2	18189.3		18291.4	16390.6	20178.9	23057.4	16051.8		38345.7	17837.8	12368.5	23799.7	20291.1	21581.5	6756.83		30440.9	13096	18921.9	15694.6	15684.8		11320.7	13139.6	12798.3	19631.9	13055.4	20114	12555.9	20510.5	10943.9	20293.2		19638.9	15955.4	19778.3	25920.4	16547.9	15435.2	20915.3		17701.6	16785	15409.9
P61619	S61A1_HUMAN	SEC61A1	Protein transport protein Sec61 subunit alpha isoform 1	3	5403.62	1209.38		7729.02	5962.85	5339.74	4559.68			9036.53	6322.71	8997.44	6265	5923.5	5718.34			2479.77	6585.2	6911.65	6210.08	9704.48		5347.3	5873	3303.6			6320.32	6260.53	6714.97	5264.42	5623.77		6714.97	6204.55	5878.74	6899.86	6266.62	7680.42	5142.48		7230.34	6323.98	5367.12
P61626	LYSC_HUMAN	LYZ	Lysozyme C	1																																									481.335
P61758;P61758-2	PFD3-2_HUMAN;PFD3_HUMAN	VBP1	Prefoldin subunit 3	4	1471.49	641.115		1279.63	1659.19	1240.34	898.852			911.053	1653.52	1139.35	1260.11	1241.66	732.608				1770.37	1423.02					681.402	1736.23			941.226	1311.68	1299.33	1160.42	1392.47		1155.87	1391.68	989.899	1623.92	1493.63	1174.9	1229.78		1158.66	1392.98	1424.04
P61764;P61764-2	STXB1-2_HUMAN;STXB1_HUMAN	STXBP1	Syntaxin-binding protein 1	2	654.438	295.977		549.003		1050.47	441.65				710.453		976.199		677.831			497.435														825.18	729.33			725.974	769.732	553.163	1028.58		494.606				799.875
P61769	B2MG_HUMAN	B2M	Beta-2-microglobulin	2	1720.97	622.173		1618.79	1450.43	880.149				3880.59	1539.73		1729.75	1592.75	1212.73			819.352		1511.44									929.096	1287.15	2047.26	1545.32	2051.38		789.537	958.854	2314.36	2122.65		1186.74	740.458		1396.52	1211.97	1013.45
P61803	DAD1_HUMAN	DAD1	Dolichyl-diphosphooligosaccharide--protein glycosyltransferase subunit DAD1	2	933.099			1819.03	1775.02	1833.83	2535.31			3216.4	1931.92	2137.89	1458.86	1593.13	2440.81			1499.61		2439.28	6005.55	2462.8			2218.5	3155.34			1029.24	2674.01	3733.47	2588.44	3319.28		1984	1137.71	2061.07	2888.95	2662.71	2409.33	1511.72		2930.33	1575.26	1598.76
P61923;P61923-4;P61923-5	COPZ1-4_HUMAN;COPZ1-5_HUMAN;COPZ1_HUMAN	COPZ1	Coatomer subunit zeta-1	2	2582.04	3059.56		2526.24	1452.8	3175.72	3342.64	862.319		903.293	1748.97	1923.47	2766.25	2765.23	2405.78	1432.64		2204.96		2188.51					2646.8	1679.03			3059.69	3213.96	1823.72	1889.38	2096.6		2341.31	2065.43	2272.09	2421.76	2316.32	1698.46	1965.03		1821.84	2774.18	2727.42
P61956;P61956-2	SUMO2-2_HUMAN;SUMO2_HUMAN	SUMO2	Small ubiquitin-related modifier 2	1	1435.72						1095.32																						1029.89								1744.51	1037.96			1090.4
P61960	UFM1_HUMAN	UFM1	Ubiquitin-fold modifier 1	2	606.1	1214.56		1051.58	1314.09	732.447	1728.75	1315.06			1491.98		1546.56	1369.93	1182.51			2801.19	1248.82	1453.56		1368.59		1372.68	1467.74	1886.39	2332.23	1781.71	1122.92	2268.13	1038.1	2094.38	2022.84		1506.69	1788.16	1232.2	1182.22	1219.19	1312.86	1267.95		1149.9	2222.48	972.476
P61964	WDR5_HUMAN	WDR5	WD repeat-containing protein 5	1	236.676					337.197	402.945					217.771	614.902		584.62			194.876													274.434	371.904	412.989		239.241			254.01	453.467	254.526	401.327		392.683	404.499
P61966	AP1S1_HUMAN	AP1S1	AP-1 complex subunit sigma-1A	1	581.613	450.573		606.327	283.86			1007.03		324.61	505.971		497.734																362.672	743.899	233.533	468.527			459.063	619.471	262.581		468.33	414.87			369.124	516.612
P61970	NTF2_HUMAN	NUTF2	Nuclear transport factor 2	1	9509.46	8307.02		8437.98	8505.95	8201.92	7912.3	3411.49		4543.63	5861.28	5014.72	8875.36	8201.51	8469.57	4635.2		8750.27	7754.08	8612.96	7422.79	6959.18			5252.28	3165.1	5145.03	5119.37	6012.58	7170.36	7477.69	7128.63	9237.93		5553.06	7270.43	5467.85	5305.48	4011.9	4757.97	6209.37		6041.23	6415.88	6140.31
P61978;P61978-2;P61978-3	HNRPK-2_HUMAN;HNRPK-3_HUMAN;HNRPK_HUMAN	HNRNPK	Heterogeneous nuclear ribonucleoprotein K	15	32422.1	30033.6		29248.3	33895.1	29043.4	35467.2	42311.1		21600.5	35009.1	29880.4	34909.5	33129.5	30171.4	28508.7		34460.4	29805.9	28503.9	29462.8	27283.3		29263.2	27801.5	34573.9	33204.5	19744.3	31308.1	37603.9	34412.4	35522.7	36020		36035.3	32032.4	33350.2	30027.8	34517.3	36792.8	36392.1		38581.8	35482.2	38520.2
P61981	1433G_HUMAN	YWHAG	14-3-3 protein gamma	7	15644.6	16402.4		15937.8	16223.4	16328	16899	21091.7		10886.4	14798.4	11202.2	14757.3	16062	12552.7	7536.24		17133.4	8242.19	16080.1	13797.3	12775.3		15254.6	12000.8	8951.05	12945.2	11444.7	17018.4	20668.4	16915.5	19223.8	16852		17384.7	17239.3	20154.6	15024.4	17229.2	16254.8	16276.6		15106.6	15121.8	15860.5
P62081	RS7_HUMAN	RPS7	40S ribosomal protein S7	8	26834.5	38416.5		25120.7	23366.6	22816.1	28686.2	17023.4		20311.1	31136.2	22436.8	27122.1	30080.4	31808.2	12137.7		27162.4	26470.9	27085.9	25731	25731.7		22514.6	27457	31573.6	34226.8	28395.1	30886.1	26099.3	24155.4	23080.7	16964.3		27575.2	28451.1	21286.1	21117.7	25232.1	26319.9	26247.7		21097.5	27162	28721.7
P62136	PP1A_HUMAN	PPP1CA	Serine/threonine-protein phosphatase PP1-alpha catalytic subunit	10	1672.48	811.256		2219.07	2176.14	2336.16	1770.95			1673.74	1957.01	2053.04	2652.02	1642.41	2648.67	2159.84		2531.88		2049.79	2036.29	1263.14			2131.74				1750.67	2384.34	2396.28	2380.77	2282.02		2116.81	1813.76	1978.56	2021.39	2182.95	2271.47	1929.03		2264.99	1693.8	1753.52
P62140	PP1B_HUMAN	PPP1CB	Serine/threonine-protein phosphatase PP1-beta catalytic subunit	3	1718.27	1402.92		1756.27	1948.32	1303.01	1890.85	733.783		1518.74	1459.17		1050.88	1481.93	1874.75	1100.73		1961.96		1816	1904.25						1206.41		1932.76	1321.72	1219.66	1362.78	1516.69		1437.89	1280.66	1470.38	1737.83	1385.59	1945.03	926.158		1361.69	1060.92	1260.57
P62191	PRS4_HUMAN	PSMC1	26S proteasome regulatory subunit 4	9	2868.82	2383.5		2365.5	2143.19	2999.86	3109.62	2645.18		2060.22	2418.53		2261.55	2416.39	2887.28	3942.9		1966.95	2906.26	2483.42	3270.8	2393.88			2747.93	4002.18	3122.34	4800.07	2761.64	2227.34	2295.6	1958.68	1974.97		2368.78	3270.73	2175.79	2204.36	2085.59	2769.82	2056.05		1902.14	2184.23	2461.51
P62195;P62195-2	PRS8-2_HUMAN;PRS8_HUMAN	PSMC5	26S proteasome regulatory subunit 8	10	1988.2	1595.28		1858.59	1814.43	2484.07	2403.73	1147.27		1639.15	1745.18	1735.5	1973.59	2346.42	2318.67	1625.03		2401.44		1830.44	4217.84					2497.56			2129.58	1942.09	1653.87	2077.41	2081.19		1981.65	1745.5	1795.58	1647.35	1987.57	2207.84	2018.61		1887.95	1660.45	1902.8
P62241	RS8_HUMAN	RPS8	40S ribosomal protein S8	9	39681.9	56716.5		39876.3	44740	40185.6	54023.5	50814.9		28409.4	42768.8	37759.4	41028.7	47103.2	48434.4	31617.7		45224.7	31007.8	42246.7	37319.8	40795.1		32022.3	39188.8	40037.6	39167.9	37861.6	45964.9	46323.4	43149.6	42052.7	43119.7		51411.3	49108.1	43193.4	40467.4	47544.8	50967.8	48147.5		45172.7	50057.8	53621.1
P62244	RS15A_HUMAN	RPS15A	40S ribosomal protein S15a	6	21639.5	24454		25764.3	26142.2	22986.8	32076.6	4134.31		19090.1	30352.5	22022.3	27604.6	30051.2	27427.1	8424.78		24857.8	24803.5	30225.9	23734.1	33037.7		16029.5	18405.9	12144.1	17245.7	13058.9	29724.3	31312.2	29085.3	29347.2	29372.5		29392.8	30928.5	28333.7	26847.9	29151.2	31466.8	33472.6	13616.4	29070.3	31702.5	31363
P62249	RS16_HUMAN	RPS16	40S ribosomal protein S16	9	27287	32629.3		23439.4	29220.6	28483.6	41109.4	16206.6		18754.4	30769.7	25188.8	29516.9	33081	37005.8	12471.8		30310.8	28675.2	29790.6	27912.9	29855.6		27349.1	31293.5	35546.5	35628.5	24578.2	29808.7	28127.9	27776.7	26940.3	28301.9		30957.8	25402.8	27080.2	25850.8	27673.2	33446.5	30078	13864.7	29716.5	34319.8	35917.1
P62256;P62256-2	UBE2H-2_HUMAN;UBE2H_HUMAN	UBE2H	Ubiquitin-conjugating enzyme E2 H	1
P62258	1433E_HUMAN	YWHAE	14-3-3 protein epsilon	13	53588.9	109679		64626.7	84232.9	91118.9	90869.9	124242	96338.9	34529.7	83297.6	74249.1	82177.6	92474.3	84517.9	65544.3	90166.6	98693.1	33473.6	80813.9	46019.9	81843.9		46526.3	63721.7	46551.8	68166.3	69142.6	51173.4	66553.1	74317.1	82377.7	72337.3	105771	78285.9	49530.5	61071.5	51644.4	68603.2	67578.2	66061.2	74055.4	69203.2	74101.7	74821.7
P62263	RS14_HUMAN	RPS14	40S ribosomal protein S14	4	24909.9	33889.3		24865.4	21743.4	20368.1	29080.8	30476.9		15584.7	22335.3	16823.1	21272.5	22242.7	26397.9	29312.7		26995.5	20942	26207.3	17754.2	17493.6		17171	19352.3	22022.4	15537	21811.4	29537.7	24209.7	26352.9	23152.8	20513.5		23511.8	30400.6	25901.4	22954.4	25610.2	27682.8	24424.5		21368.1	24188.9	25776.7
P62266	RS23_HUMAN	RPS23	40S ribosomal protein S23	5	11301.6	16741.8		11605.2	12074.5	12608.3	17077.8	11222.6		7226.02	12293.1	8970.55	10910.4	12678.6	13178.2	14331.2		12890.8	10035.9	11689.7	10178.7	10687.8		9380.62	10472.8	12370.6	13374.6	9641.1	13458.1	10230.5	11950.4	10333.6	9809.19		11442.7	11910.6	12087.8	10726.6	10969.4	11579.9	13217.1		11944.5	13819.1	14080.3
P62269	RS18_HUMAN	RPS18	40S ribosomal protein S18	10	24509.7	31867.2		25742.1	24914.4	24008.7	31353.5	19368.2		18308.7	29574.7	21838.1	25806.6	27121.5	29161	12264.9		30678.1	20432.6	25359.5	22802.7	26123.4		21038.7	23620.1	28239.2	23431.7	26704.1	30382.5	30876.3	25819.2	24723.9	27033.5		31310.5	27588.8	25942.8	24503.1	26466	29046.2	28479.4		29522	27661.7	28391.8
[truncated: 1,624 more rows]
[truncated: 93 more columns]

## Sheet: S3B
Precursors -HeLa single cells with 200nL 100nL, 50nL and 20nL MasterMix 1536 well-plate, covered, semi-automated Evotip loading
[truncated: 16,559 more rows]
[truncated: 98 more columns]
