# Supplementary material for: High-Throughput Single-Cell Proteomics of In Vivo Cells
Source: Mol Cell Proteomics. 2025 Jun 20;24(7):101018. doi: 10.1016/j.mcpro.2025.101018 (PMC12301781; doi:10.1016/j.mcpro.2025.101018)
Supplement: Supplemental Table S5 [file mmc6.xlsx]

## Sheet: S4_Legend
Supplementary Table 4: Information about the excel sheets in this file
Excel Sheet	Information	Related figure in manuscrupt
S4A	Protein Groups - HeLa single cells 200nl MasterMix, 384 well-plate, covered, fixed vs. non fixed same day and ovrenigt in 4C	Figure 4A, 4C
S4B	Precursors - HeLa single cells 200nl MasterMix, 384 well-plate, covered, fixed vs. non fixed same day and ovrenigt in 4C	Figure 4B, 4D
S4C	Significantly changing protein IDs in non-fixed HeLa single-cell comparing same-day to overnight samples	Supplementary Figure 1
Sample abbreviation	Meaning
fresh	same-day
ON	overnight
Xmin	X = fixation incubation time in minutes
fixed_X	X = PFA percent

## Sheet: S4A
Protein Groups - HeLa single cells 200nl MasterMix, 384 well-plate, covered, fixed vs. non fixed same day and ovrenigt in 4C
Protein.Group	Protein.Names	Genes	First.Protein.Description	num_peptide_per_protein	fresh_fixed_4per_30min_S6-F5_1_12786.d	fresh_fixed_4per_30min_S6-F4_1_12785.d	ON_fixed_4per_30min_S6-F11_1_12784.d	ON_fixed_2per_15min_S6-D7_1_12783.d	fresh_fixed_05per_30min_S6-E3_1_12782.d	ON_fixed_05per_30min_S6-E9_1_12781.d	fresh_fixed_05_5min_S6-B3_1_12780.d	ON_fixed_05_5min_S6-B9_1_12779.d	ON_fixed_05per_30min_S6-E11_1_12778.d	ON_fixed_05_5min_S6-B12_1_12777.d	ON_fixed_05_5min_S6-B7_1_12776.d	fresh_fixed_2per_15min_S6-D5_1_12775.d	fresh_fixed_05_5min_S6-B2_1_12774.d	fresh_fixed_05per_30min_S6-E5_1_12773.d	ON_fixed_4per_5min_S6-C8_1_12772.d	fresh_fixed_4per_5min_S6-C6_1_12771.d	ON_fixed_05_5min_S6-B11_1_12770.d	ON_fixed_4per_5min_S6-C11_1_12769.d	ON_fixed_2per_15min_S6-D10_1_12768.d	fresh_fixed_05per_30min_S6-E1_1_12767.d	ON_fixed_4per_30min_S6-F9_1_12766.d	ON_fixed_05per_30min_S6-E10_1_12765.d	fresh_fixed_2per_15min_S6-D2_1_12764.d	fresh_fixed_4per_5min_S6-C3_1_12763.d	fresh_fixed_2per_15min_S6-D4_1_12762.d	ON_fixed_2per_15min_S6-D8_1_12761.d	fresh_fixed_2per_15min_S6-D6_1_12760.d	ON_fixed_05per_30min_S6-E12_1_12759.d	fresh_fixed_05_5min_S6-B6_1_12758.d	fresh_fixed_4per_5min_S6-C4_1_12757.d	ON_fixed_05_5min_S6-B8_1_12756.d	fresh_fixed_05_5min_S6-B1_1_12755.d	fresh_fixed_4per_30min_S6-F6_1_12754.d	fresh_fixed_05per_30min_S6-E2_1_12753.d	fresh_fixed_05_5min_S6-B4_1_12752.d	ON_fixed_4per_5min_S6-C10_1_12751.d	ON_fixed_2per_15min_S6-D11_1_12750.d	fresh_fixed_2per_15min_S6-D3_1_12749.d	ON_fixed_4per_5min_S6-C9_1_12748.d	fresh_fixed_05per_30min_S6-E4_1_12747.d	ON_fixed_05per_30min_S6-E8_1_12746.d	fresh_fixed_4per_30min_S6-F1_1_12745.d	ON_fixed_4per_30min_S6-F10_1_12744.d	fresh_fixed_4per_5min_S6-C2_1_12743.d	ON_fixed_2per_15min_S6-D12_1_12742.d
A0A075B6P5;A0A075B6S2;A0A075B6S6;A0A087WW87;A0A0A0MRZ7;A2NJV5;P01614;P01615;P06310	KV228_HUMAN;KV229_HUMAN;KV230_HUMAN;KV240_HUMAN;KVD26_HUMAN;KVD28_HUMAN;KVD29_HUMAN;KVD30_HUMAN;KVD40_HUMAN	IGKV2-28;IGKV2-29;IGKV2-30;IGKV2-40;IGKV2D-26;IGKV2D-28;IGKV2D-29;IGKV2D-30;IGKV2D-40	Immunoglobulin kappa variable 2-28	1																							1389.23																				11889.9
A0A087WUM0;A0A087WYV9;A0A087X1F5	A0A087WUM0_HUMAN;A0A087WYV9_HUMAN;A0A087X1F5_HUMAN	SYNJ2BP-COX16	Isoform of A0A087WYV9, SYNJ2BP-COX16 readthrough (Fragment)	3	3143.57		2800.64	3726.39	2437.48	2277.07		2031.71					2739.44	2622.55	3104.65	1790.63	3439.43	3062.18	1819.2		2177.45	4252.91	1706.79		3478.34	4354.11	1574.37		2768.69	1407.97	3829.66					1983.17	3058.24	3562.03	3526.03		4089.11				1913.7
A0A0B4J2D5;P0DPI2	GAL3A_HUMAN;GAL3B_HUMAN	GATD3A;GATD3B	Glutamine amidotransferase-like class 1 domain-containing protein 3B, mitochondrial	3			1165.24	2485.57	2373.14	1704.23							2800.32	2657.03	1615.94			3188.73			2212.58		1633.97		1813.96		3942.95		2191.13	3053.3	2125.22		2511.47		1604.27	3509.94	1621.06	2115.1	1388.17	2220.51	1612.39	391.141		2016.26	1426.06
A0A0C4DH25;P01619	KV320_HUMAN;KVD20_HUMAN	IGKV3-20;IGKV3D-20	Immunoglobulin kappa variable 3D-20	1																							1738.04																				17121.6
A0A1W2PRB8	A0A1W2PRB8_HUMAN		Uncharacterized protein	1				489.802	559.585	595.696							1076.73										4647.06						1365.94	1225.32					1842.82			590.536					41393.4	881.67
A0AV96;A0AV96-2	RBM47-2_HUMAN;RBM47_HUMAN	RBM47	RNA-binding protein 47	4	2770.14	2918.81	2225.73	2754.18	3675.28	948.849		1025.59					1891.13	2497.13	2030.34		2662.33	2450.58	2539.54		1805.27	2623.77			1925.03	3072.4	3158.99		2382.75	2295.5	2742.49	2005.57	2700.33	2867.21	1994.82	1966.75	3245.05	2387.82	1828.98		1475.51	1400.75	4361.53	3289.45	2524.01
A0AVT1	UBA6_HUMAN	UBA6	Ubiquitin-like modifier-activating enzyme 6	7		1101.17	1530.36		1335.69	988.476				1215.46			1297.76		652.747	1125.99		973.775			819.539		1444.4		1070.41				1240.25	1386.93	1315.52		1625.7	2028.53	1414.2	1338.43			1396.01	1326.81		265.024		1514.04
A0FGR8;A0FGR8-2;A0FGR8-6	ESYT2-2_HUMAN;ESYT2-6_HUMAN;ESYT2_HUMAN	ESYT2	Extended synaptotagmin-2	7			2466.3	3097.2	1862.68	2459.19		2204.18	6493.17	2318.47			2971.86	2237.71	2795.62	3069.67	5086.86	1528.42	2459.7	1206.69	1917.39	2362.57	4389.89		2217.14	3980.24	2616.77		2251.28	2204.83	1881.73		2457.46	2067.88	2697.74	2501.15	2228.28	2987.14	2405.07	1923.35	2251.98	909.216	2625.8	1829.98	2130.73
A0MZ66;A0MZ66-3;A0MZ66-4	SHOT1-3_HUMAN;SHOT1-4_HUMAN;SHOT1_HUMAN	SHTN1	Shootin-1	10			2882.89	1383.6	1883.02	2983.51							2640.45	1607.65	2761.95	2526.75		1463.29	2985.82	3617.85	3262.13	1570.22	3519.03		1514.39	2493.91	2383.75		2357.56	2158.77	2461.92	2899.57		1886.16	2311.98	2464.57	3070.22	1679.18	2986.15	2115.74		2514.65		2060.96	1947.51
A0PJW6	TM223_HUMAN	TMEM223	Transmembrane protein 223	1				1496.39		1118.74	4203.18								1739.06										1411.63					1213.47	1811.11				973.018	1271.6	2649.33		546.521		2376.93
A1L0T0	ILVBL_HUMAN	ILVBL	Acetolactate synthase-like protein	4	5989.04	5833.75	3291.7	4025.55	3006	3288.09	3918.23	4972.66	6187.02	4201.41		7798.76	3599.65	4019.88	3647.2	4960.29	3360.22	4706.41	2538.22	1505.45	4182.9	5973.69	5239.99	4317.92	4153.42	5676.85	2706.98	4107.04	2936.65	3473.18	3919.38	1745.33	4102.27	3436.84	5669.23	5265.14	3322.55	4205.39	4200.44	3701.15	4197.34	1074.79	6108.81	3676.15	3798.26
A2RRP1;A2RRP1-2	NBAS-2_HUMAN;NBAS_HUMAN	NBAS	Neuroblastoma-amplified sequence	2										628.458			664.228				676.255				777.906		1351.8								539.057						670.868				606.719			802.508
A3KMH1;A3KMH1-3	VWA8-3_HUMAN;VWA8_HUMAN	VWA8	von Willebrand factor A domain-containing protein 8	4	1103.37		1261.65	1101.15	891.696	1263.53	1259.74	1598.23	1014.33	2189.2		618.587	855.855	1122.21	895.256	1405.76	1621.02	900.732	592.663	857.14	845.287	1434.5	1280.4		1886.01	1327.44	787.37	973.886	814.775	1689.64	1001.94	773.366	1260.28		909.693	1147.9	1342.29	1443.29	1384.98	1260.71	1689.32	275.227		1127.86	2317.38
A3KN83;A3KN83-2;A3KN83-3	SBNO1-2_HUMAN;SBNO1-3_HUMAN;SBNO1_HUMAN	SBNO1	Protein strawberry notch homolog 1	10			1561.54	728.251	1336.67	1512.61				2454.3			1498.57		1858.13	2523.67				2509.93	1338.94				2133.47	1850.3	1272.96		1943.81		2008.52	2132.1		1475.95	2548.75			1664.22	1723.51		2271.42	2718.66			2622.99
A4D1E9	GTPBA_HUMAN	GTPBP10	GTP-binding protein 10	2							613.787			478.865			503.382	681.995			1840.68				387.549	400.512	564.096		531.444				1022.21	750.982	607.419	219.944			1024.82	685.803	583.343	524.65			412.691	259.09		256.216	1395.84
A4D1P6;A4D1P6-2	WDR91-2_HUMAN;WDR91_HUMAN	WDR91	WD repeat-containing protein 91	1																																										728.331	4201.72
A5D8V6	VP37C_HUMAN	VPS37C	Vacuolar protein sorting-associated protein 37C	1																																724.176
A5YKK6	CNOT1_HUMAN	CNOT1	CCR4-NOT transcription complex subunit 1	28	2555.18	2987.73	2464.15	3380.35	2324.52	2312.42	2171.48	1577.84	2927.77	2428.6		1090.23	2209.01	2083.54	3363.08	2722.27	2760.41	3361.93	2100.09	2336.19	2495.2	2497.11	2365.97	1832.56	2251.77	3031.91	1967.83	3397.45	2906.25	2572.85	2698.57	2207.52	2484.88	2589.56	2454.76	2770.57	2780.16	3050.82	2840.95	2380.83	2092.6	2622.3	2001.52	2576.21	3741.65
A6NCE7;Q9GZQ8	MLP3B_HUMAN;MP3B2_HUMAN	MAP1LC3B;MAP1LC3B2	Microtubule-associated proteins 1A/1B light chain 3 beta 2	1						3396.19								1073.12					1309.93				1935.75						1829.06							1653.53			1729.82			1251.01		945.537
A6NDG6	PGP_HUMAN	PGP	Glycerol-3-phosphate phosphatase	3			5890.31	4385.17	3025.79	7184.79		4439.58		5632.58			8289.37	2127.54	3958.93	3151.29		2806.57	4964.58		6950.41	4440.29	6278.2		3833.17	3182.61	6685.79		6226.76	2774.62	5074.45		5897.49	3516.15	6824.77	3232.43	2542.22	3779.99	5430.81	5030.22	2332.85	1270.39		6283.88	3053.62
A6NGU5;P19440;P36268;P36268-2;P36268-3	GGT1_HUMAN;GGT2-2_HUMAN;GGT2-3_HUMAN;GGT2_HUMAN;GGT3_HUMAN	GGT1;GGT2;GGT3P	Putative glutathione hydrolase 3 proenzyme	3
A6NHG4;P30046;P30046-2	DDTL_HUMAN;DOPD-2_HUMAN;DOPD_HUMAN	DDT;DDTL	D-dopachrome decarboxylase-like protein	1													1420.73																1449.81		1764.97											340.354
A6NHL2;A6NHL2-2	TBAL3-2_HUMAN;TBAL3_HUMAN	TUBAL3	Tubulin alpha chain-like 3	1			2933.09	4276.82	3472.37	3254.45	6517.14			2702.2			5948.88	1563.36	5341.54	2101.96	1625.11		4073.85		2612.13	3302.01	4436.24	7898.15	3431.61	2454.14	4169.75		3406.17	5177.79	3362.67	2189.75	2785.98	1519.11	6883.53	2853.51	2923.27	2975.86	4452.42	3682.86		880.202		6552.97	2862.07
A6NHQ2	FBLL1_HUMAN	FBLL1	rRNA/tRNA 2'-O-methyltransferase fibrillarin-like protein 1	1	35329.1	23252.2	35181.8	28431.3		29782.2	37384.3	37681.2		32297		40578.1	30335.4	56602.1		40092.4		44722.6		10313.6		34809	36603.6	41224.7		33737.7	44876.1	26467.8	36827.2	54479.6		11681.3	36896.3			29667.3		42544.6		49347.5	38884.6	9935.1			34716.9
A6NHR9;A6NHR9-2	SMHD1-2_HUMAN;SMHD1_HUMAN	SMCHD1	Structural maintenance of chromosomes flexible hinge domain-containing protein 1	8	1924	1107.32	2100.26	1954.45	1487.15	1585.61	1545.83	1681.43	1526.63			1620.94	1745.06	2152.4	1307.78	2250.07	1393.69	5254.2	9470.1	1312.31	1265.81	1231.35	1098.46	1150.94	1831.5	7633.94	1544.56		1918.71	1791.46	1151.24	1021.32	1135.3	1711.82	9106.92	1768.98	1522.17	1673.55	2048.94	2167.43	1503.82	1620.76		1508.99	2504.53
A6NIH7	U119B_HUMAN	UNC119B	Protein unc-119 homolog B	2				732.08	734.026								542.936		1048.45				663.231				674.729									1115.94
A6NKT7	RGPD3_HUMAN	RGPD3	RanBP2-like and GRIP domain-containing protein 3	1
A8MVW0	F1712_HUMAN	FAM171A2	Protein FAM171A2	2	8411.87	14888.4	8055.45	8529.75	10513.3	8641.74	7045.76	9417.99		11731.2		5478.68	6758.13	6637.96	7882.08	6836.95	11006.1	10240.9	8676.3	11586.2	9379.23	13217.6	7060.66	9981.66	7079.14	10742.5	9568.04	10999.5	7053.89	8731.82	7768.02	7805.98	8586.49	8889.99	5531.77	9741.43	8176.8	9573.97	12308.7	8909.25	6643.84	7147.34		7275.98	8421.61
A8MWD9;P62308	RUXGL_HUMAN;RUXG_HUMAN	SNRPG;SNRPGP15	Putative small nuclear ribonucleoprotein G-like protein 15	3			5381.28	4517.57	7994.56	7050.17	7522.47	4910.16		2995.09			8362.52	4821.41		5305.61		3142.44	2951.97	29277.1	2794.92	7025.94	8206.65	5415.66	7467.25		7054.7		12106.5	5894.03	7758.72	28134.1		8888.98	11282.6		3007.88	6680.58	2541.05	8635.02		22402.8	4865.3	7985.51	3316.19
B0I1T2	MYO1G_HUMAN	MYO1G	Unconventional myosin-Ig	10	14138.5		2680.61	3184.09	1679.73	2531.46	2753.37	4338.55				6620.86	1380.69	2389.7	1997.18	2638.76	1784.37	3859.57	2854.45	1002.09	1116.84	4158.14	2189.21	4163.7	4401.77	3176.51	1212.13		1923.89	2847.5	3065.43	1236.95	2481.86	3609.07	2227.57	2601.2	2532.71	3193.97	2877.97	2490.01	2650.08	668.727		3536.16	5404.59
B4DLN1	B4DLN1_HUMAN		cDNA FLJ60124, highly similar to Mitochondrial dicarboxylate carrier	8	6496.7	9759.94	7913.26	10313.1	4838.16	7480.61	7046.01	8213.07	10674.9	6081.52		9689.51	7566.01	8174.61	5554.2	8468.78	9433.27	11865.3	10645.5		12081.6	9166.6	7094.52	6661.27	13547.6	13529	10466.9	9044.44	8853.87	13244.9	9695.98		8578.78	3468.99	8828.14	9228.81	8476.94	8609.17	7520.73	7869.76	15107.1	1512	3994.23	10504.9	10589.5
B5ME19;Q99613;Q99613-2	EIF3C-2_HUMAN;EIF3C_HUMAN;EIFCL_HUMAN	EIF3C;EIF3CL	Eukaryotic translation initiation factor 3 subunit C-like protein	13	9196.2	8344.84	9569.63	12347.3	13557.6	12834.7	8019.4	10806.9	7996.38	8978.76		5579.13	10660.1	4106.51	10603.1	11659.4	8261.42	11197.3	13746.5	26489.4	13252.7	7753.64	14805.5	8751.39	9529.89	10372.9	12031.3	6271.54	11591.6	9001	12176.6	23729.7	9297.46	13779.8	10773	10143.3	12582.6	11073.6	12430.6	12298.5	6880.37	32858.5	5282	11262	9959.19
E9PAV3;E9PAV3-2;Q13765	NACAM-2_HUMAN;NACAM_HUMAN;NACA_HUMAN	NACA	Nascent polypeptide-associated complex subunit alpha, muscle-specific form	7	33134.4	30980.2	35592.9	37529.3	43284.8	39085.9	35527.7	37283.3	26555.3	29026.2		19255.7	30162.2	23218.1	36908.8	40316.9	15330.1	31161.2	33660.6	68842.5	28570	16106.8	36763.8	36760.2	31929.5	30967.1	30003.2	36342.1	39654.4	27615	45321.6	84764.9	30240.1	42962.6	31824.2	30753.6	32841.5	40496.5	34155.2	30715.4	20786.8	88989.1	33575.1	32861.7	29666
E9PRG8	CK098_HUMAN	C11orf98	Uncharacterized protein C11orf98	2			2645.8	2241.59	3487.9	3569.8	3452.03			4664.74		2686.82	3803.76	3597.88	2140.61	2361.71	1985.32	2259.41	2846.12	2866.26	4711.1	3491.27	2334.29	3056.77	1706.41	2334.42	2871.18		3042	2003.64	4450.51	3516.39	1301.62	3073.13	2162.51	2017.14	3616.48	2116.08	3434.11	3661.95	2923.33	4220.04		2357.92	2619.19
E9PSI1	E9PSI1_HUMAN		Transmembrane 9 superfamily member	7	1460.62		1446.93	1238.81	1832.53	2134.46							2095.6	2318.64	1335.11	2452.97	2692.66		1573.69	2412.12	1212.2	1996.53	1400.96		1225.14	1365.55	1810.76		1790.01	3477.08	1635.51	1475.16	1355.36	1277.66	1860.34	1132.73	1258.44	1125.79	1560.83	1444.21	2300.21	2302.54		2374.77	1450.34
G3V325	G3V325_HUMAN	ATP5MF-PTCD1	ATP5MF-PTCD1 readthrough	4	27585.5	32083.5	24973.5	28549.1	31407.4	13912.6	37177.9	33053.1	43246	39933.9		32142.7	25989.8	35329.2	29462.4	21422.3	49791.4	31777.6	31557.7	9767.51	32515.9	32629.9	15384.9	36608.8	42878.8	43880.4	24450.3	23445.7	30896.2	35892.8	26841.3	7697.75	20036.3	13030.3	21949.2	29560.5	24813.4	34478.5	25499.2	19976.3	31392.7	4554.76		25945.4	30014.1
H7C417	H7C417_HUMAN		Uncharacterized protein (Fragment)	1					1130.02			1349.46														672.891			1376.72					1370.31															2981.08
L0R6Q1	S35U4_HUMAN	SLC35A4	Isoform of Q96G79, SLC35A4 upstream open reading frame protein	2				4187.31	1544.76	4988.63		4307.83		4156.15			2768.46	2190.06	2643.27		8020.8	2555.71	3830.9		1834.34	3598.08	2234.11		2610.82	6968.7	1526.05		1586.71	3233.93	2556.28		1749.67	2805.6	3069.2	5022.65		2491.81	3670.04	4146.69	4685.25		3013.34		3933.53
O00116	ADAS_HUMAN	AGPS	Alkyldihydroxyacetonephosphate synthase, peroxisomal	8			1978.68	1795.28	2554.27	2955.66		2294.82				4493.79	3338.67	2788.15	1717.41	2793.71	3530.65	3452.35	3387.85		2254.38	3280.85	3617.08	3257.66	4212.84	3149.1	2659.9		1008.97	3548.67	3297.76		3557.04	2148.29	1792.32	3269.46	3358.25	1977.26	2574.83	2655.81	3672.24	783.57		2852.66	2392.22
O00139;O00139-1;O00139-2;O00139-4;O00139-5	KIF2A-1_HUMAN;KIF2A-2_HUMAN;KIF2A-4_HUMAN;KIF2A-5_HUMAN;KIF2A_HUMAN	KIF2A	Kinesin-like protein KIF2A	9			3842.71	5176.8	5194.47	6347.37	2277.05						6044.31	6699.73	3491.96	7333.64	864.82	4535.99	5668.18	2434.37	4520.47	5376.26	2865.25	2012.96	6926.29	5735.44	4457.82		5668.69	7570.58	6656.37	3019	7141.28	4138.69	3929.52	2571.48	5348.51	6382.79	5258.92	6389.54	1565.93	14640.6		4946.47	7247.13
O00148	DX39A_HUMAN	DDX39A	ATP-dependent RNA helicase DDX39A	2	13015.7	18465.7	17442.2	16696	34529.3	19429.2	32158.7	6021.4	11277.2	10782.8		7747.35	15830.4	20157.6	13955.9	17453.8	10084.8	13159.3	18203.5	17411.5	14130.2	11011.3	18257.7	25598.7	19893	17189.4	17364	8892.13	16931.7	20671.3	18644.7	10901.6	27505.2	22386.7	23125.4	15800.7	15169.6	31642	12497.3	25185.8	16489.2	16943.5	13537.4	24993.1	21426.2
O00151	PDLI1_HUMAN	PDLIM1	PDZ and LIM domain protein 1	4			8944.94	5769.09	2727.34	5872.52			3945.98			1150.45	2873.44	2093.88	3178.41	6385.24	4636.95	3074.84	4745.92	2595.61	3957.19	3319.43	8108.6		5950.5	7022.89	4064.28		5504.23	2379.83	5111.59	1899.87	5154.81	3698.57	3783.42	4448.32	5942.71	2891.14	5113.96	5064.58	1897.88	1696.39	6393.78	3734.78	3707.45
O00154;O00154-4;O00154-6;O00154-7;O00154-5	BACH-4_HUMAN;BACH-5_HUMAN;BACH-6_HUMAN;BACH-7_HUMAN;BACH_HUMAN	ACOT7	Cytosolic acyl coenzyme A thioester hydrolase	6			3997.68	3186.38	3604.52	4625.1				4146.55			3914.72	1912.69	3249.36	2871.06		3055.5	3007.22	3616.14	3435.75		4644.14	4048.84	2737.99	2301.37	3417.69	8194.79	3567.81	3545.95	3025.06	3090.29	1943.96	4016.08	2762.54	2823.41	2326.68	3411.87	3926.79	3879.98	1591.75	2710.81	3579.7	3839.99	2408.43
O00159;O00159-2;O00159-3	MYO1C-2_HUMAN;MYO1C-3_HUMAN;MYO1C_HUMAN	MYO1C	Unconventional myosin-Ic	20	5386.39	3997.63	2628.04	2831.16	1810.6	3162.27	2190.13	2021.5		1778.25		3210.75	3199.94	3403.36	3626.27	2377.59	1743.94	3645.78	3087.02	2157.7	2491.33	3601.49	5364.46	3765.35	3298.05	3079.24	2457.27	3052.4	3217.25	3581.5	2953.5	2331.51	2823.48	3688.23	2823.38	2861.52	2621.67	2983.68	2484.76	2959.93	1764.16	2101.3	4807.41	2900.77	2802.04
O00165;O00165-2	HAX1-2_HUMAN;HAX1_HUMAN	HAX1	HCLS1-associated protein X-1	2			1589.96	1293.36				1636.57					1180.67	2590.57				978.417	1541.95		1462.74						1413.66		1589.67	1480.92	2115.25					1916.3	2587.28	1585.15	2216.95	1616.69	1933.57
O00170	AIP_HUMAN	AIP	AH receptor-interacting protein	2	3473.85	5989.29	6078.98	6855.61	4772.2	7339.38		3468.03		4085.86			3478.72	2819.63	7217.64	6879.78	1958.95	6175.88	4594.54	6779.44	6712.11	4697.29	4990.94		3943.83	2352.22	5186	3359.02	4564.91	3794.79	6368.15	3399.03	4766.83	6362.82	7322.09	2266.68	4338.1	5637.4	5361.09	4717.38	1512.01	5779.28		4802.52	3670.4
O00178	GTPB1_HUMAN	GTPBP1	GTP-binding protein 1	6						1087.52														1053.76	545.717	931.103	2360.73				973.144		1839.99	1103.06		2151.25		1084.47	1019.92	967.942		1934.53		1167.15		2170.38
O00186	STXB3_HUMAN	STXBP3	Syntaxin-binding protein 3	9			2760.9	2468.37	3053.56	2141.76	1606.59	3543.58		1518.1		962.373	6971.83	2994	1801.38	1418.36	2325.3	2267.01	1052.82		1448.79	2668.77	3680.49	690.625	1802.13	2224.2	1557.88		3194.31	1312.38	1899.17	1475.71	2004.54	931.248	2270.48	2349.12	3888.77	3316.99	1905.44	2845.66		1870.38	1110.68	2376.16	2321.07
O00193	SMAP_HUMAN	SMAP	Small acidic protein	1			1184.35		1698.89	1089.53							1276.43			509.735		1242.09								1270.93	762.187		1657.39		1113.69				1714.25	601.887			1075.73			320.208		893.79	1463.98
O00203;O00203-3	AP3B1-3_HUMAN;AP3B1_HUMAN	AP3B1	AP-3 complex subunit beta-1	14	3598.39		3659.5	3721.93	3362.9	2295.73	7802.1	2067.22		2894.02			3077.8	2039.33	3026.79	2494.77	2763.55	2728.99	2631.78	3440.5	2379.21	2375.48	2603.67	7119.77	2063.16	3203.1	2397.43	2502.37	2922.88	1878.22	2808.87	3069.1	2688.64	4006.02	2424.53	2636.94	2878.62	1905.73	2494.02	4542.98	1826.94	5120.93	817.536	3236.2	2887.65
O00204;O00204-2	ST2B1-2_HUMAN;ST2B1_HUMAN	SULT2B1	Sulfotransferase family cytosolic 2B member 1	2																							3786.67																				4271
O00217	NDUS8_HUMAN	NDUFS8	NADH dehydrogenase [ubiquinone] iron-sulfur protein 8, mitochondrial	2				3463.87	1820.25	2057.37						2454.76	3295.69	2799.74			4481.97	1918.56	3760.3		1082.04	2908.37		2218.02	3825.34		2107.42		2757.91	2677.65	3462.99		1826.05		3453.83	1691.87	3115.37	3661.62	2039	2543.78	3166.49			2497.52	2440.49
O00231;O00231-2	PSD11-2_HUMAN;PSD11_HUMAN	PSMD11	26S proteasome non-ATPase regulatory subunit 11	17	9895.71	8335.93	8373.33	8323.31	6508.94	9473.22	5136.31	6665.74	3612.32	6995.24		6443.64	6650.84	3827.31	8601.51	5619.03	2813.52	6384.77	8743.66	5244.93	8297.91	4785.49	8695.07	6239.95	5388.7	7268.74	9620.86	7274.37	6530.66	7196.33	7836.53	8144.41	7270.69	5815.87	7303.51	8539.73	9001.41	6071.34	9551.06	6187.46	5594.51	5399.23	4760.32	6856.92	8354.98
O00232	PSD12_HUMAN	PSMD12	26S proteasome non-ATPase regulatory subunit 12	13	2206.97	2650.87	6306.87	6476.96	6435.05	7444.29	3474.29	3039.3		4015.51		3986.7	6178.13	4166.12	7799.19	4535.04	1604.71	7954.41	7412.7	6611.33	7262.02	5352.05	8199.62	2640.43	5097.59	6125.6	8935.17	4998.42	6743.59	5490.66	7031.06	7406.63	6189.14	6269.2	6510.99	7116.02	7536.45	6193.93	9079.41	5576.74	5121.31	6193.67	6273.78	6050.94	7374.27
O00233;O00233-2	PSMD9-2_HUMAN;PSMD9_HUMAN	PSMD9	26S proteasome non-ATPase regulatory subunit 9	3			6593.35	5394.62	2781.26	6327.23		7047.07		4425.63			3998.57	2778.57	7548.27	4133.6		4139.9	5229.56		5886.83	2315.53			2968.29	3276.57	4880.86		3811.61	4887.64	3734.06	2495.57	3314.26	4072.04	4300.69	2961.6	4786.61	3262.27	5068.49	2500.27		1425.45		4159.47	5797.78
O00244	ATOX1_HUMAN	ATOX1	Copper transport protein ATOX1	2			1315.22			2857.98							1363.71						860.367			1429.87					1438.34		3250.89		1990.45					1105.05		1049.86						1395.56
O00264	PGRC1_HUMAN	PGRMC1	Membrane-associated progesterone receptor component 1	5	31230.9		19906.5	18532	18894.2	18990.8	15396.5	20658.3		12658.6		14357.3	19396.4	21981.9	18805.9	16687.5	18191.7	20377.8	18429.9		23753.3	19380.9	29504.8		22215.7	24526.3	16417.7		17521	17057.2	17616.2		16697	16246.9	21862.9	24647.1	18935	18163.8	20915	18149.4	18199.8	4091.58	6012.12	18846.4	15520.4
O00267	SPT5H_HUMAN	SUPT5H	Transcription elongation factor SPT5	16	3467.3		3475.96	2622.81	3855.93	4827.53		1336.58	1300.28	3715.9			3062.33	4737.86	2843.18	4348.38	538.028	3857.54	3986	4877.06	3502.06	1896.71	3836.11	1463.45	5760.55	3656.99	3933.04		3215.18	2809.94	2531.37	5100.4	2896.74	4730.86	3564.36	4591.66	3905.32	3836.03	3637.5	4053.05	3997.44	7286.29	1507.98	5202.81	4492.34
O00273	DFFA_HUMAN	DFFA	DNA fragmentation factor subunit alpha	5	4208.92		2386.97	1844.96	1832.86	3183.33							2607.55	2102.44	1646.08	2310.5	1528.14	1519.08	1539.53	1266.56	1562.21	1324.01	2379.47		1370.02	2447	2931.89	3377.3	3335.52	1730.62	2311.18		2504.24	2349.07	2426.93	1093.94	2385.13	2184.03	2494.6	2374.84	1004.63	1148.54		2123.15	2706.22
O00299	CLIC1_HUMAN	CLIC1	Chloride intracellular channel protein 1	5	17116.8	19951.7	22465	11939.2	17478.2	25179.4	6908.3	8346.62	4857.57	24701.5		6890.04	18724.5	10221.8	18166.4	17576.7	3200.43	10506.2	19294.5	6523.22	12422	6499.5	24803.7	26518.3	16960.6	10782.1	27211.2	23595.1	26904.2	18158.7	19369	6787.16	17780	22608.3	20821.5	20316.5	9938.67	18242.7	21662.6	14752.6	4284.02	4302.01	15089.6	22234	11319.8
O00303	EIF3F_HUMAN	EIF3F	Eukaryotic translation initiation factor 3 subunit F	9	6114.17		4923.62	7445.93	6401.38	5347.67	3152.01	6066.8		5775.93			6155.58	3044.98	6893.95	6790.62	4290.08	4975.56	8119.73	11435.2	5538.87	3656.2	11327.7	6431.87	4382.92	5939.93	5470.16	4366.36	4787.62	6432.17	5031.97	10804.8	6644.76	6530.78	4992.73	4538.86	4320.41	6161.86	5418.17	5133.87	3434.11	30625.9	2711.57	8495.46	6066.54
O00330;O00330-3	ODPX-3_HUMAN;ODPX_HUMAN	PDHX	Pyruvate dehydrogenase protein X component, mitochondrial	5			2110.69	1666.03	2127.84	3347.54			1337.89	1487.66			2949.58	2768.42	1296.65	2747.8	2343.87		2008.43	1556.55	1569.73	2348.31	3682.21		4028.25	1949.59	1742.84		2577.81		1906.14			1508.21	1504.03	1795.39	2517.07	2216.07	1885.87	2815.69	2273.73	1094.51			2147.02
O00391;O00391-2	QSOX1-2_HUMAN;QSOX1_HUMAN	QSOX1	Sulfhydryl oxidase 1	8																				768.559			2984.2												647.505							505.883	11607.9
O00401	WASL_HUMAN	WASL	Neural Wiskott-Aldrich syndrome protein	3				2202.71	1946.94	1577.48								2408.51		1738.53				4647.47	2061.32		3425.72		2073.24	3054.97	2418.25		1855.08		2274.21	2965.61		2061.85	1564.6			1866.59	2705.36			4314.04
O00410;O00410-3	IPO5-3_HUMAN;IPO5_HUMAN	IPO5	Importin-5	14	9983.85	11853.5	13284.6	12505.2	9606.31	13559.5	5039.64	8513.09	3735.84	9049.99		2715.66	9076.62	6154.07	11827.9	12509.3	6832.46	11388.2	14097.4	4579.19	5251.17	6255.37	8521.07	9728.9	7549.93	8234.21	12063	8073.87	11663.6	12369.2	11992.8	4046.08	13169.9	9511.41	11069.1	10754.9	12926.5	8672.09	12126.2	11823.9	4722.6	2778.94	7493.5	13852.3	8937.76
O00422;O00422-2	SAP18-2_HUMAN;SAP18_HUMAN	SAP18	Histone deacetylase complex subunit SAP18	1		13879.9		9828.36	5650.83	8908.96	11194.1	20547.5	12184.3	7913.86		9777.11			6885.83	7955.61			6910.21	4649.96	3566.57			9066.68	5686.87			11650.9	8201.56	6383.02	6145.74	6947.84		8415.73				6284.25			5536.67			10297
O00425	IF2B3_HUMAN	IGF2BP3	Insulin-like growth factor 2 mRNA-binding protein 3	16	25611.6	11069.7	14111.1	8781.09	11899	11372.5	9042.46	5495.2	15163.6	9444.5		7088.77	12389.8	7814.76	10528.8	10667.3	13025.8	11625	10907	11419.1	10458.8	9482.59	13425.8	10277.1	11576.2	9465.32	11087.9	6652.3	10341.2	6876.73	11796.3	11401.3	13658.5	10439.5	11128.4	9315.72	11402.5	10803.8	11084.9	14526.1	7942.77	12234.6	6756.58	10388.6	11710.8
O00429;O00429-2;O00429-3;O00429-4;O00429-5;O00429-6;O00429-8	DNM1L-2_HUMAN;DNM1L-3_HUMAN;DNM1L-4_HUMAN;DNM1L-5_HUMAN;DNM1L-6_HUMAN;DNM1L-8_HUMAN;DNM1L_HUMAN	DNM1L	Dynamin-1-like protein	14	1757.49		4621.67	3283.47	3438.29	3269.36	3599.26	1204.06		1310.65			4582.53	4117.55	2982.97	6196.9		5368.18	5689.92	8190.26	6278.9	4648.68	5069.91	1641.89	4121.04	5218.62	3769.91		5084.43	4692.61	2589.37	9523.63	4293.89	4139.93	2961.72	2734.08	4608.85	5104.74	2582.63	3381.96	3139.71	7966.56	1825.63	3522.62	3078.8
O00442	RTCA_HUMAN	RTCA	RNA 3'-terminal phosphate cyclase	5			1416.33		2320.26	1468.2	2464.4	1522.54					1754.84	1105.76	1147.6	1100.05		1603.29		3116.85	753.326		3037.51	1329.44	1521.7	1294.17	1611.11		1594.9	987.572	765.338	2519.38		2645.12		955.31	1712.55	1685.16	849.12			2577.67	1564.48	2984.27	1249.04
O00458	IFRD1_HUMAN	IFRD1	Interferon-related developmental regulator 1	4		2165.83			2195.12		3451.07	1444.84				1519.65	1209.04	1088.08		1938.53				6340.18	2182.35		2413.37	4534.12	1198.05		2162.58		1202.49	2564.3	796.212	4770.74	1437.38	1718.04	1168.03			1208.85		2560.32	1272.4	7972.74		3662.06
O00459	P85B_HUMAN	PIK3R2	Phosphatidylinositol 3-kinase regulatory subunit beta	2																					874.47											1020.88
O00461	GOLI4_HUMAN	GOLIM4	Golgi integral membrane protein 4	2			546.023	1407.9	1181.1	1074.51									775.707				1387.95		722.303	1049.95	1002.66		830.118						1644.22					918.368	1289.57	812.589	1190.31		1732.36	279.01			1971.95
O00469;O00469-2	PLOD2-2_HUMAN;PLOD2_HUMAN	PLOD2	Procollagen-lysine,2-oxoglutarate 5-dioxygenase 2	11			648.185	1312.52	1504.12	700.196				1354.7		2386.54	1734.61		954.86		592.652	1191.05				1315.6			956.737	3531.41			1014.07		1004.04			5950.7	2069.06	1960.77	1456.71	1734.56			982.469				1202.71
O00483	NDUA4_HUMAN	NDUFA4	Cytochrome c oxidase subunit NDUFA4	2	9352.48		8513.08	11942.5	3793.44	11139.3	4899.54	4164.67	10366.5	9180.78		6004.99	6763.9	7770.87	10038.3	5218.37	18351.5	8652.53	7445.88		12272.4	14298	3799.15	6647.26	10088.3	11599	6842.32	9213.68	7350.01	7283.28	7688.65	1925.67	9397.67	2033.66	5542.38	8245.92	14050.7	6194.68	7426.35	7646.7	11653	649.463	5877.32	3705.39	11897.9
O00487	PSDE_HUMAN	PSMD14	26S proteasome non-ATPase regulatory subunit 14	5	2986.66		2578.22	4409.61	7406.76	3286.6	3782.58	5008.07	2137.56	5916.72		2618.36	5399.6	3322.23	5890.83	4547.7	2356.64	3539.74	3631.65	8994.48	2292.79	3116.23	7954.55	4191.42	4696.52	3365.9	6322.14	4144.82	5715.73	6425.21	3548.81	10317.1	5523.87	4848.5	4201.82	3967.2	3755.07	4144.13	4399.17	6899.2	2635.94	7226.74	2634.11	5152.68	2786.87
O00499;O00499-10;O00499-11;O00499-2;O00499-3;O00499-4;O00499-5;O00499-6;O00499-7;O00499-8;O00499-9	BIN1-10_HUMAN;BIN1-11_HUMAN;BIN1-2_HUMAN;BIN1-3_HUMAN;BIN1-4_HUMAN;BIN1-5_HUMAN;BIN1-6_HUMAN;BIN1-7_HUMAN;BIN1-8_HUMAN;BIN1-9_HUMAN;BIN1_HUMAN	BIN1	Myc box-dependent-interacting protein 1	2																				1061.68							1218.41				1218.44							490.579	681.388			932.758
O00505	IMA4_HUMAN	KPNA3	Importin subunit alpha-4	2			4570.25	3334.89	3099.88	3959		2914.01		1466.87			3599.02			2912.61		2921.2	2510.54		2688.42	2430.75	4694.21	1848.55	1971.4	2901.2	4242.53		3702.43	2802.67	3299.51	2201.73	2277.49	2233.65	5087	2131.57	3403.48	2950.39	3548.52		2373.58	1060.33		4154.53	1744.78
O00506;O00506-2;O00506-3	STK25-2_HUMAN;STK25-3_HUMAN;STK25_HUMAN	STK25	Serine/threonine-protein kinase 25	1
O00515	LAD1_HUMAN	LAD1	Ladinin-1	2																							4061.65
O00534	VMA5A_HUMAN	VWA5A	von Willebrand factor A domain-containing protein 5A	3				1167.83	1705.44								1664.5		1958.83					3054.75	1098.77		2213.95		1627.96		1368.94		642.075		1699.68	2482.26			1654.84		606.529		1817.45		579.076	1862.69	1607.77	516.06
O00541;O00541-2	PESC-2_HUMAN;PESC_HUMAN	PES1	Pescadillo homolog	5	4781.35		3382.42	3692.87	3887.02	2573.55	3614.94	3119.63		3298.67		6752.09	2754.83	4514.77	2046.34	3817.15	3215.93	2696.56	3160.41	1237.64	3612.3	3350.57	2156.64	4480.17	2856.88	3327.47	3397.14		3953.65	4281.45	3276.94	1253.75	4253.92	2642.52	2698.55	3279.37	3709.07	2575.79	2662.24	3439.03	4184.79	1331.31		3615.75	2731.84
O00560;O00560-3	SDCB1-3_HUMAN;SDCB1_HUMAN	SDCBP	Syntenin-1	1			505.737		705.969	614.647									773.263	796.638			797.351		371.203		615.409			862.325	1011.28				1189.8			1901.28		1380.82		530.501	1013.5	971.072	882.605		1068.19		778.101
O00566	MPP10_HUMAN	MPHOSPH10	U3 small nucleolar ribonucleoprotein protein MPP10	2														1632.85					1568.93		1220.3						1108.18			1964.1	1232.04		741.572			1096.66		986.117			1294.53				1522.06
O00567	NOP56_HUMAN	NOP56	Nucleolar protein 56	12	10205.7	4278.71	8922.51	8426.53	8681.19	6482.65	9233.08	8670.88	2606.49	9286.99		8008.86	7311.07	10239.1	6917.66	8297.8	7017.91	8733.59	8417.11	2861.86	10989	7041.81	10190.5	5504.72	9967.5	6533.91	8761.97	4295.34	8331.79	13117.9	7395.48	3966.09	10418.8	8204.47	7567.51	6899.35	7494.16	8086.29	3996.93	9001.35	8513.21	2367.39	7813.55	9065.25	8855.35
O00571;O00571-2	DDX3X-2_HUMAN;DDX3X_HUMAN	DDX3X	ATP-dependent RNA helicase DDX3X	23	21772.7	26076.4	25068.5	28588.3	30997.2	30294.3	25145.2	27774.8	22328.3	26911.7	83344.8	13348.7	27981.9	25219.9	29470.3	32362.3	23125.9	29167.4	28651	38810.2	21064.3	23797.5	46840.6	31276.9	26870.5	24994	26719.2	26208.4	32398.3	24682.7	27423.7	37079.5	29719.5	27542.7	27571.7	38325.2	29178.7	24008.8	29852.3	30417.7	18751.5	39871.4	23271.4	25814.4	29908
O00584	RNT2_HUMAN	RNASET2	Ribonuclease T2	1																																		539.878
O00592;O00592-2	PODXL-2_HUMAN;PODXL_HUMAN	PODXL	Podocalyxin	3			3899.22	7654.05	2822.99	3720.04	4374.49	5279.48		3135.69			5258.41	4963.91	4151.28	3254.82	3524.42	6215.74	7927.03	1148.53	5702.96	4265.64		1432.82	4789.31	4050.12	4891		3403.45	4884.87	5995.09			3472.56	2530.54	5680.39	6761.32	2649.49	6766.69	4037.84	3538.79	650.246		3675.83	5016.79
O00625	PIR_HUMAN	PIR	Pirin	6			3181.54	2134.22	5234.5	9276.97		3253.48		5778.52			6706.08		4452.92	3779.36		3866.37	3349.2	2746.12	4133.71	1970.27	4665.08		3845.86	2428.1	6079.55	5800.7	5081.52	2732.44	6221.19	1960.9	2989.47	2726.29	6155.2	4695.25	4591.8	4934.52	4937.82	4354.52	3194.47	1947.36		3239.05	2395.87
O00629	IMA3_HUMAN	KPNA4	Importin subunit alpha-3	2					4159.52	4682.19							4759.6			3331.77			2491.45		4135.86		6237.55		3222.32		3563.36		3691.75	3241.71	6248.03	2406.18		4585.92	2939.84		3162.94		5057	3749.86		1595.14		2258.34
O00712;O00712-4;O00712-5	NFIB-4_HUMAN;NFIB-5_HUMAN;NFIB_HUMAN	NFIB	Nuclear factor 1 B-type	1	82354.2		51972.6	81011.9	70867	34802.7	103367	29155.8		37778.1	580000000	27156.1	57250.7	103562	78906.4	115034	35217	73845.5	52694.9		21594.2	71509.4	45526.6	53192.3	47676.1	93614	52692.9		78596	110998	80242.9			110883	92062.6	44399.3	48900.3	44902.7	30531.7	108514	104859	23454.5	4493.67	173229	45594.6
O00754;O00754-2	MA2B1-2_HUMAN;MA2B1_HUMAN	MAN2B1	Lysosomal alpha-mannosidase	6																																			1719.42								3368.91	1614.18
O00762	UBE2C_HUMAN	UBE2C	Ubiquitin-conjugating enzyme E2 C	2				3948.04		5129.7								3480.63		5590.6			4053.71			3417.68						5425.57			3949.75			1974.15			3251.79				1170.77				4750.19
O00764	PDXK_HUMAN	PDXK	Pyridoxal kinase	3			2879.09	2076.42	4121.71	3308.28		2552.1		4090.26			4999.2	2270.46	2383.6	2843.98			2033.35		1945.03		3791.13		1750.11		3665.68		4219.75	2319.7	3763.29			3575.52	4099.42	2776.56	3144.51		2312.84	2737.6				3077.57
O00767	ACOD_HUMAN	SCD	Acyl-CoA desaturase	3			9493.56	8892.68	4363.94	5915.23	4963.96		6110.58			32679.5	2380.49	6118.23	6265.71	14831		2881.25	8080.28		10771.2	15551.4	4974.58		1047.99	29403.6	2105.03	4236.71	5937.29	3328.62	12984		1948.04	5340.94	4813.17	10088.7	7993.59	15968.4	9132.86	3269.21	22987.9	838.437		2778.56	10068.7
O14519;O14519-2	CDKA1-2_HUMAN;CDKA1_HUMAN	CDK2AP1	Cyclin-dependent kinase 2-associated protein 1	1			799.703										536.632																		545.03	357.102				450.686					924.708
O14548	COX7R_HUMAN	COX7A2L	Cytochrome c oxidase subunit 7A-related protein, mitochondrial	3		4814.01	2382.47	2809.05	1160.49	2609.5		3014.09					1936.32		1211.2		4299.47	4288.82	1460.11		3120.35	3639.61	1685.34		3231.16		1152.4								1832.87	2383.27	4319.39	1866.7	1849.91		2337.58	339.164			2907.96
O14561	ACPM_HUMAN	NDUFAB1	Acyl carrier protein, mitochondrial	1			2574.66	3915.72	2817.5	1745.7							3077.21	3013.88	2839.34	2464.78	4697.56	2206.79	2469.77		2385.49	3155.74	3465.68		3799.05		2839.48		4775.05		3235.09		2291.36		2203.88	4457.93	3501.04	3146.27	1642.01		3673.61			2219.73	4032.9
O14562	UBFD1_HUMAN	UBFD1	Ubiquitin domain-containing protein UBFD1	2						1304.97														1213.3	332.057						1768.09										1342.78	990.021				531.039
O14578-4;O14578	CTRO-4_HUMAN;CTRO_HUMAN	CIT	Citron Rho-interacting kinase	3				1485.14	1196.13	2069.76							968.513					2059.24		1992.72	1969.83	2431.92										1286.73	2239.52						1770.63		1671.3	1141.01
O14579;O14579-3	COPE-3_HUMAN;COPE_HUMAN	COPE	Coatomer subunit epsilon	2			10472.9	9034.78	8585.97	10808.7							9939.58		9537.14	7323.25	13416.4	5322.37	7681.24		8004.79	5057.22	10032.3		5236.45	7008.6	6021.5	10016.6	5362.03	5587.55	8730.39	11580.6	6931.7	7676.45	6771.82	7094.97		6726.51	10006.2	11188.3	6062.53	7131.25		5174.75	7140.33
O14602;P47813	IF1AX_HUMAN;IF1AY_HUMAN	EIF1AX;EIF1AY	Eukaryotic translation initiation factor 1A, Y-chromosomal	2	10063.3	12251	20797.9	18204.4	10252.4	18610.1	9583.33	10255.6	9922.53	6614.3		6396.65	9385.33	14536.5	16751.3	12589.4	6390.36	17420.3	22677.9	10988.4	19754	10835.6	11102.6	8408.54	16415.3	15240.3	17135	7769.97	14343.4	17800.6	16408.8	27228.9	18105.1	11131.8	16998.8	24193.8	13440.5	9422.05	17227.4	15681.2	10625.3	13001.3	2343.97	10851.9	17665.5
O14617;O14617-5;O14617-4	AP3D1-4_HUMAN;AP3D1-5_HUMAN;AP3D1_HUMAN	AP3D1	AP-3 complex subunit delta-1	8			2058.25	1290.18	2950.53	2019.8	1368.29	1312.9	1643.58	1030.52			1837.75	1008.99	2036.47	1048.98	1769.54	1980.95	2118.85	1360.09	1297.19	1589.82	2386.5	1486.33	2091.94	2732.73	2177.05		2187.51	1755.16	1924.83	2411.45	1026.88	1720.01	1036.16	1836.65	1231.08	2684.33	1622.58		1185.48	4891.37		2036.27	2359.11
O14618	CCS_HUMAN	CCS	Copper chaperone for superoxide dismutase	1			1736.53	1720.88	1080.3								1721.25		1017.01	1087.33		637.658	867.106		964.294		2604.37		986.303				1553.21		946.994			736.364	1516.58			963.849	1185.43	1238.72		686.585
O14646;O14646-2	CHD1-2_HUMAN;CHD1_HUMAN	CHD1	Chromodomain-helicase-DNA-binding protein 1	4																							1687.67									1472.64										2291.69
O14647;O14647-2	CHD2-2_HUMAN;CHD2_HUMAN	CHD2	Chromodomain-helicase-DNA-binding protein 2	3				1797.68	1097.51	1571.28	3902.92		1483.23			2034.61	1367.6		2037.9		2379.12			906.391	1070.14	1269.97	1319.76		1776.52	1111.63				1310.32	1408.25			1905.98	1153.03	1792.93	1705.45			1490.09		1229.23		1577.31
O14656	TOR1A_HUMAN	TOR1A	Torsin-1A	1								2305.17																															1135.69
O14657	TOR1B_HUMAN	TOR1B	Torsin-1B	1					425.706	567.164		1305.75					568.558		778.806																957.512								1614.54		1369.2
O14662;O14662-2;O14662-4;O14662-5;O14662-3	STX16-2_HUMAN;STX16-3_HUMAN;STX16-4_HUMAN;STX16-5_HUMAN;STX16_HUMAN	STX16	Syntaxin-16	1						495.693				821.844				625.437	804.355						380.21		570.376				349.683		683.948							280.921		854.552			623.973
O14684	PTGES_HUMAN	PTGES	Prostaglandin E synthase	1			2869.93	4908.35	4200.31	3460.98		12776.2		4162.48			7538.45	4681.99		4756.59	10913.2	6519.6	4727.33		3436.91	8082.86	3542.88		2546.86	5922.61	2720.85		3848.27	3328.62	7984.17		3727.27	3972.49			4206.95	4882.42	7897.06	2819.69	20000.2		7052.86	3173.53
O14732;O14732-2	IMPA2-2_HUMAN;IMPA2_HUMAN	IMPA2	Inositol monophosphatase 2	3	4877.98	4767.75	4629.29	2801.42	8222.27	6390.19	4370.86			4883.52		10056.2	8935.07	2919.05	4698.03	6054.07		4524.78	5357.43	3553.07	6239.64	2681.53	8556.53	6977.39	7578.36	2517.32	7428.14	7774.82	9582.34	8287.79	4685.21	4074.03	4535.46	5659.18	5509.83	4621.37	4429.15	5778.37	6002.47	4022.95	2425.51	3382.79	58464.6	8000.61	3188.63
O14734	ACOT8_HUMAN	ACOT8	Acyl-coenzyme A thioesterase 8	2				555.955	1019.89												1108.76				1238.79		906.614	748.406	1513.81						1115.01						823.481					318.835	2544.55
O14735;O14735-3	CDIPT-3_HUMAN;CDIPT_HUMAN	CDIPT	CDP-diacylglycerol--inositol 3-phosphatidyltransferase	2					2604.18							3219.33	3000.96					4543.06				4012.97	4938.87		3141.9		1814.53		2828.95	1915.97	1370.09				3183.89	2355.85			1879.44
O14737	PDCD5_HUMAN	PDCD5	Programmed cell death protein 5	5	4882.5		5290.26	3712.96	3006.4	6673.95		715.363		13413.6			3445.08	4276.33	3718.47	3048.29	950.392	2394.28	3940.94	3048.73	4257.78	1514.08	1963.82	3001.5	3922.57	3458.04	4456.66	9906.16	5746.71	4013.15	3328.25	4100.31	5565.61	3320.95	5328.92	4181.61	4716.83	1721.95	3795.35	2106.02	1647.14	2099.32	2353.91	3409.29	3468.91
O14744;O14744-2;O14744-3;O14744-5	ANM5-2_HUMAN;ANM5-3_HUMAN;ANM5-5_HUMAN;ANM5_HUMAN	PRMT5	Protein arginine N-methyltransferase 5	4	8038.21	12683.7	5500.55	10372.5	8841.08	12089.5	6119.45	13982.7	4368.41	18288.6		4817.02	8797.23	5589.31	10507.3	11692	6102.53	9316.85	11901.2	2892.86	6776.75	4978.96	10844.4	7398.86	7308.89	7232.61	11417.5	12854.4	8695.84	9076.16	8442.02	3716.78	8875.17	7998.33	10519.2	9632.9	11339.1	5937.08	9414.46	8117.11	4123.85	1443.77	13670.1	10034.9	9106.21
O14745	NHRF1_HUMAN	SLC9A3R1	Na(+)/H(+) exchange regulatory cofactor NHE-RF1	6	2263.83	4805.91	2545	4600.23	4351.02	4728.19							6118.13	3353.8	7828.74	3248.93	1701.18	6174	7397.68	4238.58	4081.66	4583.33	4121.7	5154.75	2430.08	3143.63	2937.63		3033.99	2759.02	4727.62	2818.39	2988.24	5306.24	2978.81	5958.61	5717.38	4481.24	6250.16	2317.26	1500.46	2298.52	3001.84	2244.87	3998.56
O14757;O14757-2;O14757-3	CHK1-2_HUMAN;CHK1-3_HUMAN;CHK1_HUMAN	CHEK1	Serine/threonine-protein kinase Chk1	1														769.671		1193.25											715.117			957.281		1630.94			909.847							921.047			1659.52
O14763;O14763-2	TR10B-2_HUMAN;TR10B_HUMAN	TNFRSF10B	Tumor necrosis factor receptor superfamily member 10B	1					565.386	756.825		676.8													549.682			483.148					571.208
O14773;O14773-2	TPP1-2_HUMAN;TPP1_HUMAN	TPP1	Tripeptidyl-peptidase 1	4					2173.51								1944.45	2517.14							965.77		3591.5	3879.01	1857.14		1424.2		2335.67						2731.99	1679.89					1790.74		14547.2		1161.36
O14776;O14776-2	TCRG1-2_HUMAN;TCRG1_HUMAN	TCERG1	Transcription elongation regulator 1	13		3321.75	5264.32	4450.13	3765.37	4229.29	4875.7	4328.08		3042.71		3934.26	3742.25	6141.98	4000.18	4288.38	2337.2	3587.29	4892.13	9731.03	3853.54	3089.9	3691.84		4727.4	3761.51	3764.75	4522.12	4768.03	3708.66	4849.41	6722.79	4159.88	4173.27	3689.24	4664.78	4020.01	4039.54	3659.95	4680.54	4201.57	7073.28		4644.65	4808.89
O14787-2	TNPO2-2_HUMAN	TNPO2	Isoform of O14787, Isoform 2 of Transportin-2	1				788.733									432.425								773.929		689.152				980.849				493.726				1161.58
O14795;O14795-2;Q9UPW8;Q8NB66	UN13A_HUMAN;UN13B-2_HUMAN;UN13B_HUMAN;UN13C_HUMAN	UNC13A;UNC13B;UNC13C	Protein unc-13 homolog B	1				567.071	766.385	259.934			637.784				364.137							897.914	775.937		580.911		456.087	1066.08			527.671		492.275	666.94						983.523				427.33		844.078	841.872
O14802	RPC1_HUMAN	POLR3A	DNA-directed RNA polymerase III subunit RPC1	9	2097.9		1068.18	834.664	880.458	2627.61	1256.82	1007.6	1653.52	1029.5		647.651	1150.03	1832.52	1136.89	1875	973.242	848.25	2050.11	3125.1	524.741	1169.67	904.7		2036.79	1282.05	1439.8	3142.01	1520.68	843.832	972.778	2263.78	802.31	1326.4	1324.65	1128.98			565.027		1459.14	2187.21		1245.82
O14818	PSA7_HUMAN	PSMA7	Proteasome subunit alpha type-7	12	8227.5	7774.33	4229.73	8207.05	11021.8	7362.12	9898.87	6775.8		7010.87		9373.45	15745	9170.38	6257.75	6876.42	4174.57	3901.09	4374.97	8614.36	2453.48	4375.28	17894.1	13011.5	7099.1	5389.82	10628.2	9598.08	13169.5	13516.9	11334.9	8045.2	6822.68	14892.7	21483.1	5579.87	4886.93	7280.83	4781.76	11311.9	5189.74	8148.97	77166.6	15001.3	5007.63
O14828	SCAM3_HUMAN	SCAMP3	Secretory carrier-associated membrane protein 3	3	3186.94		4320.65	4189.76	7388.07	3156.86	3867.45	4500.77	5192.18	4301.78		3429.51	5401.83	4479.37	4946.46	2813.77	4707.02	4070.39	4199.13	2864.61	3356.78	3760.45	5590.53	4565.27	5347.05	2572	5203.77		4191.95	3518.68	3407.55	2665.8	3583.75	5281.98	3377.65	4138.26	4688.86	6769.8	5110.9	4791.17	3430.83	2497.38		3303.87	5830.79
O14841	OPLA_HUMAN	OPLAH	5-oxoprolinase	1																1460.85																											9302.35
O14879	IFIT3_HUMAN	IFIT3	Interferon-induced protein with tetratricopeptide repeats 3	1						806.887				1422.99			947.331	927.137		664.577			1602.28	892.202									654.603		1045.25	1468.04			615.62					862.176
O14880	MGST3_HUMAN	MGST3	Microsomal glutathione S-transferase 3	1	4028.64		6113.71	6249.34	1527.18	4470		5786.24	5966.39	5025.31		4327.21	4088.55	2107.36	3882.45	2065.53	8028.23	4733.35	3525.2		5249.96	6233.05	1720.82		3346.85	10582.9	1974.95		1617.01	4089.91	3206.89		2175.31	1041.26	1496.73	3810.07	3814.63	2335.27	4016.27	1883.53	5664.59		3573.21	1574.14	3933.82
O14907	TX1B3_HUMAN	TAX1BP3	Tax1-binding protein 3	1					720.209	1788.76							682.848					898.582	1056.1				3179.16								1558.79				1296.25				1243.63			630.203		1290.43	1208.22
O14908	GIPC1_HUMAN	GIPC1	PDZ domain-containing protein GIPC1	5			1791.07	2295.44	1519.16	2451.03							1369.56		2641.86			1078.22	1450.24		2136.19		4138.44			1774.25	1459.84		1191.76		2059.56		1042.98	2122.49		2602.49	2378.39		2031.33			648.293		1678.69	1971.83
O14920	IKKB_HUMAN	IKBKB	Inhibitor of nuclear factor kappa-B kinase subunit beta	5					1064.05		1474.48						1170.23										1746.9								1302.45				1048.19	724.372			1453.09			1451.03		1067.96
O14925;Q5SRD1	TI23B_HUMAN;TIM23_HUMAN	TIMM23;TIMM23B	Mitochondrial import inner membrane translocase subunit Tim23	2			2121.96	2346.51		2229.16		1489.99				2873.14	1285.4		2961.11	1844.07	2875.81	1436.84	3340.88		2280.4	3218.32	504.227		1493.94	2734.49	883.934		1990.69		1852.23				1262.53	2724.45	2082.24	628.696	3092.64		4551.49				3674.65
O14929;O14929-2	HAT1-2_HUMAN;HAT1_HUMAN	HAT1	Histone acetyltransferase type B catalytic subunit	3	4970.4	4687.7	3355.84	2730.28	4113.77	3888.73		2144.08		2657.14			3453.09		4807.43	2141.9		5141.29	5309.39	1406.66	4812.76		4529.44		4598.4	6896.44	2074.95		3873.29	3618.55	3708.63	1911.17	3122.32	3040.88	2730.38	2888.98	4018.26	4812.6	3638.22	2929.74		2050.84		4644.1	4184.95
O14936;O14936-3	CSKP-3_HUMAN;CSKP_HUMAN	CASK	Peripheral plasma membrane protein CASK	8				632.813									1289.93	208.05							1053.88	1215.07	771.172		1017.15	1155.23			1737.02	1492.01	1107.5	1388.93		1555.2		1458.27		1485.52	1608.54			964.985		589.748
O14949	QCR8_HUMAN	UQCRQ	Cytochrome b-c1 complex subunit 8	2						1521.69									990.279			2577.83			3282.47	2884.69				2027.35										2099.67			2585.3		3110.39
O14950;P19105	ML12A_HUMAN;ML12B_HUMAN	MYL12A;MYL12B	Myosin regulatory light chain 12B	5	10631.8		16789.9	13921.8	9720.49	13733.2	8792.55	10932.9	17363	13289		13733.2	11319.6	10152	14539.8	13908.5	10264.6	9899.31	14752.6	5644.61	10152.1	11500.6	37354.8	11137.3	10592.8	10292.3	8199.7	11635.7	10201.9	8828.08	9003.43	6475.73	19367.7	8139.13	8718.09	15907	9574.45	12770.6	14472.1	10031.5	6929.27	6781.78	4367.69	11624.5	10994.4
O14964;O14964-2	HGS-2_HUMAN;HGS_HUMAN	HGS	Hepatocyte growth factor-regulated tyrosine kinase substrate	2	1901.4		1662.48			1987.72		2259.77					1776.71	1927.26	1269.8			1382.91	2544.1		2778.27	1498.02	2618.81		1567.14	1733.39	1975.99		2139.91		1654.48	1179.59	1604.7	1897.62	1565.16	1876.87	2635.69	836.468	1704.22	1536.63	1213.32	675.372			2011.59
O14965	AURKA_HUMAN	AURKA	Aurora kinase A	4				2076.24		3482.14				3086.89				1576.51		3791.28	2569.58		1737.61			2598.85	1504.54	1677.9							2759.06		1812.61				3319.17		1296.44		2664.78	1354.89	3429.97	1928.68	3424.01
O14972;O14972-2	VP26C-2_HUMAN;VP26C_HUMAN	VPS26C	Vacuolar protein sorting-associated protein 26C	1													286.264
O14974;O14974-4;O14974-5	MYPT1-4_HUMAN;MYPT1-5_HUMAN;MYPT1_HUMAN	PPP1R12A	Protein phosphatase 1 regulatory subunit 12A	9			2044.35	1933.11	1572.51	2179.77				745.138			2095.75	1548.38	1624.93	2292.09	1687.46	734.029	2104.5	1532.21	1316.89	1779.25	2707.84		1036.65	801.247	1889.89		1487.02		1496.16	2684.71	1048.75	1001.9	1757.16	888.441	1557.73	1662.19	1513.31	1042.72	848.533	1297.82		2051.92	1580.12
O14975;O14975-2	S27A2-2_HUMAN;S27A2_HUMAN	SLC27A2	Very long-chain acyl-CoA synthetase	7	5442.57	4453.24	9414.49	6402.65	10078.9	8378.48	5052.26	5217.29	6714.78	2223.41		8174.05	7091.92	8783.47	6298.13	8686.71	3596.89	5051.08	9418.79	1543.5	5127.26	5477.12	7890.77	8569.93	8606.04	9250.4	10958.7	4831.83	5937.05	6646.35	8632.22	1995.2	10436.2	5825.2	7863.81	7348.79	7687.36	5168.93	6827.11	9770.01	4424.3	1056.72		7510.24	6246.72
O14976;O14976-2	GAK-2_HUMAN;GAK_HUMAN	GAK	Cyclin-G-associated kinase	5													2098.35		2256.27					1283.12	1407.94		1629.68						1395.57	1068.8	774.652	1107.01				1372.73		1964.62	1534.52	1842.68		1577.93		1610.37
O14979	HNRDL_HUMAN	HNRNPDL	Heterogeneous nuclear ribonucleoprotein D-like	3	13220.1	15522.1	18909.3	21086.8	12731.5	20365	11544.9	8152.2	22503.7	11705.7		10112.6	13865	18034.7	19657.6	15205.1	12960.3	18989.7	15644.4	6231.1	15556.5	17817	13998.7	10148.1	15701.7	15637.8	14691	16956.8	17049	13650.3	21045.4	8930.02	15372.5	16494	17175.1	15993.1	19854.8	14405.5	16495.8	18320.6	25891	7920.26	5576.67	15462.3	22440.3
O14980	XPO1_HUMAN	XPO1	Exportin-1	21	6723.28	4882.64	6628.5	7038.19	6263.8	7102.37	4597.43	3472.29	9493.7	5299.27		3670.14	4858.24	5363.57	6369.61	6063.28	4460.88	5948.87	7171.6	3457.36	6882.28	6242.55	6199.85	5547.48	6045.62	5965.41	5593.88	7249.57	5873.97	5600.64	6233.36	2650.69	5889.13	6088.32	5907.01	5091.08	6036.64	6274.97	5624.84	6370.32	4766.76	2636.64	5827.58	5457.14	7570.08
O14981	BTAF1_HUMAN	BTAF1	TATA-binding protein-associated factor 172	10			1248.06	1434.31	1296.85	1257.46		659.572		1289.67			1419.71	1464.3	2462.7	1474.32		1361.23		2524.2	1252.67		929.14	1887.7	1198.57	2370.96	1341.01		1491.3	1141.27	1010.65	2963.67	1138.1	1037.13	1181.28	1590.88	1625.07	713.881	1308.27	1228.25	725.019	1643.87		1523.99	1010.96
O15020	SPTN2_HUMAN	SPTBN2	Spectrin beta chain, non-erythrocytic 2	10				976.843				719.362															3356.72
O15027;O15027-2;O15027-3;O15027-4;O15027-5	SC16A-2_HUMAN;SC16A-3_HUMAN;SC16A-4_HUMAN;SC16A-5_HUMAN;SC16A_HUMAN	SEC16A	Protein transport protein Sec16A	11		8492.23	2850.77	3477.69	2329.98	2481.11		5740.89	6825.25				3378.51	3018.18	3397.4	3289.08	3747.29	3000.49	3756.03		3094.23	3469.95	3783.69		3006.05	3050.02	2103.03		3466.51	3370.99	3000.08	2240.28	3011.32		1959.41	2528.16	2460.36	2619.79	2410.22	4538.7		1216.37		4136.67	2315.62
O15031	PLXB2_HUMAN	PLXNB2	Plexin-B2	2						1700.1							1489.93		2308.65	1940.08			1975.02		1621.38	1910.77				2341.1			2244.57					2173.65				2394.93	1687.73	788.293
O15042;O15042-2	SR140-2_HUMAN;SR140_HUMAN	U2SURP	U2 snRNP-associated SURP motif-containing protein	10	2344.34		2926.33	3192.72	2351.52	2687.29	3759.62		10635.7	3041.72			2495.24	5694.84	2232.33	4811.35	3642.06	2788.91	2355.77	3734.65	2014.68	3294.04	2400.9		2932.53	3189.24	2805.14		2204.94	3804.91	3149	3054.75	2210.88	4029.37	4238.17	2396.28	3759.43	2653.63	2329.12	3388.8	3427.53	2233.24		3786.77	2891.06
O15061	SYNEM_HUMAN	SYNM	Synemin	2				2317.33									947.989		1478.54						1201.6															992.881	2276	1226.91
O15066	KIF3B_HUMAN	KIF3B	Kinesin-like protein KIF3B	2				1447.11								1909.46											2670.47		1204.35									1637.58	1448.74	1167.81						1528.09
O15067	PUR4_HUMAN	PFAS	Phosphoribosylformylglycinamidine synthase	17	5484.96	8391.08	5219.3	2643.8	6524.21	9102.72		2750		11037.7		4205.04	4254.95	2688.5	3898.54	5889.02		5822.24	5189.9	3104.53	8141.21		3775.17	8413.95	4178.79		7168.66	7343.79	7638.03	5939.66	5068.72	3375.27	6467.27	6258.31	6792.36	6751.82	4483.24	4424.37	9424.91	9286.11	1168.52	1263.12	7678.07	7896.43	4841.75
O15091;O15091-2;O15091-4	MRPP3-2_HUMAN;MRPP3-4_HUMAN;MRPP3_HUMAN	KIAA0391	Mitochondrial ribonuclease P catalytic subunit	2		957.401		801.73			328.366			495.167		1423.27	491.695		455.492			1063.08	899.329						556.511		564.131			754.906	539.303				529.771		947.108				1117.5				917.086
O15111	IKKA_HUMAN	CHUK	Inhibitor of nuclear factor kappa-B kinase subunit alpha	2																				600.771																574.527						774.858
O15116	LSM1_HUMAN	LSM1	U6 snRNA-associated Sm-like protein LSm1	4																				1742.36			1660.3									1384.45										2106.96
O15118	NPC1_HUMAN	NPC1	NPC intracellular cholesterol transporter 1	3				2163.56	1625.01		11770.9						2305.66						2073.12				4781.27		1636.69		1441.28		1993.09	3139.44			2759.37	1801.58	2151.32	1507.87		2874.01	2252.07	3434.9	2110.86		3713.86	4233.07	1848.36
O15121	DEGS1_HUMAN	DEGS1	Sphingolipid delta(4)-desaturase DES1	1			3109.33	2650.82		1672.5						2073.25	2339.12		1737.39	1869.9	2014.58		1311.1		2639.47		2263.35		1076.15	4440.94	977.519						1870.8			2149.53	1293.88	2183.26	1874.63		1304.28		2677.14		1648.55
O15143	ARC1B_HUMAN	ARPC1B	Actin-related protein 2/3 complex subunit 1B	3			3675.79	2940.09	2974.86	3168.45	2343.77	3158.86		2095.07			3836.64	2031.01	3436.08	3750.04		2973.63	2550.01	3285.1	2159.73	2732.98	4551.29		3019.84	2470.18	3543.55	3761.84	3651.25		3815.62	4495.16	3314.21	3717.96	3333.49	3003.63	3162.3	3769.13	3037.89	2706.61	1724.01	3595.74		3250.56	2776.09
O15144	ARPC2_HUMAN	ARPC2	Actin-related protein 2/3 complex subunit 2	11	11012.1	14680.6	9034.16	7696.14	6848.46	6253.84	2543.04	5853.79	3871.8	7030.17		4280.31	7797.42	5159.51	7516.17	7344.93	4693.16	8526.78	7496.25	6790.72	5779.09	3274.04	25811.9	11262.9	5952.68	5670.03	7282.07	10163.5	7337.83	5970.27	5294.47	8697.77	7408.96	7854.03	6698.75	6704.93	5741.72	8706.44	8494.58	6019.11	3939.77	6187.26	4981.99	6400.26	7091.4
O15145	ARPC3_HUMAN	ARPC3	Actin-related protein 2/3 complex subunit 3	4	3673	7030.69	11049.2	6870.45	5900.54	8901.9	2831.47	4389.4		4080.39		1890.64	5908.23	4453.84	8013.19	8929.13	4076.8	8798.17	10503.2	4744	7283.44	3890.11	22271.1	6860.94	5622.75	10214.6	9390.24	5067.15	4944.63	6921.76	4754.23	5627.34	8680.45	6404.81	4313.01	9584.82	7130.5	7193.26	9083.36	4165.74	4164.32	2918.56	7108.84	5035.83	6846.47
O15155	BET1_HUMAN	BET1	BET1 homolog	2			1229.17	1316.35	1837.37	1559.93			1751.65				1728.44	2201.01	2038.16	1746.61			1792.78		1680.03	1492.07	2328.54	1652.81	2156.81	1531.51	2807.81		1072.34	1411.98	1088.89		2166.07	897.109	1213.43	1381.18		1671.48	1273.34			570.386		2068.84	1488.43
O15160;O15160-2	RPAC1-2_HUMAN;RPAC1_HUMAN	POLR1C	DNA-directed RNA polymerases I and III subunit RPAC1	5			4499.08	3887.08	4876.19	4814.33		7713.93		3570.27		4616	3446.2	4806.27	4406.14	4040.09		3868.04	3672.59		3122.28	2719.58	4292.09		3831.76	4316.39	3731.09		4581.36	3765.48	3416.02	4105.29	3124.55	4412.31	5728.92	3934.39	3498.21	3601.08	4233.07	3651.66	2362.08	4098.83		3839.54	5652.72
O15164;O15164-2	TIF1A-2_HUMAN;TIF1A_HUMAN	TRIM24	Transcription intermediary factor 1-alpha	1														755.048							353.109	556.477							565.253						1163.48			403.069	560.6		461.462	662.886
O15173;O15173-2	PGRC2-2_HUMAN;PGRC2_HUMAN	PGRMC2	Membrane-associated progesterone receptor component 2	3	9372.48		10530.2	6008.75	10043.3	7641.91	6745.7	9491.84	12680.2	10924.6		8315.56	8267.47	8860.12	7523.8	8696.83	6188.02	6544.95	6642.06		6201.94	10382.7	19122.9	7844.6	7471.68	11434	9086.91		7543.79	7222.07	6978.91		8163.62	5541.57	7477.18	6927.37	4797.16	10267	6249.63	7645.06	7769.15	2555.05	6137.79	7697	6498.66
O15212	PFD6_HUMAN	PFDN6	Prefoldin subunit 6	5			2535.81	3961.67	2392.01	4648.37	2081.71	1700.94		3496.09			3426.05	2702.33	4460.58	3760.74	1905.71	2943.46	3328.49	2693.98	2967.62	2200.08	4225.32	1637.76	2932.7	2542.69	3651.17	4520.35	4507.51	2840.95	5223.39	2635.46	3122.3	3629.43	4055.81	3869.82	4525.72	2625.64	3421.42	3847.29	2121.09	2387.56		3646.71	3123.06
O15226;O15226-2	NKRF-2_HUMAN;NKRF_HUMAN	NKRF	NF-kappa-B-repressing factor	2			1827.89	2863.6		716.774								2574.07	1372.19						1830.33				1114.59				2144.82		1326.84					1945.96			1788.47		2069.58			3090.82
O15228;O15228-2	GNPAT-2_HUMAN;GNPAT_HUMAN	GNPAT	Dihydroxyacetone phosphate acyltransferase	3			1025.35	1827.78		797.122	964.453	1836.31					992.452	1791.45			1524.49		783.608		1495.09	1272.11	838.052	1440.12	1341.7	2523.93	1034.17				727.4	681.798			1391.45	933.21		1095.63	654.2		1263.8			977.555	1438.46
O15231;O15231-4;O15231-7	ZN185-4_HUMAN;ZN185-7_HUMAN;ZN185_HUMAN	ZNF185	Zinc finger protein 185	4																							18837.5
O15254;O15254-2	ACOX3-2_HUMAN;ACOX3_HUMAN	ACOX3	Peroxisomal acyl-coenzyme A oxidase 3	1																							829.04		574.087																		3278.89
O15258	RER1_HUMAN	RER1	Protein RER1	2			1392.64	2368.2	3336.1	2110.44							2517.98	3167.08	3440.47	2398.87	3204.5		2008.22		1791.78	4799.82	1948.38		2043.23	2129.05	2198.45		2948.56		1652.44		1513.36	1371.75	2113.74	1364.47	3632.23	3502.22	2281.54	2576.9	2533.37	710.284	1644.59	1810.49	1627.91
O15260;O15260-2	SURF4-2_HUMAN;SURF4_HUMAN	SURF4	Surfeit locus protein 4	2	14147	14712.4	14687	14729.5	19829.7	15555	23796.2	29050.2	16530.4	19461		23855.7	25132.8	19708	21534	12666.3	23680.8	16198.8	11236.7	6353.59	12140.8	22040.5	15909.1	18640.7	16576.6	16090.5	14267	16859.6	17625.5	13925.7	14156.1	5911.56	12577.5	13713.2	18341.3	10904.2	11417	19293.1	13468	9812.85	12933.3	6002.39		15408.5	14225.2
O15269	SPTC1_HUMAN	SPTLC1	Serine palmitoyltransferase 1	2			1110.5	1468.15		593.195							1431.76						1404.98		1150.21	991.887	2023.35								880.298				968.541				957.401		1355.61
O15270	SPTC2_HUMAN	SPTLC2	Serine palmitoyltransferase 2	2				1296.79	611.282	1254.28		1483.67					564.95				1573.95		1225.97		704.599	1319.79	790.022								583.156				1224.87	655.815			649.191		711.647
O15294;O15294-3	OGT1-3_HUMAN;OGT1_HUMAN	OGT	UDP-N-acetylglucosamine--peptide N-acetylglucosaminyltransferase 110 kDa subunit	3				1770.6		1642.75								756.927	1872.23	1317.4			1879.72		1906.12	1505.31	2434.52		1171.64				1370.62		1376.02			1366.86	1005.43	1787.93		1025.61	1158.8		1771.57	504.291		1681.23	2911
O15305	PMM2_HUMAN	PMM2	Phosphomannomutase 2	7	5744.14		3074.87	3411.26	2680.9	4941.23	4339.21			3255.48			3909.79	2203.37	3499.54	3529	1474.51	3454.08	2635.12		2328.77	2978.11	5870.29		1959.41	2949.41	3238.8		3837.76	3037.61	3036.29		4631.75	3449.63	3050.2	4413.15	3651.08	3216	3786.91	2000.21	1671.97	1119.37		3099.32	2644.13
O15347	HMGB3_HUMAN	HMGB3	High mobility group protein B3	3	11772.5		6134.89	5780.37	15783.8	11548.8	11288.8	8076.75	6521.93	3237.02		6333.7	8944.25	7393.83	4587.69	8226.04		5893.32	4787.85	30510.1	6856.49	6589.03	10594.3	12489.2	6824.18	5107.58	7644.28		7422.49	6457.16	9853.3	28274.7	9140.07	13562.5	9653.3	7675.13	7286.7	14793	6413.69	11536.8	5767.38	53499.5		12086.5	9412
O15355	PPM1G_HUMAN	PPM1G	Protein phosphatase 1G	8	5869.82		5957.87	5263.77	7693.55	8650.94	1697.75	2036.14		4530.42		6294.5	5967.56	5964.74	5370.55	7391.15	2016.86	8099.03	5607.29	3652.21	7614.44	3576.64	5694.36	5693.26	4192.17	7943.11	5551.66	7426.86	8307.84	7428.17	9174.91	1422.83	9585.62	7139.25	9079.08	4438.83	6612.52	7621.67	5664.16	7975.58	3369.93	1669.97	3092.57	6679.77	6314.88
O15357	SHIP2_HUMAN	INPPL1	Phosphatidylinositol 3,4,5-trisphosphate 5-phosphatase 2	11			2307.89		2090.63	2027.19							2780.43	2910.43		1969.6		2779.45	3776.27	3241.71	1798.65	1398.39	1883.42		3200.49		2040.25		2277.62	1675.16	1471.58	2585.35	3415.79	2529.68	2684.5	1920.94	4749.21	1486.99	2094.52	4082.11	4856.26	3724.23		2521.21	2420.96
O15371;O15371-3;O15371-2	EIF3D-2_HUMAN;EIF3D-3_HUMAN;EIF3D_HUMAN	EIF3D	Eukaryotic translation initiation factor 3 subunit D	8			7109.87	6769.45	4421.29	5870.23	4814.86	3888.78		2170.33		3858.63	4486.93	3527.31	4666.77	5059.31	3060.72	5138.6	4682.04	14017.2	6659.18	3431.39	7121.93	1292.43	5969.43	5134.22	4479.72	3728.84	4825.83	4367.51	6237.33	8307.94	3477.99	2844.09	5317.53	4862.03	4917.36	4827.11	4953.16	4530.27	4971.27	24647.4	3774.55	4242.18	4538.27
O15372	EIF3H_HUMAN	EIF3H	Eukaryotic translation initiation factor 3 subunit H	13	14676.6		8264.06	9730.07	9066.38	9649.46	11276.5	10087.2		9837.5		7883.04	7769.03	5903.01	8368.79	8427.74	6373.15	7384.32	9476.48	10776	8157.43	6423.37	11705.4	9573.86	6662.6	7613.74	8285.98	12208	7670.77	6261.2	7569.93	12139.7	6826.46	9197.42	7945.53	7678.93	12476.4	7945.51	9057.62	9388.17	5295.88	18640.2	7766.29	6792.32	8431.82
O15379;O15379-2	HDAC3-2_HUMAN;HDAC3_HUMAN	HDAC3	Histone deacetylase 3	1			1042.33	1268.22		1632.67		749.403	2225.9					1872.69	952.109		1109.19		826.748		2218.54	1960.08			931.895				776.937		1554.74		926.888		856.692				1267.25		1686.09			807.391	1564.24
O15381;O15381-5	NVL-5_HUMAN;NVL_HUMAN	NVL	Nuclear valosin-containing protein-like	5			1989.43	1675.98		1264.98							1489.13		1238.61						1491.13	1771.5	866.84		1491	1033.03	881.153			1523.35	1200.73			1615.03	1424.33		1525.73	1839.13	1066.77	2275.17		805.077
O15397	IPO8_HUMAN	IPO8	Importin-8	5		2396.05	1785.87	2035.41	5504.31	2230.09		1955.01		2584.77			2188.76	1134.01	1577.84	2013.36	1334.21	1992.06	1013.04	1772.28	1804.89		1646.22		2374.78	2068.52	1948.68	3279.74	1625.45	1285.29	884.061	1643.94		1894.25	2136.48	1478.61	2450.94	1909.38	2240.12	1856.59	1431.54	744.107		2192.3	2102.48
O15400;O15400-2	STX7-2_HUMAN;STX7_HUMAN	STX7	Syntaxin-7	1			727.239	1320.51	856.839	486.191							485.642			1001.35					478.15		3146.1								882.957						411.086	562.85	454.94		680.837			545.127
O15427	MOT4_HUMAN	SLC16A3	Monocarboxylate transporter 4	2		2647.1	2638.29	2796.47	1742.27	1819.26	4557.31	1856.53		5237.49		7828.36	4954.24	2645.36	3307.19	3917.05	2251.28	4360.49	2442.17	939.581	939.073	1940.36	2439.74	3780.89	1945.33	2618.78	5066.27		5504.67	4211.15	3195.11	1078.82	2053.65	2412.65	4856.64	3269.44	4415.08	2590.91	2838.44	2382.52	2765.6			1866.01	3769.07
O15460;O15460-2	P4HA2-2_HUMAN;P4HA2_HUMAN	P4HA2	Prolyl 4-hydroxylase subunit alpha-2	2			1357.01	1994.8											1587.42							2192.48			934.576						1144.3			1844.41	907.469	2658.65	1761.93		1426.06		1839.55
O15498;O15498-2	YKT6-2_HUMAN;YKT6_HUMAN	YKT6	Synaptobrevin homolog YKT6	6			2209.72	1214.19	1702.51	2877.75		1133.93		3178.93				1384.73	1848.91	1627.31		2547.79	2688.55		2632.16	1351.98	3330.32		1252.01	1811.47	2047.03	3584.45	1090.89		1615.5		1374.53	1285.97		1767.3		2055.38	1919.17	2189.97	1498.29	682.54	6226.4	1723.26
O15511	ARPC5_HUMAN	ARPC5	Actin-related protein 2/3 complex subunit 5	3			5773.49	4377.72	6059.84	6009.48		3762		4218.48			5639.95	2728.71	6556.3	6312.67		4215.4	5899.65	6180.58	5112.74	2915.01	20991.5		4152.35	4717.67	6044.03	6016.3	5339.25	4935.17	4551.23	7606.95	4108.11	6853.7	4404.81	5445.39	4062.4	6339.73	6083.85	5023.31	2142.71	6059.45	1873.95	5243.38	4362.02
O15530;O15530-3;O15530-2;O15530-5;Q6A1A2	PDPK1-2_HUMAN;PDPK1-3_HUMAN;PDPK1-5_HUMAN;PDPK1_HUMAN;PDPK2_HUMAN	PDPK1;PDPK2P	3-phosphoinositide-dependent protein kinase 1	1																																						369.466	527.453			403.733
O15533;O15533-2;O15533-3;O15533-4	TPSN-2_HUMAN;TPSN-3_HUMAN;TPSN-4_HUMAN;TPSN_HUMAN	TAPBP	Tapasin	1					1337.8	1617.35							1811.61									1380.83					960.058		1873.74		1160.28							2977.33	1052.93		506.758
O15541	R113A_HUMAN	RNF113A	E3 ubiquitin-protein ligase RNF113A	1			1442.76		1868.81	2273.02								2374.4	1922.24						1350.43										2319.96					2018.74	3080.44	1807.8	1803.31			1523.05			2693.1
O43143	DHX15_HUMAN	DHX15	Pre-mRNA-splicing factor ATP-dependent RNA helicase DHX15	22	14565.4	16075.8	14181.7	11907.1	14250.4	13129.6	14761.3	10943.2	11731.6	14838.3		19111	12782.5	14423.8	12547.4	15424.2	7642.12	14957.9	13115.3	23894.3	12317.9	9447.13	13477.6	17639	15717	15321.2	11206.1	10092.4	15132	12714.9	14912.6	23462.3	15705.2	15537.4	15029.3	13515.7	13886.9	15817.9	11363.2	14726.3	13775.5	30287.7	5623.45	15594.3	13964.5
O43148;O43148-2	MCES-2_HUMAN;MCES_HUMAN	RNMT	mRNA cap guanine-N7 methyltransferase	6			2362.09	2798.46	2921.12	2320.67	2088.96			2198.85		2374.08	2268.5	2657.08	3179.9	4184.92		2301.82	2440.43	3789.32	2429.4	1460.64	3909.42	2296.72	2495.29	2511.3	2335.93		2814.4	4169.94	2446.48	2899.12	2677.37	5210.18	3118.26	2684.52	1564	2038.1	2096.49	2878.86	2241.29	3364.39		2944.45	2344.08
O43150;O43150-2	ASAP2-2_HUMAN;ASAP2_HUMAN	ASAP2	Arf-GAP with SH3 domain, ANK repeat and PH domain-containing protein 2	2			20246.3	18580.7	24069.7	24333.4							22975.6	16135.7	21880.3	20548.3		13760.1			23230.7	11655.3	23812			14424.1	24522.9	11532.7	16876.5	31617.2	15656.8	20917.4			22680.2		19402.5				11945.9	24277.1			16085.1
O43156	TTI1_HUMAN	TTI1	TELO2-interacting protein 1 homolog	3		1957.08	1395.2	596.148	1065.15	524.521	881.513	890.382					1283.61		780.858	1188.29				914.452	1017.38			1290.97				2122.26	1124.85	1622.6	993.338	1477.36	759.596	560.588	854.222	710.781		1136.99	849.677			1391.24		669.256	1606.91
O43159	RRP8_HUMAN	RRP8	Ribosomal RNA-processing protein 8	1					1095.17																475.003									1207.67	757.255					728.365
O43169	CYB5B_HUMAN	CYB5B	Cytochrome b5 type B	2	10970.8		7961.77	10840.7	9241.58	9001.75	14168.5	12121.7	9095.46	5452.72		9570.01	17696	11214.6	12193.9	10399.6	7930.32	12380	7222.97	1768.93	12637.1	21556.1	10175.2	7733.04	9008.14	8023.67	14703.9	6086.27	11510.2	10690.2	7505.06	2793.87	8080.06	9658.34	11732.4	10942.8	7240.07	15008.6	17310.7	4758.86	6750.34	2002.57	3648.31	11723.2	10746.2
O43172;O43172-2	PRP4-2_HUMAN;PRP4_HUMAN	PRPF4	U4/U6 small nuclear ribonucleoprotein Prp4	7	3273.61		3408.89	2781.31	2242.93	3207.53		3460.95		2052.27		4672.45	2104.33	2710.96	2587.39	3539.61	3007.37	2424.44	3098.25	2693.02	2974.23	2191.06	2374.24	5378.59	3424.89	3743.72	2111.34	4370.1	2323.69	3825.59	2576.42	2323.32	2744.62	3264.59	2256.34	2525.39	3157.79	2274.09	3150.23	1981.25	3312.46	1690.84		3137.89	3189.73
O43175	SERA_HUMAN	PHGDH	D-3-phosphoglycerate dehydrogenase	13	38708.9	72236.9	56561.7	36191	68900.6	77641.5	28478.9	44081.9	41805.1	116806		8843.06	47311.5	26971.1	33479	33362.9	20864.2	55401.6	59009.4	132895	60256	27667.6	64459.4	67329.7	38846.1	21408.9	84270.9	91036.4	38511.8	64742.2	33558.2	109592	47231.7	66387.6	78386.2	73709.5	33559.5	55106.4	66460.1	77460.7	8446.85	77744.6	31370.2	75997.2	57965
O43237;O43237-2	DC1L2-2_HUMAN;DC1L2_HUMAN	DYNC1LI2	Cytoplasmic dynein 1 light intermediate chain 2	7	1917.74	1465.86	1703.66	1969.2	2554.07	2884.66		1895.01	1835.3	1916.63			2504.98	2058.2	2871.57	2192.79	1283.25	1994.23	2583.02	3604.25	1830.03	2554.82	5377.96		2369.29	2568.52	3875.85		2021.98	2604.37	1949.85	3913.28	2780.91	2649.58	2440.77	2010.89	1601.69	2467.6	2828.22	3115.18	2385.28	4991.62		3942.32	1649.19
O43242	PSMD3_HUMAN	PSMD3	26S proteasome non-ATPase regulatory subunit 3	19	6766.46	6929.94	6720.75	6584.2	9037.43	8253.88	5142.6	6821.43	4250.5	6821.16		6005.8	7380.37	4332.43	8699.62	6617.76	2650.42	6852.25	8252.31	5851.53	7861.13	4017.3	12002	6916.74	5476.18	6641.2	9393.11	7612.73	6913.09	7657.65	5199.85	7173.09	7256.67	7883.53	7519.03	9052.29	7627.83	8179.7	8942.49	7803.37	4697.67	4936.99	3538.2	7941.22	6742.96
O43251;O43251-10;O43251-2;O43251-5;O43251-6;O43251-8;O43251-4;O43251-7;O43251-9;Q9NWB1;Q9NWB1-2;Q9NWB1-3;Q9NWB1-4;Q9NWB1-5	RFOX1-2_HUMAN;RFOX1-3_HUMAN;RFOX1-4_HUMAN;RFOX1-5_HUMAN;RFOX1_HUMAN;RFOX2-10_HUMAN;RFOX2-2_HUMAN;RFOX2-4_HUMAN;RFOX2-5_HUMAN;RFOX2-6_HUMAN;RFOX2-7_HUMAN;RFOX2-8_HUMAN;RFOX2-9_HUMAN;RFOX2_HUMAN	RBFOX1;RBFOX2	RNA binding protein fox-1 homolog 2	3			1655.66		882.442	768.372							1545.52	1442.55	1252.7	1663.05		1198.14	1298.66	1255.24	1176.62								1225.38		1071.2	997.213	1868.97		1100.7		2914.45	976.429	1167.37	1872.9	1118.81	1027.03			977.113
O43252	PAPS1_HUMAN	PAPSS1	Bifunctional 3'-phosphoadenosine 5'-phosphosulfate synthase 1	8	3077.04	2057.43	3806.69	3486.02	4664.97	4739.83	2520.4	2438.86	3968.55	3240.39		5925.53	3260.8	2688.63	2108.78	4855.87	1387.36	5847.78	4353.95	8372.69	4237.49	2222.94	4309.73	1874.09	4496.76	3452.37	3271.28	5031.78	3636.03	4761.22	2926.03	10327.6	4558.37	4267.68	2396.03	3124.24	4968.16	5677.57	3914.45	4203.16	2516.17	6825.36		3875.97	3789.26
O43264	ZW10_HUMAN	ZW10	Centromere/kinetochore protein zw10 homolog	1			595.257			526.591											2023.05				938.579		1055.11		762.34		958.896								527.912	601.556		622.944		964.514
O43286	B4GT5_HUMAN	B4GALT5	Beta-1,4-galactosyltransferase 5	1			1114.47	1823.26	1443.26	1462.46	1547.07	1516.67		1866.8		2460.41	1439.53	1279.7	1994.95		1538.75	2004.32	1631.16	1110	632.75	1334.93	1972.48	2661.9	1653.86		639.635	1743.62	849.912	1231.99	1637.3		2055.31	744.166	1417.49	3454.08	1674.24	1747.04	3816.54	567.922	2805.41	363.589		840.715	1809.73
O43290	SNUT1_HUMAN	SART1	U4/U6.U5 tri-snRNP-associated protein 1	8			942.962	3714.85	2838.53	2268.26				1106.84			1779.62	1468.79	1066.56	1108.61	2230.56	1446.57	4649.35		2144.58	1913.3	1098.87		2695.13	1851.08			1242.98		2984.53	862.49	2530.83	4452.63	2730.69	820.732	1779.25	1131.52	710.643	989.823	3240.09	302.067		938.596	1129.58
O43292;O43292-2	GPAA1-2_HUMAN;GPAA1_HUMAN	GPAA1	Glycosylphosphatidylinositol anchor attachment 1 protein	2			2724.01	1404.05	2461.8	2023.82							2454.75	2832.09	2464.73		866.117				2304.81	2109.87			3051.3	1791.72	5371.14	24441.8		1754.36				1540.32	1587.54	4777.97	4145.97	2712.06	2147.87	3705.77	3125.55	709.035			2789.52
O43303;O43303-2	CP110-2_HUMAN;CP110_HUMAN	CCP110	Centriolar coiled-coil protein of 110 kDa	1	1266.38		3493.3		1429.59	1701.7	1028.62						1386.39						3276.4		1791.36				2417.06	2370.94	2392.52		922.317		2338.57	3553.88				1774.09	1782.21	838.727	2202.97	801.988	1039.91	1328.76	2096.75	1290.73	1224.82
O43314;O43314-2	VIP2-2_HUMAN;VIP2_HUMAN	PPIP5K2	Inositol hexakisphosphate and diphosphoinositol-pentakisphosphate kinase 2	1			729.924			915.894																														458.534						2211.15
O43324	MCA3_HUMAN	EEF1E1	Eukaryotic translation elongation factor 1 epsilon-1	5	4380.46	5504.25	8628.83	7564.2	4908.35	7149.51	2204.57	5283.87	5684.27	4278.6		4159.19	4870.02	5357.55	6778.96	5463.46	5043.85	6506.83	7123.16	6692.78	7829.32	5907.63	6153.99	1908.75	5107.73	6930.64	8848.67	5348.66	5599.17	5223.6	6208	9115.85	6827.34	7290.12	7614.76	9528.09	5282.62	5738.88	7974.87	6503.56	3543.15	7140.62	5998.98	6695.95	12316.4
O43390;O43390-2	HNRPR-2_HUMAN;HNRPR_HUMAN	HNRNPR	Heterogeneous nuclear ribonucleoprotein R	14	29511.3	27332.4	38704.2	22877.6	25121.5	20217.9	16204.9	17824.4	17799.8	9514.14		23320.7	21173.9	34852.2	27288.8	29972.2	24218.7	27216.9	25959.9	23212.6	30274.3	30190.7	22082.9	27952.2	34679.5	23766.6	27354.2	19385.4	28866.9	23819.7	27124.9	16324.7	29154.3	31737.8	27581.2	25583.1	27139.6	34912.9	20733.4	37462.3	26028.9	16854.3	19749	21365.8	28537.1
O43395	PRPF3_HUMAN	PRPF3	U4/U6 small nuclear ribonucleoprotein Prp3	7			5586.42	3929.62	3906.59	3715.79							3223.19	4693.7	4746.72	4649.8		3048.64	3222.41		3190.18	2427.93	4566.03	4336.14	5778.04	4643.11			3514.5	4653.11	4214.42		3375.85	4024.96	3829.9	5063.7	4634.26	4196.89	2843.15	3871.62	5639.58	2310.77		6031.13	4744.35
O43396	TXNL1_HUMAN	TXNL1	Thioredoxin-like protein 1	5			5354.57	3411.17	6445.85	6540.72				5446.68			4681.3		4618.69	4339.76		3866.24	4216.47		5500.88	3241.14	9498.34		3935.78	4224.18	6093.42		6034.42	2787.21	5079.3		3977.39	5565.7	5500.38	4084.98	5400.35	3131.84	4329.44	5108.62	1669.79	1030.31	3766.17	4379.22	2591.75
O43399;O43399-5;O43399-7	TPD54-5_HUMAN;TPD54-7_HUMAN;TPD54_HUMAN	TPD52L2	Tumor protein D54	6	14665.1	11888.6	16795.5	11043.5	17395.1	12612.8	15869.5	17577.6	5769.59	14057.1		11457.1	16030	13422.9	10836.7	14114.8	8498.54	13899.7	12719.3	8520.48	12117.2	6718.62	16537.4	19835.6	17793.5	16984	19300.9	11843.4	17214.9	19616.2	8781.48	8338.11	13584.1	22760.8	15961.9	10417.4	12580.2	18566.5	11727.3	16939	8994.53	6415.11	5638.58	13720.2	12135.5
O43402	EMC8_HUMAN	EMC8	ER membrane protein complex subunit 8	1				1703.76	2884.81	2977.01							2531.31		1772.02			2779.71			1346.37	3001.4	2961.43		2827.49	2748.17			2766.21	1633.72	2559.54		2559.43		1995			3245.99	2269.63		2295.59			2067.34
O43432;O43432-3	IF4G3-3_HUMAN;IF4G3_HUMAN	EIF4G3	Eukaryotic translation initiation factor 4 gamma 3	5						7057.75	2223.2								8129.77	4194.43		3475.04	4213.12	13426.2	4681.99		11068.9	3750.91			4769.89	7813.08			3323.08	13279.1		8756.4	3839.77	4187.48	5136.1	3531.29			4420.98	15179.8		2510.51
O43447	PPIH_HUMAN	PPIH	Peptidyl-prolyl cis-trans isomerase H	5			4761.03	3822.59	3356.25	3775.03	4232.04						3952.65	3892.62	2673.32	3389.23		2685	4979.1	1648.08	3090.59	3452.3	6100.22		3849.73		3605.84	19687.4	3369.55	3564.56	5042.91		3540.25	4091.63	5152.76	3256.13	4443.64	4171.02	3220.03	4178.13	2492.38	1825.58		3554.83	2837.57
O43464;O43464-3;O43464-2	HTRA2-2_HUMAN;HTRA2-3_HUMAN;HTRA2_HUMAN	HTRA2	Serine protease HTRA2, mitochondrial	2					981.893	1948.48							879.132			1072.9					728.56	1764.21	1413.89		1696.7				1583.88	1807.84	1349.29				1943.9	1658.45		1285.59	439.905	1947.88				1484.89
O43488	ARK72_HUMAN	AKR7A2	Aflatoxin B1 aldehyde reductase member 2	5			4707.14	4079.44	3983.2	5337.82		3559.27	3061.4	7093.69			6384.26	3427.64	4351.09	4168.75	3822.36	3007.69	4225.01		5462.85	1710.76	9079.8	2136.89	3885.24	3465.19	4662.7	6162.85	4805.96	2087.18	2643.75		4007.4	3800.66	4717.79	3935.16	3875	4002.88	4118.23	4369.43	2152.34	1228.18		4473.56	3639.44
O43491	E41L2_HUMAN	EPB41L2	Band 4.1-like protein 2	4																			2392.83						2791.88						1937.44				2110.39							1308.33
O43502	RA51C_HUMAN	RAD51C	DNA repair protein RAD51 homolog 3	1																				1734.13																						967.663
O43504	LTOR5_HUMAN	LAMTOR5	Ragulator complex protein LAMTOR5	1				1344.23		911.135							1125.31	1050.44					1249.6		512.486	1417.11	1057.79		693.259		1292.11		2573.93	1811.98	1113.59			2419.82	2262.28			1313.21			1877.69
O43583	DENR_HUMAN	DENR	Density-regulated protein	4			3326.78	3981.73	3890.93	3160.9								2534.33				1717.56		13020.8	2922.26				2592.5	4009.33	3380.98			2769.47	3761.42	8678.02						4801.82	3056.78	4867.87		6742.58		4285.81	2348.43
O43592	XPOT_HUMAN	XPOT	Exportin-T	9	4112.52	1971.74	4814.49	3651.4	3753.39	3366.41	2085.28	3392.83	1756.46	4541.2		1961.67	2855.24	3450	2090.14	2663.75	2331.96	2406.27	3583.7	413.924	3428.61	1941.71	2469.72	2302.77	4798.94	4405.44	4324.81	4937.29	3460.1	3662.16	1713.11	1182.78	3661.12	1939.79	5566.85	2716.94	2313.01	3337.67	3277.21	3399.11	2175.65			3326.07	5115.69
O43598	DNPH1_HUMAN	DNPH1	2'-deoxynucleoside 5'-phosphate N-hydrolase 1	1					1246.07	2504.05							1138.39								1170.94			2125.6			3435.79		3741.53		1105.89				1910.04			880.219	1285.31					1818.22
O43615	TIM44_HUMAN	TIMM44	Mitochondrial import inner membrane translocase subunit TIM44	14	4509.58	4737.01	4265.84	4339.42	4078.72	4341.73	4753.91	6682.13	2339.19	2545.92		5623.39	4520.45	7647.85	4139.23	4785.73	5050.68	6079.96	5749.19	1978.55	3724.8	5265.4	4550.11	3914.14	5606.22	6457.1	5449.5		5470	7146.12	4518.26	2389	4098.56	2406.92	4837.6	5673.81	5606.8	4144.14	3521.61	4472.09	5520.73	931.13	3977.83	5027.13	5302.87
O43617;O43617-2	TPPC3-2_HUMAN;TPPC3_HUMAN	TRAPPC3	Trafficking protein particle complex subunit 3	3				1801.03	3464.73	4429.74							2978.26		2918.71	2784.4		2584.4	2733.64		2075.14	1981.22	5158.92		1420.1		2870.41		3935.61	2246.42	3232.2			2301.38	3043.06	2108.59	2102.74	2534.83	2612.18	2081.3	2628.77	1492.99		2578.45	2678.56
O43633	CHM2A_HUMAN	CHMP2A	Charged multivesicular body protein 2a	4			3650.11	3267.32	3942.51	5498.94			3678.15	3138.77			4770.39	2919.91	4640.98	4655.82		2909.27	2416.05	4126.6	4633.29	4298.96	4592.96		3671.1	5420.59	4437.02		5111.7	2276.89	4720.12	4699.99	4550.32	4431.68	3908.3	4534.82	2912.32	4288.95	5162.83	3844.85	2575.37	5111.7	3644.77	3885.64	3744.57
O43663;O43663-2;O43663-4;O43663-3	PRC1-2_HUMAN;PRC1-3_HUMAN;PRC1-4_HUMAN;PRC1_HUMAN	PRC1	Protein regulator of cytokinesis 1	5				3741.08		3771.32										3073.77			4665.8			3815.07	3491.08				2123.85				3701.19		3232.59			2897.95				2195.71	4007.16	1770.82			4420.85
O43670;O43670-2;O43670-4	ZN207-2_HUMAN;ZN207-4_HUMAN;ZN207_HUMAN	ZNF207	BUB3-interacting and GLEBS motif-containing protein ZNF207	4	4436.94	13085.8	5483.66	7600.5	16103.7	7446.07	9003.73	3797.46		6797.63		8965.9	7889.75	9153.18	9063.07	11952.4	4803.57	7762.41	7181.32	7810.49	10190.3	7181.17	9571.99	8288.68	8110.01	5975.78	7558.92		9059.22	8948.25	8070.75	10794.7	10651.1	11664.4	9030.42	9501.3	8267.59	12779.9	7559.51	9473.79	5827.36	14452.6		8062.72	8581.76
O43674;O43674-2	NDUB5-2_HUMAN;NDUB5_HUMAN	NDUFB5	NADH dehydrogenase [ubiquinone] 1 beta subcomplex subunit 5, mitochondrial	2			2924.74	3057.81	2785.8	3587.77								2678.54	2076.22	2176.54	4584.54		2563		3135.71	2622.89			4417.45				3233.32	2804.21	3676.94		2777.32			2919.25	2535.96	4657.46	3725.06	2517.5	4323				3926.96
O43676	NDUB3_HUMAN	NDUFB3	NADH dehydrogenase [ubiquinone] 1 beta subcomplex subunit 3	2			2388.72	3827.87	2683.17	2543.78		2826.84					3027.68		1932.45		4455.87	1800.87	2945.37		3368.47	3613.81	1849.66	3809.9	4949.69	2312.87			4088.88	2256.21	3906.78		1319.95	1645.78	3136.53	3880.04	3087.58	5527.64	3338.66	4004.2	5516.32			2753.15	3360.95
O43678;O43678-2	NDUA2-2_HUMAN;NDUA2_HUMAN	NDUFA2	NADH dehydrogenase [ubiquinone] 1 alpha subcomplex subunit 2	1			3450.78	2244.73	1725.66	2433.52	2416.06		5273.55	2832.09		2967	3635.87	1043.87	2133.5	3018.88	5468.15	5191.61		1405.65	1518.03	3281.04	1987.04		3727.93	3549.12	2744.52	2758.33	2260.64	1937.15	2469.01	720.947	3051.28	895.859	2988.99	2949.83	2235.94	3251.12	3636.02	1811.76	2345.76			1020	4394.1
O43681	ASNA_HUMAN	ASNA1	ATPase ASNA1	4	1919.17	8258.83	5803.85	5326.99	8283.63	7259.26	4090.9	7912.84		6959.52		1916.14	6891.26	3955.44	6328.87	5365.07	1675.16	7145.89	6899.73	5101.41	6783.02	5876.22	8974.09	6703.85	5124.39	4940.77	8118.95	9021.72	7194.6	6144.84	6130.14	3799.3	5919.77	6218.8	8958.7	6011.8	6940.09	4853.06	8576.45	9988.56	2966.24	4765.06		6693.66	5118
O43684;O43684-2	BUB3-2_HUMAN;BUB3_HUMAN	BUB3	Mitotic checkpoint protein BUB3	6	5386.55	7706.89	8560.46	7164	6821.99	11906.8	2936.33	4583.17	11104.7	8765.61		6449.74	6490.5	7240	8409.44	7017.83	6444.38	7909.11	8765.39	8240.22	8043.27	9965.85	6544.25	6180.42	5781.04	6127.13	6477.25	3619.56	8099.44	6539.71	9732.63	7042.35	6318.26	6036.06	6878.69	7425.99	11220.3	6291.67	7244.92	8668.22	8119.31	5418.27	4698.49	5378.08	11380.6
O43707	ACTN4_HUMAN	ACTN4	Alpha-actinin-4	34	17133.6	14851.4	28452.4	21665.6	20181.9	18150.1	5688.65	11197.7	9609	16602.3		11121.4	19693.8	7311.59	17002.3	17913.5	7010.63	20714.1	18889.7	4146.24	22677.1	11696.2	78841.1	14207.2	15778	16957.6	18156	14465.2	16791.6	19213	15056.3	3965.84	18695.5	17564.5	12542.1	28191	21909.3	15433.6	27133.4	18616.8	6413.28	2958.16	10018.3	17548.7	15676.4
O43709;O43709-3	BUD23-3_HUMAN;BUD23_HUMAN	BUD23	Probable 18S rRNA (guanine-N(7))-methyltransferase	2			4032.95	3023.23	2061.56	2990.47		2730.58		1779.52				2335.95	2872.06	2758.43		3663.39	2743.53	3074.89	3252.25	2753.43	3677.65		4329.13	1899.7	2882.69				3394.96	1861.67			2889.46	2387.53	4111.86	2262.27	3316.98		3053.18	3790.44		1756.53	2687.24
O43719	HTSF1_HUMAN	HTATSF1	HIV Tat-specific factor 1	3			5976.35	4758.33	7888.32	5294.76							7431.08	4410.96	5202.43	5204.47		5452.7	5512.32		5306.78	5469.86	6057.88		7240.91	4674.24	6689.52		6606.39	5264.19	4734.15		5090.29	5834.95	8157.25	6275.56	4328.56	5221.19	5064.54	6186.34	5320.32	9617.81		9087.29	6318.53
O43747	AP1G1_HUMAN	AP1G1	AP-1 complex subunit gamma-1	9			3913.53	4639.74	5569.48	4974.04	6317.69	3019.6	4615.42	5070.95		2821.13	4353.52	4612.25	7056.99	5480.74	4626.92	6571.88	5226.65	1701.83	4257.38	6664.45	6990.67	5257.5	5262.25	3792.45	5918.55	2905.11	5884.33	4216.38	3402.43	1943	5868.54	5523.36	4686.01	5733.41	4417.15	9021.67	6066.56	3652.23	3524.14	1575.24		7479.83	4490.88
O43752	STX6_HUMAN	STX6	Syntaxin-6	2										1962.48			1072.05			1373.95		1070.02			1479.12	1642.16												1069.66				2142.24
O43760;O43760-2	SNG2-2_HUMAN;SNG2_HUMAN	SYNGR2	Synaptogyrin-2	2	13486.6	12840.5	17927.6	14584	15223.9	11803.3	13855	21128.1	15746	12266.5		8198.09	13042	15791	19252	16072.3	20696	13652.6	15223.2	6391.52	12665.8	11946.1	28842.7	14639.6	16207.9	19070.4	14979.6	12521.1	13639.3	16814.7	9700.93		17593.2	11482	10013.3	12271.9	12507.5	15647.7	16911.9	11559.2	10703.2	3210.53	27782.2	15537.9	13227.9
O43765	SGTA_HUMAN	SGTA	Small glutamine-rich tetratricopeptide repeat-containing protein alpha	3			2083.01		1147.16	3019.24							2104.33		1939.9	1360.18			2023.11	3504.27	2114.98		2139.55				2058.17		1727.22					1619.51		1345.78			2868.9			1184.15		1756.7
O43768;O43768-2;O43768-5;O43768-6;O43768-3;O43768-4;O43768-7;O43768-9	ENSA-2_HUMAN;ENSA-3_HUMAN;ENSA-4_HUMAN;ENSA-5_HUMAN;ENSA-6_HUMAN;ENSA-7_HUMAN;ENSA-9_HUMAN;ENSA_HUMAN	ENSA	Alpha-endosulfine	3			3247.5	1031.8	2000.29	3988.68				4432.64			2443.94		2980.42	2753.41		1714.9	3881.41		2543.88	1208.04	3245.97		2180.46	2309.08	3147.94		2254.38	2429.02	2600.29	3897.15	2674.04	1560.44	3063.41	3155.43	2661.7	1644.4	2899.54				1723.93	2685.61	2382.4
O43776	SYNC_HUMAN	NARS	Asparagine--tRNA ligase, cytoplasmic	8	3558.8	8378.52	9208.45	9703.39	22089.6	9366.41	23385.1	8132.04	4043.49	8430.05		2619.8	13956.1	5631.38	10340.9	8566.99	2704.72	8596.58	9031.25	16870.3	9956.59	7071.43	13772.8	12244.9	10090.5	8853.75	13205.9	11179.9	12702	13837.5	8943.28	17533.5	11857.3	13338.2	11440.2	7835.05	8912.52	20823.6	9930.36	10104.2	3003.37	19209.2	4791.73	17972.8	8290.58
O43790;Q14533;P78385	KRT81_HUMAN;KRT83_HUMAN;KRT86_HUMAN	KRT81;KRT83;KRT86	Keratin, type II cuticular Hb6	2								80374.2						56568.4									22125			53100.7					58373.7			50949.7
O43795;O43795-2	MYO1B-2_HUMAN;MYO1B_HUMAN	MYO1B	Unconventional myosin-Ib	8			1571.09	914.525		939.093				1391.36		963.912	1638.67			1049.17		1992.03	1444.87	1119.09	2027.93	1530.12	1739.7		2032.38	2127.17	817.627		1371.36	1691.22	1751.72	1475.03		1717.94	872	1507.89	2228.58	1266.07	1474.06		857.271	1106.34	7367.39
O43805	SSNA1_HUMAN	SSNA1	Sjoegren syndrome nuclear autoantigen 1	2				522.095	483.89											822.124			1106.42	383.994	550.47										775.007							676.55			256.515			745.648	774.956
O43808	PM34_HUMAN	SLC25A17	Peroxisomal membrane protein PMP34	1	1094.1				895.2	582.883		962.916	517.114			482.693		1128.63		877.411	1266.97				520.73	391.574	324.675				853.081		597.75		863.179				732.454	530.447		475.852	531.427		452.263				1028.02
O43809	CPSF5_HUMAN	NUDT21	Cleavage and polyadenylation specificity factor subunit 5	8	9785.7	7298.59	7137.64	9066.45	15414.9	10781.7	9016.69	8017.09	6876.85	9420.48		5804.49	10778.5	11342.5	9807.37	8945.07	9532.14	7840.61	7536.37	11954.3	6881.46	9257.57	11769.7	9479.13	11370.9	6801.84	8051.06	8429.71	12870.5	13862.8	11440	11384.8	7723.22	14830.7	15113.2	5776.25	6440.31	14051.3	7107.92	11468.3	8393.45	29602.3	6448.9	11790.6	8409.87
O43813	LANC1_HUMAN	LANCL1	Glutathione S-transferase LANCL1	7	8193.2	9856.82	8193.13	9220.41	11909.6	8675.63	18146.3	5818.75	8277.87	9882.57			11627.1	8065.49	6203.76	9945.43	7303.41	9626.6	9396.54	7413.71	11627.9	5857.43	41792.8	14296.1	10485.9	6261.85	9071.22	8090.31	9796.73	9470.1	6806.61	10368.1	6445.11	10374.7	8371.78	8156.73	7169.01	15647.3	5865.07	11283.3	5825.89	9350.58	12852.4	9483.11	7448.98
O43815;O43815-2	STRN-2_HUMAN;STRN_HUMAN	STRN	Striatin	1																							4299.55
O43818	U3IP2_HUMAN	RRP9	U3 small nucleolar RNA-interacting protein 2	5			1965.51	3018.17	2173.56	2529.98	5545.23	5824.4					3192.5		1464.99	2469.73		2786.02	2618.13		1648.17	2666.2	1855.26	5062.43	2353.51	3157.9	2649.2		2939.39	3581.45	3048.47		3835.4	2994.49	3490.74	2343.93		2452.12	1628.43	2837.01	2972.51	1921.01		3632.04	2114.5
O43823	AKAP8_HUMAN	AKAP8	A-kinase anchor protein 8	2			1564.66	1672.51					1232.16					1700.48	893.066	983.162			1571.83		1400.51	1441.69	700.12		1725.72	1647.2			799.648	1080.77	1270.68		1323.88	2458.02	1265.37	2492.79	797.528	830.047	1007.24	2065.83	1581.63	414.351		1791.78
O43837	IDH3B_HUMAN	IDH3B	Isocitrate dehydrogenase [NAD] subunit beta, mitochondrial	6			2102.98	2599.67	1935.78	1656.59		2580.15					1897.43	3167.26	1659.35	2227.8	2527.48	2415.64	2645.52		2806.61	1254.52	2113.64		3282.84	2496.73	2853.26		1812.07	3041.81	2600.71		2664.85		2288.45	3071.96	2807.28	1589.94	2087.59	2689.28	2934.77	331.593		2053.64	1606.67
O43847;O43847-2	NRDC-2_HUMAN;NRDC_HUMAN	NRDC	Nardilysin	13	4257.52		2893.23	2716.57	2957.61	2972.72				2688			3513.09		3361.1	2848.08		1940.63	3303.87		3294.64		3007.58		2295.4	1709.92	3912.37		3722.53	3841.29	2281.51		2605.85	3009.71	2830.87	1780.28	3032.55	1954.55	4397.53	4246.39		968.411		3062.46	2941.64
O43852;O43852-3	CALU-3_HUMAN;CALU_HUMAN	CALU	Calumenin	6	8526.17		16130	7932.42	11592.1	14573.9	5238.32	10191.8		2688.97		10306.6	18262.6	11393.7	12406.2	10497	11889.6	11032.3	8425.85	1432.71	10003.8	15623.2	10413.7	11198.8	13118.7	10958.1	11830.8	7798.38	12356.5	11433.3	14203.5	3627.66	6205.87	13413.8	15249.1	6079.48	8684.32	14561.5	12873.2	8822.82	15995.8	2285.64		12435.6	15380.4
O43865	SAHH2_HUMAN	AHCYL1	S-adenosylhomocysteine hydrolase-like protein 1	7			3719.93	4832.45	8556.19	3055.89		2031.43		2753.35			3578.97	3063.79	2392.33	3988.16		2416.21	3814.24	4127.39	8198.83	1791.17	4729.33		1015.57	2832.95	4214.87		3561.76	3795.84	2442.57	4086.13	3132.33	5740.71	3866.05	2907.32	4209.89	5913.42	4701.4	4587.21	993.764	4383.06	1555.5	5064.77	3127.09
O43913	ORC5_HUMAN	ORC5	Origin recognition complex subunit 5	2			1302.01	1148.51	1519.61	1331.92						978.039	976.748			1755.9		1437.13			1985.66				1487.09		1597.84					557.929	1965.73	1972.99	1280.7	1824.53	1345.47		1126.54	1648.24	1283.77	965.844		2643.28
O43929	ORC4_HUMAN	ORC4	Origin recognition complex subunit 4	2			1362.37									1156.52					561.992		750.308		951.264	655.115	769.992	1406.08					1431.54	1599.3	1297.06			836.908	792.371	969.261		1452.65	716.83		892.631	684.555		1134.22	507.654
O60216	RAD21_HUMAN	RAD21	Double-strand-break repair protein rad21 homolog	8			11500.1	10999.5	1816.58	8499.47	1113.91	1452.72					7745.18	13514.7	1915.47	18998.2	8485.39	1558.45	6006.65	2494.7	7416.63	10505	5111.52		11150.9	1727.91	1763.06		6661.11	7466.95	14307.2	3709.71	1279.92	15562	9364.55	7320.86	16971.6	8946.02	8210.37	2095.51	17277.1	6461.49		6376.73	8110.27
O60218	AK1BA_HUMAN	AKR1B10	Aldo-keto reductase family 1 member B10	7													1091.28		737.895			3217.24																									1563.22
O60220	TIM8A_HUMAN	TIMM8A	Mitochondrial import inner membrane translocase subunit Tim8 A	2				1445.92	1287.99	1470.81				1066.73			1045.28	1197.01	566.753					1539.56							1243.05		2245.46			1137.03			1847.12						1261.98			1502.65
O60231	DHX16_HUMAN	DHX16	Pre-mRNA-splicing factor ATP-dependent RNA helicase DHX16	8	1720.93		1816.07	1397.4	1597.88	1920.46	977.313	2100.03					1408.96	2673.55	1413.42	2434.96	2332.15	2457.87	1782.08	2112.64	2550.77	2734.05	1904.82		2408.61	2810.4	1644.91		1515.49	1509.59	3297.87	2375.33	1367	3418.98	2099.48	2309.57	1924.81	3049.1	2583.39	2073.08	3999.81	4054.61		1703.55	2375.44
O60232	ZNRD2_HUMAN	ZNRD2	Protein ZNRD2	3				1827.32		1462.92				3638.83									2453.41		1759.51	1334.13	1696.35						773.338		1975.28										1337.48				1558.23
O60256	KPRB_HUMAN	PRPSAP2	Phosphoribosyl pyrophosphate synthase-associated protein 2	5				2635.41	2783.6	3055.83		1554.81		3294.75			3084.93		3854.13	2562.09	3920.21	3342.78	3326.09	3934.21	1515.31		4500.34				2163.14		2283.66	2900.6	1537.49	3228.51	4090.87	3431.1	3144.4	3113.84	2137.08	2190.7	3146.53	2038.82		2393.87	6248.68	3129.33
O60264	SMCA5_HUMAN	SMARCA5	SWI/SNF-related matrix-associated actin-dependent regulator of chromatin subfamily A member 5	21	6756		5776.41	6399.21	4829.3	5141.58	5753.16	5018.37	10084.3	5458.25		7504.25	4306.17	4727.98	5571.48	4913.81	5678.86	5579.32	6131.22	2948.48	5873.65	5675.88	5229.58	8655.94	6815.11	6611.45	4657.98	21111.2	5509.26	5187.1	6735.51	3450.1	5897.32	5225.73	6053.88	4526.21	6522.08	5565.76	4725.77	5456.39	6573.01	3088.09		5595.64	6353.42
O60271;O60271-2;O60271-4	JIP4-2_HUMAN;JIP4-4_HUMAN;JIP4_HUMAN	SPAG9	C-Jun-amino-terminal kinase-interacting protein 4	7			890.604	1383.04	1222.26	855.606		1010.9					1471.79		1654.28	1568.49			943.181	1906.23	1078.09		2111.4				1330.31					2454.83			1549.61	930.092	1505.49		1445.44			1716.4
O60287	NPA1P_HUMAN	URB1	Nucleolar pre-ribosomal-associated protein 1	5	484696	439169	334056	629994	202392	184906	69011.2	203855	378511	114368		637837	104978	687047	394283	634993	241007	508949	466792	148407	462033	529733	123053	456654	635913	675456	702510	1990000	488348	672869	591554	136845	1520000	776021	964153	422447	1170000	705492	638037	1690000	912879	281854		38511.1	288056
O60294	TYW4_HUMAN	LCMT2	tRNA wybutosine-synthesizing protein 4	3			995.291		1365.58	938.218	3090.13						1903.01										805.687		942.273							2514.95	1055.14			1067.12		1520.35				1599.62		1748.09
O60306	AQR_HUMAN	AQR	RNA helicase aquarius	7	4189.83		2293.64	3416.99	2331.76	2938.39		3751.86					2354.35		3112.98		2846.81		1371.49		4548.84	2968.87	2240.73	2400.84	2582.02		1945.34		2017.91		3799.25		3694.67	3469.8	2462.96	2965.24	3528.92	1955.89	2493.34		4232.87	1860.35		2795.55	3871.66
O60313;O60313-10;O60313-11;O60313-13;O60313-2;O60313-9	OPA1-10_HUMAN;OPA1-11_HUMAN;OPA1-13_HUMAN;OPA1-2_HUMAN;OPA1-9_HUMAN;OPA1_HUMAN	OPA1	Dynamin-like 120 kDa protein, mitochondrial	4				1808.52	812.16	807.032							1595.76		961.943						867.021	1472.25	2133.09		1435.49	1103.96			1560.33		1431.43				1083.89		1792.37		1062.49		1871.06			1710.68
O60341;O60341-2	KDM1A-2_HUMAN;KDM1A_HUMAN	KDM1A	Lysine-specific histone demethylase 1A	7	2724.54		2465.75	2580.74	1409.98	1994.53	1352.71			1878.77			1421.88	2017.51	1686.63	3509.09	1264.64	1993.97	1837.98	2823.57	2157.52	2388.56	1951.7	2491.36	1788.51	1792.33	1854.24		2629.69		1681.94	2202.53	2690.95	3592.89	2239.79	1744.31	1651.88	2593.96	1469.71		1610.41	2491.94		1756.95	2296.6
O60343;O60343-2;O60343-3	TBCD4-2_HUMAN;TBCD4-3_HUMAN;TBCD4_HUMAN	TBC1D4	TBC1 domain family member 4	10	1595.57	1856.12	1643.32	1430.92	1604.99	2070.69		890.193		1572.16			1193.86	1227.11	1218.2	2574.76	1668.44	2600.41	2414.25	2748.52	818.71	1633.08	2135.89	3098.13	1752.84	1390.46	1461.97	1349.39	1599.76	1816.29	1418.31	2343.93	1276.47	1303.48	1866.19	1861.58	2185.2	2433.6	1145.81	1918.69	1573.36	2964.88		1592.16	1746.23
O60427	FADS1_HUMAN	FADS1	Acyl-CoA (8-3)-desaturase	1			4539.67	4808.95		4419.81				3819.18				2878.84	2591.29		6597.55	5753.29	4365.85		3209.21	2647.76				4517.89					3280.55				3186.05		5731.95		2596.21
O60437	PEPL_HUMAN	PPL	Periplakin	34	7293.43		2045.61	2557.64		1181.22			2467.92	2613.97			3189.23	3528.35	2436.69	2157.18	4039.03	5716.78		1095.2	2285.46	3977.52	64387.5		2291.33	2310.67	946.854		2390.12		1564.65	1734.86			1866.45	3860.51		4053.53	5216.76		3497.32	929.188	6820.74	2120.45	2220.71
O60443	GSDME_HUMAN	GSDME	Gasdermin-E	6			2783.94	1114.06	1710.04	1805.22		910.27		2116			1980.78			1120.54		1387.32	1438.5		1150.54			618.151	1204.41	1852.96	1219.08		1014.35		1352.22	501.401		1516.66	1033.41	1079.43			1363.15	837.021		523.164		2006.17
O60488;O60488-2	ACSL4-2_HUMAN;ACSL4_HUMAN	ACSL4	Long-chain-fatty-acid--CoA ligase 4	9			2917.56	3558.46	1412.41	3126.8	1695.89			2654.74		2011.55	1973.21	3390.81	3642.73	3801.48		2477.92	2671.75		3657.75	2593.2	2374.41	4543.82	3804.23	2917.97	3094.49		2062.38	4107.02	3321.25		3690.98	3175.78	1679.11	3471.04	5151.11	3061.07	3246.9	2513.33	4354	1480.35		2606.7	3253.63
O60493;O60493-2	SNX3-2_HUMAN;SNX3_HUMAN	SNX3	Sorting nexin-3	3		4647.72	1366.27	1648.51	2036.41	3672.58		3298.81					2690.86	1469.4	2589.05	3102.56	2790.22	2695.99	2234.89	1753.67	2749.35	4238.45	3565.33		2072.44	1380.17	2348.45		3637.51	2862.16	1916.89	1878.97		2468.94	1596.72	1684.53	2754.53	2865.88	2873.97	2804.98		1384.25	1078.72	2479.82	2445.44
O60499	STX10_HUMAN	STX10	Syntaxin-10	1					3501.7											8364.41											5815.33							10690.2
O60502;O60502-4	OGA-4_HUMAN;OGA_HUMAN	OGA	Protein O-GlcNAcase	4			6865.64	4799.76	4644.92	4683.25							3128.82	4312.61	3171.53	5433.89		3605.44	5124.55		7777.76	2100.14	3739.57		2798.85	4810.41	5224.84		4002.81	3370.91	1854.21		2864.92	4339.88	4878.54	7624.62	3409.69	4499.57	4567.79	2709.96	1820.75	1659.86		3823.26	3673.42
O60506;O60506-2;O60506-3;O60506-4	HNRPQ-2_HUMAN;HNRPQ-3_HUMAN;HNRPQ-4_HUMAN;HNRPQ_HUMAN	SYNCRIP	Heterogeneous nuclear ribonucleoprotein Q	16	54400	49890.6	51455.2	47877.9	46639.8	43601.5	32190	30266.5	33279.4	31669.9		44924.5	34470.6	50271.4	45778.3	57843.7	41016.1	51304.6	53569.5	50743.2	44384.3	34888	44139.1	42563.9	52819.4	39259.4	47503.9	37801.3	44377.5	50392.7	38682.4	48550.6	59027.8	44687.2	44394.2	51118.5	42226.7	51687.5	41969.7	48214.2	29493.9	53248.5	26164.9	47135.6	52706.2
O60518	RNBP6_HUMAN	RANBP6	Ran-binding protein 6	1	5208.61			8169.75	5238.68		5074.22	7416.75					6273.23			5456.83	7947.08	8469.94		2428.22	1951.94							5747.65		7449.56				4155.55		7250.44					4349.59	850.309	7521.62	7229.54	7849.14
O60524;O60524-4;O60524-5;O60524-3	NEMF-3_HUMAN;NEMF-4_HUMAN;NEMF-5_HUMAN;NEMF_HUMAN	NEMF	Nuclear export mediator factor NEMF	8			1782.98	1885.9	1737.91	1645.92							1139.05		1085.24	1097.19					1748.08		1662.26		1419.91	1096.54	1688.07		1303.45		1356.62	1842.33	789.557	1257.05	1447.93	1219.54	1146.22	751.582	1106.22	2062.92		3482.59	1578.9		1803.06
O60547;O60547-2	GMDS-2_HUMAN;GMDS_HUMAN	GMDS	GDP-mannose 4,6 dehydratase	4				1993.49	2538.05	2625.84				3337.23			3773.37		1369.93			1042.06	4197.42		881.998		2229.2		2506.57		2185.19		2640.87	1794.24	2301.06			1466.84	2208.02	3706.04		2459.83	2328.51	2174.33
O60566;O60566-3;O60566-2	BUB1B-2_HUMAN;BUB1B-3_HUMAN;BUB1B_HUMAN	BUB1B	Mitotic checkpoint serine/threonine-protein kinase BUB1 beta	1													716.306			903.599					261.326										667.531			548.816											1061.29
O60568	PLOD3_HUMAN	PLOD3	Multifunctional procollagen lysine hydroxylase and glycosyltransferase LH3	10	14112.3	10042.4	9403.47	5506.39	5910.67	4534.89	7136.91	10708.6	8994.1	4379.01		9587.74	7639.08	8863.48	5558.74	9394.61	7172.9	7849.3	5243.4	3165.17	5326.25	7363.28	6184.13	15630.5	9522.84	11820.2	10758.2	5943.19	8105.55	9795.58	7238.4	2815.88	7074.12	10828.6	7775.52	5644.97	9566.77	14324.7	7709.7	3258.44	4683.21	2125.52		8526.4	6167.89
O60610	DIAP1_HUMAN	DIAPH1	Protein diaphanous homolog 1	16	1885		2995.8	3016.44	3428.18	3756.19	2470.72	4161.8		3352.37			3876.81	1772.88	4200.71	3245.84	1568.14	2668.3	2983.45	4984.28	3840.42	3011.43	5170.27	3088.76	3175.29	2505.08	2863.07	4811.64	3114.12	2706.09	4014.79	6891.21	2747.92	4797.65	3563.4	3874.17	3969.28	3130.63	2915.1	4189.57	1840.2	7647.15		3690.46	3493.47
O60645	EXOC3_HUMAN	EXOC3	Exocyst complex component 3	6					816.964	882.382								2131	1355.2	1585.94				2085.17	802.089		2548.77		834.245	1129.02				931.726	1887.5	1615.81					1039.5		1127.59		1012.06	1648.88		1071.93
O60664;O60664-3;O60664-4	PLIN3-3_HUMAN;PLIN3-4_HUMAN;PLIN3_HUMAN	PLIN3	Perilipin-3	9	4813.69	7410.61	6888.06	2162.35	10586	10140.9	5046.9	919.405		8973.6		5685.63	10223.4	4285.27	4871.74	5624.47		4549.7	6622.34	5154.89	3948.93	2799.65	10526	10489.1	5495.58	5586.56	7240.37	8625.52	13695.3	6474.28	5074.2	3057.34	7205.12	12461.9	9131.71	6945.53	3686.71	3674.18	10495.9	6748.46	1669.64	2969.94	4103.7	6660.8	3112.6
O60675	MAFK_HUMAN	MAFK	Transcription factor MafK	1			568.645										354.982	330.917							666.652				684.544	632.317					476.399			542.441
O60678;O60678-2	ANM3-2_HUMAN;ANM3_HUMAN	PRMT3	Protein arginine N-methyltransferase 3	6			2144.32	1609.09	4110.86	2242.1	2374.29	3207.57					2810.73				1220.09	1169.74	3283.18	4728.62	772.673		3003.55		891.605		1691.89				2827.49	4808.68		2215.32	1471.07	1421.64		2000.06	1530.88	2373.34		9345.57		2176.84	1837.37
O60684	IMA7_HUMAN	KPNA6	Importin subunit alpha-7	1			3699.88	2831.9	2033.31	2422.36						2348.26	2946.38		4085.77	1893.89		2478.81	2844.07		4235.24	2529.62	1705.11				1795.83		2027.33		2783.69			4070.79	3473.33	1492.35	4120.68	3168.84	3319.4		2289.92	2539.06		2578.83
O60701	UGDH_HUMAN	UGDH	UDP-glucose 6-dehydrogenase	12	4458.09		3564.44	3278.74	6869.81	3787.09	5262.8	3476.24	1631.44	4205.09		1164.08	6129.16	2051.64	4143.46	3631.29	1609.67	2800.67	4177.47	9486.38	5518.83	2617.85	4506.23	4604.79	5077.53	4010.09	5690.56	1713.67	5474.63	4137.69	4207.56	11087	5422.42	4899.97	4201.67	4434.52	5941.35	12366.2	5192.49	5927.19	2637.91	10454.5	16891.5	5692.21	2363.86
O60716;O60716-2;O60716-3;O60716-5;O60716-10;O60716-11;O60716-13;O60716-9	CTND1-10_HUMAN;CTND1-11_HUMAN;CTND1-13_HUMAN;CTND1-2_HUMAN;CTND1-3_HUMAN;CTND1-5_HUMAN;CTND1-9_HUMAN;CTND1_HUMAN	CTNND1	Catenin delta-1	8			1921.74	3044.75	2335.39	4631.55			2060.67	2272.81			1604.84	2479.72	2510.45	1762.58	2727.53	1626.77	3281.61		2068.67	2002.07	7126.35		1200.9	2754.06	2379.77		4512.72		2967		1949.16	1187.6	2451.19	1116.25	4940.34	3513.18	2873.79	1296.85	1872.71	3941.32		2793.13	2986.68
O60749	SNX2_HUMAN	SNX2	Sorting nexin-2	11	5407.58		4390.78	4179.57	3783.51	3226.01						8162.58	4974.6	3623.82	4021.26	5347.78	3328.99	4779.03	4640.48	6438.03	4985.3	2546.83	6684.77		4192.17	4142.21	3845.98		4541.77	3957.65	3229.73	7796.38	4471.96	3271.89	3165.37	4022.29	4841.73	4742.33	3794.78	5372.68	1952.61	6243.23		4919.35	3513.08
O60762	DPM1_HUMAN	DPM1	Dolichol-phosphate mannosyltransferase subunit 1	6	7843.42		4247.12	4288.65	2960.88	5726.29	3478.98	5452.26	4351.27	2510.03		6486.08	5048.02	3488.03	6345.55	4801.55	4292.96	5343.68	4383.95		5688.41	7979.2	5159.07		4869.41	7551.53	4068.4	7282.16	5203.25	3670.36	5182.23		2624.34		4052.48	5397.8	3376.9	4489.03	5249.82	3726.84	4937.29	1044.63		4649.56	6310.75
O60763;O60763-2	USO1-2_HUMAN;USO1_HUMAN	USO1	General vesicular transport factor p115	10	1644.28	1549.85	4294.34	2450	3160.56	2625.5		1907.85	1478.72	3246.29		1513.68	3642.19	1664.03	3095.15	3477.55	1333.81	2519.23	2349.38	1617.78	3492.88	1326.85	5875.98	3946.74	2353.8	2811.27	2622.31	3728.24	3747.24	2842.2	2359.57	1698.81	1942.2	3805.95	2467.71	2012.52	3234.7	2652.61	4329.19	2377.64	1190.78	839.897	2088.8	3251.54	2211.16
O60784;O60784-2;O60784-4	TOM1-2_HUMAN;TOM1-4_HUMAN;TOM1_HUMAN	TOM1	Target of Myb protein 1	2																							4605.08
O60814;P58876;P62807;Q93079;Q99877;Q5QNW6;Q5QNW6-2;Q99879	H2B1C_HUMAN;H2B1D_HUMAN;H2B1H_HUMAN;H2B1K_HUMAN;H2B1M_HUMAN;H2B1N_HUMAN;H2B2F-2_HUMAN;H2B2F_HUMAN	HIST1H2BD;HIST1H2BH;HIST1H2BI;HIST1H2BK;HIST1H2BM;HIST1H2BN;HIST2H2BF	Histone H2B type 1-K	13	657924	549553	434956	1850000	1320000	2000000	2340000	2390000	1720000	2050000		596229	1610000	2800000	902827	795131	2530000	1030000	1130000	888268	389639	2620000	2030000	1800000	885565	989049	1420000	1710000	1680000	1390000	1880000	960271	822127	2180000	2150000	1360000	1220000	1370000	788735	2600000	1730000	830687	280191	2060000	1150000
O60825	F262_HUMAN	PFKFB2	6-phosphofructo-2-kinase/fructose-2,6-bisphosphatase 2	7				3341.45	4396.21	2658.95							2861.91		2615.34				2239.65	4246.91	2049.09	4869.72	6337.49	5103.03	1404.31		3299.35		2170.88	2573.71	2705.9	4513.05		3252.73		4741.91	2070.95	3399.54	3581.99			5758.38		4782.87
O60826	CCD22_HUMAN	CCDC22	Coiled-coil domain-containing protein 22	8			926.138	1105.18	472.767	1297.5	1060.23	1202.59		1662.14			1085.24	1964.41		1032.57			3562.74		703.328		2433.02		916.846				756.113		1307.69	1044.98			1254.07	1057.07		1146.22	357.055			1656.37		3216.33
O60828;O60828-2;O60828-5;O60828-4	PQBP1-2_HUMAN;PQBP1-4_HUMAN;PQBP1-5_HUMAN;PQBP1_HUMAN	PQBP1	Polyglutamine-binding protein 1	1			556.709			1072.99							660.676																		1452.81					607.631	1143.45				1152.47	946.561
O60831	PRAF2_HUMAN	PRAF2	PRA1 family protein 2	1					1307.28	1201.51							1588.68								2898.64	904.545											2373.21		1582.88	1679.54		1765.01
O60832	DKC1_HUMAN	DKC1	H/ACA ribonucleoprotein complex subunit DKC1	5	8670.07		5663.5	5438.02	7744.75	4767.57	19337					6330.87	5539.7	9380.93	5166.52	5425.31		4887.33	5730.04	3821.22	4932.63	4645.28	6641.24	14357.5	7233.41	7666.79	7468.87		5986.67	8091.59	4565.52	3960.88	7361.93	6574.47	6662.25	4441.11	5308.4	4742.21	3354.89	7444.59	4322.21	5694.18		8543.37	4729.45
O60841	IF2P_HUMAN	EIF5B	Eukaryotic translation initiation factor 5B	24	6224.38	13340.9	8521.68	8060.52	11175.8	10435.6	11012.1	4889.84	7300.46	7288.87		2630.29	6631.74	4796.43	5919.91	7340.44	6265.69	6209.76	9303.77	22253.2	9244.47	8661.5	8412.69	11945.9	7011.32	6975.66	7580.63	6409.93	6910.81	7254.35	8563.84	19893.3	6654.3	8328	9312.98	9346.56	9758.18	8394.51	8825.88	6970.31	7427.32	27221.3	5239.43	8492.62	9881.98
O60869	EDF1_HUMAN	EDF1	Endothelial differentiation-related factor 1	4			6477.63	7291.74	7911.12	7863.3	16019.4	12065.6		15722.3			5933.85	4834.95	7766.94	6122.22	8507.38	5589.39	5929.33	32987.9	7572.35	6075.74	7141.41		6564.91	8227.52	6943.04		6179.85	6979.33	9930.01	17110.5	5642.49	8006.68	6006.32	4843.78	6670.68	7466.8	7159.9	6334.1	5016.32	23371.4		7312.6	3857.56
O60879;O60879-2;O60879-3	DIAP2-2_HUMAN;DIAP2-3_HUMAN;DIAP2_HUMAN	DIAPH2	Protein diaphanous homolog 2	6	2156.46				2816.51									3484.17	2795.61	3533.16				3271.44	4401.01	3720.86	3529.5		4817.49	4018.99	2775.89			2969.05	3735.39	2510.49	1684.69		2760.53	2886.9				4720.33		3000.81			3390.26
O60884	DNJA2_HUMAN	DNAJA2	DnaJ homolog subfamily A member 2	5	3999.23		3731.3	5458.47	3614.86	6308.11		6136.26				2894.94	4510.92	3397.28	6088.42	4541.54	3588.13	5610.22	4928.17	2825.47	3911.68	3910.15	5906.99		2958.61	4446.03	4203.21	5538.99	4175.44	2500.35	4333.64	5059.07	4359.37	2728.57	3588.1	4562.39	4736.3	5230.76	5113.82	2237.73	3201.96	3772.75	3739.98	4447.35	4760.68
O60885	BRD4_HUMAN	BRD4	Bromodomain-containing protein 4	7									3298.49					2004.35		1267.89		4041.45			2339.02	3198.85	1609.6		3421.5	2286.81			3301.62		2071.93	2870.46	2042.28	3527.88	3315.32	3167.02	2068.71	2438.96			2071.65	3470.9		3266.46
O60888;O60888-2;O60888-3	CUTA-2_HUMAN;CUTA-3_HUMAN;CUTA_HUMAN	CUTA	Protein CutA	1	8677.44	10372.2	2389.49	2979.31	7297.28	5925.27	1788.53			8112.02		3261.65	10843.4	4851.45	2233.21	8134.01	2575.34	3694.62	3001.4	4421.78	2236.81		12637.2	15169	6796.11	2247.39	8515.66	4962.41	9168.98	10930	4370.3	3634.09	7005.31	9505.32	12833.2	5978.32	3408.71	6317.55	4857.26	5135.52	2945.63	1478.36	33571.9	10002.9	2684.74
O60925	PFD1_HUMAN	PFDN1	Prefoldin subunit 1	3			2325.4	3046.6	4137.09	4761.77		2771.7					4329.73	2798.32	2867.66	2533.89		3154.72	2644.63	3028.68	2249.69	2735.22	3112.03		3705.75	2962.14	3093.16		4625.23	2095.04	3528.91	2307.23	2540.98	4689.89	4947.32	3723.85	3423.14	2291.38	3937.4	4652.16	1335.74	1765.89		3753.91	2184.64
O60934	NBN_HUMAN	NBN	Nibrin	4			1017.1		1001.32	1108.09										1520.17		1041.54		1590.65		771.886	1522.22		1413.7	1940.09			1085.04	1116	928.47	744.329	1192.66	1642.14		940.069		1304.42	1145.24	911.216	879.752	804.71		553.072	1130.74
O60942;O60942-2	MCE1-2_HUMAN;MCE1_HUMAN	RNGTT	mRNA-capping enzyme	5					734.992		876.845						747.404					1043.41		3718.02											695.086	2828.62				1563.94			1692.7		1205.87	2596.39
O75027;O75027-2	ABCB7-2_HUMAN;ABCB7_HUMAN	ABCB7	ATP-binding cassette sub-family B member 7, mitochondrial	6	2875.94		3561.38	3628.92	2726.68	2926.4	5716.62	4064.08		5445.49			3056.89	3379.98	2716.63	2696.19	4919.45	2910.59	3616.7		3037.73	4318.79	2390.16		4627.82	4200.65	2958.21		4358.56	3358.08	2842.47		2883.1	2153.33	2859.75	3090.94	3206.92	3662.77	4020.24	2753.38	3351.6	931.861	4034.16	2630.52	2555.05
O75038;O75038-3	PLCH2-3_HUMAN;PLCH2_HUMAN	PLCH2	1-phosphatidylinositol 4,5-bisphosphate phosphodiesterase eta-2	1	8149.72		4282.22	5625.16	8503.34	8107.21	14212.1						6114.21	6638.03	11556.1	3423.61		7923.63	6544.69		5917.29	5080.19	4810.29	9852.4	10338.7	4619.19	6510.45		7657.6	5874.06	6228.63	6125.62	9687.26	5794.63	5456.2	7315.9	6434.68	14423	4825.3	10404.4	5271.34	1570.87		6707.04	7909.35
O75044	SRGP2_HUMAN	SRGAP2	SLIT-ROBO Rho GTPase-activating protein 2	3			1067.13			1142.41															450.204		973.758									1410.68		1045.83						1343.09		1584.19
O75083	WDR1_HUMAN	WDR1	WD repeat-containing protein 1	11	6590.43		8247.01	6017.56	6791.87	7537.33		4005.91	10090.8	7324.37			7491.49	3673.08	6779.49	5417.5		5223.44	6833.91		7006.38	4558.02	16858.7	3682.81	4549.56	5577.61	7756.83	9009.19	5689.93	5047.28	5325.39	2315.88	5130.14	7211.39	5204.73	7752.38	6390.15	4631.65	7539.08	5717.69	2123.57	2152.28	7233.25	4941.02	4198.18
O75116	ROCK2_HUMAN	ROCK2	Rho-associated protein kinase 2	19			3484.13	2506.77	1808.56	2900.58		1731.1	1522.81				3001.79	2224.56	3636.22	3117.1	2378.9	3484.25	3296.7	3929.04	3092.14	3083.3	2490.58		2577.42	2824.82	3430.62	3555.22	2170.81	3045.18	2837.85	3175.74	2809.61	3289.9	2973.67	2786.94	3331.09	2819.08	2642.76		2147.43	5352.13	12236.9	2334.81	3630.51
O75122	CLAP2_HUMAN	CLASP2	CLIP-associating protein 2	7				1076.96	1071.8	902.435	1492.26						1360.33	1735.12	1525.65					1286.74	567.036		1436.27	701.84			1536.26			1191.52	1479.56	1299.72		2002.42	835.52	1029.18		1070.16	597.436	925.974	422.535	1819.12		1290.96
O75131	CPNE3_HUMAN	CPNE3	Copine-3	7	7807.35	6393.17	5435.29	7482.52	5575.67	5731.05	6033.69	2939.03		5623.7		4541.89	6741.61	4319.05	4764.51	9762.45		4901.13	7134.23	4073.86	3441.59	3036.7	10147.8	8191	6156.37	5231.14	7126.8		7611.61	5996.71	4436.58	5133.3	6223.33	6133.32	6475.57	5381.46	5341.82	6647.43	6918.09	3117.5	3434.16	2977.68	17433.3	4947.1	5071.86
O75146	HIP1R_HUMAN	HIP1R	Huntingtin-interacting protein 1-related protein	10		139140				861.329							567.208		1273.75					1852.64	808.343		4037.53									1566.08					975.367					886.19	9431.32		1183.85
O75150	BRE1B_HUMAN	RNF40	E3 ubiquitin-protein ligase BRE1B	15				1727.5	754.512	1842.95							1309		1342.98	1375.23		1699.6	1501.92	1825.61	1829.54	1397.17			1757.35	2304.14			1626.66		1627.63	2700.7		1546.15	1532.69	1639.09	1985.26	1310.92	1544.21		1153.77	1892.24		2360.18	2184.83
O75152	ZC11A_HUMAN	ZC3H11A	Zinc finger CCCH domain-containing protein 11A	7	1105.92		1441.69	1748.15	809.888	1766.61				1647.25			1601.02	1766.96	1124.27	1196.66		1190.72	1431.35		1304.91	2248.07	1069.47		2258.29	3013.64	1285.74		2390.82	851.752	1561.53			2003.28	1525.8	1487.53	1785.23	1429.9	1931.34	2001.29	1447.01	769.26		1469.28	1535.41
O75153	CLU_HUMAN	CLUH	Clustered mitochondria protein homolog	19	5447.6		3476.16	4063.78	5238.79	4700.66	5622.31	3231.37		4672.25			3136.26	3095.33	4256.16	4701.9	3814.42	3680.58	5403.7	4526.5	4538.96	2907.4	3682.37	7932.02	4027.68	3029.7	3374.4	3864.78	3953.12	4033.92	3950.92	6105.85	4993.93	3825.75	3917.05	3349.92	4563.05	5484.74	3597.92	3946.15	2712.08	4784.38	4446.25	4581.75	4586.95
O75157;O75157-2	T22D2-2_HUMAN;T22D2_HUMAN	TSC22D2	TSC22 domain family protein 2	2			1334.4		522.304								1513.66								560.239		3461.33				2069.69		970.539				1170.51			2149.57
O75165	DJC13_HUMAN	DNAJC13	DnaJ homolog subfamily C member 13	4	2137.83		1534.46	1302.05	1619.63	946.561		1253.18	1167.73			1637.99	1469.96		1972.62	1151.61	1370.04	1405.85	1039.66		1607.97	1282.06	1668.56	1549.02	1332.93	1561.56	1573.01		1829.42	1690.35	1376.18	1030.98	1372.36	1481.69	1103.48	1221.91	1404.22	1631.16	1645.81	1780.43	1604.31	739.657		1606.86	1726.1
O75175	CNOT3_HUMAN	CNOT3	CCR4-NOT transcription complex subunit 3	3				4563.73	1661.45								4092.3						4813.68	2254.53		13085.2	2457.2			3379.06	3508.04		2004.4	6700.43	1952.72	2731.9			3540.42			5621.42				2123.91
O75179;O75179-2;O75179-7;O75179-6	ANR17-2_HUMAN;ANR17-6_HUMAN;ANR17-7_HUMAN;ANR17_HUMAN	ANKRD17	Ankyrin repeat domain-containing protein 17	8			3354.64	1263.93	955.958	2448.55				3128.28		2072.91	1732.01	2193.57	1959.68	2101.7	3152.02		4437.04	1871.39	2357.66		2522.01		884.301				1639.3		1127.65		3692.4	741.537	1498.88	1699.87	3507.14	1673.47	1174.93		2612.46	2985.9		2284.55	4292.48
O75190;O75190-3;O75190-4	DNJB6-3_HUMAN;DNJB6-4_HUMAN;DNJB6_HUMAN	DNAJB6	DnaJ homolog subfamily B member 6	1					2075.2								2254.15		2064.03	3148.91							11077.8							1343.59					2681.89			2590.98				945.633
O75208	COQ9_HUMAN	COQ9	Ubiquinone biosynthesis protein COQ9, mitochondrial	2				4857.52	3681.67	6471.4	12551						5494.64	5986.6	4297.66	5234.83	6472.87	8232.18	2726.7		3574.32	4258.64	3932.26		6992.16	3974.06	5819.38		9201.33	8596.29			5216.68	2662.47		3292.04		9247.58	5489.65	3539.61	5734.03	946.307		5601.71	5478.3
O75223	GGCT_HUMAN	GGCT	Gamma-glutamylcyclotransferase	7			1393.63		4107.23	8656.16				5311.11			5211.55	1994.52	2443.58	1863.1		2811.86	1493.95		1873.63		3758.11	5143.47	1576.39	1553.97	7218.7	8669.89	8356.62		3717.02			4870.08	5448.79	1760.34	4008.29		1958.27	1530.26	2277.84	937.107	225378	4501.35	1736.53
O75251;O75251-2	NDUS7-2_HUMAN;NDUS7_HUMAN	NDUFS7	NADH dehydrogenase [ubiquinone] iron-sulfur protein 7, mitochondrial	1			925.355	2431.63	2154.55	1771.41		3071.61				3389.68	1414.37	1466.2			2285.65	1738.91	1925.56		2731.14	2240.36	1421.63		3168.51	2493.11	1166.67		2447.16	2494.07	1956.68		2516.67	1514.63	1645.76	1992.48	2199.66	2687.66	1776.23	2481.17	2024.54			2499.31	2814.88
O75306;O75306-2	NDUS2-2_HUMAN;NDUS2_HUMAN	NDUFS2	NADH dehydrogenase [ubiquinone] iron-sulfur protein 2, mitochondrial	7	4780.16		2705.83	5141.3	3527.51	4402.98		3189.98	3964.97	3400.08		3591.83	3479.56	3705.79	3158.08	3342.64	3382.3	2879.55	4128.22		2442.19	3999.71	3810.56		4853.06	5110.95	3402.79	7051.03	3699.09	4345.05	4541.08		1562.33	2673.88	4296.4	4214.52	4255.14	3953.82	3073.55	3319.53	5635.27			4880.04	5053.12
O75323;O75323-2	NIPS2-2_HUMAN;NIPS2_HUMAN	NIPSNAP2	Protein NipSnap homolog 2	1			7934.04	6729.95		5743.2				4950.93			5727.94	7066.55	4241.55	6943.53	7758.29	5361.26	5303.32		10060.4	9231.16	5983.39		9752.1	12779.6	6985.27		5123.23	6719.61	4897.93		8356.85		5570.87	9167.69	6734.92	8721.96	6064.96	10588.2	7052.63		3711.08	6912.57	9823.95
O75330;O75330-2;O75330-3;O75330-4	HMMR-2_HUMAN;HMMR-3_HUMAN;HMMR-4_HUMAN;HMMR_HUMAN	HMMR	Hyaluronan mediated motility receptor	4				1884.06		1741.8										1583.24	1487.31		1426.7			1573.92											2242.99				1961.18				1390.89				2166.54
O75340	PDCD6_HUMAN	PDCD6	Programmed cell death protein 6	3	7130.62	11345.1	11332.7	8148	14258.3	12541.3		5613.34		12102.7		6323.52	13877.5	10585.9	12515.4	8323.56		14714.7	10461.8	7179.76	11166.9	4492.95	14151.6	10114.4	13727.8	10227.2	11907.3	6639.5	16455.9	9057.9	10501.2	7197.75	9837.41	9584.41	11332.3	14238.3	11310.8	10418.2	12792.5	10477.4	6447.96	5147.54	10882.1	10550.9	10113.3
O75347	TBCA_HUMAN	TBCA	Tubulin-specific chaperone A	4	6477.92	10488.3	11151.6	6174.86	5407.29	15025.1				12070.9			7948.48	2727.05	6691.46	8784.58		6808.87	7934.61		10918.8	1425.41	5777.3	5697.3	6868.3	6943.35	11050.9	14781.5	14278.7	7408.4	11981	2464.13	7884.07	5468.89	11459.4	6510.65	6963.22	4233.4	8189.7	4353.56	2742.21	1529.49	4606.53	7707.37	7026.06
O75348	VATG1_HUMAN	ATP6V1G1	V-type proton ATPase subunit G 1	2			2661.85	2525.11	2462.19	1757.37							2463.38		2846.11	2065.78	2180.98	1918.67	3106.02		1367.51	845.252	7883.74		2094.05	2152.41	2520.68		1964.98	2882.6	2810.3		2772.02	1761.77	1985.79	2906.93	2759.84	1625.34	2659.73	2863.52	2433.65	1053.8		2377.23	2327.77
O75351	VPS4B_HUMAN	VPS4B	Vacuolar protein sorting-associated protein 4B	6			3763.3	4044.86	3646.09	3732.65	4215.23	3082.51		3866.08			3106.69	2683.6	3110.6	4822.72		3241.71	3045.8	7084.02	3840.99	1408.53	9255.51	5002.74	2473.9	2910.82	3356.38		4043.95	2187.86	2781.04	6741.36	2765.39	3152.4	3962.28	2650.12	2267.2	4257.02	3491.46	3077.64	2089.73	5630.07	3479.86	4562.59	4703.46
O75352;O75352-2	MPU1-2_HUMAN;MPU1_HUMAN	MPDU1	Mannose-P-dolichol utilization defect 1 protein	1									1056.26				898.374	931.044										1172.03											961.626	785.033					668.471				1099.56
O75367;O75367-3	H2AY-3_HUMAN;H2AY_HUMAN	H2AFY	Core histone macro-H2A.1	10	25931.4	23555.9	23773.1	35327	34902.2	27609.3	54934.4	36887.3	44439.8	29806.3		18364.4	32053.4	38601.2	30131.7	30570.2	33123.1	24376.4	22316.9	16387.3	25562.7	34332.8	95727.5	36846	36220.7	31451.3	33209.3	33365.7	29365.3	31294.3	30822	15087.9	28477	36181.4	39716.7	36171.5	24474.9	38275.9	23176	36918.1	28441.2	11398.3	11576.6	33592.4	27193.3
O75368	SH3L1_HUMAN	SH3BGRL	SH3 domain-binding glutamic acid-rich-like protein	4			1612.61	1687.3	1361.37	3897.39				4245.31			2246.15		1610.18	2294.64		1585.29			1771.04		3607.58		1281.54		2848.7		4738.95		1722.6		2345.21	1439.05	2604.26	1340.76	1912.89	1805.71	878.502					2310.05	1873.22
O75369;O75369-2;O75369-8;O75369-9	FLNB-2_HUMAN;FLNB-8_HUMAN;FLNB-9_HUMAN;FLNB_HUMAN	FLNB	Filamin-B	71	14310.8	12015.1	15513.4	12119	10104.4	9957.76	10442.1	13590.8	12249.7	7590.62		14594.4	15799.1	7309.95	17230.4	13029.6	7688.42	12879.4	10634.9	12287.9	10430.5	10466.9	44900.7	9694.69	7831.15	14822.1	13192.2	14724	9267.59	9677.94	11783.2	12746.5	15909.2	16023.1	12928.9	15336.1	10186.1	13513.1	15997.9	11354	10156.1	9107.79	21526.7	13064.6	11236.6
O75376	NCOR1_HUMAN	NCOR1	Nuclear receptor corepressor 1	1													478.774										423.156
O75381;O75381-2	PEX14-2_HUMAN;PEX14_HUMAN	PEX14	Peroxisomal membrane protein PEX14	2						1921.4							3969.26			4459.9	5524.84	4132.98			4819.71	3374.03			5811.06		4341.58			2568.56	4306.6						12964.1	5188.35	2861.94		4934.57				3600.02
O75390	CISY_HUMAN	CS	Citrate synthase, mitochondrial	10	11667.1	15796.4	13992.6	17571.8	18351.2	15688.6	17305.4	13748.4	20561.3	15860.4		15403	15127.2	15493.2	15621.2	12411.4	23043.7	20607.3	17057	5529.61	20361.2	22013.9	13178.4	12611.8	22938.6	20273.8	13884.2	19986.9	19205.2	13057.2	15696.8	3681.86	12001.7	9226.49	10643.9	12403.6	17236.2	18380.6	15382.4	18800.5	26398	3125.04	16118.2	10384.7	18485.6
O75391	SPAG7_HUMAN	SPAG7	Sperm-associated antigen 7	2			2039.61	2226.73		1752.78		1853.46					1507.53		1154.5			3183.69	2815.1	2429.47	1273.48		1953.06			3032.93	1679.33		1685.23	1794.82	2453.46	1816.38	2257.73	1793.87	2857.71	2130.05	2877.84	2239.18	2236.08	1437.27		2153.32			2191.83
O75394	RM33_HUMAN	MRPL33	39S ribosomal protein L33, mitochondrial	1																					470.479
O75396	SC22B_HUMAN	SEC22B	Vesicle-trafficking protein SEC22b	7	4351.45		8190.26	8203.28	12108.1	7411.1		2170.8	7224.35	2070.15			13530.5	10255.5	11612	7012.12	8805.11	7970.34	6468.5	1071.93	11118.4	10649.5	9097.6	2286.3	11489.3	10669.7	9602.14		11208.2	9002.4	9807.8		5152.61	8364.84	6190.79	8688.51	9116.98	13323.2	9830.26	10640.5	9098.55	3851.68		6951.69	7482.06
O75400;O75400-2;O75400-3	PR40A-2_HUMAN;PR40A-3_HUMAN;PR40A_HUMAN	PRPF40A	Pre-mRNA-processing factor 40 homolog A	10	27839.6	29368.3	36028.3	31277.8	29530.3	30449.4	39324.2	43390.8	30988.6	27988.5		31963.7	27642.2	33791.2	28925.6	26856.6	42945.2	36276.1	34805.2	17960.1	37258	27872.9	25513.5	24561.1	41722.3	52675.4	20302.4	21454.4	32096.6	51336.8	32522.4	7693.9	29235.5	24958.1	24556.4	29095.5	28061.8	37574.1	28947.3	36200.3	35162.8	11179	9191.73	36340	38804.6
O75419;O75419-2;O75419-3	CDC45-2_HUMAN;CDC45-3_HUMAN;CDC45_HUMAN	CDC45	Cell division control protein 45 homolog	1																																					3354.97				1897.69	931.046
O75436	VP26A_HUMAN	VPS26A	Vacuolar protein sorting-associated protein 26A	9	9160.35	6500.22	5576.3	6760.21	8882.53	6544.82	3470.37	3626.17		3553.33			8767.11	6891.86	4862.11	6732.1	3109.63	6301.56	5849.58	1557.56	5853.17	4596.86	19442.2	8913.67	6155.7	4283.29	7553.68	6114.63	8867.53	7546.07	4726.89		9409.11	7523.71	8098.41	8864.95	6066.15	6285.62	6732.44	11720.3	3992.2	1834.09	32750.8	6613.03	6466.57
O75439	MPPB_HUMAN	PMPCB	Mitochondrial-processing peptidase subunit beta	8	3334		10700.5	17553.4	10763	3293.99	3681.37	2027.97	3266.76	2375.53		4484.89	14519.1	11926.3	7126.76	11837.6	3477.89	13779.9	12419.5		12008	11052.7	2616.76	5213.65	15952.3	11096.4	8677.92		9391.18	15260.9	13511.6	2249.41	11391.4	5827.27	9997.54	11066.1	2717.14	16139.6	14950.6	11825.1	18392.8	2225.65		14027.7	16019.7
O75475	PSIP1_HUMAN	PSIP1	PC4 and SFRS1-interacting protein	4	6137.66	4967.93	6851.01	4578.86	2663.5	3688.46	5542.09	911.86	10925.7	4322.68		4858.62	6032.74	4604.67	5593.76	5070.27	4543.5	5641.59	4986.95	3645.89	5854.78	6263.81	5005.95	3738.83	4587.28	4852.25	4094.13	7321.58	6113.03	4174.39	5183.63	4429.4	5472.66	5179.2	6417.71	5244.94	4390.73	5940.31	3884.89	6637.08	4888.17	3184.56	4621.31	6301.72	7287.79
O75477	ERLN1_HUMAN	ERLIN1	Erlin-1	4				1574.63	1436.57	1125.55	1760.09	3415.42	1222.1	1543.71		1279.19	1514.87	1753.24	1618.9	1340.5	1398.3	2179.04	1582.38		1038.89		2419.37	1345.84	1428.21		1111.53		1205.69	2117.49	1500.11		1311.33	2034.2	1953.05	1505.07	1612.93	1832.18	1170.72	1764.23	1656.85		7846.06	1461.26	1389.44
O75489	NDUS3_HUMAN	NDUFS3	NADH dehydrogenase [ubiquinone] iron-sulfur protein 3, mitochondrial	8	6385.97	5753.2	5985.1	12155.6	7014.11	8662.17	9580.36	6018.12	7721.3	7019.29		10014.3	6832.9	6126.94	7465.07	6476.8	10945.7	7261.19	11438.8	2948.51	9298.6	9073.71	8076.81	7848.59	12823.2	8947.37	5849.14	7990.61	6739.84	9228.97	8601.86	1839.47	8629.33	5678.12	7605.63	8007.02	10078.2	10877.5	10100.7	8925.51	9377.89	280.277	10226.5	7332.66	8225.98
O75494;O75494-2;O75494-3;O75494-4;O75494-5;O75494-6	SRS10-2_HUMAN;SRS10-3_HUMAN;SRS10-4_HUMAN;SRS10-5_HUMAN;SRS10-6_HUMAN;SRS10_HUMAN	SRSF10	Serine/arginine-rich splicing factor 10	5	10863.2	9136.09	9917.33	7958.03	6461.24	8414.95	5255.55	7028.29	12330.8	7949.11		8392.62	5946.63	8050.71	8697.13	7497.88	9774.87	7053.16	10937.2	3800.54	10091.3	7959.62	6535.17	6608.25	9898.91	7680.27	6932.94	8486.33	7022.19	6978.15	7994.62	3595.65	10036.3	6472.77	7460.17	7957.14	8959.14	6770.99	7630.88	7433.06	10531.7	5857.02	11137.8	6661.34	9426.99
O75496	GEMI_HUMAN	GMNN	Geminin	2										2961.26			852.711							3631.84					2015.32						3049.93					3283.87			4012.01			1882.79			1853.32
O75521;O75521-2	ECI2-2_HUMAN;ECI2_HUMAN	ECI2	Enoyl-CoA delta isomerase 2, mitochondrial	4	3881.99		1573.06	1828.93	1921.9	2607.17	2494	3456.71	2725.08				1980.95	2557.83	2641.43	1836.47	3878.94	2232.95	2630.03	1662.24	909.434	1942.52	1946.83	3301.93	2100.36	2208.7	2562.27		2472.79	2228.06	3225.16		2565.4		2216.51	2598.13	2843.18	2509.23	1890.03	2222.04	2777.13	478.956			2293.34
O75530;O75530-2;O75530-3	EED-2_HUMAN;EED-3_HUMAN;EED_HUMAN	EED	Polycomb protein EED	3					884.399	841.698									1417.3														1913		1663.17	927.152		1725.71						1927.67		1286.33		992.715
O75531	BAF_HUMAN	BANF1	Barrier-to-autointegration factor	4	9296.56	14919	13905.4	17905.5	8871.11	12635	4787.83	14350	4164.69	21007.7		6802.14	12183.6	11261.7	12284.8	12878.5	4398.45	9614.39	11627.5	2469.23	8658.91	10120	13257.5	11705.7	10303	11424	9829.5	12186	15760.3	9210.83	14908.9	4860.08	10291.6	6221.17	19952	6649.92	9729.52	7251.58	9160.22	8769.69	8298.94	1485.67	9639.92	13501	9709.9
O75533	SF3B1_HUMAN	SF3B1	Splicing factor 3B subunit 1	21	4851.47	4154.26	9430.1	10238.2	8923.92	10070.6	11526.8	7284.92	8917.87	10233.7		7911.55	7731.59	11560.7	10461.4	9503.44	8713.97	12243.8	10357	6731.78	9419.63	7247.56	8390.96	6378.14	12202.4	11352.9	7186.34	5698.95	11374	10738.4	10152.2	5065.11	9350.78	12229.2	12462	8488.4	9898.51	10480.1	8284.14	9084.55	9625.47	13903.9	3218.17	9557.76	10813.9
O75534;O75534-4;O75534-2;O75534-3	CSDE1-2_HUMAN;CSDE1-3_HUMAN;CSDE1-4_HUMAN;CSDE1_HUMAN	CSDE1	Cold shock domain-containing protein E1	22			5380.73	7476.49	4847.06	6860.98	10127.8	5798.61		5460.59			5064.04	3372.12	6813.93	5290.06		3653.6	6455.02	7516	6401.44	3880.08	4505.89		4592.94	6837.17	4741.31		5132.54	4693.35	7236.86	6280.48	4600.11	4534.79	4354.68	3500.49	6669.3	4975.78	6623.37	5886.52	4907.95	5418.53	4552.77	4827	5400.71
O75569;O75569-2;O75569-3	PRKRA-2_HUMAN;PRKRA-3_HUMAN;PRKRA_HUMAN	PRKRA	Interferon-inducible double-stranded RNA-dependent protein kinase activator A	2			1570.99		1077.86	557.288							763.35		1291.76				518.292		1199.22		2904.3		1236.01						1128.76	887.665	716.957			1220.99						1214.11		849.999
O75582	KS6A5_HUMAN	RPS6KA5	Ribosomal protein S6 kinase alpha-5	1																					461.541																					397.655
O75592;O75592-2	MYCB2-2_HUMAN;MYCB2_HUMAN	MYCBP2	E3 ubiquitin-protein ligase MYCBP2	9					783.381	527.617	522.218	1648.43							667.527		1190.68		720.212	1586.99	378.159		2441.59		764.856		292.452		700.336		634.625	1181.69			792.442	865.047		654.103		803.49		1841.43	11781.8	1189.89
O75608;O75608-2	LYPA1-2_HUMAN;LYPA1_HUMAN	LYPLA1	Acyl-protein thioesterase 1	4	4914.68	4659.51	7499.05	5214.13	5071.61	7087.22	1070.62	2731.94	3575.9	7647.67			6479.62	3259.07	4031.38	4264.74	4027.11	5626.74	3607.1	2915.93	3489.95	4547.06	13964.4	5788.34	5172.02	5423.44	6330.52	8801.48	7186.76	4652.54	5375.26	2686.07	5923.43	5719.68	5728.56	4787.15	4101.62	4361.07	5076.72	3899.38	2921.41	1778.47	25138.7	5435.57	4555.27
O75616	ERAL1_HUMAN	ERAL1	GTPase Era, mitochondrial	3				2459.24		2613.21	2586.79			3423.97			1985.44	2102.21				2389.35	3030.39		2469.47	1094.11	1680.12		1619	1827.46	2190.54		2836.7	1864.76	2524.61		2124.8			1689.55	2697.66	2594.77	2592.07		3281.79	1004.81			1744.97
O75643	U520_HUMAN	SNRNP200	U5 small nuclear ribonucleoprotein 200 kDa helicase	50	7125.02	3806.8	6370.22	8784.78	5294.98	7744.88	8833.74	8737.29	9558.56	5991.88		7889.5	5284.77	7129.04	7834.49	6939.16	7072.87	6532.23	7439.04	4745.66	8338.04	7815.17	6086.96	6677.67	6532.64	6763.32	5898.25	7300.61	6529.96	5465.33	7511.69	4251.47	5873.53	8605.08	6230.5	6585.01	7309.85	7421.07	6170.97	6927.87	8958.92	5224.41	5352.67	5688.81	7906.82
O75663	TIPRL_HUMAN	TIPRL	TIP41-like protein	1				629.227		719.09		1407.95					603.42		1800.1						471.272						692.027		1494.35		1838.6					803.348		884.486	1320.15					1282.13
O75676;O75676-2	KS6A4-2_HUMAN;KS6A4_HUMAN	RPS6KA4	Ribosomal protein S6 kinase alpha-4	4				1480.22	1575.97	1465.18												2082.76		2125.53											1989.75						2773.89	1214.56				2402.93
O75691	UTP20_HUMAN	UTP20	Small subunit processome component 20 homolog	7			2085.07	1731.65	1476.09	1411.43		2081.89						2292.05		3713.28	2432.19	2517.49	2336.57		1776.28	1151.73	2678.23		2035.66	2558.2	1635.19	4072.24	1480.6	2508.89	1563.19	1250.61	2503.84	1410.87			2090.91	990.421	2191.51	1894.22	1502.17	573.725		1223.54	2046.28
O75694;O75694-2	NU155-2_HUMAN;NU155_HUMAN	NUP155	Nuclear pore complex protein Nup155	10		3849.23	3377.15	3866.28	2912.65	4474.27	3404.59	3743.46		2567.34		2831.5	2774.71	3577.6	2948.83	3820	3588.1	3995.67	4100.72	1571.96	3653.3	3711.9	3582.64		3991.14	3902.15	2387.96	7291.04	3192.99	3340.84	4124.78	1554.94	3701.14	3606.57	3470.73	3799.07	4256.94	2828.49	3306.83	3542.39	5070.71	1021.75	2780.24	3537.92	4672.53
O75695	XRP2_HUMAN	RP2	Protein XRP2	1				1219.4		1322.95				1739.59			1508.36			1694.61					1510.38		980.842		1271.26		2028.62		989.166	1025	1479.27				2036.32	1417.57	1997.63	1421.64	1070.01		1091.86			1184.65
O75717	WDHD1_HUMAN	WDHD1	WD repeat and HMG-box DNA-binding protein 1	9	4555.04		10645.8	514.988	2261.74	1867.41							2273.95		2016.24	3616.75		2052.12		895.877	4950.51	2445.66	1239.75		3276.67		1580.74		666.813	7890.17	2649.63	1702.79	1867.01	2566.85	8022.95	1047.45	2609.04	2158.26	1491.15	2400.35	2234.51	2575.28		2051.73	2411.94
O75718	CRTAP_HUMAN	CRTAP	Cartilage-associated protein	5			4291.57	2996.97	3499.45	2876.7		3612.75		4472.77			4767.15	2914.8	2960.67	4428.13	3667.16	3378.77	2519.53		2364.73	4810.45	3214.33		2577.96	4326.85	4181.38		2812.8		3066.43		2356.39	4701.02	2731.6	3478.49	5347.1	4850.42	4457.39	2724.22	3368.8			2716.5	3394.55
O75746;O75746-2	CMC1-2_HUMAN;CMC1_HUMAN	SLC25A12	Calcium-binding mitochondrial carrier protein Aralar1	2					2034.55	2234.45		3268.24		1065.87			2745.61	2154.43	1632.08	2203.94	3136.92	2189.42	2511.05		3054.57	2826.9	6230.8		4005.77	2791.89	1924.52		3476.82	2060.75		915.112	2652.06		2550.58	1717.26		2919.36	1998.49	1888.55	2966.98		3732.78		3813.65
O75787;O75787-2	RENR-2_HUMAN;RENR_HUMAN	ATP6AP2	Renin receptor	3						1535.27							2181.78		1030		2905		2051.54		1745.95	2293.32	5162.65								1808.16				1637.84	2354.32	2403.57	2178.8	2339.17		2804.75				1844.52
O75794	CD123_HUMAN	CDC123	Cell division cycle protein 123 homolog	4					697.352	1094.43														830.998	395.985			1665.72					847.639	1640.73	1315.67								1132.63			929.025			588.978
O75815;O75815-3	BCAR3-3_HUMAN;BCAR3_HUMAN	BCAR3	Breast cancer anti-estrogen resistance protein 3	2													1041.36							998.47			1606.39				1206.7						1658.35			708.007		1143.09	852.276			1259.01		556.777	641.143
O75817	POP7_HUMAN	POP7	Ribonuclease P protein subunit p20	2				475.216	888.623													1882.73			584.533		1561.55						988.897							825.681		770.714	593.358		797.462	432.331
O75821	EIF3G_HUMAN	EIF3G	Eukaryotic translation initiation factor 3 subunit G	6	3433.41	9165.99	10937.7	9767.09	10598	11568.4	6771.18	8149.36		8225.96		6807.25	9114.25	5740.74	10907.3	8909.45	6283.5	9666.57	10739.9	17080.6	11341	6535.14	9151.29	3989.39	7263.73	7196.61	9151.25	9286.91	9447.19	8610	9364.23	14110.1	8087.09	9006.63	8919.08	10115.2	10954.9	5627.55	10125.1	8628.91	5257.8	20819.9	4278.95	9950.41	8762.42
O75822	EIF3J_HUMAN	EIF3J	Eukaryotic translation initiation factor 3 subunit J	8		5058.44	13217	9516.36	15285	14056.3	3679	7434.48	11466.7	5034.6		4614.96	11766.3	4535.78	9485.67	9596.03		8052.48	16944.5	13925.5	10910.4	2702.59	9081.79		8871.15	13782.4	11793.4	8474.73	13225.5	13422.7	14685	15793.9	8661.95	9458.14	13016.6	12844.1	10731.9	5177.99	13487.6	16738.2	4802.97	18938.6		13138.4	10228.5
O75828	CBR3_HUMAN	CBR3	Carbonyl reductase [NADPH] 3	3		6478.97								15699.3													88034.3			3360.15														1742.95
O75832	PSD10_HUMAN	PSMD10	26S proteasome non-ATPase regulatory subunit 10	1			1416.07	2000.71		2722.95							1300.29	1400.55	1376.44						1754.33	997.403	1208.84		1351.98	1719.13	1760.13		2224.45	1600.84	1808.68				577.716	910.113	1463.35	1569.98	966.995				3208.77	1145.93
O75844	FACE1_HUMAN	ZMPSTE24	CAAX prenyl protease 1 homolog	7	1985.01		2595.49	3435.63	2632.19	3511.3	2570.33	8387.35	5105.22	4176.46		5588.57	3704.54	4361.5	3477.33	2876.65	3379.09	3877.26	4422.16	729.235	4083.89	4902.18	4166.99	2438.17	3001.54	2966.42	3400.86	4677.3	3313.13	3039.18	4872.18	1177.88	2979.06	2009.26	2817.58	3959.79	5649.2	3662.75	5334.68	3524.03	4579.03	873.68	2476.11	2889.75	3950.28
O75874	IDHC_HUMAN	IDH1	Isocitrate dehydrogenase [NADP] cytoplasmic	7	70418.4	31718.4	20041.2	2244.28	30287.1	13391.8		16268.6		22546.7		24067	19073.5	1806.77	10539.7	4428.1		4669.56	7154.25		18038.5	1338.92	25927.5	24682.5	3503.46	2694.39	21898.8	19009.7	13854.8	25381.4	25579.4	8141.57	22947.5	28675.8	17048.7	5585.79	12810.2	13692.2	26596.5	26619.6	1032.56	9084.96	9328.69	21418.2	4736.85
O75880	SCO1_HUMAN	SCO1	Protein SCO1 homolog, mitochondrial	2			3832.65	5836.45	5203.19	3320.31				2002.85			5544	5667.79	4388.3	4871.99		6112.54	4579.28		6033.22	5241.69	2662.05		7418.83	5313.46	3745.9		4917.68	4158.81	4484.79				3520.21	5449.15	5266.68	5423.8	4545.5	5601.06	4621.67	1091.58		6883.47	5877.96
O75909;O75909-4;O75909-1	CCNK-1_HUMAN;CCNK-4_HUMAN;CCNK_HUMAN	CCNK	Cyclin-K	2																											1465.23				1559.76				2258.26		1404.26				1192.47	1107.6
O75923;O75923-10;O75923-11;O75923-12;O75923-13;O75923-14;O75923-15;O75923-2;O75923-3;O75923-4;O75923-5;O75923-6;O75923-7;O75923-8;O75923-9	DYSF-10_HUMAN;DYSF-11_HUMAN;DYSF-12_HUMAN;DYSF-13_HUMAN;DYSF-14_HUMAN;DYSF-15_HUMAN;DYSF-2_HUMAN;DYSF-3_HUMAN;DYSF-4_HUMAN;DYSF-5_HUMAN;DYSF-6_HUMAN;DYSF-7_HUMAN;DYSF-8_HUMAN;DYSF-9_HUMAN;DYSF_HUMAN	DYSF	Dysferlin	1			17602.1		20205.9	14296.2		9674.83		9310.01			17879.4		14693.5	16196.4			18099.2		14303.4	12999.7	17985.5		16936.7	17529.5	15772.2		16993.7	16012.8	15301.8	11710	20609.8	15349.8	9236.12	16895	15534.7	15381	17045.3	17400.8	11962.5	44258.5		17040.3	15741.2
O75934	SPF27_HUMAN	BCAS2	Pre-mRNA-splicing factor SPF27	3			4296.3	3935.75	3467.86	3790.57		2919.97					1869.22	4365.33	3461.95	3715	2996.82	3103.32	2741.72	2386.74	4489.83	4064.65	2963.12		3103.71	5911.65	3111.4		3983.02	3359.77	4472.62	2232.11	3171.18	2804.3	2881.17	2727.33	5334.28	4397.28	3432.95	3582.77	4254.96	1983.94		2003.86	4907.47
O75935;O75935-3	DCTN3-3_HUMAN;DCTN3_HUMAN	DCTN3	Dynactin subunit 3	2			2722.17	4069.7	2756.9	4094.8							3209.65		3456.79		3996.13	3631.87			3311.48	2108.62	9189.76		3201.3	3237.17	2677.04		2392.66				2957.56	3377.01	3723	4191.36	4482.49	2824.48	2937.32			2037.43		3346.21
O75937	DNJC8_HUMAN	DNAJC8	DnaJ homolog subfamily C member 8	12			8318.68	5437.09	5723.6	7313.39				4197.15			6960.36	5790.35	6508.23	7174.59		9422.84	6352.19	11881.4	6153.73	3240.38	6632.77		7271.68	5962.59	5229.99		7341.59	6201.62	7836.6	7561.68	4800.24	6913.82	9980.25	4487.06	8242.69	6494.18	6251.56	7736.09	4557.38	14222.8		7682.44	6901.83
O75940	SPF30_HUMAN	SMNDC1	Survival of motor neuron-related-splicing factor 30	3			1738.25	1529.87	1611.52	1639.22	1675.91		1352.66	3405.09			1382.63	2520.47	1927.75	2265.42		1104.77	1770.22	1809.44	2205.05	1503.25	1261.03		2005.01	2190.6	1762.35		2222.38	1840.69	2603.6	1930.91	2229.82	2655.09	2548.29	2326.77	1434.33	1762.91	1507.28	1585.27	2750.95	2114.88		2223.83	1599.33
O75947	ATP5H_HUMAN	ATP5PD	ATP synthase subunit d, mitochondrial	2			14063	18406.2	13289.5	13543		18158.5					13581.9	22636.3	15110.8	12929.3		19931.8	18854.4		18418.5	22039.9	12483.7		26457.9	27352.5	14229.1		15021.2	20074.6	14242.5		16619	7411.09	14860.4	15306.8	20992.6	15872.4	19297.4	16227.8	21363.5	1670.66	4072.2	15424	17613.2
O75955	FLOT1_HUMAN	FLOT1	Flotillin-1	13	8246.91		4682.65	5356.34	5347.95	4192.08	4910.3	6960.34		3361.23		6106.76	5658.22	6888.42	6493.95	5252.64	6130.9	5032.83	5121.53	2639.69	6576.6	5742.17	3834.04	2912.1	6214.18	5473.68	5582.05		7342.44	5716.14	4057.01		5269.45	5207.98	4511.71	7475.8	4921.53	9597.41	5681.76	6932.13	4220.66	1105.87		5157.5	6117.95
O75964	ATP5L_HUMAN	ATP5MG	ATP synthase subunit g, mitochondrial	4	12929.4		9291.55	8610.83	12124.1	7831.19	6931.48	11007.4		10699.5		16422.5	12250.1	16184.7	9983.4	8107.27	15586.8	13173.2	8751.17		11458.5	12069.4	6811.15		12763.6	16420.2	7530.53		12514.4	11069.8	10517.2	4749.91	8685.67	4416.09	9775.27	10075.2	11047.6	10389.9	9834.14	10825	13844.2	1832.01	13358.6	10415.4	10424.9
O75976	CBPD_HUMAN	CPD	Carboxypeptidase D	6			739.938	1126.81	2027.25			1537.13		3319.31			1805.16		1693.44	1501.95	1897.67	2102.13			1114.25	1342.46	1183.08	5831.63	1904.38	1103.8	1808.88		1157.75	1312.98	1468.1			2583.47	1941.79	1470.26	1287.12	2355.84	1377.99		1398.17	460.722			2200.75
O76003	GLRX3_HUMAN	GLRX3	Glutaredoxin-3	8	11825	13871.2	14703.1	13642.4	11784.7	13997.5	4336.34	6165.77	8646.83	12474.3		4427.75	12948.7	6518.89	12563.5	13511	3084.6	10067.3	12890.7	4708.63	12528.9	6846.67	12643.1	7280.62	13679	12306.8	12754.8	13565.1	11557.2	9743.97	12006.3	3503.98	10677.1	10521.4	15293.4	14704.2	14633.7	11521.1	13332.2	9870.85	4346	3459.45	15155.9	9062.49	9859.41
O76021	RL1D1_HUMAN	RSL1D1	Ribosomal L1 domain-containing protein 1	8	12693.8	12338.1	14065	14538.6	13329.1	15086	19921.7	9957.37	10820.9	13311.6		26511.1	9393.11	17374.1	11236	13998.2	14441.3	10002.1	16300.5	3525.12	13904.6	9621.67	10270.8	12551.7	9287.84	8985.21	13428.8	13501.8	13242.2	13844	13017.9	4117.56	16815.8	10304.5	11754.8	9653.72	11118	10930.2	9232.64	12570.2	14322.8	2124.17	10269.7	12770.7	12046.3
O76031	CLPX_HUMAN	CLPX	ATP-dependent Clp protease ATP-binding subunit clpX-like, mitochondrial	6				2003.97		2419.1		2871.17		2372.97			1116.86		2479.47	1708.92	3015.43		2279.89		1360.33	2317.4	1851.56			3088.52			2638.64	2610.44	3218.59				988.327	2287.34	2517.36	2595.7	1809.41		3438.53	961.978			2447.05
O76070	SYUG_HUMAN	SNCG	Gamma-synuclein	4			585.238	774.124		1030.16							1356.18			2807.02		3765.39					728.831				1569.97	2025.53			2190.36			465.95		522.949
O76094	SRP72_HUMAN	SRP72	Signal recognition particle subunit SRP72	9	1639.77		2481.26	2638.49	2387.25	2775.77			3750.02	1588.17		1999.05	2036.6	2457.67	2528.97	2359.38	2108.28	2650.25	2442.69	1063.71	2842.72	3307.45	2174.37	1877.5	2233.75	3174.6	2889.36	3148.16	2117.16	2327.4	2988.01	1290.4	2303.34	1690.2	1907.4	2669.63	2617.6	3326.5	2725.89	2329.24	3204.99	1806.54		1505.82	2607.51
O94763;O94763-3;O94763-2	RMP-2_HUMAN;RMP-3_HUMAN;RMP_HUMAN	URI1	Unconventional prefoldin RPB5 interactor 1	4	3950.9		1150.61																										880.129			654.977	796.488						1002.71			1036.75
O94776	MTA2_HUMAN	MTA2	Metastasis-associated protein MTA2	10	3370.92	5050.62	5440.42	4519.66	3696.7	4478.27	4037.11	4371.35	7582.62	4358.07		5011.29	4019.63	4417.14	5058.93	4290.06	4417.78	3155.22	4705.71	3536.01	5348.49	5910.06	4513.66	2754.66	5680.99	5319.96	3289.91	7292.98	4739.92	3178.2	5449.8	4923.08	4337.06	4973.09	5676.53	3705.83	4712.62	5004.94	3882.86	4423.24	6056.47	6052.35	3188.34	4458.17	5565.4
O94808	GFPT2_HUMAN	GFPT2	Glutamine--fructose-6-phosphate aminotransferase [isomerizing] 2	1																																										655.313
O94822;O94822-3	LTN1-3_HUMAN;LTN1_HUMAN	LTN1	E3 ubiquitin-protein ligase listerin	3					884.725	838.943		1056.27					726.884	1567.07	847.319					1242.81	599.383		1075.56				964.017				1443.75	704.557	986.742		908.607	1096.28	1572.52	928.518		1183.46	592.422	1247.12
O94826	TOM70_HUMAN	TOMM70	Mitochondrial import receptor subunit TOM70	8		2287.28	3571.89	4625.19	5408.41	4338.55	1703.32	5572.45	3353.79	3388.94		1322.03	3139.12	3396.7	3988.77	3622.14	4035.48	4630.54	4653.69	3428.35	3905.56	5843.92	4051.13	2385.29	3679.95	5800.54	3948.11	3853.84	3594.54	3694.85	4990.82		3908.66	2331.67	4435.78	5230.96	4836.31	4833.16	3584.77	3452.79	6335.06	1424.59	3788.52	4583.09	4751.8
O94832	MYO1D_HUMAN	MYO1D	Unconventional myosin-Id	2																							1429.99
O94842;O94842-2;O94842-3	TOX4-2_HUMAN;TOX4-3_HUMAN;TOX4_HUMAN	TOX4	TOX high mobility group box family member 4	1					544.916	935.97							372.456								371.625								706.59		616.839								383.455	696.555	631.595	441.353
O94855;O94855-2	SC24D-2_HUMAN;SC24D_HUMAN	SEC24D	Protein transport protein Sec24D	2																																										748.796
O94874	UFL1_HUMAN	UFL1	E3 UFM1-protein ligase 1	9	2554.42	1508.02	1648.03	2229.04	1327.32	2168.9	2009.36	1130.46	2506.77	1909.61		1595.09	2169.36	1770.42	2132.27	2584.49	2310.55	1862.13	1870.65	697.976	2833.54	2366.58	2494.35	1621.47	2545.09	2163.02	2133.68		1570.45	2499.09	2290.02	1312.4	2795.71	1109.34	2509.9	2366.2	2103.94	3387.62	2758.7	1644.38	1791.21	717.741		2670.92	1745.72
O94888	UBXN7_HUMAN	UBXN7	UBX domain-containing protein 7	5			1624.11		1441.8	1599.92							1699.66	1380.61	2574.27	2170.85		2609.76			1457.56	1826.12	1001.64	1852.87	1959.68	2406.93	1571.8		793.899	1872.91	1981.95				2420.4	1435.26		1471.07		1482.51		1321.57		941.85	1930.38
O94901;O94901-8;O94901-9;O94901-5;O94901-6	SUN1-5_HUMAN;SUN1-6_HUMAN;SUN1-8_HUMAN;SUN1-9_HUMAN;SUN1_HUMAN	SUN1	SUN domain-containing protein 1	3					2630.84	2636.12	2613.54						2686.74		3187.67						1186.31		6157.48						4916.47		3413.31		3449.45	2136.04	3377.12	1409.36		3632.32				1330.06		3360.46	4093.04
O94903	PLPHP_HUMAN	PLPBP	Pyridoxal phosphate homeostasis protein	6					2968.18	2661.64							3031.53		2977.56	1086.03					1476.8						1628.02		3529.9		2772.08	2762.47		2997.66	2467.89	2495.92	1750.73	2817.99	2775.24			1677.76		2075.06
O94905	ERLN2_HUMAN	ERLIN2	Erlin-2	8	1252.43		3324.97	3011.87	4288.81	3850.7	2315.79	4756.1	3282.49	2189.65			5542.75	4672.01	2777.17	3479.02	3492.23	4289.73	2684.8		2734.79	3850.31	6895.94	4029.3	5310.33	3091.68	4156.6	4929.27	4630.12	5798.91	3427.16	468.234	3844.67	4301.03	5170.27	5564.81	3367.61	5297.88	4393.98	2639.08	3126.03	1179.27	9117.03	6390.99	4820.32
O94906	PRP6_HUMAN	PRPF6	Pre-mRNA-processing factor 6	9	1796.92		2891.79	3806.02	1451.23	2938.89	5318.6	4722.03		4994.53			2477.87	3634.19	3422.84	2675.09	4366.54	3534.15	3116.83	2246.14	3751.36	3362.53	3397.06		3089.49	3923.91	2578.63		2919.51	2949.71	3460.83	1688.77	2140.67	3067.68	3298.23	2649.46	3099.31	2951.57	2530.76	4754.68	4656.63	2068.58		3146.22	3387.9
O94925;O94925-3	GLSK-3_HUMAN;GLSK_HUMAN	GLS	Glutaminase kidney isoform, mitochondrial	2			2275.73	1528.71	1491.36	2017.41			3088.82	2252.77			1080.17	1463.85	1254.23	2321.63			1774.43		1340.79	2035.75	2881.18				2072.3		1540.27		1238.2		2052.21	1042.33		601.309	1778.66	1090.79	1218.79			475.298		1463.16	2342.61
O94927	HAUS5_HUMAN	HAUS5	HAUS augmin-like complex subunit 5	3						1480.23							926.328								697.607																925.961	702.576				972.44		623.731
O94966;O94966-3;O94966-4;O94966-5;O94966-6;O94966-7	UBP19-3_HUMAN;UBP19-4_HUMAN;UBP19-5_HUMAN;UBP19-6_HUMAN;UBP19-7_HUMAN;UBP19_HUMAN	USP19	Ubiquitin carboxyl-terminal hydrolase 19	4			1033.5		865.526					1216.18					952.062																				1132.93	710.438						327.072		644.471
O94973;O94973-2	AP2A2-2_HUMAN;AP2A2_HUMAN	AP2A2	AP-2 complex subunit alpha-2	4				2239.89	1824.31	1724.81				3329.33			1684.97		2714.24	1404.93	1569.88	1730.13			1499.4	2212.63	2937.03		1557.22		1698.59		1819.26		1600.36	1106.47	2743.63		1511.31	1411.49	2160.04	3163.49	2107.57		1989.82	954.374	10021
O94979;O94979-2;O94979-3;O94979-8;O94979-9;O94979-10;O94979-4;O94979-6	SC31A-10_HUMAN;SC31A-2_HUMAN;SC31A-3_HUMAN;SC31A-4_HUMAN;SC31A-6_HUMAN;SC31A-8_HUMAN;SC31A-9_HUMAN;SC31A_HUMAN	SEC31A	Protein transport protein Sec31A	9		3494.21	2503.57	2747.63	5017.61	2648.26	3612.64	4417.35	4866.45	2661.29		3230.8	4941.33	2427.47	2602.46	4323.66	2851.45	3185.5	2958.47	4034.66	2262.97	4001.5	6556.49	5136.17	3087.4	3267.03	3195.07		2881.67	1617.27	3162.27	3441.43	6612.59	3479.99	4363.44	2930.45	4333.32	4273.91	2797.62	4023.52	1513.33	4440.98	33323.3	2926.7	4087.51
O94992	HEXI1_HUMAN	HEXIM1	Protein HEXIM1	2				2281.35		3286.58								2109.59	2095.74						3505.12										3293.93	3072.49						3073.11	2807.62	2968.58	2871.53	1760
O95067	CCNB2_HUMAN	CCNB2	G2/mitotic-specific cyclin-B2	4				2836.45										1923.13		2100.95	1595.45		1259.21	1045.67				2383.19	1021.13						1809.94						1919.12			1671.02	2294.2	1272.25		1492.72	1307.32
O95070	YIF1A_HUMAN	YIF1A	Protein YIF1A	2					1291.82	1443.42			1685.12	977.807			1792.39				1655.59				2432.11		1494.45		1821.31											893.555	1881.26	1422.59			1895.54		3416.98
O95071;O95071-2	UBR5-2_HUMAN;UBR5_HUMAN	UBR5	E3 ubiquitin-protein ligase UBR5	15			2020.34	2029.62	373.676	1857.4	1577.44	1036.49	2619.91	2226.14		2381.41	2304.32		1303.76	2842.12	1218.68	1900.08	1680.81	1954.04	1695.49	1667.35	1503.85	1382.13	1431.18	2443.33	1000.98		2131.19		1939.01	2308.08	1610.22	2174.98	3687.23	1821.34	1668.64	2111.72	1787.36		1934.85	2845.05		3004.36	2214.73
O95139	NDUB6_HUMAN	NDUFB6	NADH dehydrogenase [ubiquinone] 1 beta subcomplex subunit 6	1				2040.28																	794.686																		925.252
O95155;O95155-2;O95155-4;O95155-3	UBE4B-2_HUMAN;UBE4B-3_HUMAN;UBE4B-4_HUMAN;UBE4B_HUMAN	UBE4B	Ubiquitin conjugation factor E4 B	2			1608.84	1850.82		1663.55							1445.51			1266.21			2548.64		919.13										819.004								1719.82			866.958		1906.07
O95163	ELP1_HUMAN	ELP1	Elongator complex protein 1	12			3251.31	3433.18	3414.9	3613.1	4224.99	5212.6					2886.63		4669.35	4032.53		2928.75	4346.66	2670.79	2277.92	2929.8	4369.75		2210.51	3618.79	3426.63		2681.69	3576.8	2729.69	3013.8	3376.85	3147.18	5872.21	3093.15	2926	2547.12	3677.89	1667.95		2712.93		3058.75	3495.92
O95167	NDUA3_HUMAN	NDUFA3	NADH dehydrogenase [ubiquinone] 1 alpha subcomplex subunit 3	1			3082.8			1623.35				3698.9			788.964								2831.69					1262.41			1144.82								1763.65					452.636
O95168;O95168-2	NDUB4-2_HUMAN;NDUB4_HUMAN	NDUFB4	NADH dehydrogenase [ubiquinone] 1 beta subcomplex subunit 4	3	2154.34		5626.75	5400.09	5467.95	4010.88	6048.55	3052.69		5744.01		4477.56	5723.54	2766.46	4432.42	3858.85	5609.16	4240.94	4012.83		5469.65	3798.12	4322.04	3206.79	7866.82	5223.64	3086.68	3068.94	5151.58	5434.71	4354.63	1221.86	5075.97	2609.43	4643.54	4839.31	5082.4	7636.99	3624.14	6055.35	6810.34		2869.47	3528.89	7686.18
O95171	SCEL_HUMAN	SCEL	Sciellin	8																							24084.3
O95182	NDUA7_HUMAN	NDUFA7	NADH dehydrogenase [ubiquinone] 1 alpha subcomplex subunit 7	2			1055.36	1829.15		807.01								1064.41	1213.83			1379.72			1345.19	1049.4			1594.21	1760.23				1424.32	1253.11		1566.18		1383.65	1332.28		856.173	1412.2						1832.59
O95197;O95197-2;O95197-7;O95197-3;O95197-4	RTN3-2_HUMAN;RTN3-3_HUMAN;RTN3-4_HUMAN;RTN3-7_HUMAN;RTN3_HUMAN	RTN3	Reticulon-3	1			6133.72	3677.97	3156.85	6217.32		9961.17		6036.61			5455.34	4373	5372.64	1442.25	7446.74	9376.53	4209.1		5691.19	7168.34	5525.31		5487.32	5737.25	3895.85	4388.36	2316.54		5078.9		2615.71	1352.87	4860.41	3027.77	4687.89	2577.3	5047.19	4283.05	6426.66			4051.34	4047.93
O95202	LETM1_HUMAN	LETM1	Mitochondrial proton/calcium exchanger protein	10			2713.17	2225.26	3360.07	2236.58	2703.3	2992.41	2576.79	1778.26		3658.08	3287.17	2784.79	1626.73	3524.76	3625.64		2266.57		3141.79	2746.83	3381.35		3132.55	3366.03	2370.82		2647.96	3867.07	2770.36	1226.48	2329.94	1663.87	2664.56	1923.96	3547.21	2343.1	2234.07	2635.73	3910.78	465.709		2260.56	1955.75
O95210	STBD1_HUMAN	STBD1	Starch-binding domain-containing protein 1	2			3509.06	4164.56	1785.99	3012.33				5067.85				2872.03		3938.85	5214.51	4587.39	4562.56		3540.32	3206.51	2470.92		2715.67	2487.71	3191.58		2573.33	4121.4	3575.29		2537.34		3020.35	4555.35	2931.99	3461.06	3759.83		4084.6	970.089		3130.71	5282.97
O95218;O95218-2	ZRAB2-2_HUMAN;ZRAB2_HUMAN	ZRANB2	Zinc finger Ran-binding domain-containing protein 2	5			5482.43	5156.39	9265.11	4496.9	12356.4						6042.58	5148.74	8730.4			6332.4	6873.22		6630.11	9268.57	5324.59		5695.52	7167.13	3790.76		6310.25		6966.01	4141.54		5342.08	4754.95	5112.34	6960.65	6835.83	5194.36		7492.75	7175.85		5481.91	7563.76
O95232	LC7L3_HUMAN	LUC7L3	Luc7-like protein 3	5			5297.96	9845.89	6827.04	4776.2	8694.04	8128.28		4508.85		3725.77	5512.9	6521.26	6251.61	7429.96	5281.49	5699.96	6060.31	10733	5496.5	5719.05	7093.1	7241.82	7992	8322.62	8143.6		7216.31	4561.81	6071.58	12833.2	6044.31	8219.52	6259	7898.76	10891.6	8805.38	6111.51	6979.24	7850.19	17472.3		13407.2	9055.6
O95235;O95235-2	KI20A-2_HUMAN;KI20A_HUMAN	KIF20A	Kinesin-like protein KIF20A	5				2490.75		1625.3										1560.91						1797.92															2646.5				1686.35				2054.39
O95239	KIF4A_HUMAN	KIF4A	Chromosome-associated kinesin KIF4A	9				1162.54	912.173	2443.14							1416.14		1163.84	1567			1975.48		1227.3	1034.24	1154.79		1083.74	970.668					1198.63		1185.8	1368.5	1154.83		1221.83	919.883		1358.7	2227.46	1648.26	266.587	1073.69	1904.43
O95251;O95251-4;O95251-2	KAT7-2_HUMAN;KAT7-4_HUMAN;KAT7_HUMAN	KAT7	Histone acetyltransferase KAT7	2				953.977	596.246	1055.36	1158.47												669.071		745.514	724.725	650.426		766.24		543.766		793.04		988.866	425.932	1263.39		930.225	617.68		586.478		964.365	857.886	714.806			615.69
O95260;O95260-2	ATE1-2_HUMAN;ATE1_HUMAN	ATE1	Arginyl-tRNA--protein transferase 1	2					993.946														1370.13	1848.8	904.779											1590.92	1478.76		728.279							1025.22
O95292	VAPB_HUMAN	VAPB	Vesicle-associated membrane protein-associated protein B/C	4			3159.31	5015.08	2900.87	3536.41	7261.14	5655.81		4061.08			5252.6	3917.8	4370.65	3844.13	13070.8	4800.52	2762.39		2810.76	5227.81	3636.28		5144.53	3520.78	3928.01		4910.52		4606.56		3167.35	2530.95	5116.4	3113.26	3915.63	3743.96	3551.56		3648.81	967.03		2289.13	3969.72
O95295	SNAPN_HUMAN	SNAPIN	SNARE-associated protein Snapin	1				893.687									994.774										2266.72								833.799	1165.36		499.779	504.023			1313.81	794.997			1704.02		1727.02
O95297;O95297-2;O95297-4	MPZL1-2_HUMAN;MPZL1-4_HUMAN;MPZL1_HUMAN	MPZL1	Myelin protein zero-like protein 1	1			3637.95	3039.65		3343.01							2645.21	2553.09	5444.16	2857.26			3265.93		2420.78					3086.86							2095.91	1927.69	2272.66			4575.19	3897.72		2241.95	848.927			2405.8
O95298	NDUC2_HUMAN	NDUFC2	NADH dehydrogenase [ubiquinone] 1 subunit C2	2			3603.06		2054.2	1712.52									2203.25	1918.96		3286.58			2907.62	2262.05	2162.61		3828.8		1995.17				3722.74		3376.8		2740.44	2842.78		2828.19	2324.45	3786.87	3980.22				4277.99
O95299	NDUAA_HUMAN	NDUFA10	NADH dehydrogenase [ubiquinone] 1 alpha subcomplex subunit 10, mitochondrial	3			2327.46	3208.18	2366.24		5064.39	2646.99					2119.05		2205.09	1261.36	3976.75	2430.82	1430.93		2543.47	2466.8			2836.58	1834.45			2117.49		3037.74							2445.04	1713.45		4077.39				2504.81
O95302	FKBP9_HUMAN	FKBP9	Peptidyl-prolyl cis-trans isomerase FKBP9	5	4477.8	3466.24	6251.31	3151.01	1567.53	4577.27	1542.79	4852.18	5601.66			3226.02	5294.99	2575.83	3414.46	5939.15	4076.23	6448.51	3889.48	1305.97	4835.09	6393.73	1194.12	2826.23	4395.84	7847.89	5181.06	4165.59	4906.19	4698.81	5020.13	809.781	2356.16	3285.69	3591.02	3136.23	3184.2	6195.9	4785.38	1884.13	8163.72	1018.76	4876.26	2518.11	4512.38
O95336	6PGL_HUMAN	PGLS	6-phosphogluconolactonase	6	3736.26	7860.75	6479.94	3195.23	9016.78	13167.8		3636.27		12390.6		4670.08	10141.7	4461.81	3690.3	4186.45	3784.05	3278.38	3551.53	3598.04	5686.58	1799.64	23283.8	12122.2	4848.52	2670.57	14839.5	11325.2	15941.9	2642.98	7025.39	3646.34	5138.08	8041.94	13597.8	4952.92	3462.26	2522.65	4746.26	3879.87	948.489	2426.86	7045.64	9271.95	2226.78
O95340;O95340-2	PAPS2-2_HUMAN;PAPS2_HUMAN	PAPSS2	Bifunctional 3'-phosphoadenosine 5'-phosphosulfate synthase 2	8	2304.93		2393.06	943.527	3005.56	1544.99		1339.04		2024.23			4631.02	2022.11	2492.7	1218.43			1250.24	5797.27	3179.33		1447		1682.27	4099.92	3284.59		1428.37	1652.33	1256.62	6705.99		4140.36	1818.55	1063.73	2784.67	3260.13	2432.19	1487.51	3221.85	6045.47		2861.36
O95347	SMC2_HUMAN	SMC2	Structural maintenance of chromosomes protein 2	35	4516.11	5851.75	5165.88	5923.78	3936.05	5435.51	5731.76	3301.59	8258.45	5072.76			3907.39	3812.29	4386.66	6073.56	6587.25	4200.21	5803.77	6032.82	6103.58	5174	3992.84	6226.38	4359.6	5214.78	3715.96	4930.68	3842.64	4997.94	5583.12	6597.77	5872.47	5678.9	4627.26	5546.36	6671.85	3577.97	3467.22	4664.09	4624.32	9173.15	3549.93	4222.75	6602.37
O95352	ATG7_HUMAN	ATG7	Ubiquitin-like modifier-activating enzyme ATG7	2			1957.61		958.618	976.985							1317.91		1455.61				1634.11	630.881	1052.62		2441.03	945.023						2222.31		795.971			1037.1	1123.31	1041.66		1030.42		601.461			2380.38
O95361	TRI16_HUMAN	TRIM16	Tripartite motif-containing protein 16	3				1002.84	825.945	1302.29									1335.55				2117.89		734.068		1722.23						1915.01							1426.1		2250.79	2312.59
O95363	SYFM_HUMAN	FARS2	Phenylalanine--tRNA ligase, mitochondrial	2					1188.06		782.699		1922.67												826.425								835.674							821.939
O95372	LYPA2_HUMAN	LYPLA2	Acyl-protein thioesterase 2	1			22645.6	20170.2	20468								18525.8										16505.8						22799.5		21215.4			16033.9		16846.2		18928.2	22354.3						19823.5
O95373	IPO7_HUMAN	IPO7	Importin-7	14	5178.95	8761.19	8072.52	4861.83	9679.11	9585.7	2612.96	6694.6		8005.6		4535.53	7337.57	4999.1	8503.38	8572.75	2744.97	7505.64	8813.26	3576.59	7546.9	3574.7	7495.49	8813.95	5906.99	5961.07	8595.42	6780.72	7390.62	10731	6181.26	3744.46	8213.88	8988.29	10027.3	5356.11	8367.15	7645.73	8920.6	7606.62	3462.28	2780.9	6796.47	8650.94	6879.77
O95376	ARI2_HUMAN	ARIH2	E3 ubiquitin-protein ligase ARIH2	2			1717.4		1743.82	943.306							1121.82			646.717					1295.98		1535.83						1349.88	1078.98						1113.51	2194.51	1141.42
O95394;O95394-3;O95394-4	AGM1-3_HUMAN;AGM1-4_HUMAN;AGM1_HUMAN	PGM3	Phosphoacetylglucosamine mutase	4			3277.88		2116.51	1055.78				1769.08			3275.49			1616.13			2195.68		1628.31		2686.88		1226.36		1927.89		2101.98		1235.53			2984.05	1640.5	2342.72			1207.99	1283.8		357.207		2145.19
O95396	MOCS3_HUMAN	MOCS3	Adenylyltransferase and sulfurtransferase MOCS3	2																				606.484	397.799						618.012				630.024								362.292			363.451
O95400	CD2B2_HUMAN	CD2BP2	CD2 antigen cytoplasmic tail-binding protein 2	3				2326.28	1504.65	2454.78		5321.85					1979.31		2057.03	2157.16	3413.58				2499.46	1336.24			1980.8	2146.19	2156.91		2306.76		2483.93	2767.99	986.111		2986.29	2303.71		2751.39	2128.87	3717.53	2307.87	2544.48			2396.79
O95425;O95425-2;O95425-3;O95425-4	SVIL-2_HUMAN;SVIL-3_HUMAN;SVIL-4_HUMAN;SVIL_HUMAN	SVIL	Supervillin	1			23792.4	15478.6	13079.3	17306.1							16953.9						16546.5	18762.1			36938.4				18255.4		15310.7	20544.2		31470	19961.4	22686.3	10549.5		11426		18653.8			26239		15713.2
O95433	AHSA1_HUMAN	AHSA1	Activator of 90 kDa heat shock protein ATPase homolog 1	8	2747.39	9644.56	8821.76	9577.09	8875.77	12846.9		2887.6		5872.77		5071.76	6772.12	2942.67	4345.13	10686.2		5689.52	8907.74	3218.67	7590.95	2193.31	4619.83	5554.22	5427.25	4797.47	9124.04	10783.8	9620.8	6252.7	7080.51	4769.13	7286.93	7927.74	9075.18	6138.62	6075.4	4591.18	9484.58	4711.26	4103.94	5376.15	2422.52	9353.29	4457.5
O95453;O95453-2;O95453-3	PARN-2_HUMAN;PARN-3_HUMAN;PARN_HUMAN	PARN	Poly(A)-specific ribonuclease PARN	7			2836.8	2495.88	1648.45	2003.16	4817.51			3584.65			2540.2	1591.6	3577.51	2904.71	2159.7		2834.53		2689.13	2513.61	6962.69		1853.2		2623.98		2195.76	3541.34	2309.53	1348.02	2273.27		2438	2483.61	3191.35	3396.87	2302.04		1694.9	2440.35		3196.86	5311.35
O95456;O95456-2	PSMG1-2_HUMAN;PSMG1_HUMAN	PSMG1	Proteasome assembly chaperone 1	4	2705.06	5131.92	3008.13	3607.89	6519.8	5129.29	3278.44	2437.51		5788.15			4286.73	3555.92	3294.85	4638.26		3842.33	3281.04	3939.93	1391.71	2227.72	4184.25	5838.44	2482.12	3691.66	2434.37	5192.46	3452.62	4579.64	3335.16	4298.68	3581.19	4381.54	3405.88	2584.54	3629.13	3708.12	3955.15	3830.1	1576.06	5621.86		4731.8	2189.22
O95470	SGPL1_HUMAN	SGPL1	Sphingosine-1-phosphate lyase 1	2		953.404	1796.25		1239.72	1478.04		2302.37	1877.5	1469.99		2023.95	1096.33	1613.35		2735.48	1628.72	1612.97			1044.08	1672.5	2147.98			2209.92	1663.01			2713.4	1176.32		1176.4	1115.68		1218.79	1432.33	1736.57	1726.59	1550.2	1068.73	307.702	1333.57	1840.82
O95478	NSA2_HUMAN	NSA2	Ribosome biogenesis protein NSA2 homolog	2			1873.66				1741.13														1934.77	1856.11	1543.48																		2153.79
O95486	SC24A_HUMAN	SEC24A	Protein transport protein Sec24A	5	2048.08		1765.22	1985.64	1715.89	1451.76			1266.49	1206.22		1921.21	1769.28	1593.08	1752.11	1517.7	2010.5	1625.62	747.381		1276.06		2577.91	2491.28	1655.4	1019.3	1149.74	8450.91	1680.86	963.091	1106.05		1543		2064.29	2210.51	1919.34	1847.88	1396.9	1169.3	634.403	899.307		1759.53
O95487;O95487-2;O95487-3	SC24B-2_HUMAN;SC24B-3_HUMAN;SC24B_HUMAN	SEC24B	Protein transport protein Sec24B	3		3641.56	2033.1	1327.83	1941.19	2121.13							873.696		1726.89	1694.07					1136.87	1350.16	1863.01		1923.97		2124.45		1793.54	1153.19	1356.9	802.459			1229.91	2284.28		1524.8	1120.09					1207.78
O95551;O95551-2	TYDP2-2_HUMAN;TYDP2_HUMAN	TDP2	Tyrosyl-DNA phosphodiesterase 2	2					972.966		1920.48						1048.62	2160.38							773.601										1360.41	1575.94						1420.07	1223.11			822.051
O95571	ETHE1_HUMAN	ETHE1	Persulfide dioxygenase ETHE1, mitochondrial	2			1810.57	2642.11		1217.07		3488.39		955.392			2129.43	1065.69	999.709	1285.5		2597.73	1584.25	710.808	1201.55	2338.47	4883.04		1857.75	1787.81	1005.95		1896.2	2567.03	1422.19			1379.98	1655.02	1319.23	1004.41	2564.99	2198.4		1201.98	501.373		2263.41	1840.73
O95573	ACSL3_HUMAN	ACSL3	Long-chain-fatty-acid--CoA ligase 3	5	4317.17		3800.61	2163.26	2213.5	1994.34			4553.28	3829.4			3058.92	3942.49	2178.78	3122.59	2510.64	1892.94	3015.74		2915.45	4190.75	3177.59		3428.77	3545.1	3355.69		2066.41	2409.25	2717.08		4474.9	2554.94	2511.71	2018.45	2348.13	2785.21	2931.51	3096.68	3199.09	662.954		3223.16	2831.2
O95602	RPA1_HUMAN	POLR1A	DNA-directed RNA polymerase I subunit RPA1	3		2287.89	1402				1533.77	755.556					3136.2	1956.16		3426.3				1548.54	604.392				1372.87				2078.15	3151.85	2561.89	1772.1			1734.52	1830.52	1540.49		2558.56	2212.82		883.436
O95671;O95671-3	ASML-3_HUMAN;ASML_HUMAN	ASMTL	Probable bifunctional dTTP/UTP pyrophosphatase/methyltransferase protein	1			803.187	1271.42	1007.62								1389.29		1563.04			1988.12		919.993	491.114		1784.29		757.607											1302.19						721.22
O95716	RAB3D_HUMAN	RAB3D	Ras-related protein Rab-3D	1								1350.64							1716.57																										1370.23				2077.52
O95718;O95718-1;O95718-2;P11474;P11474-2	ERR1-2_HUMAN;ERR1_HUMAN;ERR2-1_HUMAN;ERR2-2_HUMAN;ERR2_HUMAN	ESRRA;ESRRB	Steroid hormone receptor ERR2	1				637.846			338.795	509.906							544.788		413.61				827.992	672.724	204.676								486.42			420.023	737.742			516.242						1877.17
O95721	SNP29_HUMAN	SNAP29	Synaptosomal-associated protein 29	3			2151.45	2427.01	1887.88	2701.62									2662.39			2823.22	2009.1		2257.68				1262.57	2721.05	2402.1				2849.45					3874.64			2236.26		1814.02	1113.01			2196.9
O95747	OXSR1_HUMAN	OXSR1	Serine/threonine-protein kinase OSR1	10			3946.66	2763.24	3347.56	3017.42	4248.16	3202.95		4109.75			4322.02		2812.01	3043.78	1065.15	2552.85	2601.57	3466.03	2450.22		6223.79	2950.13	3150.43	3839.29	2835.57	3003.19	3924.51	3013.49	2519.97	4854.99	2337.44	3516.2	4048.11	3611.6	2000.01	2479.36	3771.12	3352.16		2672.36	1641.31	3597.99	2560.44
O95757	HS74L_HUMAN	HSPA4L	Heat shock 70 kDa protein 4L	9			3939.36	3507.93	2213.05	3106.33	1233.11		1550.59	3557.17			3093.37		3414.03	4115.09	924.828	2400.66	3731.55	1535.62	2742.4	2167.16	6684.31		2618.89	1788.07	3813.33	4093.21	2609.07	4273.67	3238.62	1697.94		3376.15	3609.19	2322.02	2239.73	3176.45	4154.86	1968.65	1044	1677.05		3262.04	3804.62
O95758;O95758-1;O95758-4;O95758-5;O95758-6	PTBP3-1_HUMAN;PTBP3-4_HUMAN;PTBP3-5_HUMAN;PTBP3-6_HUMAN;PTBP3_HUMAN	PTBP3	Polypyrimidine tract-binding protein 3	2						3085.33							1292.51			2357.66			1520.38		1193.45		5013.05		2118.22				2235.04		2151.29			2752.65	3610.98	2581.71		2038.6			2626.47	1269.64		2046.27
O95777	LSM8_HUMAN	LSM8	U6 snRNA-associated Sm-like protein LSm8	3	4188.24					3039.25	4087.07	2163.18		2337.99		2557.66	2797.01	4629.37		4866.32				4299.13	1392.21		5208.24	6306.7	2852.35				4216.01	3854.39	3634.29	5075.93	2700.31	2381.68	5313.43	2220		3223.51				3928.59		4922.49
O95782;O95782-2	AP2A1-2_HUMAN;AP2A1_HUMAN	AP2A1	AP-2 complex subunit alpha-1	17	5387.69	2319.93	3625.83	4358.64	4410.89	4123.35	5173.55	3386.94	4302.5	4667.65		5157.29	4901.49	5103.5	4455.86	4543.13	5777.52	4476.66	3108.87	1796.61	3361.41	5449.14	4783.58	5165.25	5176.97	4525.21	5694.9	3782.66	4915.35	3772.76	4664.66	2408.98	3685.71	3775.04	3218.89	5019.34	4114.56	5000.11	3903.9	5220.09	4479.88	1589.12	23361.9	5046.42	3681.19
O95793;O95793-2;O95793-3	STAU1-2_HUMAN;STAU1-3_HUMAN;STAU1_HUMAN	STAU1	Double-stranded RNA-binding protein Staufen homolog 1	5															704.224					733.563	385.301	1380.6	938.751				1022.26												729.316		1748.19	450.384
O95801	TTC4_HUMAN	TTC4	Tetratricopeptide repeat protein 4	2					2335.67	1604.12										1832.46					1575.84	1358.06									1542.8	2565.72							3043.13			2788.38
O95816	BAG2_HUMAN	BAG2	BAG family molecular chaperone regulator 2	8	2504.1	6131.31	7814.52	11175	6304.87	13347	3832.18	8696.11	3279.97	3997.32		8353.82	9618.98	10433.8	5679.08	10058.9	3114.96	9313.62	10849.3	2473.5	13331.4	7161.68	6400.04	3440.99	7553.07	7126.21	11890.8	4694.16	7204.28	9433.13	7484.97	2147.59	10250	7532.86	6496.06	9601.17	8613.31	11795.8	8551.47	7173.7	8606.13	2984.98	3562.32	9840.92	11436.5
O95817	BAG3_HUMAN	BAG3	BAG family molecular chaperone regulator 3	2			1660.61	1343.02	587.732	1860.35							1661.63								1304.58		4399.97						1361.52	1317.68					1307.61	1597.46	2303.62	1333.27	1141.44	1898.99	1070.66	459.52		1424.23
O95819;O95819-2;O95819-3;O95819-6;O95819-4;O95819-5	M4K4-2_HUMAN;M4K4-3_HUMAN;M4K4-4_HUMAN;M4K4-5_HUMAN;M4K4-6_HUMAN;M4K4_HUMAN	MAP4K4	Mitogen-activated protein kinase kinase kinase kinase 4	2			576.264	947.992	656.911																								490.608		1009.04					602.098						945.412
O95831;O95831-3	AIFM1-3_HUMAN;AIFM1_HUMAN	AIFM1	Apoptosis-inducing factor 1, mitochondrial	11	3785.22	4890.84	3721.99	4806.05	6420.13	4349.59	6107.69	7613.61	4538.11	4947.37		6963.52	5957.09	6247.81	3938.59	5692.52	5817.11	6650	6042.48	2255.29	5482.67	5330.54	5040.42	6762.32	8955.27	10970.4	4942.11	4356.61	6990.92	7909.26	7090.2	1848.64	4522.23	3138.27	4254.96	6062.93	6010.35	6614.83	5442.8	6696.67	7481.25	876.879	6332.4	5322.56	5104.74
O95834;O95834-2;O95834-3	EMAL2-2_HUMAN;EMAL2-3_HUMAN;EMAL2_HUMAN	EML2	Echinoderm microtubule-associated protein-like 2	3			2922.34		1710.61	2622.49							2894.43	1408.02	2650.64	2182.91			1293.37		918.72		9893.44		1515.05	2069.15	2669.55		2506.65	2794.96	1790.33		3988.6	3948.95	3144.27	2284.38		1439.35	1697.15	2368.61		1225.91		1969.99
O95861;O95861-4	BPNT1-4_HUMAN;BPNT1_HUMAN	BPNT1	3'(2'),5'-bisphosphate nucleotidase 1	3			2067.8	1866.66	2527.66	2381.77		3258.14					2591.22		2303.15			2114.31	2233.91		1489.09		5055.89		2785.22	1911.79	3025.18		3408.93	2385.26	1216.47			2890.07	3451.87	2218.82	2666.27	2832.71	2963.84	2172.84	848.691	458.495	4003.47	2847.76	1262.31
O95865	DDAH2_HUMAN	DDAH2	N(G),N(G)-dimethylarginine dimethylaminohydrolase 2	4					1395.01																		7075.37																617.316				17726.9
O95870;O95870-2	ABHGA-2_HUMAN;ABHGA_HUMAN	ABHD16A	Phosphatidylserine lipase ABHD16A	1			1083.6	716.308												724.635					544.077	1680.38														1579.35			1555.45
O95881	TXD12_HUMAN	TXNDC12	Thioredoxin domain-containing protein 12	4	8424.65		6741.7	5011.38	5571.21	6839.99		6823.84		8945.67		5793.52	11702	5625.56	7184.56	4400.32	7647.72	8751.83	7051.46		3339.32	11124.3	7269.55		7302.9	6288.82	9530.66	9340.84	7909.34	5270.72	3588.43		5707.38	5094.41	6504.27	4073.29	4582.02	13865.1	9625.4	6666.79	4768.67	1483.68		6854.9	9868.84
O95983;O95983-2	MBD3-2_HUMAN;MBD3_HUMAN	MBD3	Methyl-CpG-binding domain protein 3	5			2232.39	1539.62	1180.95	1931.36	3361.17	2248.48		1751.12			1067.39		2118.09	1707.38	1886.12	2513	2460.18	2227.44	1688.06	2444.81			2025.79	1674.52	1396.78	2372.66	2405.71		1769.25	2156.67		2528.23	2247.99	1850.96	3268.94	2705.88	1190.06		2288.83	1995.95		2137.66	2206.89
O95985;O95985-2;O95985-3	TOP3B-2_HUMAN;TOP3B-3_HUMAN;TOP3B_HUMAN	TOP3B	DNA topoisomerase 3-beta-1	1				312.099										942.718									559.665																			386.308
O95989	NUDT3_HUMAN	NUDT3	Diphosphoinositol polyphosphate phosphohydrolase 1	1						521.381							858.594										1191.61				625.769		807.614		802.989	438.045			1358.31
O95994	AGR2_HUMAN	AGR2	Anterior gradient protein 2 homolog	5	25462.9	24124.6	6778.49	16013.6	24023.1	10796.3	10087.1	6759.22	7555.38	6170.62		7877.54	49321.5	12217	16985.3	10748.9	27125.4	28352.8	19199.2	9275.24	11379.1	32583.4	2530.33	20014.4	26961	6805.04	27099.2	8533.29	31859.8	19893.9	8576.82	6750.25	24203.7	10292.3	6041.9	6271.82	13327.1	26964.7	15678.5	6520.19	15823.9	9810.9	31218.8	6051.03	10556.1
O96000	NDUBA_HUMAN	NDUFB10	NADH dehydrogenase [ubiquinone] 1 beta subcomplex subunit 10	5			3637.1	5177.18	3072.92	4808.75		4846.59	3426.09	3323.13			3606.79	3098.24	4996.23	3134.15	6333.87	3463.42	5859.54		4644.52	5284.83	4165.38		5843.53	5978.89	3294.92		4237.2	3947.12	5421.76		4143.83		4193.77	4700.83	6236.75	4941.45	5815.33	4119.05	7957.15		6500.06	4059.69	6409.09
O96005	CLPT1_HUMAN	CLPTM1	Cleft lip and palate transmembrane protein 1	1						887.769							232.977		1334.33				1683.16		1066.66	1219.72				1329.65	590.855										1097.93	972.947			1900.45
O96008	TOM40_HUMAN	TOMM40	Mitochondrial import receptor subunit TOM40 homolog	4	3527.09		4162.94	6240.7	4988.86	5933.02	5062.31	6720.73	7814.41	5906.15		6700.54	5239.55	5083.3	4872.32	4609.76	7734.84	5216.87	5508.23	1664.78	4218.71	8097.67	4960.77	4949.79	6375.75	6486.26	4054.13	6593.64	5277.96	3965.41	6088.27	1754.4	5008.23	3005.34	5654.89	6887.7	5899.86	5943.34	5346.86	5901.18	6403.56	778.86	13377.9	4983.8	6647.21
O96011;O96011-2	PX11B-2_HUMAN;PX11B_HUMAN	PEX11B	Peroxisomal membrane protein 11B	1					447.128								905.952		749.995	1285.48	1437.82				426.505				1354.84	1261.64					597.293		1192.27	631.54				1214.87	1449.74		589.335		1496.39	751.745
O96013;O96013-4	PAK4-4_HUMAN;PAK4_HUMAN	PAK4	Serine/threonine-protein kinase PAK 4	3					1392.29	1233.14										2328.26					891.294								2275.55					1652.82		1628.45			1214.48			1914.81			1705.74
O96017;O96017-12;O96017-9;O96017-4;O96017-13	CHK2-12_HUMAN;CHK2-13_HUMAN;CHK2-4_HUMAN;CHK2-9_HUMAN;CHK2_HUMAN	CHEK2	Serine/threonine-protein kinase Chk2	1						454.741																									369.53			518.54	484.063
O96019	ACL6A_HUMAN	ACTL6A	Actin-like protein 6A	7			7021.01	7854.94	3708.43	6485.44	5267.33	7184.15	7234.74	6223.95		7747.64	8842.75	6057.15	7566.64	9582.22	4191.38	6948.33	5542.96	2391.17	4414.12	4828.1	6044.04		6925.93	5574.36	6264.51		6676.93	4781.13	7994.83	2117.33	5134.54	4578.67	7556.19	5374.91	7114.82	6434.34	5300.41	6365.91	7104.91	2069.35		6779.3	8698.2
P00167;P00167-2;P00167-3	CYB5-2_HUMAN;CYB5-3_HUMAN;CYB5_HUMAN	CYB5A	Cytochrome b5	2																							8450.91
P00338;P00338-3	LDHA-3_HUMAN;LDHA_HUMAN	LDHA	L-lactate dehydrogenase A chain	15	289330	198015	279833	223356	242429	260117	21003.6	39210.7	39323.6	206039	462637	59772.6	371772	103924	330781	395235	34538.5	290733	217296	58573.7	156816	47746.3	298771	200941	252374	326106	247180	176917	403745	263865	191745	76920.4	242257	476232	472548	254047	152931	177650	307895	237792	63671.5	60144	65802.3	213653	188631
P00352	AL1A1_HUMAN	ALDH1A1	Retinal dehydrogenase 1	9					659.6																		146760	1450.38						1233.29						2975.2							14052.3
P00367	DHE3_HUMAN	GLUD1	Glutamate dehydrogenase 1, mitochondrial	11	10691.3		8162.15	6554.74	3730.12	6724.36	7200.3	9176.26	9675.92	7777.26		7257.4	5625.9	6447.71	5328.91	5337.2	9792.13	8491.11	6230.31		6223.26	9363.96	7935.7	7284.34	6731.98	5204.99	7487.14	9651.06	7349.78	5554.43	5356.91		6770.97	3066.97	6560.29	7183.05	5930.98	5580.27	6237.7	4129.68	7858.79	1216.74	6810.02	6177.09	6013.61
P00374	DYR_HUMAN	DHFR	Dihydrofolate reductase	3			1581.74	2152.3	1453.32	3758.61				1587.27			1216.61					2944.24	1850.25		2206.35				1928.72	1573.49	2735.27		1348.17	1996.51	2964.61	2394.46		1468.33	2627.23	3048.51	3282.73	1707.83	1999.23	2374.2	2230.93	2573.09	4434.11	2571.54	2055.72
P00387;P00387-2;P00387-3	NB5R3-2_HUMAN;NB5R3-3_HUMAN;NB5R3_HUMAN	CYB5R3	NADH-cytochrome b5 reductase 3	10			9310.8	6666.97	5227.69	6813.19	5774.35	8036.78		12852.3		7004.8	7349.45	5701.58	6656.13	6631.73	12154.5	7528.14	6548.74	1949.7	6483.36	10294.4	11370.4		8236.83	9753.94	7329.02		8295.24	5536.65	7524		6278.48	5394.21	6090.35	7507.44	8730.7	7651.1	8524.92	4996.68	9966.42	1636	7130.03	5420.9	6044.99
P00390;P00390-2;P00390-3	GSHR-2_HUMAN;GSHR-3_HUMAN;GSHR_HUMAN	GSR	Glutathione reductase, mitochondrial	4		5527.2	1950.31	911.503	2060.1					838.172			2720.19		971.798	2736.34		2212.88	1283.3	1199	3177.41		1927.32		2005.77	1458.97	3378.65		1010.58	4651.35			2493.85	1802.08	1873.96	2165.4	1198.6	1920.28	1636.21	3362.86	1038.12	329.369	3240.74	3721.56	1757.6
P00395	COX1_HUMAN	MT-CO1	Cytochrome c oxidase subunit 1	1	3171.24	1846.79	888.758	2595.57	1725.65	1343.22	4986.62	4013.09					3013.83	2024.39		1952.37	4140.02	1687.45	1612.5	1044.78	1142.86	1399.14	1984.25	2895.42	4773.18	1845.64	1032.42		1410.48	4670.84	1452.28		2060.35		2608.98	1653.2	1686.98	3145.02	1927	1202.41	2522.69		3506.79	4305.2	1941.81
P00403	COX2_HUMAN	MT-CO2	Cytochrome c oxidase subunit 2	4	54423.8	43288.8	23317.1	47502	22730.8	26249.4	43000.6	39790.3	40870.7	30254.7		38084	38094.4	41101.4	27577.1	42423.2	56875.1	40984.8	17471	12436.1	28867	31092.2	24565.1	48357.2	70285.2	39255.4	29967.3	30082.4	42341.6	41115.2	19485.9	10906.4	27001.7	26006.8	34505.3	28585.3	28082.1	54730.6	31470.8	40448.9	30996.8	8384.14	22744.9	45739.1	36569.3
P00441	SODC_HUMAN	SOD1	Superoxide dismutase [Cu-Zn]	2					2652.83								1630.63	1007.22									3898.31				1749.2		1866.09		1970.04			2294.24	2873.54								28390.4	1759.66
P00491	PNPH_HUMAN	PNP	Purine nucleoside phosphorylase	10	15367.2	19549.6	14157.3	6405.36	14889	23679.7		2388.39		29049.5		8529.37	21001.9	5105.94	8572.85	13775.5	2102.28	10698.1	14824.2	4369.16	7869.62	2481.49	30244.1	19441.5	8958.21	6209.14	19463.3	20074.7	25730.8	18315.5	11632.6	4892.79	11704.9	18271.7	19111.6	9231.23	8536	6580.33	18092.4	13279.9	2020.73	1965.65	141228	19583.8	6670.47
P00492	HPRT_HUMAN	HPRT1	Hypoxanthine-guanine phosphoribosyltransferase	5	3979.1		2193.23	3475.5	2507.88	3436.87				5803.89			6848.73	1515.3	1410.39	2985.57		1750.75	1991.59	1637.86	961.772	2460.55	4106.7	3517.63	2122.73		5042.68		9375.67	4213.71	4692.11	1340.15		6328.38	13533.8	2408.02	2119.06	1783.66	1939.29	3782.94	871.551	1322.65	13455.1	6741.39
P00505	AATM_HUMAN	GOT2	Aspartate aminotransferase, mitochondrial	14	35234.6	28621.3	13561.7	25608.6	31098.9	16886.1	47071	22877.6	10222.1	27350.7		35018.4	40284.4	28358.1	17804.7	26732.6	33292.3	14821.3	9461.16	5959.09	15778.4	16639.9	32496.5	29176.9	28257.5	18162.4	24691.8	22607	35331.3	35024.1	15986.3	8880.71	21658.2	15498.9	31050.7	30356.9	9715.48	49426.6	13153.1	18984.1	20636	4068.29	7546.38	46464.8	16634.2
P00533	EGFR_HUMAN	EGFR	Epidermal growth factor receptor	2																										2721.03							2255.59						1584.36
P00558	PGK1_HUMAN	PGK1	Phosphoglycerate kinase 1	21	133487	118894	171179	175294	199382	140669	25531.7	39941.3	19518.3	99550		53675.6	218181	54925.1	91283.8	282425	14950.6	88033.5	86824.1	82427.4	102700	60857.8	228377	93089.3	116445	173536	173526	140260	348143	123030	80478.1	70682	157101	551930	556353	264043	84272.9	166489	163787	154984	32604.9	47822.8	195439	105920	100937
P00568	KAD1_HUMAN	AK1	Adenylate kinase isoenzyme 1	7	7372.84	6497.64	6796.41	7705.84	7399.08	8929.23		8207.48		8316.25		2024.27	6969.61	3676.35	8216.38	6397.21	1960.85	7873.19	7049.55	6292.95	10021.4	3006	18272.5	8670.91	8028.82	5874.47	9329.04	5308.42	11480.9	6448.23	7112.25	4106.48	7418.74	7200.88	5510.77	7697.69	5159.66	6465.84	7013.99	5164.56	2529.5	4002.06	6989.93	7493.43	5715.9
P00813	ADA_HUMAN	ADA	Adenosine deaminase	1													2877.85			717.869
P00966	ASSY_HUMAN	ASS1	Argininosuccinate synthase	13	42963.9	64868.2	58836.5	54385.5	65142.1	53745.1	23542.7	17370.9	22723	67749.8		11154.1	74219.6	31614.5	72737.6	64087.3	17149.4	45770.1	80892.8	33746	66159.8	9966.05	36806.2	73378.6	74163.2	68603	95832	36724.4	62558.9	110413	30328.5	25536	55083.2	44900.2	73514.7	53001.4	25008.8	79545.8	57966.4	64375.4	11809.5	30562.3	28771.1	72698.3	34715.6
P01008	ANT3_HUMAN	SERPINC1	Antithrombin-III	3																				3461.89												6246.23										3455.6
P01009;P01009-2	A1AT-2_HUMAN;A1AT_HUMAN	SERPINA1	Alpha-1-antitrypsin	3																																											8942.6
P01011	AACT_HUMAN	SERPINA3	Alpha-1-antichymotrypsin	3																							1755.3																				4281.6
P01023	A2MG_HUMAN	A2M	Alpha-2-macroglobulin	3																							716.392																			1022.46	14827.3
P01024	CO3_HUMAN	C3	Complement C3	4					1432.38											3310.84					576.44		866.663						3113.63										1795.86			272.842	2598.84	2164.47
P01033	TIMP1_HUMAN	TIMP1	Metalloproteinase inhibitor 1	2			1436.74		1180.06	1703.18						8420.66			1417.02						626.277	1724.46				1836.22			921.553					2352.47	2062.96	1555.45		2179.86	2236.86		1027.77	365.308	5970.23	674.988
P01034	CYTC_HUMAN	CST3	Cystatin-C	1			2144.47												1151.97	1865.22		912.898				986.56	7331.49						1199.51						828.934			1205.28					24679.3
P01037	CYTN_HUMAN	CST1	Cystatin-SN	2																							28797.6																			4252.13	214497
P01040	CYTA_HUMAN	CSTA	Cystatin-A	3			1559.12	838.298		1829.73								3109.72				1644.45			593.884		7526.71		1553.68	3440.1											1754.42		963.374		5133.55		148785		1475.24
P01111	RASN_HUMAN	NRAS	GTPase NRas	4		4839.02	3699.4	2462.02	1730.22	2793.39			3189.55	3512.08			1682.95		2913.98	3051.29		3429.14	3049.5		2508.15	2498.81	2231.11	3082.97	2051.13	3615.49	3140.37	3625.01	1787.31	2124.88	2975.39	1771.93	3128.57	2856.41	2038.31	1514.25	1202.45	3024.22	3441.62	2536.94	1866.14	742.526		1716.74
P01130;P01130-2;P01130-3;P01130-4;P01130-5;P01130-6	LDLR-2_HUMAN;LDLR-3_HUMAN;LDLR-4_HUMAN;LDLR-5_HUMAN;LDLR-6_HUMAN;LDLR_HUMAN	LDLR	Low-density lipoprotein receptor	2				610.67			946.505						810.355					737.402					1020.38			518.112							1587.41		561.031	427.736				846.297
P01834	IGKC_HUMAN	IGKC	Immunoglobulin kappa constant	2																							7822.78																			307.498	115215
P01857	IGHG1_HUMAN	IGHG1	Immunoglobulin heavy constant gamma 1	2																							28418.6			8978.03					1023.99										2786.74	842.178	140645
P01871;P01871-2	IGHM-2_HUMAN;IGHM_HUMAN	IGHM	Immunoglobulin heavy constant mu	1																																											1536.74
P01876	IGHA1_HUMAN	IGHA1	Immunoglobulin heavy constant alpha 1	1																							6206.34																		1120.82		95009.1
P01903	DRA_HUMAN	HLA-DRA	HLA class II histocompatibility antigen, DR alpha chain	2
P01911	2B1F_HUMAN	HLA-DRB1	HLA class II histocompatibility antigen, DRB1-15 beta chain	3
P02042;P68871	HBB_HUMAN;HBD_HUMAN	HBB;HBD	Hemoglobin subunit delta	1				2576.46	7670.24	2343.58							4218.63		1708.16				2822.29	5473.15	1036.54		4577.13		3233		2481.65		2606.15	4607.15	1365.67	10542.1	3415.89	4524.11	4757.88			6909.53	1995.48	2646.21		3705.31	4862.69	7234.01	2427.59
P02533	K1C14_HUMAN	KRT14	Keratin, type I cytoskeletal 14	7	15798.3		7362.47			3869.1		2174.17	13314.6	8058.52		10059.2	2580.02	10453.6	4889.52	6525.28	6015.55	11376.6	3332.15		2578.35	10492	2960000		2169.06	4354.21	2388.82	11068.9	4336.35	3347.51	3912.61		8348.63		1916.07	2620.4	10719.8		5782.79	4932.3	4781.69	1067.23	1310000	2495.54	15824.8
P02538	K2C6A_HUMAN	KRT6A	Keratin, type II cytoskeletal 6A	8	5713.96	3083.87	6191.43	3168.89	1920.93	3547.98	1575.12	2349.98	3389.19	7174.25		4139.32	1642.28	6625.46	2836.75	2054.22	3365.45	6178.19	4285.92	2405.78	3209.35	19348.8	4990000	3753.55	3386.14	11533.6	3107.51	6575.06	1722.95	2922.72	2132.84		3648.46	1818.52	3458.12	2194.87	30891.7	4299.9	2567.79	5079.47	4726.82	1242.05	385578		8079.62
P02545	LMNA_HUMAN	LMNA	Prelamin-A/C	36	60716.4	36826.2	61686.4	72854.9	55109.1	59438.4	48634.7	30565.7	51084	39401.7		42250.9	63074.7	81023.3	80281.2	68944.5	25874	65265.9	64157.8	19925.6	44098.5	83578.7	165815	43998.8	76963.3	66779.1	56735	36434.1	63164.8	65764.6	71427.6	27335.8	74373.2	57020	70295.2	66370.1	60966.9	83483	57221.3	64814.3	81567.3	19115.7	35690	71639	59516.3
P02649	APOE_HUMAN	APOE	Apolipoprotein E	1																																				1607.85					1595.25	3331.52
P02656	APOC3_HUMAN	APOC3	Apolipoprotein C-III	1																																										277.118
P02750	A2GL_HUMAN	LRG1	Leucine-rich alpha-2-glycoprotein	1
P02751;P02751-10;P02751-11;P02751-12;P02751-13;P02751-14;P02751-15;P02751-17;P02751-3;P02751-5;P02751-7;P02751-8;P02751-9;P02751-4;P02751-6	FINC-10_HUMAN;FINC-11_HUMAN;FINC-12_HUMAN;FINC-13_HUMAN;FINC-14_HUMAN;FINC-15_HUMAN;FINC-17_HUMAN;FINC-3_HUMAN;FINC-4_HUMAN;FINC-5_HUMAN;FINC-6_HUMAN;FINC-7_HUMAN;FINC-8_HUMAN;FINC-9_HUMAN;FINC_HUMAN	FN1	Fibronectin	4			4582.52	4349.22	6942.88	3333.84	10324.9	9521.54					3361.95	4328.73	3333.06	3543.35		2634.06	5480.3	14811.5	4083.17		7490.46	7812.35	5977.32		8337.28		6247.07	7122.93	2387.23	12856.1	5390.88	6478.46	6590.14	7847.38	6063.08	5753.94	4897.37	5090.25		11028.4	2793.48	6248.86	4090.05
P02768	ALBU_HUMAN	ALB	Serum albumin	6	9165.18	14599.3	9585.27	10936.4	6999.47	9957.23	10592.1	14040.7	11109.8	19628			6542.36	5913.64	11395.1	6325.6	9107.19	8310.7	7434.84	8769.34	5979.25	8440.73	12004.9	13278.2	6491.78	13602.6	6621.6	18201.9	4636.06	9798.51	8041.55	25357.5	11685.3	9962.59	6477.86	9055.18	6299.7	6916.18	5399.25	8929.71	13173.3	8828.18	486652	12772.1	7263.05
P02786	TFR1_HUMAN	TFRC	Transferrin receptor protein 1	23	12271.6	12095.5	52636.9	24107.5	37638.1	31803.9	56352.6	28485.5	77617.8	56089.9		58893.1	42192.2	24727	50848.3	14509.8	68464.5	23486	17380.7	6795.82	24420.6	15173.4	34568.9	110906	21590.5	42988.3	48623.6	23348.7	35041.1	29707.1	37535.1	9719.2	11237.1	53541.3	19086.5	23986.8	24620	18076.2	34740.7	17498.5	23576.8	10883.9	9670.57	22782.9	22525.4
P02787	TRFE_HUMAN	TF	Serotransferrin	2																							1884.5																				8017.41
P03905	NU4M_HUMAN	MT-ND4	NADH-ubiquinone oxidoreductase chain 4	2	2557.59		3174.63	4375.83	5097.97	3734.22	4420.26	4185.29	3445.56	3346.85		4214.51	4836.17	2832.17	1990.75	2684.24	3879.81	5392.47	2084.39	1794.51	3031.66	4432.37	3203.15	3855.24	6799.82	2864.59	2691.54	3103.44	5475.23	4964.59	4608.24	1023.99	4112.02	2305.17	3085.36	2461.75	3979.35	4863.72	2365.82	4431.46	3820.75	317.997	4873.23	3774.95	4681.79
P03915	NU5M_HUMAN	MT-ND5	NADH-ubiquinone oxidoreductase chain 5	3			1740.18	3128.46	2143	2808.1							3039.2	2777.54	1216.4	1680.29	6026.03	1874.05	1615.46		2953.2	2324.18	1660.74		3107.62		2439.75		2486.88	2659.81	2878.79		2525.78	1724.18	2967.79	1982.25	2262.1	3148.82	2997.27	3289.42	3870.16		3449.63	2668.8	2452.37
P03923	NU6M_HUMAN	MT-ND6	NADH-ubiquinone oxidoreductase chain 6	1			1656.3	1385.09	893.362		1992.1						1710.59	2867.46				1526.47			683.953	1134.35			2723.12	1747.13			2279.96	1529.01	2643.83		1816.11		1579.13			1364.88	959.855		1443.2				2817.56
P04040	CATA_HUMAN	CAT	Catalase	16	9399.74	5858.12	4655.6	8689.78	6918.68	6261.44	8625.69	8261.05	3955.95	5371.59		2696.66	9370.94	10148.2	7966.8	5434.58	6785.19	7758.57	5749.26	3007.55	7010.27	8050.38	15299.4	9136.89	12658.7	11458.7	5708.75	10648.8	5391.78	12521.3	10876.5		7017.27	3471.02	7392.73	5952.62	6760.11	6649.89	4483.35	8934.67	8566.77	807.19	208228	10554.4	8254.29
P04062;P04062-2;P04062-4	GLCM-2_HUMAN;GLCM-4_HUMAN;GLCM_HUMAN	GBA	Lysosomal acid glucosylceramidase	6	3787.51		1675.91	1693.68	1677.23	1763.65		2531.84					2655.45	2828.34	1788.71				1980.39		1693.51	1831.16	1964.92		2344.78		1780.84		1863.24	2058.82	1466.68		1853.48	2533.59	2114.35	1612.11	1924.91	2490.79	1759.64		3060.93	1220.39	38078.7	1360.65	3184.47
P04066	FUCO_HUMAN	FUCA1	Tissue alpha-L-fucosidase	3					1452.16	1696.16							1304.34		1475.98					941.116		1055.62					2367.41											2664.22	2266.14				19105
P04075;P04075-2	ALDOA-2_HUMAN;ALDOA_HUMAN	ALDOA	Fructose-bisphosphate aldolase A	17	90581.1	64797.2	128005	113666	90400	122475	13305	20110.6	33708.4	106351		19107.1	179477	29691.7	129731	138537	24120.2	94826.4	79067.7	24905.8	97262.2	31271.7	103868	62642.6	76108.1	105435	113102	110078	171111	75332.2	68871.3	26927.2	93081.4	97693	178922	174711	71056.8	138847	163215	78505.1	30029.3	36737.8	49108.5	84100.9	83405.1
P04080	CYTB_HUMAN	CSTB	Cystatin-B	2	10706.4	10275.5	18551.2	6191.65	5423.57	23097.7		2794.54		9632.48			10145.2	2044	6748.9	6743.09		5290.32	5573.04		11972	2822.44	29371.4	11552.3	5269.43	2709.7	14971.7	12951.1	23315.7	8075.3	17422.3	2243.3	9023.83	7084.94	11017.8	9356.05	7679.47	6886.58	9682.9	3039.56	2053.85	2514.34	22995.7	7540.26	4007.32
P04083	ANXA1_HUMAN	ANXA1	Annexin A1	17	47597.9	45296	44910.7	29694.6	44477.1	44219.5	7838.6	18408.6	9417.86	32121.2	133536	21350.4	51435.4	16656	38542.2	52437.3	5988.3	53674	25326.1	21429.5	33856.2	9797.89	205133	55042.1	39823.6	40645.1	53329.6	25231.8	70774.9	48778.1	32472.2	19430.2	50360.8	59368.3	39497.8	49351	31005.4	38045.3	52679.7	28965.8	18313	18917.7	63343.3	55867.3	47597.6
P04114	APOB_HUMAN	APOB	Apolipoprotein B-100	3				866.871																4065.23												5813.75				1700.76			1765.72		1117.19	3036.16
P04150;P04150-10;P04150-2;P04150-3;P04150-6;P04150-8;P04150-9;P04150-5;P04150-7	GCR-10_HUMAN;GCR-2_HUMAN;GCR-3_HUMAN;GCR-5_HUMAN;GCR-6_HUMAN;GCR-7_HUMAN;GCR-8_HUMAN;GCR-9_HUMAN;GCR_HUMAN	NR3C1	Glucocorticoid receptor	3					1805.38								704.158								1544.98						1974.89				1026.9			990.975	1567.81	2409.3			2132.06			1771.77		1587.87
P04179;P04179-4	SODM-4_HUMAN;SODM_HUMAN	SOD2	Superoxide dismutase [Mn], mitochondrial	5	2370.16			1420.32	3362.77	908.82	8405.82	1941.98				7013.36	4190.24	4245.06	1546.32	1511.81		1386.79	1117.1	4386.88	878.399	1753.21	4295.81	21020.2	1942.84	2010.82	1812.32		2503.83	3987.4		1528.81	1860.08	5666.53	1763.38	1504.32		4210.48		2703.76	592.829	1071.85		2852.21
P04181	OAT_HUMAN	OAT	Ornithine aminotransferase, mitochondrial	3				3977.55	1269.74	2803.69							2256.13		2345.16	4382.15			1916.87		1741.7	3349.37	3478.94					3528.62	1068.26		3804.51			1903.27	3553.01	3908.97	1793.63	3554.88	2538.55		4005.8			4104.3
P04183	KITH_HUMAN	TK1	Thymidine kinase, cytosolic	3	7580.25	13748.3	1351.7	6044.97	6992.13	4080.83	3213.39	4757.4	4933.38	3415.69			4287.57	2221.99	2832.18	9251.61	4007.7	2890.91	6163.63	3197.46	925.634	3352.45	4104.45	8382.82	7075.87		4421.62	6358.17	2027.1	3528.65	4480.39	3406.57	5158.91	2990.91	1039.73	12008.6	6701.6	4304.33	1204.57	3797.81	3131.26	4506.76		7096.92	5509.75
P04259	K2C6B_HUMAN	KRT6B	Keratin, type II cytoskeletal 6B	2			3265.83	3580.85	956.957	1854.97				2818.18		7972.55		3833.41	2347.48			2064.48	2974.8			3839.83	5730000				2433.34		2874.37	2077.16	2721.49		1988.95	1757.56	1686.53	1874.16	7758.32	2314.37		3279.23			31047.7		2468.56
P04264	K2C1_HUMAN	KRT1	Keratin, type II cytoskeletal 1	51	1030000	209199	1010000	190990	121781	484769	103501	336651	875328	628253	3440000	574199	232775	1060000	564148	705480	757931	1330000	245632	29195.6	232458	289846	2510000	113476	154014	763342	470328	750809	429339	242481	420427	51693.4	713697	307993	203262	182756	929193	97895	396374	246554	578424	63774.3	9440000	372158	1850000
P04406	G3P_HUMAN	GAPDH	Glyceraldehyde-3-phosphate dehydrogenase	14	386263	401364	267352	193566	415806	223513	71758	92801.8	106172	234126	614405	155993	500133	218917	239872	430731	82975.7	267669	267622	148700	278318	68938.7	762011	409051	347297	338400	468325	207512	412707	465317	232115	188536	323611	743455	486627	293919	237623	344366	381111	351199	131618	179906	1170000	343932	217646
P04439;P13746;P13746-2;P16188	1A03_HUMAN;1A11-2_HUMAN;1A11_HUMAN;1A30_HUMAN	HLA-A	Isoform of P01891, HLA class I histocompatibility antigen, A-3 alpha chain	1			5380.04	8935.96	4973.51	6827.84							7992.86	8645.63	5611.27	9339.85		6328.04	7430.04		3423.74	12852.7	7177.87		8193.59	7064	5612.34		6007.89	7534.89	5092.57		7863.43	5273.62	5166.44	11028.4	6297.74	15225.3	9293.83	4405.89	3747.75	1752.24		5302.44	11533.3
P04632	CPNS1_HUMAN	CAPNS1	Calpain small subunit 1	4			1705.98		3105.01	4305.31				8361.79			6202.88							1317.11			13947			1834.55	3246.15		5714.99		3197.9			1866.72	4415.02	3239.87			4593.42	1236.51		2007.18	25908.9	2689.21	3084.38
P04792	HSPB1_HUMAN	HSPB1	Heat shock protein beta-1	11	20715.8	22949.2	33200.4	34398.6	13891.7	29188.1	15452.8	10531.3	7331.33	11978.1		6448.58	13377.4	12994.5	13983.2	30057.7	15344.6	29971.1	31329.8	15612.4	28968.5	22327.1	802029	3361.47	18744	16916.4	15164.7	40187.3	37105	10168.8	28873.9	9622.5	29293.6	20639.8	22156.8	25716.6	20381.5	12864.2	29787.8	17111.8	12272.1	11986.5	65835.6	17426.6	16621.8
P04798	CP1A1_HUMAN	CYP1A1	Cytochrome P450 1A1	2	34401.8			18831.4			3204.85														1488.83							5406.68										8066.36	1292.4
P04818	TYSY_HUMAN	TYMS	Thymidylate synthase	4		8053.34	5581.07	4623.78	2901.1	8155.41		3319.88		6137.03			4261.14		5150.11	4721	1783.12	5018.17	7574.23	6285.1	8388.2	1135.91	4712.33	2741.55	3937.18	3305.27	3064.55	7110.12	4531.58	4419.06	5351.51	4160.1	3287.12	3681.15	3120.08	5534.35	4870.52	2616.86	6241.3	1979.61	2950.94	4467.07		5265.96	4989.08
P04843	RPN1_HUMAN	RPN1	Dolichyl-diphosphooligosaccharide--protein glycosyltransferase subunit 1	17	12150.3	9782.88	12276.5	13046.8	9133.88	12390.7	11003.3	19950.7	12664.9	14731.8		14312.2	16791.3	9608.01	17758.8	9648.66	16991.7	12118.1	15152.6	3675.38	9819.44	23841	11242.9	10049.9	13283	14705.8	9211.44	15652	12996	9700.81	16962.6	3107.1	11150.9	10670.8	15067.8	12495.8	16236	22421.7	15884.3	8743.66	16035.8	1979.64	25086.8	10126.5	13840.1
P04844;P04844-2	RPN2-2_HUMAN;RPN2_HUMAN	RPN2	Dolichyl-diphosphooligosaccharide--protein glycosyltransferase subunit 2	14	11979.2		13088	11070.8	9354.18	8845.83	4843.34	7017.98	4967.3	3667.41		12146.1	13353	11701.9	14193.1	11452.2	7365.18	11858.1	9383.8	922.261	10298.9	14365.2	10741.7	5757.6	16850.7	14957.9	12717.8	4515.11	8591.81	12420.1	7296.71	578.467	11480.6	10615.4	12163.7	13092.8	11295	14638	11109.7	7082.19	12004.2	2013.17	9019.42	12898.8	11492.7
P04899	GNAI2_HUMAN	GNAI2	Guanine nucleotide-binding protein G(i) subunit alpha-2	4	4063.14		6202.09	5258.63	1577.55	5119.01			4705.11				3342	1041.52	5885.84	4744.85	2320.85	4238.02	3817.83		6568.52	5052.95	2139.28	2301.65	2774.31	4709.48	2580.81	1505.36	3253.4	2277.01	3702.8	565.998	2861.72	3458.93	1820.1	6897.9	6117.6	6534.91	5127.18	2117.35	4137.52	986.941	7988.94	1837.93	6208.18
P04920;P04920-2;P04920-3	B3A2-2_HUMAN;B3A2-3_HUMAN;B3A2_HUMAN	SLC4A2	Anion exchange protein 2	1			1107.66	1040.24	1232.38			1219.6					783.705			650.947	1808.28		798.989				315.045				1501.17		1018.91								1329.18	745.972		977.453	502.935
P05023;P05023-4	AT1A1-4_HUMAN;AT1A1_HUMAN	ATP1A1	Sodium/potassium-transporting ATPase subunit alpha-1	24	8928.94	12163.2	10078.6	7611.67	6230.56	8702.95	8241.42	6506.4	12794.6	9391		12019	9435.9	10780.1	9629.77	10384.4	10591.6	13203.1	9578.71	3087.43	8809.21	12595.8	5894.03	7669.43	6980.18	11740.3	8748.25	6653.15	10717.9	8630.49	9932.47	3277.21	6931.19	9065.09	7419.72	9287.11	13899.4	12365.8	11158.9	7891.35	10562	2124	5146.92	7420.15	12273.5
P05026;P05026-2	AT1B1-2_HUMAN;AT1B1_HUMAN	ATP1B1	Sodium/potassium-transporting ATPase subunit beta-1	3	5318.31		6155.27	4958.95	2961.4	3227.35						9000.12	3606.06	4300.04	5260.98	5313.14		7209.52	2614.54		3722.92	6352.66	5258.64	4926.41	3355.58	4093.5	5897.01	4674.25	4361.1	7591.69	2542.12		4992.44	7170.63	4334.07	1819.46	3867.97	7366.17	3906.91	3723.97	2007.55	1283.32	2744.8	6582.43	6783.7
P05067;P05067-10;P05067-11;P05067-3;P05067-4;P05067-5;P05067-6;P05067-7;P05067-8;P05067-9	A4-10_HUMAN;A4-11_HUMAN;A4-3_HUMAN;A4-4_HUMAN;A4-5_HUMAN;A4-6_HUMAN;A4-7_HUMAN;A4-8_HUMAN;A4-9_HUMAN;A4_HUMAN	APP	Amyloid-beta precursor protein	1			1125.48			1540.56										1968.11				1308.82		832.071												1448.44	1249.62	872.446		2351.51	1242.52			591.525
P05089;P05089-2	ARGI1-2_HUMAN;ARGI1_HUMAN	ARG1	Arginase-1	2																	1070.39						15738.4														2148.24						437672		2179.55
P05091	ALDH2_HUMAN	ALDH2	Aldehyde dehydrogenase, mitochondrial	14																						1105.25	198461																				38817.6
P05109	S10A8_HUMAN	S100A8	Protein S100-A8	1																							5743.02																				30444
P05114	HMGN1_HUMAN	HMGN1	Non-histone chromosomal protein HMG-14	2			21171.8	14450.2	17546.5	16131.5							18954.1	20423.6	23906.6	22892.8		18826.4	13215.7		18026.8	20963.9	13132.8		18134.3	20772.8	17253.9		19343.1	20076	19192.8		22740.7	18096.3	20677	20240.2	17373.3	21132.4	15342.6	21055.8	17010.5	21642.9		20662.6	20541.4
P05141	ADT2_HUMAN	SLC25A5	ADP/ATP translocase 2	12	116165	134518	137988	126870	98279.5	128349	108104	201894	212647	111685		113393	100542	135315	126794	88512	196484	160390	144899	36554.5	154329	168364	91463.2	80369.3	151941	214247	93032.1	132432	106553	125241	149123	22357.7	96725.4	60392.4	101418	143352	135125	119868	126829	118975	166420	16222.8	43730.7	103947	153109
P05164;P05164-2;P05164-3	PERM-2_HUMAN;PERM-3_HUMAN;PERM_HUMAN	MPO	Myeloperoxidase	3																							1304.53																				17060.6
P05166;P05166-2	PCCB-2_HUMAN;PCCB_HUMAN	PCCB	Propionyl-CoA carboxylase beta chain, mitochondrial	2						921.77	1728.15																1539.93		1347.35				1054.49	2368.09						1426.08					642.112
P05198	IF2A_HUMAN	EIF2S1	Eukaryotic translation initiation factor 2 subunit 1	13	23495.7	18821	23263.4	24041	28083.4	26699.8	25572	37959	16876.3	24336.7		17588.9	28057.8	26798.2	27143.5	23492.7	17993	23995.4	26220.6	35552.2	17553.2	16417.2	24890.2	28486.6	26043.9	19938.2	38342.3	19325.7	29376.7	32806	28565.8	37178.7	25334.5	29030.4	30412.8	27247.1	23197.9	22533.4	25881.7	28555.1	15406	42659.6	11732.3	30060.8	20816
P05204	HMGN2_HUMAN	HMGN2	Non-histone chromosomal protein HMG-17	1			9544.43	8532.9	10550.5	11676.8								12828	10182.9	7096.22					12634.7	9290.94	8732.84		14746.8	7195.97	7950.23		5411.48	10410.3	12744.6		11623.5	10355.1	5607.42	6546.68		21374.1	7010.92	11969.8		15022.5			10388.5
P05362	ICAM1_HUMAN	ICAM1	Intercellular adhesion molecule 1	3			2584.59		885.147					1125.14			1210.21	1747.79	1283.43						914.984		1086.18	2742.4			1120.09	1908.92	831.263	2598.8			620.632	1039.14		1248.48	1405.73	1059.19	922.955
P05387	RLA2_HUMAN	RPLP2	60S acidic ribosomal protein P2	8	108342	84149.2	89930.2	107557	71218.9	94008.2	89518.8	153634	72755.8	52044.7		43480.8	86923.1	89244.1	108078	86855.7	80927.3	104431	91046.6	26973	65610.9	79474.5	63259.6	92393.6	95879.3	87854.5	105087	68179.8	90301.9	112672	128185	30115.6	95867	75760.2	89559	92652.8	86397.8	69591.2	93077.1	97965.5	71108.7	14843	20979.5	102281	89860
P05388	RLA0_HUMAN	RPLP0	60S acidic ribosomal protein P0	9	60535.2	65735.9	78698.1	72983.8	75388.6	74597.4	68129.3	98867.5	59470.2	49308.9	111762	36803.2	64830.3	64085	83628.6	66626.2	68607.4	79874.7	85350.6	62557.9	63543.8	63983.8	85435.6	64623.3	78878.4	70100.9	80921.4	61818.3	68780.9	71753.2	82540.1	73904.5	73536.2	74506.2	59739.8	69491.6	71048.9	63822	70570.3	76856.9	46113.2	48588.8	33245.6	69898.8	76076.4
P05413	FABPH_HUMAN	FABP3	Fatty acid-binding protein, heart	2
P05423	RPC4_HUMAN	POLR3D	DNA-directed RNA polymerase III subunit RPC4	3				2945.62	1710.56	2106.78								1014.59							548.827								1735.27						1687.37			1664.08	1503.66			1477.41		1316.41
P05455	LA_HUMAN	SSB	Lupus La protein	15	23801.2	19847.5	22262.8	15099.7	22691.4	18826.5	6556.52	11606	7744.59	14589.9		22789.3	17011.4	12683.9	17483.2	25506.7	3349.99	20683	25190.6	19369.3	23356.9	6634.02	18145.5	21980.8	18614.8	22420	22342	14774.8	20007.1	27907.9	20045.6	26526.8	24232.5	20303.5	18625	19237.4	22169.8	19857.8	20047.7	21782.6	6294.43	14041.5	10468.6	21906.5	22973.3
P05549;P05549-5;P05549-6	AP2A-5_HUMAN;AP2A-6_HUMAN;AP2A_HUMAN	TFAP2A	Transcription factor AP-2-alpha	3			1538.77	1492.76	857.295					2175.24			1379.37	2487.38	1707.97	1719.21		1171.5	1306.13	781.183	995.755	2459.13	2196.02		2002.69		1144.33		706.028					1214.87	1809.99	1223.64	1927.39	1220.16	851.724	1073.76	1694.92	916.389		1611.33
P05556	ITB1_HUMAN	ITGB1	Integrin beta-1	9	5932.15	9176.18	5092.11	5454.42	8552.47	5419.59	7826.32	2724.26	2534.87	1685.38		14001	11606	8030.29	6771.6	7544.29	3624.47	7818.23	6160.39	2977.06	2313.39	4072.65	2198.98	11999.2	5479.97	7196.02	11854	2071.59	8269.9	10161.3	4557.19	1821.56	9587.83	6209.49	8906.97	15526.4	7613.67	4158	6524.68	4860.55	10299.7	1317.27	2449	4897.01	5244.18
P05783	K1C18_HUMAN	KRT18	Keratin, type I cytoskeletal 18	26	193288	92929.4	207129	232598	170081	134680	146381	334266	118936	241398		311575	343557	284145	332831	235010	505666	477056	164117	97427	188931	323180	95469.4	153559	217865	265421	166973	220073	303907	179421	172798	103591	108660	109212	110379	130475	202217	236295	350180	193074	152950	62803.7	116350	130884	178364
P05787;P05787-2	K2C8-2_HUMAN;K2C8_HUMAN	KRT8	Keratin, type II cytoskeletal 8	27	267095	127422	267587	331807	150771	203711	133928	459475	230242	349085		410891	483759	643569	536416	363943	726969	637331	274313	109394	230672	485863	256188	183761	302037	454564	218194	315478	425492	179964	254393	109126	180837	143234	142378	281442	236555	314540	587535	180848	166738	97799.6	281104	227882	223469
P06132	DCUP_HUMAN	UROD	Uroporphyrinogen decarboxylase	2			3370.61	1921.74	2236.08	3417.34				4851.24			3295.07			1661.29			1676.97	1246.82	1614.22	1082.15	1826.02	2581.38	1908.12		2838.07		3407.77	2684.49	1597.88		1417.15	3065.7	1715.28	1667.14	2903.3	2871.19	2238.3	2377.95	1758.5	562.01		2530.57	2493.62
P06280	AGAL_HUMAN	GLA	Alpha-galactosidase A	2			2684.1		1077.47	1811.8							4504.52	1622.35	1136.47		2025.07					1493.75	2249.57						2228.99		1573.63				1663.15	2840.37	2057.44	2205.67	1442.1	2252	3366.2		8481.58	1891.49	784.521
P06396;P06396-2;P06396-3;P06396-4	GELS-2_HUMAN;GELS-3_HUMAN;GELS-4_HUMAN;GELS_HUMAN	GSN	Gelsolin	9			4865.03	4543.57	1676.62	3168.34		1444.19					5492.18		4289.77	3759.35		3655.4	3538.07	2081.89	1856.08	3035.12	103287		3105.25	4251.22	2924.83		3431.33		1347.95	2705.47		5679.08	2416.25	3107.03	1601.32	2596.5	5059.98		2766.05	1979.86	36311.5	3046.23
P06454;P06454-2	PTMA-2_HUMAN;PTMA_HUMAN	PTMA	Prothymosin alpha	3			92921.7	6935.24	68875.6	80966.5							66288.1	2908.95	22834.2	121447		41847.3	26242.8		10246.4	7383.75	3255.38		21255.3	8297.7	73055.4		110416	37684.8	49280.5		123493	83319.9	137888	51611.1	13998.3	78442.7	66104	54294.5	6648.07	13345.4		117551	9668.29
P06493	CDK1_HUMAN	CDK1	Cyclin-dependent kinase 1	8	14897.4	17314.7	13369.7	22375.3	21738.2	24906.8	4161.42	10462.8	11775.1	21423.9		6141.92	20805.2	19156.7	18454.5	26950.7	16694.5	17252.9	20698.9	13411.2	22416	16301.4	10668.5	14646.6	18643	14952.2	16611.5	8938.26	23106	7713.91	13376.7	13329.5	18329.3	29763.9	16821.1	15876.7	24950.6	7775.32	14143.7	21757.3	16254.1	20366.7	5977.35	12976.2	25678.4
P06576	ATPB_HUMAN	ATP5F1B	ATP synthase subunit beta, mitochondrial	19	86102.7	64992	49884.5	74679.6	70476.8	40202.1	99996	88046.1	79343.7	70157.9		60139.9	67210.1	94596.6	51590.5	54762.2	72011.5	60596.6	58535.8	16725.4	52236.4	78026.9	62291.9	79526.6	83234.7	89588.4	60814.8	39443.4	73194.7	82988.6	65692.8	17381.3	56779	26504.8	74983.1	57051.8	66707.5	82613.2	53884.3	70200.7	86320	7840.76	29841	66406.2	47954.3
P06702	S10A9_HUMAN	S100A9	Protein S100-A9	2																			9834.21				8257.42	101058								354.126										323.921	65143.5
P06703	S10A6_HUMAN	S100A6	Protein S100-A6	3	46597.2		60153.8	60426.8	135109	193812				52963.2			190340	50548	63326.2	97016.8		56168.4	67910.9		82967	27784.5	111873	57381.1	80917.8	85265.5	237892	54100.9	266989	104852	163052	21664.5	90657.3	162339	208148	87174.4	44868.9	82524.1	83858.1	47931.4	31783.7	60221.2	12302.6	147212	58405.6
P06730;P06730-2;P06730-3	IF4E-2_HUMAN;IF4E-3_HUMAN;IF4E_HUMAN	EIF4E	Eukaryotic translation initiation factor 4E	3			3437.16	4386.26	3527.81	4695.53							2628.42		2659.08	2390.76			2692.31	5196.63	2428.08	3967.61	5466.19		3862.16	3824.13	3809.18		3605.6	2976.45	2220.06	7208.48	3413.76	3265.13	3660.39	2528.49	3416.09	3243.47	2485.36			3698.97		3628.86
P06731;P06731-2	CEAM5-2_HUMAN;CEAM5_HUMAN	CEACAM5	Carcinoembryonic antigen-related cell adhesion molecule 5	2																																											4951.07
P06733	ENOA_HUMAN	ENO1	Alpha-enolase	25	291805	341733	345298	190392	341880	234790	39254.6	56634.9	66109.4	292625	378275	86410.4	318605	135221	226004	364961	45742.9	229941	258669	110853	275459	46943.8	272659	301525	277568	238760	388330	234128	402645	290262	202931	116948	309092	473110	576579	270896	152753	245672	278394	282079	73822	79771.5	225129	297370	229713
P06737;P06737-2	PYGL-2_HUMAN;PYGL_HUMAN	PYGL	Glycogen phosphorylase, liver form	18	8819.35	9986.96	8037.62	6177.74	3699.35	4719.11							5952.33	2437.98	4564.48	8382.5		6969.46	5217.11	3435.46	3793.74	2394.53	16349.3	4571.96	5089.92	5983.02	4215.71	7665.98	7481.85	5721.79	3522.25	2369.45	8297.71	6973.39	7399.38	6409.39	5487.65	3908.56	4581.6	5863.33	3248.32	2135.64	11079.6	4505.61	5948.12
P06744;P06744-2	G6PI-2_HUMAN;G6PI_HUMAN	GPI	Glucose-6-phosphate isomerase	13	52539.2	53271.9	65475.7	31049.5	74435	53704.5	6523.01	7598.98	7540.54	64775.1		14824.8	84383.2	13515.5	41952.7	74634.4	8352.4	40575.3	43189.1	21347.5	43121.8	7106.25	57497.2	52836	49522.2	37036.1	65888.2	59961.2	119440	44666.5	41833.1	29048.5	41673.2	119062	187454	68485.1	31072.6	44032.7	64683.2	59060.9	10803.1	18033.5	32350.9	40096	26217.8
P06746	DPOLB_HUMAN	POLB	DNA polymerase beta	2																							16831.4									1094.28											5333.78	1709.39
P06748;P06748-2	NPM-2_HUMAN;NPM_HUMAN	NPM1	Nucleophosmin	7	69486.9	60563.9	58560.7	55760.9	179462	76742.9	188754	85531.5	29575.1	95833.9		152961	114622	184301	71574.5	142043	53154	86216.5	79077	106805	49504.7	43098.8	111048	136654	149003	54289.4	127518	48371.1	147999	139592	111187	110304	96012.8	155295	156027	83797.7	51591.3	128787	75726	129575	75794.1	80448.2	23887.8	109709	63861.2
P06753	TPM3_HUMAN	TPM3	Tropomyosin alpha-3 chain	4	26768.5	19089.8	36998.8	38443.6	21059.7	29430.2	16179.9	12899	22557	15753.9		24702.5	22430.4	26774.8	39345.7	27621.9	12518.7	35296.9	31693.3	4608.06	20221.2	21796.8	40574.6	21557.6	28776.2	38109.2	31534.2	19355.5	20018.3	28592.8	30713.7	5609.59	32265.2	24783.1	28741.6	33425.5	28277.2	30203.6	34624.7	22478.8	28254.6	2301.97	86323.5	28210.5	35268.5
P06756;P06756-2;P06756-3	ITAV-2_HUMAN;ITAV-3_HUMAN;ITAV_HUMAN	ITGAV	Integrin alpha-V	3													1139.01								953.395														686.079	1208.98
P06865	HEXA_HUMAN	HEXA	Beta-hexosaminidase subunit alpha	5			1293.48	2014.18	3403.51	3025.06		7625.59					5583.75	5202.09	4123.67	3029.55	4485.25	4428.13	3217.27		1615.14		3449.01		4972.7	3609.1	4128.97		6016.04	5528.75	4221.72			3115.71	4984.39	5488.16	1915.53	5746.37	2513.32	6038.32	4192.06		6250.68	4647.42	2826.69
P07099	HYEP_HUMAN	EPHX1	Epoxide hydrolase 1	9	7621.46		7085.7	5289.58	9731.41	6564.69		12581.4				4806.64	21810.3	11735.3	10273.2	7541.58	5843.11	8978.88	7719.34		15228.9	15246.3	13366.2		9137.89	3678.41	10363		5701.04	15639.2	2759.17		6202.63	2841.82	6180.63	4452.88	6368.06	27256.2	9714.55	5655.83	3917.19	2546.64	6706.47	5258.72	7019.62
P07108;P07108-2;P07108-3;P07108-4;P07108-5	ACBP-2_HUMAN;ACBP-3_HUMAN;ACBP-4_HUMAN;ACBP-5_HUMAN;ACBP_HUMAN	DBI	Acyl-CoA-binding protein	3			3162.77	2623.72	3551.68	14259.3				10705.9			5406.1		2829.58			5021.61	3415.17		4433.4	2670.86	3296.24		6475.37		10302.6	18946.9	14800.5	4659.13	9734.48	1834.94	4258.89	2740.72	6154.4	3496.04	4661.77	3624.49	2984.31			804.707	2698.36	5889.8	2038.51
P07195	LDHB_HUMAN	LDHB	L-lactate dehydrogenase B chain	18	74812	89919.3	68811.1	55485.9	117248	99978.6	6546.52	15133	17532.8	99599.9		18290.5	116186	40688.3	76146.9	95306.4	14275.1	87001.5	107429	20390.4	64222.1	12060.8	47796	80675.4	93178.6	55166.7	125947	90996.6	113133	100779	72680.5	23484.8	72110.5	102691	106213	68211	60451.3	46015.4	111014	89972.1	27718.6	14194.2	15330.7	89924.7	60768.1
P07203	GPX1_HUMAN	GPX1	Glutathione peroxidase 1	3								3203.65					743.567							428.642			1263.97		1130.84											1300.15		759.753				123.367		2073.66
P07205	PGK2_HUMAN	PGK2	Phosphoglycerate kinase 2	2	65679.8		36458.8	36189.1	24083.4	27985.3		24905.7		35419.2			43881.9	11179.1	36045	33027.2			65622.1	16399.8	7304.1	22562.9	36868.2			27017	26051.2		26050.8	36309.5	39885.6		36064.7	87759	98012.6	39298.4			29343.1	44080.4				27849.2	20465
P07237	PDIA1_HUMAN	P4HB	Protein disulfide-isomerase	25	21177.4	15380.9	20743.6	23831	21304.1	22679.5	12375.4	22493.5	22190.9	14285.3		24906.4	40151.1	24524.4	35343.6	24404.4	25071.5	36369	22896.9	6053.54	21744.2	36498.6	45327.6	21015.9	30929.9	39473.9	30361.2	21119.2	24820.3	29968.1	21431.4	4547.03	16463.2	31788.3	32097.8	28308.1	20915.3	41925	31813.7	20823.3	33130	4014.63	16129.1	22604.7	25599.4
P07305;P07305-2	H10-2_HUMAN;H10_HUMAN	H1F0	Histone H1.0	4	14037.3	9753.27	4325.94	6633.07	6673.71	6632.52		10882.4	16825.9	8297.72		10367.7	4351.08	17211.5	3843.51	8170.96	5561	3555.77	3278.01		3935	11608.7	48753.8		9489.57	3120.34	5661.85		7998.72	7817.76	4356.81		13855.2	9468.96	10363.9	4337.33	18337.5	8075.67	4046.38	7447.54	4986.64	1931.56		11747.1	10936.2
P07311	ACYP1_HUMAN	ACYP1	Acylphosphatase-1	3					960.57					1502.1			1288.51			1862.81					707.579		1117.91		1232.02		1076.01				1172.16		1941.22		1431.17	1253.01			1217.22			403.93		680.458
P07339	CATD_HUMAN	CTSD	Cathepsin D	11	3557.96	5138.06	2662.89	3852.98	2471.83	4921.45	3858.6	2838.55	3284.5	4901.34		4218.19	4899.11	1683.12	4301.18	4321.08	6761.11	4091.58	2889.54	1194.26	2606.19	6172.51	5827.37	4189.85	2722.96	3825.38	2547.45	2556.67	4134.61	4444.33	7928.33		1286.92	5976	3655.32	4790.12	3064.09	7209.25	4266.67		11665.5	896.244	248822	4803.68	3113.23
P07355;P07355-2	ANXA2-2_HUMAN;ANXA2_HUMAN	ANXA2	Annexin A2	21	141512	121315	150636	111512	128917	137067	46348	54916.9	96337.9	83719.2	219254	38770.8	148565	85527.1	195273	134143	43873.8	148606	145510	80144.8	127030	61875.4	262516	95810.9	143441	216441	137392	104718	111883	108483	143377	110582	136311	123153	96418.4	163480	110571	130236	151356	129184	88743.3	76291.5	404068	107636	126812
P07384	CAN1_HUMAN	CAPN1	Calpain-1 catalytic subunit	13		4409.11	7282.63	3538.59	6409.4	6540.56		4951.89		6415.9			6777.55		5837.29	3266.71		4621.93	4717.04	4230.68	4920.23		23892.5	8135.93	2999.65	4685.81	5994.52		6103.36	5281.28	4665.42	2524.87	5108.7	4744.43	5230.47	4104.73	3383.1	3313.58	6739.93	5075.79	1780.64	3562.92	36461.7	6106.36	2769.68
P07437	TBB5_HUMAN	TUBB	Tubulin beta chain	12	157005	263763	316459	283857	296808	304605	125529	215355	106296	236955	525458	40760.9	294832	120924	307596	255454	162709	231747	270786	208657	247838	211454	299902	272664	201159	216784	279181	255583	269771	285164	276382	225118	237031	325951	289758	247302	344705	196784	292342	301045	89451.9	168937	92584.1	248905	204061
P07476	INVO_HUMAN	IVL	Involucrin	3																							42488.3																				21432.6
P07477	TRY1_HUMAN	PRSS1	Trypsin-1	2		3230000	2630000	2120000	817766	1460000	1060000	1030000	3680000	627142		1760000	1260000	2700000	2680000	2180000	1760000	3180000	2660000	85470.7	809255	2070000	602847	1040000	1910000	3100000	2020000	1330000	1360000	2760000	1780000	226690	2460000	1580000	1690000	1560000	2360000	963266	1080000	1920000	2290000	119838	170276	2120000	2060000
P07602;P07602-2;P07602-3	SAP-2_HUMAN;SAP-3_HUMAN;SAP_HUMAN	PSAP	Prosaposin	2										558.29			706.709
P07686	HEXB_HUMAN	HEXB	Beta-hexosaminidase subunit beta	6				2112.96	4304.59	2273.44		5480.27					7187.17	5492.75	2397.41	2834.12		2409.2	2549.35				2901.01		3294.59		4561.4		7401.95	4167.77	3305.68	1895.17		4438.45	6477.15	3354.69	2983.24	6055.86	2783.06	6413.42	4877.89	2448.43	10433	5368.8
P07737	PROF1_HUMAN	PFN1	Profilin-1	7	104266	139619	91373	64464.4	116922	205969	26744.2	27174.6	34888.6	199731		17297.9	127339	74369.3	108222	92718.6	35345	97582.1	99493.8	43247.7	150290	41023.5	189924	178257	92960.9	84393.1	154211	175619	152842	124701	142425	40338.3	121432	135951	118747	124860	79663.8	93856	122756	88385	42271.8	27959	78720.1	140534	97658.9
P07741	APT_HUMAN	APRT	Adenine phosphoribosyltransferase	5	8732.88	15197.5	7742.39	4440.37	13939.4	20817.4	6290.87	9744.75	6266.83	28417		7390.45	17661.8	2577.18	8035.96	6158.42		5538.16	6991.41	9881.77	8178.79	2210.4	34829.4	14477.2	6076.45	5019.42	25203.1	21885.4	26424.2	5032.87	9340.14	13761.3	7666.43	16847	17264.3	6928.75	3694.82	6807.8	9219.74	7756.23	1727.21	6502.18	9166.19	19482.4	5322
P07814	SYEP_HUMAN	EPRS	Bifunctional glutamate/proline--tRNA ligase	27	19034.5	20783.2	20986.3	17590.1	18890.4	18542.5	11809.6	13039.8	18756.1	11326.6		13905.8	15977	17999.5	16633.6	18602.7	14217.5	20554.3	19298	24776.5	17497.9	17247.1	15838.9	16461.2	16365.1	14618.8	22672	17451.4	15868.3	19194.3	17629.8	25872.7	19488.4	18460.3	17003.6	19839.2	18238.1	18020.8	17886.3	19022.6	10447.2	31408.5	17770	19274.5	21111.6
P07858	CATB_HUMAN	CTSB	Cathepsin B	4			3686.91		3529.09					4767.83			7424.98	4713.4					1880.26			2962.05	5253.67		1860.42	2948.57	3244.93		3870.81	2676.29	3260.44		4002.87	3413.67	1665.32	6000.42		4707.64	4130.53		5853.03		14246.3	2946.41
P07900;P07900-2	HS90A-2_HUMAN;HS90A_HUMAN	HSP90AA1	Heat shock protein HSP 90-alpha	31	149479	270838	221518	225057	246206	353851	76389.4	130018	82510.9	189568	375590	74444.3	285300	101762	243856	214407	63450	188931	262886	128456	218486	92229.8	204782	199970	151712	145945	270017	235081	276056	262317	214487	139236	207126	286718	277580	263470	225148	149901	288230	276102	73762.4	148682	77664.4	266288	172443
P07910;P07910-2	HNRPC-2_HUMAN;HNRPC_HUMAN	HNRNPC	Heterogeneous nuclear ribonucleoproteins C1/C2	18	89204.7	62236.9	91622.1	77825.6	71927.4	74419.1	92512.4	36859	77848.5	59818.5		75751.6	64749	96809	75571.9	88537.2	81186.6	84874.1	80076.8	33424.9	82822.7	84781.4	61382.4	64193.1	94071.9	74361.4	73647.6	65689.1	84841.3	76138.9	70901.8	27811.7	85177.1	79497.9	93325.5	75696.1	70928.4	78866.5	70949.3	85934.9	85925	20360.6	21459.6	80746.1	85082.7
P07948;P07948-2	LYN-2_HUMAN;LYN_HUMAN	LYN	Tyrosine-protein kinase Lyn	4			11473.4	18493	4014.86	2328.19	8670.81	2075.47		3638.46			3587.42	6126.97					5977.43		2966.25	3985.86	8290.99			5174.22	4185.89	10158.8	8232.15	7689.89	9407.56	1846.39	9518.2	3025.21	11025.2	2822.43	6934.46	7490.19	4054.72		2725.22			11271.4	4367.52
P07951;P07951-2	TPM2-2_HUMAN;TPM2_HUMAN	TPM2	Tropomyosin beta chain	3	10335.2	8483.71	5159.21	8586.37	4633.25	6364.92	4232.32			5311.14		6515.94	6735.02	2780.63	9995.91	11223.4	2243.32	8049.6	10146.1		6412.23	4875.34	8915.88		5015.78	7559.37	6789.3		5452.12	5100.4	5245.08	1886.9	10916.6	5992.3	5821.51	16851.2	7249.33	8836.73	8527.27	5035.65	4283.4	848.77		4928.81	8315.18
P07954;P07954-2	FUMH-2_HUMAN;FUMH_HUMAN	FH	Fumarate hydratase, mitochondrial	10	12826.5	13607.5	17625	17601.9	16131.9	20102.4	13472.3	14289.8	15011.2	12721.7		11456.7	17413.6	15439.6	16640.3	14624.3	13764.8	16886.1	16863.9	3858.03	23601.2	18622	12222.8	13967	17521.4	18468.1	15566.6	12993.5	15923.7	18125.8	19079.7	4618.85	13728.5	8495.97	18606.2	19849.8	16452.2	15671.2	17994.4	17031.5	13750.4	2588.38	8264.99	17266	17010.5
P07992;P07992-2	ERCC1-2_HUMAN;ERCC1_HUMAN	ERCC1	DNA excision repair protein ERCC-1	1						911.159																																				1951.34
P07996	TSP1_HUMAN	THBS1	Thrombospondin-1	5				1323.18	4645.44														2147.34	6115.96	1002.92											5093.24										6007.38
P08133;P08133-2	ANXA6-2_HUMAN;ANXA6_HUMAN	ANXA6	Annexin A6	19	10537.3	14120.2	15574.6	10801.7	14654.5	13264.5		3563.23		9936.01			13767.1	3011.34	12046.5	10757.6		7840.5	11230.3	2342.1	12677.8	3513.29	40389.5	11676.2	9531.38	6955.5	15048.8	11172.1	12275.9	8089.74	8868.55	2690.44	12650.7	10829.4	13049.4	11680.4	10348.3	6498.92	12841	13661.8	3922.14	2001.46	7556.79	10331.7	6525.42
P08134;P61586	RHOA_HUMAN;RHOC_HUMAN	RHOA;RHOC	Rho-related GTP-binding protein RhoC	1			7117.25	8033.65	9372.67	9508.14		11178.1					12187.5	7095.3	11474.1	12622.6		8186.37	11931.4		8840.46	5629.12	17316.9		6793.86	7599.38	5989.81		8855.66	6449.59	8039.63	5237.44	6936.65	10193.7	5855.9	15499.1	12117.5	9085.35	13942.7	7729.5	9113.31	8097.68		5502.95	10026.1
P08174;P08174-2;P08174-3;P08174-4;P08174-5;P08174-6;P08174-7	DAF-2_HUMAN;DAF-3_HUMAN;DAF-4_HUMAN;DAF-5_HUMAN;DAF-6_HUMAN;DAF-7_HUMAN;DAF_HUMAN	CD55	Complement decay-accelerating factor	1	8378.23		4322.08		4792.89	5703.03										4311.75					4322.29	4773.58	5392.09			20640.3	8594.63				6580.66		4661.62	11075.1					13310						9863.34
P08195	4F2_HUMAN	SLC3A2	4F2 cell-surface antigen heavy chain	19	24721.4	24574.8	18586.9	26249.5	60712.3	35174.2	38999	24824.7	40300.3	40142.9		70998.1	57372.1	39755.4	26432	50369.7	19312.9	36635.5	36455	13524.9	14729.9	22674.1	25097	27717.6	13329	34063.4	61443.8	25946.5	27781.9	27898.2	16020.2	7728.87	31677.1	24548.6	19930.9	26274.6	27131.1	28737.5	42184.8	28067.7	22048.7	6989.43	5841.71	25739.5	53604.9
P08237;P08237-3	PFKAM-3_HUMAN;PFKAM_HUMAN	PFKM	ATP-dependent 6-phosphofructokinase, muscle type	16	8237.74	13963.2	15333.4	11270.4	18182.9	13533.2	2653.15	9338.66	6389.47	8579.72		4513.12	15453	4030.11	14652.9	14454.1	4514.01	11748.8	11841.9	18085.2	11536.1	4272.21	17314.3	16303.1	10465.7	8176.35	14719	12939.6	13463.4	11458.4	8600.26	19932.7	11390.8	13707.7	13990.5	11006	9428.17	11909.3	15568.7	12440.2	4893.95	27632.4	4929	14986.5	8373.86
P08238	HS90B_HUMAN	HSP90AB1	Heat shock protein HSP 90-beta	20	140151	251821	182805	153512	167620	233674	58450.4	105426	78832.4	170721		80552.3	168410	60651.9	170542	161535	43753.7	133860	188135	171179	169556	66337.9	153877	135162	101830	112757	232527	235050	175538	203849	158670	137023	165256	216994	171938	178767	169526	120613	220933	198914	44081.8	143839	43643.7	193754	143098
P08240;P08240-2	SRPRA-2_HUMAN;SRPRA_HUMAN	SRPRA	Signal recognition particle receptor subunit alpha	10		4316.26	4511.78	2300.65	1838.02	3023.99	4159.67	2311.41	4642.65	2592.92		6027.35	3766.02	2991.41	2866.69	3386.72	3263.69	2301.21	2394.09	2484.16	2836.13	2930.31	3289.85	3409.99	2872.44	3527.54	2930.5		2363.08	2391.58	3899.94	1310.08	2435.56	3131.58	2466.47	1952.9	3812.66	3610.29	3304.34	2660.57	3451.19	1178.85		3780.91	2167.11
P08243;P08243-2	ASNS-2_HUMAN;ASNS_HUMAN	ASNS	Asparagine synthetase [glutamine-hydrolyzing]	11	1390.58	7426.44	6404.82	2426.29	6556.97	10942.1	6026.95	9821.12	5392.47	7606.11		2238.4	4046.29	6879.07	2980.22	6359.39	1089.42	5830.47	6430.73	5300.65	5751.53	2337.99	7599.12	8311.01	3200.01	2400.62	15597.8	11773.9	3733.61	10014.2	4385.92	5776.04	6201.11	4856.14	6421.24	12901	2372.35	9417.84	7642.87	8610.45	1089.02	3340.86	5595.02	13356.6	19278
P08246	ELNE_HUMAN	ELANE	Neutrophil elastase	1																																											2836.15
P08311	CATG_HUMAN	CTSG	Cathepsin G	2																							1153.82																				16068.2
P08397;P08397-2;P08397-3;P08397-4	HEM3-2_HUMAN;HEM3-3_HUMAN;HEM3-4_HUMAN;HEM3_HUMAN	HMBS	Porphobilinogen deaminase	4	897.532		991.686	1593.1	1349.38	1443.93		613.185		870.312		1250.63	999.676	1044.23	877.591	975.267			1148	784.845	1277.51		835.929	2071.26	1222.52	824.126	1198.88	1941.44	1468.68	849.928	1138.07	972.161	1458.68	1106.7	2281.59	1071.46	1226.9	859.521	1261.45			472.532		1885.95
P08559;P08559-2;P08559-3;P08559-4	ODPA-2_HUMAN;ODPA-3_HUMAN;ODPA-4_HUMAN;ODPA_HUMAN	PDHA1	Pyruvate dehydrogenase E1 component subunit alpha, somatic form, mitochondrial	8	11848.2	8943.42	14097.3	13140.1	20797.9	10841.8	14366.6	10933.3	7558.01	7879.05		12640	15100.9	15595.6	12984.7	15461.4	14555.9	17995.6	11141.9		13198.4	16569.5	15260.3	15736.2	14900.7	17376.3	14460.1	6140.6	18088	18474.7	13203.5	5087.25	14904.4	9188.24	14162.3	17495.7	13033.1	23018.6	14734.2	16375.2	16081.8	4581.34	5572.57	13975.3	14097.6
P08574	CY1_HUMAN	CYC1	Cytochrome c1, heme protein, mitochondrial	1			2013.54	4105.58	3668.65	2390.42		3133.7					3302.2	3312.31	2581.8	2074.59		2785.48	3263.86		2894.32	3685.38	3360.78		4855.85	4997.67	2735.62		3408.98	3745.46	3210.09		2535.09	1960.76	3399.44	3082.6	3574.62	3578.94	2527.86	3119.65	5320.77	593.181	8285.82	4426.76	3074.07
P08579	RU2B_HUMAN	SNRPB2	U2 small nuclear ribonucleoprotein B''	6	8221.7	10410	12033.6	7549.1	12322.3	7535.28	14193	7453.07	8318.69	5591.94		5907.96	10552.1	11342.7	6505.6	7623.51	6457.85	6985.14	6376.29	8627.11	10713.5	7566.63	9884.26	8074.24	11263.4	9448.08	7501.55	10348.1	8600.73	9260.01	8238.56	10914.7	6925.16	12221.5	9228.44	6940.67	9143.5	10881.3	5872.16	9543.28	11408.8	16212.2	4645.59	13129.9	8095.03
P08621;P08621-2	RU17-2_HUMAN;RU17_HUMAN	SNRNP70	U1 small nuclear ribonucleoprotein 70 kDa	11	11734.1		17187.2	16424.9	14883.7	16719.1	18029	19178.4	19760.3	14566.9		28107.4	14068.8	17942.7	18004.6	18254.5	14804.2	19156.8	16509.7	16037.7	21155.3	17118.8	13124.7	16992.7	21122.2	15620.1	15986.8	17812.6	16009.1	15934.5	19896.7	14581.4	18740.9	14968.6	16956.4	18503.8	15725.7	17779.5	14487.6	15232.1	16470	22565.5	13790.8	15729.4	16001.6
P08648	ITA5_HUMAN	ITGA5	Integrin alpha-5	4	3651.23		1388.7					1011.01					1698.69			4357.26		1658.91	2102.63							2758.11			1513.63	2718.43	2403.54		2738.16	3319.79	2338.03	1748.49			1843.85						1480.54
P08651;P08651-2;P08651-3;P08651-4;P08651-5;P08651-6	NFIC-2_HUMAN;NFIC-3_HUMAN;NFIC-4_HUMAN;NFIC-5_HUMAN;NFIC-6_HUMAN;NFIC_HUMAN	NFIC	Nuclear factor 1 C-type	3			4757.43	5718.16	7112.15	5525.67							5462.75	8954.18	4835.66	6022.13		4822.7	5184.1	3640.43	5314.34	4481.53	4011.66		7291.2	3460.81	5995.49		5282.09	7118.23	5086.87		4144.91	6228.17	6844.47	4940.26	6170.17	6422.07	3575.27	7636.17	3005.91	5068.44		8531.28	5699.34
P08670	VIME_HUMAN	VIM	Vimentin	34	121625	111075	188866	272864	283939	217122	132332	85460.3	409746	225208		209287	443740	301651	274701	278326	275143	397712	155530	76228.2	221233	443215	262675	303827	626406	673315	152985	180114	285152	191501	335137	74544.5	140849	179706	280019	254757	324454	171105	359736	165239	352749	39777.9	295142	145413	248913
P08708	RS17_HUMAN	RPS17	40S ribosomal protein S17	2	8689.4		12910.3	10263.1	6257.49	9284.34	5115.01	9256.58		11092			5796.75	4596.24	11295.8	7751.38	11071.9	8305.7	10627.2		11240.8	7264.83	6697.99	6939.77	9944.84	8670.45	6725.38	7521.85	6420.63	5724.12	6835.21	5260.66	7247.07	4339.96	4790.69	9014.82	10928.4	4983.44	10468.8	4456.46	5446.03	1520.52		5404.55	12036.9
P08727	K1C19_HUMAN	KRT19	Keratin, type I cytoskeletal 19	14	17786.9	10516.9	2720.47	17135.8	13763.1	9491.07	8538.47	17757.5	12351.4	7739.18		14934.6	14452.4	27011	15561.4	11586.9	12359.2	17350.7	19704.5	6705.67	9740.71	28448	145874	8791.79	19078.3	18391.5	9798.67	9264.17	19240	9268.17	13780.4	6046.73	8479.15	15290.2	9961.09	15873.3	33098.5	17214.5	23354.9	13179.5	23625.2	5323.86	36190.3	10437	13042.9
P08729	K2C7_HUMAN	KRT7	Keratin, type II cytoskeletal 7	21	53263.3	38943.6	86752.7	61369.8	111844	63535.1	33526.3	64426.3	53039	49049.1		45595.7	104155	84551.8	90461.3	69835.7	57821.6	39492.6	64067.9	31055.8	72380.9	79425.4	190154	28640.1	67757.3	119238	102246	33428.6	51499.5	33582.7	46039.8	19477.4	62977.7	58565.1	56377.3	67374.4	50322.9	93469	96394.2	70353.6	53527.6	28868.7	11842.6	80235.6	118056
P08754	GNAI3_HUMAN	GNAI3	Guanine nucleotide-binding protein G(k) subunit alpha	7	9702.84	11396.6	8270.46	7534.1	3850.4	7019.73	4670.86	4480.23	11136.3	7399.95		8556.49	4781.64	5541.94	9088.71	9245.61	6651.11	7971.71	8331.94	3028.57	10307.1	9093.37	5356.37	6483.04	5908.53	8558.33	4768.3	10417.7	7679.47	6707.35	6500.3	2950.99	6047.16	5137.5	5238.53	9678.21	9536.45	9402.9	8372.73	4607.3	6752.36	1285.84	10326	5313.25	9346.35
P08758	ANXA5_HUMAN	ANXA5	Annexin A5	16	18251.3	17781.8	19677.1	9061.29	22897.3	31298.3		11221.9	5098.31	31497.1		7975.64	33596.2	4545.69	11396.9	15573.9	3526.96	10340	12738	3381.09	15321	4137.01	17703.6	27068	11830.5	10394.9	34345	27090.1	38875.7	14919	25187.9	6567.41	19114.1	30818.4	42525.5	13693.3	9641.41	10509.8	16062.6	13941.3	4433.19	3351.73	11513.1	30143.2	8273.38
P08779	K1C16_HUMAN	KRT16	Keratin, type I cytoskeletal 16	20	146511	34319.4	75729.2	65453.1	40342.5	66001.8	27175.9	109422	64433.4	107155		116604	21336.2	359798	99766.7	111440	115954	124097	81137.8	19620.1	26715.2	95866.1	7540000	38992.5	35385.5	159923	41391.9	67626.6	61311	39717.3	42868.8	16788.4	77716.1	36532.7	42052.2	72092	83155.6	33974.1	93979.5	41809.8	64077.6	9396.45	4190000	73149.9	132765
P08865	RSSA_HUMAN	RPSA	40S ribosomal protein SA	9	69260.6	88938.6	77016.7	61104.3	76237.9	76993.4	44795.6	37499.3	51354.1	102659		32354	78157.4	51960.3	109855	87677.6	18997.1	81153.1	74565.9	70071.8	75326.4	18840.6	90044	83747.6	96330.3	75112.5	85810.1	99803.3	47346.8	71764.8	90004	44196	119128	96444.8	76528.3	71088.5	43657.3	55157.1	93864.5	84987	44851.7	28358	33321.7	89801.9	59756
P08962;P08962-2;P08962-3	CD63-2_HUMAN;CD63-3_HUMAN;CD63_HUMAN	CD63	CD63 antigen	1			5484.37	10251.8	5146.02	7711.74	13004	19412.1	12633	7403.65		9159.85	15252.6	17880.6	12901.4	7509.7	15763.6	13941.2	8927.72		3640.66	14159.4	3219.19	13931.4	13084.6	15193.2	7980.37		9863.3	8864.06	12945	2770.9	6493.84	16735.3	15720.6	8317.67	12565.1	12920.9	8383.67	13920.1	25663.1			10106.5	8068.76
P09001	RM03_HUMAN	MRPL3	39S ribosomal protein L3, mitochondrial	1			2273.52	2033.83		2234.42				2773.89				3558.46			2106.78	3316.17	2892.18		3113.05	2759.42			2431.7				2149.25	2227.85	2115.83				947.882	1354.37		1479.72	2058.29		2864.09				1407.39
P09012	SNRPA_HUMAN	SNRPA	U1 small nuclear ribonucleoprotein A	3	21692.4	14998.8	11380.8	13871.9	12529.9	9907.88		10569.6				17729.7	10861.3	14993.4	12657.6	13809.9	8977.34	11846.6	10359	6167.99	13270	11423.2	8804.03	19658.7	11582.2	11972.8	12176.4	13379.1	12692.6	10811.3	10100.6	6563.99	14693.9	15701.2	10920.2	10722.3	9247.97	11491.4	7823.55	14442.5	10422.6	15432.7	6172.32	15373.6	12138.2
P09104	ENOG_HUMAN	ENO2	Gamma-enolase	5	63761.8	250118	26270.5		21385					105295		48860.9	14473.1				15821.8	113349			15941.9	20091.6	35003.8		124546	115039	171170			166153	85237.7		141778		44411.6			13986.5						154969	82763.4
P09110	THIK_HUMAN	ACAA1	3-ketoacyl-CoA thiolase, peroxisomal	4	1528.8	2556.6	1779.46	1674.73	1604.53	1971.21	1067.18	3347.07	3864.8			3392.86	1428.39	2007.43	2739.95	1474.68	3121.75	2226	961.17	1144.38	2249.76	2280.65	5239.91	1624.16	3352.2	4913.54	2199.71	1753.56	1333.88	2595.09	2160.59	1229.96	1943.46		1846.26	2035.19	2657.68	4085.12	2477.32	1966.58	2293.14	796.526	3871.32	2559.89
P09132	SRP19_HUMAN	SRP19	Signal recognition particle 19 kDa protein	1					1102.82								1008.62								919.705															616.201		1150.31	1008.74					497.172
P09211	GSTP1_HUMAN	GSTP1	Glutathione S-transferase P	5																							67219.1																				9799
P09234	RU1C_HUMAN	SNRPC	U1 small nuclear ribonucleoprotein C	1			3715.64	6397.02	6402.3	6274.07							4615.56	4723.19	4716.32	7155.93		3203.53	5185.83		5078.96	4512.29			5327.35	5061.76	4348.7		5748.22	7981.04	4771.05		5107.98	7492.68	4698.71	4395.91	6867.38	7946.89	4844.71		5355.63	16377.7		4753.36	5634.81
P09382	LEG1_HUMAN	LGALS1	Galectin-1	3	10086.8	9773.2	8084.19	7379.35	11153.7	14846.9				14181.8			14504.3		8194.57	5935.02		6316.56	7894.66	1742.47	5065.53	3696.75	8659.98	12390.1	7897.22	6045.77	12881.7	10402.1	22304.9	7195.96	15483.1	3686.55	7389.33	17230.6	14529.5	7220.87	6251.22	4867.6	11175.2	4912.07	3692.43	2305.67	3804.46	12103	4117.44
P09429	HMGB1_HUMAN	HMGB1	High mobility group protein B1	7		13131	8618.04	13076.6	57677.6	16345.6	21700.1	10975.1		8270.79			25484.2	11673.8	9369.2	23096.5	4701.75	7911.29	16531.8	30623.2	7063.98	9866.17	36177.2	13908.3	23303	8018.71	21890		19898.1	27632.7	10181.2	35861.9	15377.6	35905	19798.9	14676.7	8650.48	52307.2	14434.9	31816.4	8491.01	64750.1		38640.7	11937.5
P09486	SPRC_HUMAN	SPARC	SPARC	1																							4314.5
P09493;P09493-4;P09493-10;P09493-3;P09493-9	TPM1-10_HUMAN;TPM1-3_HUMAN;TPM1-4_HUMAN;TPM1-9_HUMAN;TPM1_HUMAN	TPM1	Tropomyosin alpha-1 chain	2	27173.1		19308.7	12750.1	18928.6	13241.8		12257.2						9698.87			9288.65	22239.9	22744.1		7482.7	15711.8	38466.6	15224.7		32363.9	22748.1	20421.7	14849.3	25431.9	13782.4	5549.36	11093.4	26385.2	17767	27872	17953.5		7821.04		20269.3				10972.1
P09496;P09496-2;P09496-3;P09496-4	CLCA-2_HUMAN;CLCA-3_HUMAN;CLCA-4_HUMAN;CLCA_HUMAN	CLTA	Clathrin light chain A	2			13385.1	10321.3	13674.5	11277.6							12673.4	13463.6	12832.2	14629.9		13992.9	15307		16412.1	11100.3	10744.1		11121.1	10579.4	14061.5		11184.1	8668.05	10183.1		15256.4	12511.2	7484.28	13303.7	13257.1	14156.8	12546.1	15694.6	10038.5	4600.72		10949.2	14144.5
P09497;P09497-2	CLCB-2_HUMAN;CLCB_HUMAN	CLTB	Clathrin light chain B	2			4123.05	6647.14	6511.41								2626.72	3102.59	5660.45	4511.14		5028.3	5741.06		3828.2	6760.37	5771.52		4633.28	5066.87	5741.45		4285.5		4938.49		3380.19		3412.25	5359.86	6145.88	4370.75	5966.94		3851.6	1613.29			4891.6
P09525	ANXA4_HUMAN	ANXA4	Annexin A4	12	5112.68		7512.96	3632.67	3768.56	5863.56		2249.48		6189.35		6261.72	6235.19	1986.83	4243.06	5866.95		3733.87	3450.42		6352.27	1891.13	32443.5	3710.9	6039.49	4984.52	6089.63	1442.47	5302.83	3546.94	4871.07		4793.99	5421.55	6495.56	5938.15	2518.42	5384.01	6288.13	3119.49	1531	1201.03	24941.4	5019.68	3124.52
P09543;P09543-2	CN37-2_HUMAN;CN37_HUMAN	CNP	2',3'-cyclic-nucleotide 3'-phosphodiesterase	6				2446.82		3590.95				4011.46			2623.89	2629.62	2267.92	2369.95					2311.02	2167.04	2990.43		2168.64	3848.39					1998.59			2868.82		2323.36	1385.48	2793.74	2578.26	2920.13	2207.8	1888.65	9654.5	2291.08
P09601	HMOX1_HUMAN	HMOX1	Heme oxygenase 1	3						692.419													1331.39		2077.22		3623.14
P09622;P09622-2	DLDH-2_HUMAN;DLDH_HUMAN	DLD	Dihydrolipoyl dehydrogenase, mitochondrial	8		7570.81	5721.76	7008.71	8130.23	7080.02	6598.53	9279.07		3410.3		4656.17	9185.98	8431.15	7038.46	5942.29	8351.46	6014.42	6596	3771.21	8008.33	7107.98	8616.46	8395.92	8347.29	8455.01	7613.42	8485.24	8152.91	8574.03	8017.45	2340.16	7524.99	6403.94	9717.82	8426.26	7036.76	8214.98	5803.61	9394.01	7947.4	1092.48	30490.4	8273.08	7754.8
P09651;P09651-2	ROA1-2_HUMAN;ROA1_HUMAN	HNRNPA1	Heterogeneous nuclear ribonucleoprotein A1	16	121660	123624	166354	162231	120717	175566	90591.9	69253.3	134825	83734.7		125757	131127	200283	166160	154694	154042	168247	168590	76187.2	176501	165217	111073	84425.6	166035	167507	138593	111507	151023	139129	190908	75208.6	159599	159389	163106	145184	161785	137022	134569	182795	208349	89543.8	66337.6	143210	160291
P09661	RU2A_HUMAN	SNRPA1	U2 small nuclear ribonucleoprotein A'	11		8486.12	5890.95	5405.23	7382.24	7501.1	10359.7	6911.33		6478.29		10559.3	6290.88	8306.69	5315.58	9150.21	5640.22	6616.19	6003.19	9022.46	6520.14	4812.88	7455.18	7206.3	9424.05	6708.69	6019.94		5353.49	7772.87	6210.09	7971.41	8256.65	8656.61	8614.26	6040.44	7807.73	7596.46	5818.83	6435.01	7093.17	10990.7	6216	7938.03	7842.36
P09668	CATH_HUMAN	CTSH	Pro-cathepsin H	2
P09669	COX6C_HUMAN	COX6C	Cytochrome c oxidase subunit 6C	2			12329.3	17698.9	13437.4	15311.5	14204.8	15654.3		12237.8			15615.5	12423.2	10551.6	9359.79	16734.3	15481.9	10383.9		10079.1	21447.5	9440.96		14166.7	12605.6	9452.84		18867	9925.88	15246.4		6441.57	8505.96	13632.2	12187.9	14770.2	17323.3	11410.9	10549.4	13690.4	2247.58	3366.03	8577.68	12965.1
P09874	PARP1_HUMAN	PARP1	Poly [ADP-ribose] polymerase 1	40	17218.3	18139.1	15990.1	17680.6	15011.1	18202.3	17586.2	17216.3	15395	15546.5		14099	14764.2	19270.6	14330.6	19094.2	12256.1	18651.2	14140.8	26782.7	18984.8	17678.7	15870.6	16562.5	19244.4	15330.5	14744.9	20005.1	16878.6	17641	16033.2	23484.8	17399.8	16573	19339.6	13977.6	16425.8	19693.8	11674.4	20789.7	14860.8	24650.1	10373.3	20252.2	16571.8
P09884	DPOLA_HUMAN	POLA1	DNA polymerase alpha catalytic subunit	10		2211.99	1559.18	2515.72	2524.95	2221.21	2011.26	1691.74		3044.92			1994.02	2093.64	2433.69	1794.98		2346.54	2744.84	2366.64	2477.74	1768.63	1570.29	2177.58	2322.69	1445.44	937.172		1497.87		3002.81	2377.13		2102.48	1524.38	1173.94	2360.52	2593.68	2164.12	2588.46	2446.36	3711.4		1781.2	2120.17
P09960	LKHA4_HUMAN	LTA4H	Leukotriene A-4 hydrolase	10	7474.99		7270.71	4685.11	9217.99	11872.7	1301.34			9433.63		7136.87	9932.8	6497.65	7138.22	11001	2470.96	8339.25	8920.23	1946.73	6784.59		12177.1	10902.4	8564.31	7198.83	13968.6	8587.99	12507.9	11431.6	7051.83		9843.4	11266.5	12122.8	7086.3	4557.16	7983.74	10296.1	10136.9	4073.91	1678.01	11377.7	9592.23	7530.46
P09972	ALDOC_HUMAN	ALDOC	Fructose-bisphosphate aldolase C	9	15056.4	4116.17	6191.37	10434.7	6839.81	4487.02				4650.44			12621.1		8832.7	15349.3		8474.02	2885.22		8395.23		19704.9	5478.82	5495.94	7600.42	9555.97	2658.7	10194.6		3268.47	3729.01	11476.5	12126.1	30643	11183.3	4144.7	6830.83	9754.59	10479.7		2026.36	11921.1	6188.5	5799.33
P0C0L4;P0C0L4-2;P0C0L5	CO4A-2_HUMAN;CO4A_HUMAN;CO4B_HUMAN	C4A;C4B_2	Complement C4-A	1																																1310.07			1860.71							1230.88
P0C0S8;Q96KK5;Q99878;Q9BTM1	H2A1H_HUMAN;H2A1J_HUMAN;H2A1_HUMAN;H2AJ_HUMAN	H2AFJ;HIST1H2AH;HIST1H2AJ;HIST1H2AM	Histone H2A type 1	4	391936	394076	458959	1350000	1430000	1790000	1470000	1510000	1620000	1570000	734286	441177	1130000	2160000	715694	494420	1390000	773499	1080000	270002	430487	2120000	1500000	913966	654429	839694	973328	1200000	1300000	902223	1430000	458483	688332	1780000	1560000	953950	1150000	1120000	677493	1920000	1420000	499871	116107	1530000	1160000
P0CAP2;P0CAP2-3;Q9BZD3	GCOM2_HUMAN;GRL1A-3_HUMAN;GRL1A_HUMAN	GCOM2;POLR2M	DNA-directed RNA polymerase II subunit GRINL1A	1			2492.81													5491.33																													5486.63
P0CG12	DERPC_HUMAN	DERPC	Decreased expression in renal and prostate cancer protein	1				1802.02		1916.68								1401.72	1463.58	2273.97		1593.76			1089.98								1672.07		1355.09			1569.69								1886.27
P0DI83	NARR_HUMAN	RAB34	Isoform of Q9BZG1, Ras-related protein Rab-34, isoform NARR	1
P0DMV8;P0DMV9	HS71A_HUMAN;HS71B_HUMAN	HSPA1A;HSPA1B	Heat shock 70 kDa protein 1A	12	46340.9	34242.9	46885.4	52870.6	51372.7	77839.5	22605.3	36835.6	26816.8	59873.2		33915.9	59074	25260.5	41867.4	56570.8	18363.2	36791.4	45827	17461.1	35585.7	34865.8	113297	36602.3	42563.8	44392.5	51715.7	52842.5	72445.5	42521.5	55179.2	26483.4	45709	57684.2	72729.7	64084.3	34102	46602.6	48999.4	52724.4	33856.5	14719	19738.8	50515.1	31768.8
P0DN76;Q01081	U2AF1_HUMAN;U2AF5_HUMAN	U2AF1;U2AF1L5	Splicing factor U2AF 35 kDa subunit-like protein	2			14976.5	19369.6	23146.3	19868.7	15620.3	22162.7		17333.3			19197	23560.5	14903.1	20350	17091.5	17346.9	15352.6	20403.7	14380.7	18915	17336.5		20186	12957.1	18840.4		21475.1	19836.5	19167.3	25427.1	18419.8	22954.2	23075.4	20924.3	14374.5	23060.5	16245.9	25193.9	21108.2	59342.7		26398	19921.4
P0DN79;P35520;P35520-2	CBS-2_HUMAN;CBSL_HUMAN;CBS_HUMAN	CBS;CBSL	Cystathionine beta-synthase-like protein	3			2987.88	2273.66	3320.37	5909.77							5117.19		2839.55	2491.57		3571.03	3926.55	4135.54	2366.87		2407.84	4914.15	957.51		7113.96	5967	5725.11	5489.02	2459.06	2749.16	1949.54	4325.66	4735.58	4166.19	2543.92	1828.68	5292.77	2365.15		2765.4		6252.79	2162.41
P0DOY2;P0DOY3	IGLC2_HUMAN;IGLC3_HUMAN	IGLC2;IGLC3	Immunoglobulin lambda constant 2	1																							3913.63																				13007.1
P0DP23;P0DP24;P0DP25	CALM1_HUMAN;CALM2_HUMAN;CALM3_HUMAN	CALM1;CALM2;CALM3	Calmodulin-1	7	26284.2	29308.2	18896.1	23888	31031.6	52540.8	14359.1	13398.3	11605.9	52707.7		14595.3	62409	19796.5	42444.7	42469.6	11495.9	32014.4	26400.7		18645.7	13392.5	22844.3	34366.3	35354.3	31376.3	71660.3	37074.3	60832	34903.2	67850.6	13669.8	33071	44006.3	79560.3	32195.2	25707.5	21741.5	37629	40626.2	14223.7	2988.44	25748.6	46987.5	23349.3
P0DPB6	RPAC2_HUMAN	POLR1D	DNA-directed RNA polymerases I and III subunit RPAC2	2				2635.28	3281.7			2954.64					1574.24			3829.76		2236.56			1202.96				2892.1	3809.37	4616.42		2738.63		3412.61		4277.41	3097.59	3182.79	2579.44		1944.59	2340.59		2686.76	2247.39		1976.72
P10155;P10155-3;P10155-4;P10155-5	RO60-3_HUMAN;RO60-4_HUMAN;RO60-5_HUMAN;RO60_HUMAN	RO60	60 kDa SS-A/Ro ribonucleoprotein	9	2259.99	1422.51	2440.68	2339.23	3978.83	2579.47							2214.52	2136.46	2298.92	3049.47	1109.49	1483.32	2116.69	851.799	2596.18		4476.89	3108.75	2501.52	1908.03	3175.23		3651.11	2309.72	1279.61	785.067	2333.66	4241.2	2468.66	2966.23	3312.19	3111.11	2881.49	2208.1		952.528	8848.14	2339.14	2341.6
P10253	LYAG_HUMAN	GAA	Lysosomal alpha-glucosidase	7			1220.48		2154.41			1660.36					1728.65	1223.87		1710.77			2111.09				1828.26	2136.43	821.047				1843.84	1435.26	984.492				2671.07	1256.78		1875.25				281.118	4628.62	1817.51
P10301	RRAS_HUMAN	RRAS	Ras-related protein R-Ras	3	5433.39	7988.13	5533.1	4111.07	2800.85	4516.37	4307.05	4061.79	6306.02	4369.81			4156.07	2925.39	6030.45	3801.33	3389.74	5922.57	4572.91	2725.32	3969.85	5875.83	3983.23		3836.78	5456.25	3235.63		3982.33	3925.42	4417.23		4913.01	5198.58	1838.46	6986.04		3267.28	4948.59		1884.39	801.735			6181.81
P10398	ARAF_HUMAN	ARAF	Serine/threonine-protein kinase A-Raf	5			2771.11	3197.27	4752.92	3941.66							3081.23		3888.33	3008.86		2238.56		4852.88	2792.66	2431.16	4001.29		1957.56	2954.28	2420.86		3319.31	3845.14	3385.37	3810.79		4769.32	2866.02	3327.71	2972.31	3397.27	2553.79	3791.32	2588.69	4909.73	6351.33	2910.92
P10412;P16403;P16402	H12_HUMAN;H13_HUMAN;H14_HUMAN	HIST1H1C;HIST1H1D;HIST1H1E	Histone H1.4	6	558721	472686	398509	502020	477930	481928	420757	577368	607566	405504		298716	340540	595391	241352	678495	470195	381422	437417	72649.1	435470	712594	324843	280377	531121	382820	408722	373683	349933	398070	446190	147790	490746	342879	539804	304535	486005	331324	238474	729601	470994	95293.6	129850	490863	526788
P10515	ODP2_HUMAN	DLAT	Dihydrolipoyllysine-residue acetyltransferase component of pyruvate dehydrogenase complex, mitochondrial	7		7001.07	5368.97	4614.2	7047.03	3420.19	3877.56	3456.33		2935.31		3995.67	5725.73	6587.75	4108.02	3412.12	5266.74	2549.05	5542.05	2224.5	3806.1	3034.65	6024.63		9087.25	7280.65	4179.78	4019.18	4890.32	5028.85	7128.28	1259.08	4136.1	2615.95	3679.99	3764.26	5459.87	4697.24	3246.06	4445.11	7064.76	1204.86	4573.78	4796.9	3269.41
P10586;P10586-2	PTPRF-2_HUMAN;PTPRF_HUMAN	PTPRF	Receptor-type tyrosine-protein phosphatase F	4			1895.42	1610.87		1108.77				2693.5					2375.39				1333.44		1004.58	2226.19	1515.25			3119.4			1370.59							1806.36			1220.05						1438.86
P10589;P24468;P24468-2;P24468-3	COT1_HUMAN;COT2-2_HUMAN;COT2-3_HUMAN;COT2_HUMAN	NR2F1;NR2F2	COUP transcription factor 1	1				780.179	702.667	557.59	707.392			1186.35			223.853			466.424				611.898	966.516	497.682	952.542		830.451				772.058	516.614	984.743				766.861				634.631			208.898
P10599	THIO_HUMAN	TXN	Thioredoxin	5	33670.7	24588.3	49654.6	48616.1	40580	56527.4	9653.49	14082.1	10368.1	19032.3			67247	38613	52758.5	40605.6	12022.2	39434.2	42873.8	6770.05	38962.3	21501.6	86352.2	33218.5	40420.7	42716.3	76825.6	35240.9	65470.2	59770	66133.5	5959.4	38837.6	37944.7	81355.4	42491.9	50082.9	34944.7	41666	24194.4	26202	5010.58	210989	53367.7	28739.4
P10606	COX5B_HUMAN	COX5B	Cytochrome c oxidase subunit 5B, mitochondrial	5	30439.3	35006.4	33026.8	40267.2	24700.8	31042.6	36910.7	30308.3	26003.9	22886.4		31302.6	35506.5	28808.8	28704.5	31405.3	51551.8	41052.9	30450.7	8889.93	39631.2	48642.8	21873.5	29322.6	46285.5	35580.8	27430.6	27648.8	35820.6	36506.3	29033	9508.99	39356.9	18614.3	26948.9	35779.8	36640.9	42055.1	30910.3	33552.5	41124.1	3983.77	31735.2	31306.9	39071
P10619;P10619-2	PPGB-2_HUMAN;PPGB_HUMAN	CTSA	Lysosomal protective protein	3			1887.13	1241.26	1040.99	906.313							1301.62		1374.46	1617.79		1869.6	1382.16		1075.56	1847.29	828.502		1421	1114.53			1772.8		2109.92		1394.56		1770.93	2317.44	1475.57	837.195	1937.39		2529.94		16922.3		1938.13
P10644	KAP0_HUMAN	PRKAR1A	cAMP-dependent protein kinase type I-alpha regulatory subunit	7		5148.3	3977.36	3767.92	4203.12	4476.3				2123.9			3474.49		5046.66	2003.05		4418.22	4237.94	5592.85	8122.85	2082.52	3650.88		2411.86	4621.95	4559.41		4098.24	4993.86	4113.28	5022.93		4015.8	2949.47	5073.18	4750.53	4139.1	3973.23	3063.41	1438.2	3717.16	4672.81	4433.86	4693.71
P10768	ESTD_HUMAN	ESD	S-formylglutathione hydrolase	6		4910.5	5324.23	6201.03	7762.13	7861.16	1662.94	4324.93		6834.83			6058.81	2191.83	7993.88	4817.79	4278.54	7319.79	5817.13		5160.1	4690.88	11572.4		6461.7	5825.27	6156.24	4600.44	8130.11	6765.68	7262.76	1039.58	6767.31	5954.98	6681.4	7714.37	6182.2	6515.3	5850.69	10686.7	2329.06		1984.67	5573.64	5583.75
P10809	CH60_HUMAN	HSPD1	60 kDa heat shock protein, mitochondrial	28	67282.7	63775.5	72136.7	93045	115365	81458.8	120181	86574.7	68287.3	83081		83560.2	100339	116911	77784.5	87949.6	88317.3	108916	87289.8	40362.6	70599.8	88962	73263.8	65304.7	134925	119379	93737.3	66512.3	112320	113922	125750	37362.2	85722.7	61927.4	97263.1	91827.9	99251.6	108637	69875.2	102253	129805	24521.6	30108.9	96876.4	99154.4
P10909;P10909-2;P10909-4;P10909-5;P10909-6	CLUS-2_HUMAN;CLUS-4_HUMAN;CLUS-5_HUMAN;CLUS-6_HUMAN;CLUS_HUMAN	CLU	Clusterin	6		4403.6	4426.45	5246.54	1726.65	5508.14		2073.93	3779.46	2882.28		24942.7	1953.14		3427.96	6413.02	6140.3	3603.84	11613.4	2897.26	5280.77	5220.47	5157.27		963.529	15798.8	2327.75	2133.71	6872.58		6355.73	1603.27		6751.09	3757.53	22638.5	6749.31	5107.41	6202.02		10895.5	2534.13	12304.2	3335.58	3098.01
P11021	BIP_HUMAN	HSPA5	Endoplasmic reticulum chaperone BiP	29	158461	116323	146298	139543	210156	163006	176222	274566	123963	87150.7		175316	231417	180189	169032	159320	114656	162897	131694	43253.5	88355.2	176558	231810	195288	159455	150240	233886	115505	186338	224515	155791	43401	124200	195291	186894	138409	117298	251884	169361	155469	191050	28176.7	210819	189582	179131
P11117	PPAL_HUMAN	ACP2	Lysosomal acid phosphatase	2			1482.14	1650.55	3012.68	875.584						848.69	4243.23	876.43	1773.02	801.55	1867.39	1881.21	2147.32		979.716		1267.69		925.746		1316.89		1462.63		1828.02		1962.36	2350.38		1248.98	1138.56	1743.61	1272.89		2044.85	381.845	2308.58	1388.1	1465.68
P11137;P11137-3;P11137-2;P11137-4	MTAP2-2_HUMAN;MTAP2-3_HUMAN;MTAP2-4_HUMAN;MTAP2_HUMAN	MAP2	Microtubule-associated protein 2	1																							10652.6																				1459.07
P11142	HSP7C_HUMAN	HSPA8	Heat shock cognate 71 kDa protein	27	112953	131490	141836	129975	130512	228003	63029.9	95074.1	94115.9	124908		98833.9	137843	86041.3	160958	123924	75585.2	111580	151317	44223.1	125541	84523	248170	108754	105738	124384	115374	157128	135933	135158	174592	57388.4	115060	142876	143614	105635	146556	94056.7	160164	120494	102274	39945.6	51264	130324	120855
P11166	GTR1_HUMAN	SLC2A1	Solute carrier family 2, facilitated glucose transporter member 1	5	9214.67	7338.15	5431.9	10647.2	6754	4975.21	5004.82	12937.2	6643.12	8985.75		20446.9	9865.21	7254.63	9285.61	18660.2	7498	5162.78	6902.78	2284.92	2299.43	8385.6	10605.9	5591.62	5628.26	13776.5	9165.61	8488.67	7979.92	4142.35	6232.08	2995.5	9447.18	14342.1	14459.9	11921.8	5324.57	15058.6	5815.57	4174.04	4104.54	1831.81	5465.36	3995.71	6297.11
P11169	GTR3_HUMAN	SLC2A3	Solute carrier family 2, facilitated glucose transporter member 3	3	5997.64	6606.72	8468.21	4363.19	6935.71	6271.11	7902.3	7016.7		8018.23		41188.9	10288.4	6048.82	7582.78	21967.8	6160.01	6874.97	3604.48	3973.12	4059.45	6214.99	6104.1	10680.8	9010.83	9381.74	6367.69	6694.22	8080.91	7759.54	5499.21	3281.96	4916.8	16477.6	16101.6	4296.81	5241.55	12864.1	6386.75	8969.56	6729.72	2120.08	5632.34		5936.14
P11171;P11171-2;P11171-5	41-2_HUMAN;41-5_HUMAN;41_HUMAN	EPB41	Protein 4.1	3				1178.39	1044.03	894.759								1291.94		1202.27			1027.66		1175.27	1685.33	1175.49		2045.95						1370.49		1340.46				1273.85	1569.52		1443.14		624.391			1533.14
P11172	UMPS_HUMAN	UMPS	Uridine 5'-monophosphate synthase	6	1742.91		2354.23		3746.11	2829.64		6844.64		1453.12			3131.83		1567.44	1204.52			3559.39	2072.35	1744.09	2175.74	2552.44	4340.02	2444.73		1889.5	3885.92	3228.4	3581.74	2460.8	1721.79	2124.15	3310.54	2614.1	2330.99	2727.34	1528.67	3369.61	4243.84		2340.75		5661.32	2441.18
P11177;P11177-2	ODPB-2_HUMAN;ODPB_HUMAN	PDHB	Pyruvate dehydrogenase E1 component subunit beta, mitochondrial	7	8471.98	10359.1	8712.62	11563.8	11144.4	8894.41	5872.99	5596.9	12311.1	8790.44		6943.01	11793.3	12824.8	8665.44	8659.35	8243.02	11006.8	8815.49	4688.61	12666.2	12863	11899	8710.62	14422.3	11855.6	11535.7	7353.63	10715.9	12277.7	7831.92	3419.61	9030.17	6664.93	10631.9	14884.4	7669.99	12356.1	9626.82	12150.8	11265.3	3714.19	7058.45	12943.2	8677.96
P11216	PYGB_HUMAN	PYGB	Glycogen phosphorylase, brain form	11			3713.18		1766.25	2993.21	1644.42	1819.37		2164.04			2957.04		1942.43					1894.61	1113.8		79196.5		868.655	3231.32	2493.15	4754.1	2736.17		1040.41	2049.12	2746.85	1782.02	2299.38	1507.33		1776.05	2634.3			1249.07	16406.3	2520.98	4807.23
P11233	RALA_HUMAN	RALA	Ras-related protein Ral-A	1	2176.21		2339	2491.99	973.74	1841.27			2619.62				2024.84		3307.18			2836.28	1933.99		1718.38	2188.2	1455.01		1810.69	2538.71	1918.99		2792.68	3397.9	1865.25		2537.31		1368.79		2400.59	1376.18	1964.7	2043.57	3147.54		4552.49	2855.69	2434.03
P11234;P11234-2;P11234-3	RALB-2_HUMAN;RALB-3_HUMAN;RALB_HUMAN	RALB	Ras-related protein Ral-B	5	14567.1		7170.77	7442.9	6795.72	7616.02	5416.72	4375.3		4786.4		7582.17	7908.19	8350.42	7580.91	8761.46	2425.53	8465.55	7730.92		6315.05	9039.42	13391.6		7965.44	8650.54	5339.92		9278.2	8836	6590.92		7480.02	6347.53	6514.34	5797.95	7138.53	9490.94	6475.3	7280.5	6222.37	2776.97	6120.79	7666.72	9577.37
P11279	LAMP1_HUMAN	LAMP1	Lysosome-associated membrane glycoprotein 1	4	10600.9	7702.48	2728.62	5593.39	9965.47	2577.84	13945.1	4641.74	3649.4	5614.84		10058	10063.6	9502.77	5824.65	5324.31	6702.86	4456.8	2562.74	5569.2	1743.94	2734.81	41452.6	12770.8	4377.8	3925.11	4591.57	3261.49	4901.85	8727.01	2575.76	3018.14	4288.28	10531.9	6404.49	6008.73	3626.2	12507.8	1915.34	4972.97	7691.1	2841.07	69556.9	9566.35	3949.5
P11310;P11310-2	ACADM-2_HUMAN;ACADM_HUMAN	ACADM	Medium-chain specific acyl-CoA dehydrogenase, mitochondrial	9			6139.23	6256.02	5814.29	5198.63	6645.38	4319.22		6381.65		5243.13	6881.86	6053.19	5035.07	4176.03	7257.46	6202.34	6548.55	4166.62	6530.11	6636.08	5264.84	4976.36	9139.44	6082.23	6428.53	8100.7	5637.44	8039.47	7166.36	2040.31	4521.42	3965.29	4983.32	4993.71	6906.6	8262.96	5692.37	6838.3	6467.5	2547.69	7390.47	5635.99	5790.55
P11387	TOP1_HUMAN	TOP1	DNA topoisomerase 1	14	14446.9	15341.4	14039.5	13618.9	10874.1	12760.2	18752.1	24461.5	16294.3	12218.5		17506.3	11282.2	16777.8	13789.7	15366.1	15102.4	14379.4	13329.2	6865.55	13737.9	14082.1	12577.3	17771.8	17207	11789.1	11368.5	15439.2	14783.5	17831	15471.7	7115.71	18127	12955.4	11614.3	12408.7	13637.9	15069.8	13128.2	16473.8	14526.9	5987.77	7707.29	12939.1	16484.8
P11388;P11388-2;P11388-3;P11388-4	TOP2A-2_HUMAN;TOP2A-3_HUMAN;TOP2A-4_HUMAN;TOP2A_HUMAN	TOP2A	DNA topoisomerase 2-alpha	35	11818.1	14361.6	6789.65	16355.2	13757.3	14469.8	9887.9	6442.68	10982.9	7968.8		8816.89	10425.3	17609.7	6937.29	16235.3	16034.9	5015.88	11933.2	3632.83	7848.21	23364.3	13090.7	16123.7	13585.6	8822.36	9815.53	10328.5	5627.56	5891.85	16388.8	4531.96	19941.1	17408.3	5978.92	6568.24	19876.2	9257.23	3902.15	16580.7	22671.7	4060.82	8792.83	9995.23	16453.8
P11413;P11413-2;P11413-3	G6PD-2_HUMAN;G6PD-3_HUMAN;G6PD_HUMAN	G6PD	Glucose-6-phosphate 1-dehydrogenase	19	9407.71	15064	13018	15928.4	22515	21000.6	3023.71	8990.61	8286.44	25194.7		2402.23	34648.3	3253.78	26923	11285.5	4766.35	10679.3	18101.5	6980.94	22418	5482.66	11244.9	16160.7	9558.94	10415.8	29848.8	20865.9	17425.7	15137.4	11686.1	8033.68	9978.38	12154.4	14094.8	14554.1	14212.9	8750.77	27525.6	24164.3	4640.22	5824.52	10887.1	15302.2	8909.5
P11441	UBL4A_HUMAN	UBL4A	Ubiquitin-like protein 4A	4			4640.85	1250.53	2124.42	2511.54							2456.6		2761.76			3223.95	3066.75		2374.47		7031.57		1076.13		1971.09				2002.45	2316.08		2047.3	2707.79	2266.13			3286.87			4175.16		2089.81	1947.87
P11498	PYC_HUMAN	PC	Pyruvate carboxylase, mitochondrial	18	10240.4	8112.59	6190.82	5479.95	5950.98	5377.56	11663.8	9661.76		2616.29		5665.99	8336.5	5127.78	4316.97	5082.5	10825.6	7603.03	5330.35		6162.79	6811.11	4742.49	8094.07	10718.2	7907.75	6532.16		7578.05	5697.01	5489.05		4066.04	3550	6269.56	4898.35	6692.11	8446.14	7136.68	4925.72	4583.01	1910.1		6222.19	6069.63
P11532;P11532-4;P11532-2;P11532-3	DMD-2_HUMAN;DMD-3_HUMAN;DMD-4_HUMAN;DMD_HUMAN	DMD	Dystrophin	2			1509.31																1413.74		702.182													1810.29				1397.26				525.384
P11586	C1TC_HUMAN	MTHFD1	C-1-tetrahydrofolate synthase, cytoplasmic	36	22256.4	13675.4	18960.2	29893.3	24203.4	16546	8470.82	12825	8655.91	20506.4		5262.39	23315.4	24839.6	18009.5	23480.6	6677.17	23478.2	18747.7	43290.4	20135.9	8499.07	18128.5	13551.4	19842.3	25371.8	15346.9	16726.1	17400.8	24589.4	16613.5	40494.5	27201.6	17753.5	23577.8	20057.8	16884.4	16280.7	21028.5	39837.4	15792.6	34549.3	16021.9	24497	20687.9
P11717	MPRI_HUMAN	IGF2R	Cation-independent mannose-6-phosphate receptor	7			1655.77	1006.95	1699.12	1301.28		2721.89					2233.43	2252.04	1850.46	2512.85	2687.12		1070.43	1245.06	1210.28	1666.25		2432.96	1891.73	2799.56	2275.12		1515.87	2761.78	1411.66		1319.16		1308.95	2723.53	2716.63	2608.93	1409.24	1718.74	1545.14	448.624		4304.83	1889.64
P11766	ADHX_HUMAN	ADH5	Alcohol dehydrogenase class-3	4				3010.11	7677.13	8463.59							6925.6		4884.66	5326.51			5480.34		6939.4		8668.71		6776.5	4753.38	9295.4		5411.11	6642.96	4312.03		6030.51	5307.41	8821.94	4541.01	5668.14	4840.86	7160.72	4228.05		3924.44	2829.27	14832.3	3654.15
P11802	CDK4_HUMAN	CDK4	Cyclin-dependent kinase 4	4			2198.85	4457.77	2258.65	2195.35							2341.76	1312.43	2217.36	1733.34			2818.75		2331.98		1813.72		1806.17	1312.45	1825.17		1681.17	1424.22	2106.56	1460.9	1529.37	2138.39	2895.5	1027.07	1524.53	3545.85	2734.77	2252.19	1181.65	1919.59		3713.12	2081.87
P11908;P11908-2	PRPS2-2_HUMAN;PRPS2_HUMAN	PRPS2	Ribose-phosphate pyrophosphokinase 2	6	5045.48	12649.5	6259.46	7171.92	8282.33	8672.32	6690.54	4635.87	3223.42	6178.34		2806.52	7640	3057.95	7860.33	9617.48	3206.2	6639.26	5678.14	10743	6316.83	2628.25	5378.19	9957.24	4694.51	4021.95	6611.18	8781.13	9151.79	7771.51	4359.1	8324.51	5682.72	7316	8121.42	8943.73	6517.93	5083.8	6291.47	4557.82	2900.09	5318.96	8989.71	7989.43	3711.75
P11940;P11940-2	PABP1-2_HUMAN;PABP1_HUMAN	PABPC1	Polyadenylate-binding protein 1	15	30075.1	34264.9	36048	28348.7	26051.6	34383.8	48629	18048.7	21883.7	36399.1		24036.5	24846.5	25342.8	28181.9	32877.4	34332	33898.3	36600.7	47692.6	33450.3	22374.3	28084.7	36967.5	35694	30946.5	26919.3	30291.4	29269.7	23852.5	32447.6	36082.8	32964	33977.3	24099	24574	33128.4	29907.6	34382.2	28290.6	17578.6	46552.7	22016.3	27483.4	30212.5
P12004	PCNA_HUMAN	PCNA	Proliferating cell nuclear antigen	9	38201	26696.4	19633.3	9416.33	23202.1	34792	4537.52	7587.83		32203.1		28043.4	29251.8	9084.51	20286.6	32694.8	4706.54	35497.5	30065.3	7959.08	13992.1	9680.35	12170.4	38962	17543.7	20411.2	30021.4	28446.3	33015.3	45454.1	23937.8	11084.3	20645.1	24641	36060.1	32596	26819.9	22437.7	22267.8	27136.4	5970.48	3681.97	6427.28	33982.6	20981.6
P12081;P12081-4	SYHC-4_HUMAN;SYHC_HUMAN	HARS	Histidine--tRNA ligase, cytoplasmic	14	7486.63	10124.7	5380.77	4833.99	8406.32	5669.33	5004.43	3953.81		5428.32		6190.17	6855.79	3314.5	5035.04	6005.87	3877.62	3621.26	5388.96	7078.67	4577.61	2193.5	6844.88	8554.27	4806.83	3902.86	7887.23	8523.25	6828.55	7992.83	5637.17	10633	6231.39	6439.08	5720.18	5010.11	3856.55	5239.08	7257.23	6484.18	2972.26	8641.03	47146.6	6699.42	3842.09
P12109	CO6A1_HUMAN	COL6A1	Collagen alpha-1(VI) chain	3				775.826	829.446	1423.04							713.21	880.023						535.339	945.241						1421.16				792.121			1185.23		667.914	1534.88	799.043	1333.52			460.25			579.669
P12236	ADT3_HUMAN	SLC25A6	ADP/ATP translocase 3	4	21652.8	23517.5	46573.7	32061.3	22926.4	27504.4	29355.7	54004	36034.6	33151.5		20328.1	23109.9	31190.3	28994.9	14552.5	47150.2	38080.6	36910.5	9607.24	46168.1	36804.1	19817.7	17886	33662.1	53644.9	19565.4	30415.9	23303.1	32707.1	31299.6	4830.79	22394.8	9344.3	20609.3	31558.1	37613	29644.7	34490.8	23497	44970.3	3256.11	13023.8	18315.4	33028.3
P12259	FA5_HUMAN	F5	Coagulation factor V	4													1814.93							3182.43	1579.38											2978.18										3127.34
P12268	IMDH2_HUMAN	IMPDH2	Inosine-5'-monophosphate dehydrogenase 2	18	4115.38	20283.5	11346.7	10566.3	14029.6	14873.4	8685.33	18241.3	15990	12871.5		8912.58	11648.1	6233.04	12494.1	10462.3		8363.9	12081.2	41347.3	11884.8	2673.47	13784.4	12723	6874.27	6453.91	15537.5	12403.5	13232	12675.3	5741.33	37365.5	8848.49	16623.5	16673.2	12926.7	12910.2	7447.75	13551.5	12595.4	3767.18	52826.7	20029.2	15193.8	6970.1
P12270	TPR_HUMAN	TPR	Nucleoprotein TPR	42	4533.63		5079.47	5418.17	4481.99	4775.14		4495.15	6552.89	2593.78		4695.11	4362.5	5378.74	5120.72	5621.81	3834.54	4584.06	5812.4	4216.12	5696.19	5968.31	5561.15	3937.33	5679.02	5815.18	4399.08		4741.77	5105.06	5231.85	3957.91	5214.76	5623.63	5993.35	4514.29	5560.63	5524.84	3991.74	5391.01	4704.47	3566.64		4764.05	5512.89
P12277	KCRB_HUMAN	CKB	Creatine kinase B-type	7			919.114	9804.84	567.402	5020.31		2512.3		9028.94			594.687		4725.65	9598.98	1117.97		4891.75		13944.1	599.896	155975					20585.6	1238.46	5821.28	1714.41				8387.6	806.759	1724.45	612.209	2321.1				5803.74		856.409
P12429	ANXA3_HUMAN	ANXA3	Annexin A3	12	11597.8	10684.8	22547.1	6724.42	13778.8	16985.7		4435.87		15104.1		4934.74	14461.8	3693.57	10098.8	12052.3	2336.45	7642.68	6336.31	1999.04	9140.67	2048.11	33072.5	13086.6	3655.54	6319.39	18233.3	16366.3	13742.5	6023.1	4269.96	3401.21	17079.4	8094.9	10928.1	11681.8	5358.52	6606.24	10930	5510.33	1435.63	2694.84	9009.71	17779.9	7708.89
P12532	KCRU_HUMAN	CKMT1B	Creatine kinase U-type, mitochondrial	4				2935.95	1579.29							5805.87	2776.34	5601.62				2679.6	960.851	2996.55	846.467	2826.93	17229.6		8573.17	7059.76	1111.71		3726.53	5959.16	3751.12	1424.75			584.755	3610.61	1515.21	4629.73	1899.3	3297.69	4323.76	1375.81	31305.9	2766.05	2406.87
P12694;P12694-2	ODBA-2_HUMAN;ODBA_HUMAN	BCKDHA	2-oxoisovalerate dehydrogenase subunit alpha, mitochondrial	1				2680.52									2415.49		1014.08			2572.99			997.483	3249.35					1688.42		1258.75	1488.67	2082.75		1153.19		745.493	2868	1943.89	2832.21	1780.04		2360.3				2558.85
P12814;P12814-3;P12814-2	ACTN1-2_HUMAN;ACTN1-3_HUMAN;ACTN1_HUMAN	ACTN1	Alpha-actinin-1	15	3132.32	4921.31	5573.53	4687.24	3879.5	4978.23	3083.72	3422.9		4364.4		3522.38	5416.02	2282.39	5397.73	5616.5	2749.58	4715.38	4860.26	2335.72	4075.98	2917.45	11833.2	4385.99	3777.84	4242.65	4166.92	3682.01	3690.26	4663.56	3684.14	1887.45	4265.47	4146.48	3706.6	4631.06	4650.95	3487.12	6111.68	3935.66	2051.1	996.971	4365.23	4306.09	4271.6
P12830	CADH1_HUMAN	CDH1	Cadherin-1	2																							1644.72
P12955;P12955-3	PEPD-3_HUMAN;PEPD_HUMAN	PEPD	Xaa-Pro dipeptidase	3		3445.23	1478.6		2579.87	1501.21							1414.02											2391.73	1401.7		1760.2			1898.69	1314.25			3016.24	2162.31				2239.39	2332.87			4122.97	3252.46
P12956	XRCC6_HUMAN	XRCC6	X-ray repair cross-complementing protein 6	31	24483.6	17486.2	21701.2	26890.4	24922.3	25836.2	18960.7	24926.8	17125.9	15900.6		24531.7	25998.2	29542.4	26510.1	25637.8	15568.3	25625.1	25264.2	24556	22310.6	20852.9	29641.9	27196.6	26832.3	24232.4	23735.1	22140.4	26824.5	26457	33677.4	24007.7	24523	29698.1	27120.2	24719.8	26989	27087.1	21310	28350.6	21621.2	25670.8	13310.3	25640.9	26505.5
P13010	XRCC5_HUMAN	XRCC5	X-ray repair cross-complementing protein 5	16	31271.4	23850.3	27583.1	25757.2	22156.3	27303.1	17211.8	26553.5	21457.5	22213.1		27524.2	27910.9	26188.5	31472.7	26454	17474	29999.3	26867.3	23704.5	25947.2	23312.5	27419.7	26079.2	26329.8	27322.4	28524.3	24036	26593.1	30560	32060.8	24134.5	29099.1	29056.8	28075.3	26911.1	29701	30117.4	25512.6	30465.3	23291.9	21225	15753.8	30281.7	27101
P13073	COX41_HUMAN	COX4I1	Cytochrome c oxidase subunit 4 isoform 1, mitochondrial	5	18615.6	20892.4	18101.8	31148.1	21389.1	31097.9	30751.9	30744.9	23993.4	29083.6		19439.2	31849.6	28978.9	27898.7	22110.6	42496.5	27864.9	25709.2	5381.77	21959.3	29507.7	19561.3	17807.1	34357.6	37648.4	20358.3	24512.3	34020.2	28412.1	33675	8391.95	19369.4	14838.3	26577.9	38572.3	30475.6	34505.7	31177.1	25464.1	45749.7	2353.85	9074.21	20789.1	32686.8
P13473;P13473-2;P13473-3	LAMP2-2_HUMAN;LAMP2-3_HUMAN;LAMP2_HUMAN	LAMP2	Lysosome-associated membrane glycoprotein 2	3	5843.76	3086.65	612.461	3036.04	2776.35	892.575	5271.49	3059.61		1008.54		3376.56	3832.08	5977.67	1803.02	3333.95	4356.5		1934.04	1930.83			6248.09	6456	1428.99		2427.45		2819.69	3334.13	1649.42	1454.77	2289.81	3472.23	5106.21	1711.3	1924.92	4269.99	2023.33	2475.32	2370.85	224.311	19124.3	6287.82
P13489	RINI_HUMAN	RNH1	Ribonuclease inhibitor	4	4112.39	9102.65	8426.83	10062	12949.5	8945.72	11593.8	10972.4	10854.2	13757.5		3060.24	12382.7	6406.04	13107.2	12021.7	7897.5	10901.5	10739.8	1564.93	9588.34	11036.9	75824.1	8005.45	9139.3	9194.13	11836.9	9187.36	11771	8265	8021.28	3980.51	7894.86	8044.66	14218.5	7215.05	10194.2	11445.6	12387.9	10579.1	5699.46	3427.11	5328.64	8723.91	8911.96
P13639	EF2_HUMAN	EEF2	Elongation factor 2	28	70891.5	120707	111661	109756	180494	119014	98540.9	99466.4	42527.5	143123		25448	130427	68466.8	119004	122353	43144.2	89216.3	118348	449155	123416	50481.2	158684	127261	87401	98199.2	139213	136238	127078	120622	96178.8	400062	102580	161072	117694	117395	97251.8	103173	149077	109310	47237.9	300617	124259	146165	90385.3
P13645	K1C10_HUMAN	KRT10	Keratin, type I cytoskeletal 10	28	660022	98085.6	892355	213594	85932.8	427883	56916.7	307937	741152	503258	3560000	327429	297149	631195	610756	449351	728245	1180000	234515	32192.7	267292	243995	750448	68141.6	107683	718015	338237	817576	285889	61574.8	426714	47032.1	461428	278003	87691	217428	897944	119630	429493	71733.2	571537	59775.8	7590000	358961	1650000
P13647	K2C5_HUMAN	KRT5	Keratin, type II cytoskeletal 5	13	49235.6	33624	57237	10727.3	19454.7	33405.3	17622.7	29375.7	62091.3	57167.1		24625.5	17055.7	50400	50860.4	25602	56127.7	64502.6	25204.2	822.392	17152.3	34015.3	5050000	24640.8	19335.8	65060.7	22476.8	37867.6	16569.2	26023.3	41745.7		31423.8	37156	23624.2	18717.7	43483.9	16466.2	32649	33585.5	64430.2	2713.37	2660000	39147.4	80956.6
P13667	PDIA4_HUMAN	PDIA4	Protein disulfide-isomerase A4	27	11836.4	5307.7	7578.13	6661.97	6522.46	10196.6	6372.62	10513.5	4543.49	5735.42		9487.73	14022.8	9128.86	9052.63	9028.02	9349.73	9699.95	6672.45	4461.72	6111.37	11272.5	7915	9457.15	9399.61	8304.56	9428.96	6432.27	8493.01	11105.7	7202.87	5428.61	10487.7	8202.79	10413	6385.59	5226.18	11059.7	9251.79	6043.89	10985.3	4209.97	6915.56	9633.26	8794.16
P13674	P4HA1_HUMAN	P4HA1	Prolyl 4-hydroxylase subunit alpha-1	7			1891.53										2670.85		1335.91	3655.05		2365.05	2532.36		1367.17	2319.31	1439.09	4815.91	2100.62	3512.01			1875.26		1966.31			2488.78	3085.86	2251.78		1636.5	1705.79						2116.23
P13693	TCTP_HUMAN	TPT1	Translationally-controlled tumor protein	3	3723.13	5315.43	3260.92	3884.31	10718.6	7480.2	3307.25	4626.11		10253			8548.17		5726.54	7150.53		3221.44	3782.19	1869.08	1981.63		11496.5	7202.51	4430.41	2140.71	12861.8	12521.4	12414.7	5588.4	7674.57	2907.7	4825.41	6246.85	9381.77	3871.7	3853.78	5825.26	7498.01	4955.81	1428.28	3168.86		7351.87	3552.35
P13716;P13716-2	HEM2-2_HUMAN;HEM2_HUMAN	ALAD	Delta-aminolevulinic acid dehydratase	2																							5739.12																				18090.2
P13796	PLSL_HUMAN	LCP1	Plastin-2	7																																											9937.46
P13797;P13797-2	PLST-2_HUMAN;PLST_HUMAN	PLS3	Plastin-3	17	7965.51	9119.05	11414.2	6019.29	13344.1	11531.8	1853.98	4449.75	4641.71	6778.23		4381.54	11687.7	5318.41	10171.7	8493.18	2113.53	6739.01	9541.25	4622.68	10468.4	5146.66	72187.5	8737.08	6579.57	8598.4	14694.7	11712.4	10816	8226.49	8823.09	4880.55	7503.48	13298	11189.9	10294	8815.94	5461.75	10482	7938.6	3367.26	5126.38	11222.6	12100.3	5312.06
P13798	ACPH_HUMAN	APEH	Acylamino-acid-releasing enzyme	9		2547.15	1338.2	1240.89	4716.98	2154.34				1254.78			3949.04		2478.18	2273.56					294.084		6696.27				3846.85		3883.91	5293.14	1921.18	533.868		3540.44	2354.59	1027.44	699.266		2973.37	2717.37		1025.1	22168.9	4539.44
P13804;P13804-2	ETFA-2_HUMAN;ETFA_HUMAN	ETFA	Electron transfer flavoprotein subunit alpha, mitochondrial	8	35641	28210.7	19124.3	23017.9	30836.7	21425.7	35370.4	21544.3	21929.5	25796.4		37326.7	34312.8	27428.1	13241.6	24922.5	30112.1	30494.7	21302.1	16163.9	28377.7	18995.9	20435.4	30147	36343.6	31041	26817	21547.3	32405.7	34544.3	30320.7	14478.7	24204.5	14097.6	26731.2	35383.8	24329.8	36125.5	24571.7	35438.8	28462.7	9848.59	11102.5	30668.5	23600.4
P13807;P13807-2	GYS1-2_HUMAN;GYS1_HUMAN	GYS1	Glycogen [starch] synthase, muscle	7	4746.4		4923.1	5383.83	3544.88	3028.12						2593.61	4404.77		4132.56	6700.84		3555.88	2695.6	3279.87	2594.72	2715.23	2734.62	4631.09	3032.81	4391.47	4025.44		5366.75	4262.45	2110.23		2871.83	4922.74	5921.62	4401.04	2943.01	2538.03	3671.33	3496.2	1709.1	1588.79		3046.13	3424.35
P13861;P13861-2	KAP2-2_HUMAN;KAP2_HUMAN	PRKAR2A	cAMP-dependent protein kinase type II-alpha regulatory subunit	8	1307.89		2833.58	3142.91	3412.76	4227.53		2674.95		3703.38			3180.21	2768.44	2743.69	4521.47	2452.42	2580.19	6436.96	1356.31	3975.84	2402.56	10049.8	4732.8	4556.42	4217.73	4336.01	4066.31	2675.22	3332.11	4346.33	1907.61		5421.88	3062.66	2242.28	4623.86	2952.47	5473.48	2410.05	1784.66	2461.33	1450.96	4931.86	2575.18
P13928;P13928-2;Q5VT79	ANXA8-2_HUMAN;ANXA8_HUMAN;AXA81_HUMAN	ANXA8;ANXA8L1	Annexin A8	2			2154.5	2674.39	624.049	2120.36							1431.66		2626	2943.68		1625.23	1899.48				28065.7		2397.64	1397.33			2010.19		863.634		3120.16	1904.82		1962.32	970.634	1272.75	3356.69			434.213	17057.8	1469.46
P13929;P13929-2	ENOB-2_HUMAN;ENOB_HUMAN	ENO3	Beta-enolase	3			1452.73	2210.18	4224.71	1474.81							2375.43		2728.55						2451.67		1219.08	5524.71	2051.55				1976.45		2064.77			1210.41	2331.98	1558.17	1170.92	1758.87	1009.51	1751.28		380.781		2339.36	1641.73
P13984	T2FB_HUMAN	GTF2F2	General transcription factor IIF subunit 2	2						1050.92	1725.06													2094.34		1073.14	1251.47		980.69	1379.22			1654.62	647.303	1587.18	2579.28				777.999					2688.65	3391.67		1577.74
P13987;P13987-2	CD59-2_HUMAN;CD59_HUMAN	CD59	CD59 glycoprotein	1				8682.61	6596.42	6069.73							12893.5		6783.44				2803.66		3535.05	13132.8				15097.8	6321.09				3996.67				9121.04	3889.83	3173.43	3536.35	6680.31	2911.54	5905.71				5819.08
P13995;P13995-2	MTDC-2_HUMAN;MTDC_HUMAN	MTHFD2	Bifunctional methylenetetrahydrofolate dehydrogenase/cyclohydrolase, mitochondrial	3			2774.19	4916.27	2330.82	4725.67	4574.69	4696.42		6115.99		8036.91	3141.26	4085.72	2198.19	4755.19		4500.44	3352.82		2822.47	4044.56	3895.92	3790.03	2159.36	1681.04	2704.6		4171.34	5265.23	3675.9		2938.66	1664.14	3897.37	2248.79	2470.43	4949.65	4313.85	1732.65	3403.53	662.992		3025.83	4340.95
P14209;P14209-3	CD99-3_HUMAN;CD99_HUMAN	CD99	CD99 antigen	1			2181.72		1653.85								1802.11	1788.65	2531.24			2227.61	2479.74		1572.43	3246.6	2346.42		1444.46	4909.26			2326.48					2527.41		4100.21		3322.75	1891.64	1378.44					2276.44
P14314;P14314-2	GLU2B-2_HUMAN;GLU2B_HUMAN	PRKCSH	Glucosidase 2 subunit beta	8	13972.2	12819.9	16655.1	13318.2	16980.8	11876	9082.12	15468.3	13210.2	9276.96		9612.19	20423.1	17898.3	14411.8	23351.3	12360.5	27245.6	12465.8	5085.8	17222.1	19587.6	15263.9	13208.3	24462.7	19730.3	19408.1	11709.5	17617.3	22423.7	13190.8	4678.48	14508.7	20215.1	19806.5	16263.8	13822.5	24925.5	21235.9	14908.1	13317.8	3252.33	6488.58	16101.1	19316.6
P14324;P14324-2	FPPS-2_HUMAN;FPPS_HUMAN	FDPS	Farnesyl pyrophosphate synthase	7	11119.3	11574.8	36992.8	12021	20286.5	41636.6	1738.3	4791.17		30475.6			26993.4	5207.21	13394.9	17162.8	4817.72	11409.3	22959.4	3042.96	21181.6	5642.73	8427.91	23350	12076.2	7156.22	23165.6	21848.3	20283.8	9149.97	14785.8	3881.81	15588.4	19204.8	18654.7	16225.7	13548.1	14984.2	36020.4	21249.6	3590.41	3498.4	5099.04	20872	7722.78
P14373;P14373-2	TRI27-2_HUMAN;TRI27_HUMAN	TRIM27	Zinc finger protein RFP	2			1239.16	1086.55		1195.22	1020.55							1808.06	1620.14						616.602		1122.23		954.207		1064.7		807.708				1029.12		1460.2			2042.48	905.323			530.863
P14384	CBPM_HUMAN	CPM	Carboxypeptidase M	2				1097.56	718.83	1619.04	4066.5						1997.62		1166.64				1365.65		1068.95	1377.01			949.071	3821.91					1315.05			2417.24		1605.52		2663.61		2100.16	3110.56		2487.66		2151.11
P14406	CX7A2_HUMAN	COX7A2	Cytochrome c oxidase subunit 7A2, mitochondrial	2	20162.4	11978.5	19272.1	30311.5	13589.2	14181.9	11996.4	19263	16671.3	8419.55		14189.2	16317.1	20195.5	15903.7	17557.8	32601.5	25907.1	18097.5	4526.14	21199.3	23915.1	12379	14576	29571.5	23251	14738.3	14064.9	18983.9	21722.8	13210.4	4852.42	25147.9	7136.38	17340	20275.5	19193	19792.3	13357.6	16828.1	20241	1265.05	13783.8	18256.6	28319.8
P14550	AK1A1_HUMAN	AKR1A1	Aldo-keto reductase family 1 member A1	8	4079.39		6040.66	2039.7	5947.23	7082.87	1681.85	3837.04		6343.49			10224.5	2414.26	3453.91	7032.83		2680	3659.38		4438.86	1910.52	16569.5	3455.59	3335	1649.57	12937.3	3155.66	8548.19	2912.06	3124.97		5745.42	3494.64	6384.56	2912.87	1673.63	3394.04	4599.67	2362.19		1278.08		8383.98	1731.88
P14618	KPYM_HUMAN	PKM	Pyruvate kinase PKM	26	290361	318107	404001	308718	319939	299783	132286	122124	103337	260818	890644	57031	415460	114696	328307	385745	60540.5	324951	313310	346214	322360	44433.1	340705	269778	273685	401969	296151	274676	351030	315533	230256	428152	232306	455649	347266	536115	245826	398529	426502	387451	123599	504571	296229	307824	232639
P14621	ACYP2_HUMAN	ACYP2	Acylphosphatase-2	2						832.206															1234.41		3513.75		1566.44											1399.37		1820.56					3734.89
P14625	ENPL_HUMAN	HSP90B1	Endoplasmin	30	72108.7	57125.3	117269	84232.9	80108.2	87444.6	56975.8	72565.6	65964.7	56473.9		63690.4	124436	69272.1	92754.6	83498.6	68515.9	96074.6	91963.8	24796.2	78853.9	101482	73281.3	65659.7	96522.6	101210	93996.7	52527.9	86659	95482.5	92081.6	23531.3	80680.9	104105	139149	83704.9	88003.1	127844	91937.5	78910.3	92501.6	22534.4	32144.1	86064.6	88242.6
P14635	CCNB1_HUMAN	CCNB1	G2/mitotic-specific cyclin-B1	5				5241.41	1876.71									3151.95		8659.58	4874.98		4127.75	2987.05		3974.16		5334.87				5387.47			2745.95	3208.95	5378.04				8019.21			2305.27	2763.34	2543.37	6585.17	2811.89	7128.53
P14678;P14678-2;P14678-3;P63162;P63162-2	RSMB-2_HUMAN;RSMB-3_HUMAN;RSMB_HUMAN;RSMN-2_HUMAN;RSMN_HUMAN	SNRPB;SNRPN	Small nuclear ribonucleoprotein-associated proteins B and B'	5	6754.96	7665.09	3232.67	5942.08	10407.7	3656.33	17377.7	3781.65		2939.98		3212.17	10007	6145.1	3177.89	5816.03	3954.61	4191.58	4486.3	42098.7	2332.93	3585.8	13164.3	12080.8	6863.09	5298.48	5853.89	3194.03	10371.8	8767.51	4187.63	42326.7	4634.23	15571	10660.3	3164.61	3030.48	11014.8	3679.34	8009.89	5311.61	76159.9	5323.86	15041.5	3296.58
P14735	IDE_HUMAN	IDE	Insulin-degrading enzyme	14	1902.04		4107.34	3791.55	3146.97	5979.28		1324.2		4630.2			3742.72		3520.32	3866.62	1559.28	2714.62	2324.59	1331.71	3480.18	1264.37	7969.69				3577.87	3445.01	3425.26	2562.79	2503.89	1396.95	1958.05	2670.31	3635.86	2999.29	2548.05	1759.18	4758.55	5028.48	1654.49		21694.7	3299.82	2777.91
P14859;P14859-2;P14859-3;P14859-4;P14859-5;P14859-6	PO2F1-2_HUMAN;PO2F1-3_HUMAN;PO2F1-4_HUMAN;PO2F1-5_HUMAN;PO2F1-6_HUMAN;PO2F1_HUMAN	POU2F1	POU domain, class 2, transcription factor 1	2			582.049		926.442										605.112				846.897	742.135	449.18		820.169				876.211		511.922		939.866					644.825		550.183	434.32			363.239		980.209
P14866	HNRPL_HUMAN	HNRNPL	Heterogeneous nuclear ribonucleoprotein L	10	12869.4		17232	17360.6	11221.2	15668.9	24332.1	17934.2	30302.2	20123.7		21873.4	13217.1	17788.1	12500.1	12449.7	18277.9	14467.5	18327.3	13301.4	17492.8	18970.5	18960.3	25008.1	17998.6	12539.7	12972.2	11186.3	15456.3	16736.9	14608.8	12426.1	16935	17050.1	16411.4	17665.4	17096.6	17765.1	11187.3	17350.9	14679.6	10241.7	13119	15814.4	16242.9
P14868	SYDC_HUMAN	DARS	Aspartate--tRNA ligase, cytoplasmic	18	13792.2	12227.6	12671.8	14305.9	14145.1	10958.9	14216.3	15391.8	13633.9	11419.6		7708.9	13567.8	10789.7	13318.6	13486.3	12537.5	12087.6	11921.7	17316.7	10852	12130.9	15803.2	12863.4	12093.7	12559.6	14063.1	13305.3	13828.2	13720.8	11804.5	17569.6	15290.5	18742.9	16954.1	15096.7	10898.6	15626	11672.1	13621.9	6980.6	26270.9	9420.08	15056.8	14647.1
P14923	PLAK_HUMAN	JUP	Junction plakoglobin	17	7144.78	3482.43	5528.48	3181.46	2437.44	3845.78	4859.56	2086.83	7526.33	6217.87		4425.95	2980.75	7583.68	5189.74	19913.7	5713.09	7576.57	4058.13	1104.49	5063.73	4527.94	339767	1485.16	2815.83	6390.26	5445.17	4959.44	7175.92	3910.88	3703.13		6541.32	4278.63	3293.87	3802.59	5665.4	3430.74	4423.38	4135.82	6652.24	2759.44	1650000	2874.53	6299.8
P14927	QCR7_HUMAN	UQCRB	Cytochrome b-c1 complex subunit 7	3	7303.58	13809.9	6582.97	11231.7	4843.49	7294.98	4695.13	7728.15	7047.6	4027.11		5818.94	8216.79	9111.69	8751.52	8469.52	7663.01	9515.51	6989.02		7890.83	10438.8	4958.64	8222.28	12278.1	9421.78	5937.36	10852.5	8135.01	8520.93	8560.41	1169.3	8969.04	2532.89	7039.71	8339.35	9788.77	8725.99	6663.44	6641.02	11034	922.856	10719.5	8713.62	10453.1
P15104	GLNA_HUMAN	GLUL	Glutamine synthetase	1
P15121	ALDR_HUMAN	AKR1B1	Aldo-keto reductase family 1 member B1	7	11607.8		33235.9	12266.9	13282	6918.8		5760.96		5422.26			15984.3	4670.42	11970.3	9342.72		6264.68	9195.34		19797.1	5425.8	6555.76		17132	11200.8	12282.3		11358.8	20895.5	5211.16	1609.77	10279.5	12203.3	8736.02	11750.2	16530.3	11387.6	11817.4	8870.72	3686.76	2794.75	5039.93	14614.8	11336
P15170-2;P15170-3;P15170	ERF3A-2_HUMAN;ERF3A-3_HUMAN;ERF3A_HUMAN	GSPT1	Eukaryotic peptide chain release factor GTP-binding subunit ERF3A	15	7309.78	7736.59	10540.5	12847.5	14276.5	18679.1	13266.5	10139.5	5430.57	27942.1		2627.22	12981.3	6461.32	9596.47	14466.1	8094.8	9847.36	11063.1	37896.4	10890.3	9096.15	12155.7	9226.11	8973.81	7431.31	17168.4	20844.8	15020.7	9478.13	9428.11	45431.1	11063.6	9202.6	15318.4	12296.9	9568.18	11078.1	18312	9682.26	6201.89	30454.6	5996.83	13847.6	8425.08
P15260	INGR1_HUMAN	IFNGR1	Interferon gamma receptor 1	1			3351.33	5542.98									5872.67													4792.18			5744.59	7752.32	3017.35		5928.89	7691.91				6360.67						6860.05
P15289;P15289-2	ARSA-2_HUMAN;ARSA_HUMAN	ARSA	Arylsulfatase A	3																							3097.37																				15169.8
P15291;P15291-2	B4GT1-2_HUMAN;B4GT1_HUMAN	B4GALT1	Beta-1,4-galactosyltransferase 1	2				2777.96	1123.55	1611.49	1499.68			1760.03		2409.91			2369.35				2366.75		970.077	1566.61						2500.84	1331.2	1865.53	1571.65					2532.06			2449.74	1889.1	2010.23			843.607
P15309;P15309-2	PPAP-2_HUMAN;PPAP_HUMAN	ACPP	Prostatic acid phosphatase	4																						1464.63																					11287.6
P15311	EZRI_HUMAN	EZR	Ezrin	12	20481.7	28512.7	30349.1	30048.8	20356.5	32697.9	12917.9	13920.2	13583.8	19516.3		7065.36	29648.2	20442	34285.7	29460.1	14881.2	28174.7	28241.8	35640.3	30345.1	17919.8	53350.7	18945.9	17602.5	27837.5	22630.2	25193.3	24740.9	19381.8	25858.1	48709.5	32297.6	24642.6	25452.2	40387.3	25490.5	28541.6	37382.6	22079.7	6753.25	36306.5	34242	18815.1	29362
P15374	UCHL3_HUMAN	UCHL3	Ubiquitin carboxyl-terminal hydrolase isozyme L3	3			4216.09	3167.2	2786.68	3727.98							2782.83		2771.03	1424.33					2112.46		9287.32		1728.34		3281.64		2447.32	1571.06	2174.1		1699.29	2743.64	3978.3	3027.45	1831.27	1436.26	2788.8			640.194		1603.4
P15408;P15408-3	FOSL2-3_HUMAN;FOSL2_HUMAN	FOSL2	Fos-related antigen 2	1													794.701										1381.4											1075.95								606.457
P15529;P15529-10;P15529-11;P15529-12;P15529-13;P15529-14;P15529-15	MCP-10_HUMAN;MCP-11_HUMAN;MCP-12_HUMAN;MCP-13_HUMAN;MCP-14_HUMAN;MCP-15_HUMAN;MCP_HUMAN	CD46	Membrane cofactor protein	3			3576.66		4209.63								4886.37	8764.54							2734.52		4081.09		4907.31	14835.5	2036.66		2001.38	8198.93	4132.91			3343.86				4250.51		3655.36				3884.68
P15531;P15531-2	NDKA-2_HUMAN;NDKA_HUMAN	NME1	Nucleoside diphosphate kinase A	9	53522.8	70619.2	37582.5	55554.7	84200.1	59936.9	16716.8	19718.2	21638.7	59360		10455.6	72098.9	33321.6	56675.2	75714.1	10602.6	45756.2	54930.6	16741.9	69450.8	11168.7	70327.7	69879.3	52011.8	47139.8	81056.3	61561.1	66510.2	64319.3	40659.2	15888.7	53018.9	68532.7	67253.1	64871	52847.5	52180.5	70010.6	66379.7	23491.1	10183.4	40438.9	62401.7	38131.2
P15559;P15559-2;P15559-3	NQO1-2_HUMAN;NQO1-3_HUMAN;NQO1_HUMAN	NQO1	NAD(P)H dehydrogenase [quinone] 1	6	6799.26	8486.48	20073.1	10893.2	14987.9	31569.5	3179.73	25481.9		31299.1			43650.2	6843.7	39028.6	12322.4		14752.5	12153.6	15176.5	46194.9	6360.47	17350.3	7871.45	5380.02	10115.7	36346.7	8489.69	19035.3	8520.39	7767.98	34084.7	10586.3	11438.9	18007.5	15591.5	5161.4	34725.9	26158	15271.6	3902.98	30851.7	4898.52	20013.6	12570.8
P15586;P15586-2	GNS-2_HUMAN;GNS_HUMAN	GNS	N-acetylglucosamine-6-sulfatase	5													1001										890.265				1483.25		1067.47						1634.96						740.516		3068.97	788.61
P15880	RS2_HUMAN	RPS2	40S ribosomal protein S2	8	72106.5	77261.6	58948.8	54613.9	59823.5	42079.2	60474.3	46282.1	50267	44407.5		44618.9	38259.7	43097.2	61397.3	60942.3	33286.3	51536.4	58145.7	31827.4	59429.1	38805.6	41323.7	57762.3	56003.9	48183.6	54634	39048.2	34348.1	57257.6	38922.9	34894.7	65884.4	46898.6	33916.7	50520	47276.9	48776.9	53410.2	45714.5	32257.8	42323.4	16336.5	51275.9	60460.3
P15924	DESP_HUMAN	DSP	Desmoplakin	75	6648.64	4365.94	5836.08	6722.4	2879.13	4465.75	1959.09	4375.12	4469.86	18385.5		4800.66	4942.27	8571.93	8717.18	55695.3	18933.3	7008	6433.66	2404.75	4239.67	7081.26	566236	1756.34	3772.08	9792.23	4517.16	5441.38	6989.14	4978.37	5370.59	2195.68	7048.16	6036.2	5684.91	6061.88	6359.29	7112.99	5480.42	6828.08	7667.16	3656.66	1500000	3039.39	5761.13
P15927;P15927-2;P15927-3	RFA2-2_HUMAN;RFA2-3_HUMAN;RFA2_HUMAN	RPA2	Replication protein A 32 kDa subunit	5	6180.22	4575.87	3646.02	6710.2	6905.21	8664.37	4295.74	7672.05	7808.33	5899.34		5465.51	9267.07	7536.79	7681.01	9438.75	5694.88	6095.98	7403.14	7041.12	3348.05	7124.87	4363.95	9053.87	6900.62	8223.29	6822.34	6288.48	10572.1	7081.06	8207.51	7462.68	5056.19	6535.27	11208.6	6078.07	6670.9	8552.55	5653.83	8440.47	7868.77	4462.04	1663.68	8577.25	6345.82
P15941;P15941-11;P15941-17;P15941-2;P15941-3;P15941-4;P15941-7;P15941-8	MUC1-11_HUMAN;MUC1-17_HUMAN;MUC1-2_HUMAN;MUC1-3_HUMAN;MUC1-4_HUMAN;MUC1-7_HUMAN;MUC1-8_HUMAN;MUC1_HUMAN	MUC1	Mucin-1	2				2185.68									1543.89		1180.78	1353.47	4576.04	2546.67				4390.37			1825.68	3358.04		6368.74	2802.41							1221.03	1039.83
P15954	COX7C_HUMAN	COX7C	Cytochrome c oxidase subunit 7C, mitochondrial	1		11433.3	11796.1	20513.7	10893.7	8728.9	14732.2	19799	8685.38			18013.2	14000.1	13418.5	10802.5	12892	31748.9	15821	9880.01		14445	16282.2	8977.33	14125.4	20570.6	12840.5	10226.6		15697.9	18904.6	12243.6	4958.25	16019.5	9281.11	11018.2	12815.5	12618.3	20526.1	11651.6	13267.6	17126	1994.09	5359.64	12036.4	17564.5
P16070;P16070-10;P16070-11;P16070-12;P16070-13;P16070-14;P16070-16;P16070-17;P16070-18;P16070-3;P16070-4;P16070-5;P16070-6;P16070-7;P16070-8	CD44-10_HUMAN;CD44-11_HUMAN;CD44-12_HUMAN;CD44-13_HUMAN;CD44-14_HUMAN;CD44-16_HUMAN;CD44-17_HUMAN;CD44-18_HUMAN;CD44-3_HUMAN;CD44-4_HUMAN;CD44-5_HUMAN;CD44-6_HUMAN;CD44-7_HUMAN;CD44-8_HUMAN;CD44_HUMAN	CD44	CD44 antigen	4	5587.6		3962.68	3787.77	4585.91	6242.46	5580.47	2351.69	3050.77	4624.84			7466.33	4520.54	8621.04	3419.06	3616.87	7831.56	9908.28		4390.67	10859.3	4161.01	9233.34	4883.01	5420.82	4276.22	7776.06	5362.24	6031.3	5233.27	2009.86	3738.67	5225.19	3018	4294.45	4684.7	6623.13	7162.92	2712.77	3427.75	1318.58	5174.8	2848.75	8045.37
P16083	NQO2_HUMAN	NQO2	Ribosyldihydronicotinamide dehydrogenase [quinone]	4			5508.27		7986.26	4062.79				5899.24			7834.61			2946.6		3318.53	4070.54		2490.68		2194.59	7652.89		2574.73	9401.84		7377.2	4435.67	4590.66		4538.54	5132.85	4877.82	2681.34		3500.19	4172.36	3239.43			22579.2	5008.72
P16144;P16144-2;P16144-3;P16144-4	ITB4-2_HUMAN;ITB4-3_HUMAN;ITB4-4_HUMAN;ITB4_HUMAN	ITGB4	Integrin beta-4	2																1383.72		907.169			459.701					1471.33								963.011
P16152	CBR1_HUMAN	CBR1	Carbonyl reductase [NADPH] 1	8	14534.9	10666	10425.5	9483.11	12940.7	16990.8		12113.5		17584.8			17014.9	3822.61	12133.3	11484.4	4707.84	8118.26	4752.11	6825.26	10129.7	3714.76	129207	11391.7	7310.55	4681.47	15949.1	14532.2	21029.4	12848.5	10552.4	4583.55	12439.4	10973.6	12808.6	11239.2	9377.41	7843.39	13037.2	6894.79	4303.65	4559.48	7333.14	12417.5	6000.68
P16219	ACADS_HUMAN	ACADS	Short-chain specific acyl-CoA dehydrogenase, mitochondrial	3			768.031	620.353									1043.17	1036.86				1301.54	1554.91		469.314	619.136			904.797	1172.3	1203.28		798.198		1385.81				1300.77	1302.3		1089.91	344.819	992.238	1111.72	280.19			1381.6
P16220;P16220-2;P16220-3	CREB1-2_HUMAN;CREB1-3_HUMAN;CREB1_HUMAN	CREB1	Cyclic AMP-responsive element-binding protein 1	3			3460.47	3970.97	5280.27	4167.05							5226.37	3594.98	3024.68	3685.98		2764.95	2980.36	4100.63	2665.88	2810.35	3572.32		5227.34	3065.01	3173.33		4139.44	3838.68	4532.39	4157.86	4243.06	5269.07	5803.2	3884.5	3065.95	6456.42	2906.91	5568.83	2038.23	6858.06		5652.58	3499.16
P16278;P16278-3	BGAL-3_HUMAN;BGAL_HUMAN	GLB1	Beta-galactosidase	6	3564.82		1819.52	1790.46	1231.29	1790.89		2553.14	3002.75	1538.7		1726.58	2778.35	2453.06	1442.43	1632.53	3512.47	2592.99	3203.87		586.308	2623.31	1494.6	2135.4	2540.9	1223.69	1822.17		2153.17	1808.84	1213.03		3731.94	2050.15	2207.59	2385.42	1813.51	2931.47	2328.5	1228	1721.91		9465.36	2018.6	2485.88
P16383;P16383-2;P16383-3;P16383-4	GCFC2-2_HUMAN;GCFC2-3_HUMAN;GCFC2-4_HUMAN;GCFC2_HUMAN	GCFC2	GC-rich sequence DNA-binding factor 2	3	89764		110122	79368.4	145012	136273	72091.3	42292.6		127119		123412	111487	113674	124835	103276	57145.1	106840	118130	57015.1	92207.5	109068	248850	112742	100421	107058	164245	81259.3	113400	105840	95904.1	69591	172761	42466.4	99094.1	99531.9	77425.4	105493	87929.9	135938	86748.8	52301.1		119970
P16401	H15_HUMAN	HIST1H1B	Histone H1.5	8	103788	92405.8	49132.5	66982.8	1900.52	66463.7		76944.4		83710.5		85109.7	31931.4	77111.7	31994.1	98165.3	95261.4	65042.9	87234.3	3526.52	22700.8	85171.4	48509.7	7757.06	77082.9	39255.8	37762.4	23170.8	41015.5	44203.9	39340.6	42125	61166.5	33721.3	70216.3	28038.7	66812.7	3540.26	41400.6	85776.6	53159.9	15331.2	32423	58358.1	84272.4
P16435	NCPR_HUMAN	POR	NADPH--cytochrome P450 reductase	10	7908.11	6217.95	4662.88	5512.6	6370.9	4206.26	3960.91	6747.79	8984.48	3898.3		8801.63	6024.94	4848.63	5895.54	4911.44	6161.71	7505.24	6433.49		8334.59	8444.92	7570.15	4598.26	8877.93	7308.05	3776.02		3823.82	5427.25	8249.48		6633.15	3416.69	4239.19	5365.05	8281.33	6873.53	5598.16	5666.4	6245.67	925.117	3948.59	4941.85	5355.8
P16455	MGMT_HUMAN	MGMT	Methylated-DNA--protein-cysteine methyltransferase	2			2040.96	2474.34	2370.85					2286.26			1743.52			1943.02			1375.37	1827.92	1219.13		2339.3				2520.26		3869.82	1570.47	2985.07				2635.35		1409.61	2459.71		2691.78		2270.7
P16615;P16615-2;P16615-3;P16615-5	AT2A2-2_HUMAN;AT2A2-3_HUMAN;AT2A2-5_HUMAN;AT2A2_HUMAN	ATP2A2	Sarcoplasmic/endoplasmic reticulum calcium ATPase 2	15	10569.8	9384.77	10158.4	5278.23	11709	8288.15	8013.2	10639.1	9261.31	7327.77		15570.4	10615	12198.1	9628.68	10903.1	9513.62	10770.1	9969.65	2814.32	10702.8	9648.96	9642.5	7489.03	12129	13179.8	10143.3	6550.11	8442.52	12272.9	11971.3	2963.18	10548.6	7193.58	8767.56	6463.43	11608.5	12381	10750.4	8736	15120.7	1692.83	6128.85	8806.85	10344.7
P16870;P16870-2	CBPE-2_HUMAN;CBPE_HUMAN	CPE	Carboxypeptidase E	2																							4577.06																				5336.95
P16930	FAAA_HUMAN	FAH	Fumarylacetoacetase	4					2092.91	1294.28				2831.84			1819.58	1196.35				1428.96	1917.18		1189.71		2547.09		1748.36		1493.17		2212.59		1967.13			1757.48	2220.51	1277.18		1952.44	2411.45				11624.4	3036.53
P16949	STMN1_HUMAN	STMN1	Stathmin	8	12003.5	35795.7	47326.5	18239.9	28251.8	40017.1	1519.28	6477.51	2300.89	32857.2			36685.8	10095.5	32836.6	29736.4		24584.7	25615.3	9703.88	37626.6	7377.96	12924.7	17722.3	25325.1	12765.5	39697.2	28131.6	42884.2	25826.8	25995	13548.2	34217.1	41236	61829.2	36716.9	25333.4	13464.8	30060.5	26676.9	7409.23	10106.6	3759.98	33029.3	18567.7
P16989	YBOX3_HUMAN	YBX3	Y-box-binding protein 3	12	21623.1	22455.1	25749.1	20456.2	21666.4	20397.6	18413.5	20887.1	30097.7	19988.5		18849.1	18542.7	21774.2	21752.9	25867	20527.6	22751.3	28589.4	14737.3	27320.6	18278.8	15858.5	13405.8	23162.3	24565.3	24623.7	22044.6	16256.8	25226.8	25205.1	17943	33937.8	15259.5	12058.3	18617.5	24639.3	22353.7	22891	22299.3	17753.4	15833.3	10693	21976.2	28919
P17050	NAGAB_HUMAN	NAGA	Alpha-N-acetylgalactosaminidase	1																													1548.56
P17096	HMGA1_HUMAN	HMGA1	High mobility group protein HMG-I/HMG-Y	4	16910.6	33358.4	27230.1	4377.52	40843.3	12391.6	65584.9	49934.9	31583	39051.2		23410.8	36623.8	20075.9	21947.2	21419.8	16633.7	25754.3	21432.4	30694.9	22064.1	14247.3	32740	27134.1	26366.4	20989	20690.1	19776	31882.9	20272	20845.2	27345.3	18170.3	38667.2	24489	31780.2	14906.8	35599	15314.6	26832.6	29175.3	33122.6	11565.7	47509.3	16121.1
P17174	AATC_HUMAN	GOT1	Aspartate aminotransferase, cytoplasmic	6					5990.3	2154.7				5408.65			4828.88		2014.81			1399.5			1419.36		7432.7	6118.11			4156.96		3206.93	3302.6	1921.08	1274.22	1841.66	4680.73	4346.76			2161.66	1491.91	3533.26		531.085	7711.84	6554.4
P17252	KPCA_HUMAN	PRKCA	Protein kinase C alpha type	1																				1004.51	429.568								1052.86			1887.42			650.155							477.082
P17275	JUNB_HUMAN	JUNB	Transcription factor jun-B	1					2810.78					1551.63			1900.66		997.505	3363.75		3202.49			754.638		2351.53		1604.93		2815.52		2350.44	2259.85		1716.34		1979.97	1360.57	1581.12		1458.51	980.612	1557.12	1242.23	987.657		2504.44
P17301	ITA2_HUMAN	ITGA2	Integrin alpha-2	6		2367.5	3111.99			1588.73	1314.29	2260.44		1164.54		6262.47	1870.52	3008.1	1039.43	2448.1		2204.56		1968.89	1656.27			7023.14	1408.14	2610.99	1953.8		2584.18	8996.66	1080.09		2249.76	3714.36	1315.53	1992.74	1598.74	1676.17	2747.4		928.255			3856.17	2299.7
P17405;P17405-4	ASM-4_HUMAN;ASM_HUMAN	SMPD1	Sphingomyelin phosphodiesterase	1																																											1815.99
P17480;P17480-2	UBF1-2_HUMAN;UBF1_HUMAN	UBTF	Nucleolar transcription factor 1	6			1911.16	2079.75	940.381	2285.67							2398.96	4393.69	1991.8	3360.37		3380.94	3333.64	2819.15	3213.97	2739.17	3259.29		2210.83		2351.38				2548.37	2446.38		3180.13	3484.58	1426.68	4228.84	2607.75		2536.37	3339.57	3804.7		2490.05	3091.64
P17535	JUND_HUMAN	JUND	Transcription factor jun-D	1				526.222		375.39							1297.47								714.935										393.991		700.251	1119.52										728.598
P17612;P17612-2	KAPCA-2_HUMAN;KAPCA_HUMAN	PRKACA	cAMP-dependent protein kinase catalytic subunit alpha	4	3725.35	5127.54	3711.99	3667.23	5469.49	4678.98	4033.83	2442.82	2834.69	5690.12		968.341	6089.7	2372.19	7528.46	4222.73	3414.78	6047.05	5051.05	4718.28	5312.58	4718.45	10787.6	5599.4	3939.51	4412.4	6036.98	2753.13	4558.17	5112.57	5112.54	3676.11	3283.81	6255.92	4813.94	6060.34	4650.03	4679.22	5017.7	5396.01	2599.06	3435.02	1920.96	4239.06	3479.57
P17655	CAN2_HUMAN	CAPN2	Calpain-2 catalytic subunit	4			5516.73	3442.55	3874.18	5530.97				5637.12			6625.19	2817.66	3609.37	3059.13		4139.51	4698.96		3585.27	2315.25	11141.2		3040.47	2850.15	6708.52		6151.98	5892.9	3241.28		2935.6	4289.48	4418.51	4271.16	2911.71	2449.57	8719.51	3547.03	1365.79	1673.66	5331.97	6909.57	2653.1
P17693;P17693-5	HLAG-5_HUMAN;HLAG_HUMAN	HLA-G	HLA class I histocompatibility antigen, alpha chain G	1												8463.75			2848.02	2633.99	4852.14						3112.59											3367.26	4980.71
P17706;P17706-2;P17706-4;P17706-3	PTN2-2_HUMAN;PTN2-3_HUMAN;PTN2-4_HUMAN;PTN2_HUMAN	PTPN2	Tyrosine-protein phosphatase non-receptor type 2	3			1839.13	1692.84	2188.13	2274.75								1999.05	2434.66			2136.79			1099.56	1966.41				2246.25			2000.85	2395.35	1261.97	2392.91	2372.97	1842.91	2729.09	989.226	1501.46	1842.89	1521.45	2305.4	1855.53	2496.92		1770.73	1558.38
P17812	PYRG1_HUMAN	CTPS1	CTP synthase 1	11	3464.76	7668.03	9925.57	6584.43	6531.14	8526.09	4387.62	6617.52	5027.13	6473.86		1171.47	7076.74	4610.22	7820.19	5090.63	3029.97	4723.82	7126.53	3680.99	8468.57	2853.4	4208.25	3114.14	4354.87	5059.6	8231.74	10832.9	4963.63	6711.92	6189.2	4324.31	6180.71	6206.62	5883.16	5480.36	5843.93	5210.05	8623.88	7106.34	2595.81	3562.88	4717.48	7420.25	4890.05
P17813;P17813-2	EGLN-2_HUMAN;EGLN_HUMAN	ENG	Endoglin	2					717.072																																		438.437						816.11
P17844	DDX5_HUMAN	DDX5	Probable ATP-dependent RNA helicase DDX5	12	7421.8	15925.8	20061.9	26437.6	11507.7	23049.8	12097.9	11075.7	19232.9	16651		13586.1	12863.5	14140.5	30699.5	20089.7	19553.4	18500.5	26930.7	6159.09	27658	24219.8	17477.1	7354.24	16295	21326.9	13977	20119.1	17149.3	12141.1	27005.1	6128.6	18438.5	16610.1	13562.6	22827.1	25477.3	18248.8	22927.9	15340.8	34196.5	8848.35	9497.07	12079.5	29591.8
P17858	PFKAL_HUMAN	PFKL	ATP-dependent 6-phosphofructokinase, liver type	9	5083.48	9353.61	11363.2	10821.3	10551.9	7840.54	4002.8	4868.62	2584.98	4887.82		2317.75	8843.47	3753.32	7736.32	9937.86	2091.29	7155.64	6197.61	11481.6	3646.15	4321.05	20385.6	7266.18	4151.41	4083.4	7128.04	6755.75	7560.15	7901.3	7204.74	11120.2	8076.98	16207.4	10122.7	9201.53	6130.63	8643.71	8958.84	8224.05	4442.13	14598.6	7818.85	10510.3	6669.66
P17900	SAP3_HUMAN	GM2A	Ganglioside GM2 activator	1																							12317.3															1380.83			1937.8		9454.02
P17931	LEG3_HUMAN	LGALS3	Galectin-3	6	16642.8	20672.4	23762.3	18301.4	19098.5	26947.1	10075.6	8184.19		26115.3			23459	5089.6	19437.1	21084.2	4520.9	14964.2	15687.5	9230.04	34327.2	6621.86	224013	14615.6	21116	14976.7	22364.6	24181.9	28245.1	12383.2	15507	6361.7	12622.3	20801.6	19270.2	17202.6	16271.2	10815.5	24791.8	9419.81	3688.49	10189.1	72861.8	22107.9	11284.9
P17980	PRS6A_HUMAN	PSMC3	26S proteasome regulatory subunit 6A	12	13699.9	16174.5	17154.3	15561.7	14400.7	20329	7244.06	24830.4	9208.19	14718.9		8521.82	14132.6	11951.9	17966.9	13232.9	4985.22	13951.8	17486.7	17296.3	16003.3	7911.28	19683.3	12272.8	12826	12270.3	17993.3	13943.1	13996.4	16988.1	14138.1	17636.6	16002.3	12934.7	13893.9	11503.6	17511.9	9907.09	21652	13506.4	8962.7	11887.4	10454.9	16387.8	15147
P17987	TCPA_HUMAN	TCP1	T-complex protein 1 subunit alpha	19	16368.2	17901.9	17134.4	20928.8	18318.9	20216.8	11469	13577.8	9860.75	18374.2		9985.51	15663.4	14247	17928.5	15724.5	8366.79	15492.4	21342.1	12498.3	17796.8	10449.1	21593.4	14817.6	14105.4	12910.2	19882.8	20114.7	15799.9	18523.7	13401.8	17598.1	17731.2	17717.4	17276.9	18857.8	18892.2	14011.9	17972.1	17544.8	10147.6	13557.1	6745.2	15880.1	15048.7
P18031	PTN1_HUMAN	PTPN1	Tyrosine-protein phosphatase non-receptor type 1	5	1916.96		2176.77	2422.31	2333.78	2533.08		3324.41		4031.5			2030.98	2410.36	3281.76	2649.91	3293.23	2062.49	2202.96		1747.77	2882.65	1891.51		3395.1	2506.13	1829.93	4350.21	2275.88	3760.83	2747.86	2285.68	3088.72	1505.36	2181.09	2316.14	3253.32	2085.7	2757.69	3078.03	2951.58	917.436		1759.21	2908.4
P18065	IBP2_HUMAN	IGFBP2	Insulin-like growth factor-binding protein 2	1																				4805.09			5442.37									4544.65										2813.72
P18077	RL35A_HUMAN	RPL35A	60S ribosomal protein L35a	6	55112.9	46738.8	68185.7	71978.7	48748.9	56976.4	32726.8	54453.5	40046.7	55926.7		24695.4	39263	48163.8	67185.2	61220.4	42289.6	68090.3	63989.8	8771.17	63785.7	48217.6	41227.4	32789.4	61358.5	59695.7	69220.3	32369.9	45445.5	75817.9	55358	11459.5	80285.2	44444.1	38097	63023.8	57643.8	46446.1	54930	53470.9	43963.3	12554.4	17499.1	57684.8	67123.3
P18085	ARF4_HUMAN	ARF4	ADP-ribosylation factor 4	4		5348.96	7648.4	9041.04	12196.8	8851.22		6653.51	14724.4				13722.2	7643.78	10173.8	9299.24		7043.51	7605.54	4393.69	6341.79	8578.75	12944.3	6438.63	7702.31	8884.93	12409.5		9420.97	7847.66	13337	3865.62	9984.07	8811.64	8472.64	9265.8	9330.45	14619.2	10199.7	7779.51	10774.3	5196.18		10220.3	6149.01
P18124	RL7_HUMAN	RPL7	60S ribosomal protein L7	13	72458.3	76379.3	81725.8	67444.9	79025.5	62013	67156.8	77248.2	77753.7	64060.1		37546.3	58077.2	58460.3	77440.1	72153.3	62074.4	77929.4	79814	35956.3	68528.5	54422.9	73781.8	66109.4	72863.3	72284.4	79413.3	58548.3	57749.6	70683.6	68056.1	49468.3	88539.6	68758.9	49233.5	71374.8	67910	72763.1	69750.5	71845.2	48739.1	43746.2	24605.7	72391.6	80190
P18206;P18206-2	VINC-2_HUMAN;VINC_HUMAN	VCL	Vinculin	29	10268.2	5307.79	11937.6	5404.38	6931.52	7847.35	922.739	3297.94	2851.05	10123.1			8859.1	5937.98	5259.18	6623.07	5718.86	4817.11	8146.31	3593.81	5915.67	3087.4	10266.3	6366.85	4486.93	6715.17	6195.62	6964	6134.74	8164.72	6525.97	5137.98	9291.24	6411.11	7421.16	10309.4	7432.62	6895.88	9787	9782.12	2889.37	2336.62	24730.9	7922.87	5079.47
P18564;P18564-2	ITB6-2_HUMAN;ITB6_HUMAN	ITGB6	Integrin beta-6	1			7676.9							4354.67					10983.2						4663.9	7691.16	10079.6		7618.43	7647.25				11177.4	9852.68			9471.46				9926.79	11130.4	6661.77		3971.15		5248.27
P18583;P18583-5;P18583-7;P18583-9	SON-5_HUMAN;SON-7_HUMAN;SON-9_HUMAN;SON_HUMAN	SON	Protein SON	6			2938.27	2782.8	2531.67	2288.32	2169.41	1367.68		1932.18		2889.69	1880.07	2878.55	4371.66	2502.48	2058.03	2282.7	2629.46	1160.2	2624.99	3796.01	1898.85	4124.78	2309.82	1885.12	3116.49	2117.37	2249.43	2206.83	2794.64	1133.9	2820.84	2969.98	1872.82	3005.87	3053.12	2624.53	2181.19	3519.42	2404.68	501.989		2114.17	2664.32
P18615;P18615-3;P18615-4	NELFE-3_HUMAN;NELFE-4_HUMAN;NELFE_HUMAN	NELFE	Negative elongation factor E	1								504.868											905.885	841.182			1361.16										1178.9
P18621;P18621-3	RL17-3_HUMAN;RL17_HUMAN	RPL17	60S ribosomal protein L17	6	44658.7	42798.4	42819.3	39116.1	46343.2	39102.2	43744.5	48251.7	30675.5	21586.8		23580	34069.3	36853.6	41167.9	46348.6	30780.9	37784.1	38998.5	35383.8	37397.7	30621.7	40893	58868	43703	36912.6	42301	41588.6	30992.9	32182.5	34634.6	39061	41247.9	42208.4	33990.2	32625.7	39168.4	43064.4	37782.2	35272.9	23431.6	29617.7	33648.3	39921.7	42621.1
P18669	PGAM1_HUMAN	PGAM1	Phosphoglycerate mutase 1	5		4408.65	4641.36		14022.7	11130.6				17288.8			14450.2	2001.23	4066.56	6268.83		2270.61	3690.94	1884.15	4071.5	1132.59	30588.1	9317.32	2810.32		9725.21	11857.4	17141.9	1863.15	5349.69	3067.63	3810.05	20370.4	15834.7	7024.47	2751.8	5461.28	5850.74	7801.9		2382.38		5893.61	1497.56
P18754;P18754-2	RCC1-2_HUMAN;RCC1_HUMAN	RCC1	Regulator of chromosome condensation	8	14507.3	21026.6	18596.8	14709.1	20130.9	18529	19704	15169.4	15953.9	17685		17488.9	11285.1	23644	14960.9	23919.6	10498.2	17293.7	20784	16241.1	19843.5	16335.1	16094.7	13157.4	19948.5	17789.9	13541.9	5309.67	18051	18773	16029.4	15443.7	23253.9	16342.4	14027.9	14149.5	16274.5	21395.2	14035.4	23317.5	16903.1	27387.5	4029.66	19943	17526.4
P18846;P18846-2	ATF1-2_HUMAN;ATF1_HUMAN	ATF1	Cyclic AMP-dependent transcription factor ATF-1	1			1259.56																																			1151.52				1434.77
P18858	DNLI1_HUMAN	LIG1	DNA ligase 1	15			3370.36	2043.29	2026.87	2690.89							2399.93	2856.89	1426.31	1584.61		3058.46	2876.31	3184.14	1514.38				2636.89	1975.45			2755.67	8472.82	2923.52	3291.89	3146.56	2789.57	2592.65	3342.68	4366.7	3697.78	1771.83	2264.55	1786.77	3321.23		3284.57	1892.33
P18859;P18859-2	ATP5J-2_HUMAN;ATP5J_HUMAN	ATP5PF	ATP synthase-coupling factor 6, mitochondrial	2	23777.8	9954.28	7521.52	14464.7	16510.3	10100.7	20836.4	24591.6	22940.5			18423.9	16804.4	22925	10547.5	14168.1	22990.2	16652.7	11861.5		13261	19029.6		15719.4	18766.6	18320.1	11204		18505.5	21391.6	15765	3668.2	13489.2	6756.37	12772.6	14606.4	13619.3	12289.5	14289.4	11893.1	14043.7	1577.95		16426.7	14893.6
P18887	XRCC1_HUMAN	XRCC1	DNA repair protein XRCC1	3	1387.9	2035.19	1587.9	2754.21	1693.91	1296.35				2199.33			1317.21	1402.57	1436.72	2103.34			1061.04	2422.2	1359.7	1398.32	1361.06		1450.67		1073.95		1747.08		1787.03	1686.27		1337.07	1780.09	2483.13	1252.72				1139.92	2178.17		1216.47	1209.23
P19012	K1C15_HUMAN	KRT15	Keratin, type I cytoskeletal 15	4				5697.58	4135.36	2287.56							4871.35		5078.05						2972.97		18796.4		9973.75	5985.43	4160.95		7995.24	4058.89	3779.52		4419.65	6392.86	3564.38	5294.06	10811	6566.94	2751.83	7307.32	7154.82	2233.94	12994.2	9842.92
P19013	K2C4_HUMAN	KRT4	Keratin, type II cytoskeletal 4	6																							8303.52
P19174;P19174-2	PLCG1-2_HUMAN;PLCG1_HUMAN	PLCG1	1-phosphatidylinositol 4,5-bisphosphate phosphodiesterase gamma-1	2			646.484	1446.51		1329.64							478.195								1130.03						737.091				1318.65				642.998		1394.19		1020.38
P19256;P19256-2;P19256-3	LFA3-2_HUMAN;LFA3-3_HUMAN;LFA3_HUMAN	CD58	Lymphocyte function-associated antigen 3	1			1478.62	1394.74	1693.31	1762							2250.38	1814.87	2023.15	2427.69		1984.9			747.104	2008.6			2222.1	1856.75	1684.82			1703.11	871.505			2553.84		2038.38		1335.99	1645.84	1411.36	1517.12			1119.98	2271.3
P19338	NUCL_HUMAN	NCL	Nucleolin	26	89671.8	76220.5	85931.9	78259.9	79291	72210	66484.1	43930.7	59808.5	52702.4		85062.3	60676.8	100640	67575.4	97942.2	56514.9	79860.5	90498.4	78695.8	81903.3	60433.6	61628.3	83456.8	101440	89105.1	83477.7	62013.4	82460.2	100581	83762.4	88175.9	93960.9	81886.4	81811.3	68491.8	74410.9	78919.1	61012.2	93432.8	87107.5	101157	28936.4	83290.7	82579.8
P19367;P19367-2;P19367-3;P19367-4	HXK1-2_HUMAN;HXK1-3_HUMAN;HXK1-4_HUMAN;HXK1_HUMAN	HK1	Hexokinase-1	14			4052.77	2499.07	1690.72	2792.52		2639.93				3375.79	1196.97	2533.81	2234.11	4794.61	2438.58		3124.62		1752.67		18135.4		2085.69	7658.79	2576.56		3880.26				3763.62	4208.38	3593.97	2638.45	3355.37	3908.26	2659.25	3839.7	2101.18	715.435	5491.64	2475.49	2516.78
P19387	RPB3_HUMAN	POLR2C	DNA-directed RNA polymerase II subunit RPB3	2			960.809	1331.98	324.227	1114.58		596.414					642.26		906.073	1270.24			888.897	399.891	473.238		971.805		581.794				981.83	943.177						510.681			904.748			528.994
P19388	RPAB1_HUMAN	POLR2E	DNA-directed RNA polymerases I, II, and III subunit RPABC1	3			3545.65	3830.64	3506.5	4282.77	10218.1	3972.51		3431.11			4071.69	4633.99	4197.9	5300.95	2284.88	4584.88	4320.19	3472.76	4171.83	3240.68	5425.93		3808.57	2797.75	3305.24		5330.49	5336.41	4814.58	3753.01	3671.48	4272.4	4608.98	2958.73	3766.23	3987.07	3373.74	4261.35	3755.19	4124.85		4097.28	5927.55
P19404	NDUV2_HUMAN	NDUFV2	NADH dehydrogenase [ubiquinone] flavoprotein 2, mitochondrial	3	3741.11	2273.07	3600.07	7815.55	4624.24	6153.37	6827.96	4204.89	5908.75	8815.71		5852.94	5840.66	4502.18	4446.68	4925.99	7543.58	5008.88	4030.66	2000.16	3172.67	7070.57	4660.94	4094.48	6645.95	5394.65	3487.79	3974.79	7155.87	4607.53	6632.48	1444.69	2802.47	4007.17	7192.87	5475.35	5646.02	5788.81	5732.53	5098.07	6637.77			3932.35	7032.74
P19447	ERCC3_HUMAN	ERCC3	General transcription and DNA repair factor IIH helicase subunit XPB	2																					237.173			1182.78		604.642		1216.19							759.151			1204.85		1534.72	411.822
P19525	E2AK2_HUMAN	EIF2AK2	Interferon-induced, double-stranded RNA-activated protein kinase	10	4865.27	5740.86	5079.51	4713.27	4772.38	6027.25	2982.42	2414.55	4360.34	4583.98		1788.02	5089.27	2928.43	5115.43	4175.84	2938.97	4454.8	4950.86	8515.61	6066.64	3890.53	3183.39	3495.09	4311.73	4851.93	3817.03	4825.44	6048.65	3597.32	4508.75	8316.07	4879.2	5076.14	4491.15	4052.79	4856.71	5005.17	5160.58	3730.57	1743.28	9770.98	4972.02	4929.98	4830.54
P19623	SPEE_HUMAN	SRM	Spermidine synthase	7	6380.09	7425.52	10031.2	7498.05	13220.7	13803.2		8939.48		19648		3442.95	12562.8	4726.62	11468	4742.35	3434.31	7442.13	8643.78	4877.98	6184.05	4731.64	6647.48	10992.2	7721.16	5962.66	14488.2	16834.3	14971.1	7653.09	11062.9	4937.68	8209.65	12523.5	8945.78	7106.39	11138.5	5152.54	13654.9	8193.3	2909.36	2829.26	5664.74	10977.8	5519.47
P19784	CSK22_HUMAN	CSNK2A2	Casein kinase II subunit alpha'	5			2316.33													1889.38					2562.6	1741.37										1851.44				1288.03			2130.49			718.061
P19823	ITIH2_HUMAN	ITIH2	Inter-alpha-trypsin inhibitor heavy chain H2	3													1212.59							10131.8												14298.7										8051.47		1654.45
P19838;P19838-2	NFKB1-2_HUMAN;NFKB1_HUMAN	NFKB1	Nuclear factor NF-kappa-B p105 subunit	2			1550.04			2108.11																							1040.76	1602.32					2804.18									3300.11
P19971	TYPH_HUMAN	TYMP	Thymidine phosphorylase	7																				929.918			6470.01			3093.74			1073.74	877.672			2141.47										9860.1
P20020;P20020-1;P20020-4;P20020-6;P20020-2;P20020-5	AT2B1-1_HUMAN;AT2B1-2_HUMAN;AT2B1-4_HUMAN;AT2B1-5_HUMAN;AT2B1-6_HUMAN;AT2B1_HUMAN	ATP2B1	Plasma membrane calcium-transporting ATPase 1	12	2834.07	1966.87	2950.59	3112.62	2328.07	2442.84	2272.3	2754.45		2379.66		2835.77	3304.68	3952.64	3023.48	2925.18	2051.56	3466.65	3399.76	982.986	3472.96	3701.83	2958.53	2416.35	3225.21	4529.08	3826.47		3227.45	3686.49	2364.05		3351.03	2506.42	2717.21	2685.99	3102.08	3043.38	3400.97	3117.72	2392.79	1037.72	4138.78	2854.18	4003.39
P20042	IF2B_HUMAN	EIF2S2	Eukaryotic translation initiation factor 2 subunit 2	14	16759.1	13666.3	14822.1	14804.1	21965.3	15508.3	9590.43	12494.7	6497.34	7423.4		8284.91	16149.1	16103.6	13293.5	14826.6	6342.96	16065.3	19255.6	11298.7	13125.3	11667.3	15725.9	13121.9	15953.5	13407.3	20942.1	13402.9	16610	25227.7	15807.2	10438.1	16516.6	18091.7	18386.4	14640.4	15690.5	17898.8	15568.1	16323.9	10226.2	25124.2	7571.19	18029	15940.3
P20073;P20073-2	ANXA7-2_HUMAN;ANXA7_HUMAN	ANXA7	Annexin A7	8	7585.45	5928.61	11082.3	8174.16	9685.01	10450.6				8003.27			10714.9	4698.67	8962.18	10960.5		6756.23	8096.55	2733.55	9880.55	2396.77	25896.2	5102.29	6992.55	7162.26	10548	5471.73	7473.89	7020.39	7624.96	2615.9	9563.75	9064.21	10159.1	9446.79	6935.77	7168.86	7473.72	7786.78	2542.06	4668.63	30904.8	12039.5	7910.32
P20160	CAP7_HUMAN	AZU1	Azurocidin	2																																											6015.12
P20226;P20226-2	TBP-2_HUMAN;TBP_HUMAN	TBP	TATA-box-binding protein	1						980.858																																							1057.22
P20290;P20290-2	BTF3-2_HUMAN;BTF3_HUMAN	BTF3	Transcription factor BTF3	3	3646.9		3647.58	3382.04	7628.27	4986.02		4584.03		5701.32			4876.06	4008.51	7109.32	4721.87		4590.11	4008.71	18886.5	2820.89	1453.55	7297.46	7925.81	3562.85	3103.71	3548.72	6437.53	6604.56	4304.5	5404.91	16413.1	3119.05	7457.2	3849.33	4558.64	5710.72	5895.31	4493	5374.4	1966.78	21346.6	9226.44	3940.28	4575.37
P20337;Q96E17	RAB3B_HUMAN;RAB3C_HUMAN	RAB3B;RAB3C	Ras-related protein Rab-3B	1								3435.08								2873.55		3394.52	2258.52		2114.77	2586.53	5311.36		1180.66				1759.87										3319.84
P20339;P20339-2	RAB5A-2_HUMAN;RAB5A_HUMAN	RAB5A	Ras-related protein Rab-5A	3			1934.76	2542.5	1823.63	3098.66	2754.09			4221.31			3114.58	2788.62	4032.24	3295.37	3658.7	2493.03	3094.86		2575.15	3419.24	12359.9		1865.87	2896.31	2949.83		3217.81	2506.66	3346.66	1771.88	1613.49	3174.64	2448.75	3725.17	2759.1	3945.65	2489.2	2536.95	4178.24	1074.74	3191.06	2172.74	3447.58
P20340;P20340-2	RAB6A-2_HUMAN;RAB6A_HUMAN	RAB6A	Ras-related protein Rab-6A	7	9231.98	8425.65	5130.35	7558.5	5855.59	7343.07	6746.74	4211.64	6371.53	6138.43		7515.22	7583.01	8774.79	7271.76	8825.36	10925.3	6882.07	5116.95		5201.71	9443.06	12825	4728.14	4898.83	6670.91	6026.8		7053.47	7557.05	8584.13	3505.4	7500.6	7951.18	7313.51	3797.9	6633.14	10990.3	7303.79	6803.24	6680.13	1722.15	8106.99	4722.66	7823.59
P20585	MSH3_HUMAN	MSH3	DNA mismatch repair protein Msh3	6			3278.96	3454.95	6565.57	2041.74				8222.7			3813.31					3661.5		4919.69		3635.49					8098.28		2458.22	4541.82		3718.05			4095.77	3936.69	3123.57	6016.67	2101.18	4592.68	1700.18	7090.19		4007.66
P20618	PSB1_HUMAN	PSMB1	Proteasome subunit beta type-1	10	13677	16183.8	6974.53	11571.7	21023.1	14092.7	11475.3	8140.95		15355.5		17963.8	20162.3	11058.7	14003.8	14903		7958.75	9132.85	6306.62	2311.98	4715.86	17858.5	16976.3	11587.3	8149.5	25149.7	10497.1	17848	16807.4	10915.1	5309.27	13515.3	19429.7	18731.6	12432.6	10133.3	14412.3	10032.5	19421.4	6047.82	2783.24	62228.6	17113.2	6318.14
P20645	MPRD_HUMAN	M6PR	Cation-dependent mannose-6-phosphate receptor	2			949.162	2047.86	2227.1	1434.43							2953.77	1962.36					1639.82		1743.52	2246.71	2794.96		2614.4				1468.65	4585.35			3182.9	1152.84	2913.6	1374.79			3023.52	2774.22		425.621			2394.49
P20674	COX5A_HUMAN	COX5A	Cytochrome c oxidase subunit 5A, mitochondrial	2	22989		14154.3	28507.5	22743	21335.7	22988	19683.6	19017.6	22348.2		13572.4	28667.2	23781.6	21235.9	17050.9	30975.1	24903.9	19841.9	4299.53	12832.4	20177.6	13468.3	20964.9	29904.9	29642.1	17997.1	14128	27984.7	30251.7	25157.3	5853	19326.5	14083.2	27193.1	28711.6	20390.7	24308.9	20936.3	22413.3	32675.6	2607.89	15372.2	28396.7	22027.6
P20700	LMNB1_HUMAN	LMNB1	Lamin-B1	25	13628.4	10573.5	15056.8	16951.6	9961.36	16473.3	14429.8	7997.74	18291	10322.8		10751.1	13010.1	22654.5	14871.1	17185.2	11597.9	18280	14528.7	4144.79	10472.2	20896.2	15876.4	10740.3	19737	14421.8	12119.2	11872.2	15682.3	14710.9	17353.4	4890.69	17227.9	15109.4	21196.2	15373.8	16054.8	16472.2	11956.4	20045.8	16255.7	2229.67	7289.37	17194.2	16386.9
P20810;P20810-10;P20810-2;P20810-4;P20810-5;P20810-6;P20810-7;P20810-8;P20810-9	ICAL-10_HUMAN;ICAL-2_HUMAN;ICAL-4_HUMAN;ICAL-5_HUMAN;ICAL-6_HUMAN;ICAL-7_HUMAN;ICAL-8_HUMAN;ICAL-9_HUMAN;ICAL_HUMAN	CAST	Calpastatin	10	8787.87	7860.81	15210.1	8241.46	12731.7	11035.2				15190.7			14244.1	7055.79	8792.42	8564.85		14030.4	10964	17930.2	10357.2	6062.38	24359.8	16942	11032.7	11728	11739.7	7151.38	15337.3	13432.2	7068	12462.3	14796.7	21349.6	14180.7	12776	9390.33	7791.51	16697.4	11008.9	2738.23	15777.1	3501.53	9491.03	7896.22
P20839;P20839-3;P20839-5;P20839-6;P20839-7	IMDH1-3_HUMAN;IMDH1-5_HUMAN;IMDH1-6_HUMAN;IMDH1-7_HUMAN;IMDH1_HUMAN	IMPDH1	Inosine-5'-monophosphate dehydrogenase 1	9			1119.73		2100.44	1775.69		1478.66					1183.61		1775.2	1408.82				8531.96												8774.81		1241.18	1933.39	1004.25	1489.01	290.887	777.951	1686.3		8065.35	8211.97	1748.97
P20936;P20936-2;P20936-4	RASA1-2_HUMAN;RASA1-4_HUMAN;RASA1_HUMAN	RASA1	Ras GTPase-activating protein 1	2					320.131	207.901														468.668	471.627						399.03		306.413			567.664		457.902					590.631			196.795
P20962	PTMS_HUMAN	PTMS	Parathymosin	3	17601.4	10518.1	17242.3	3419.2	17628.1	21879.7		2651.2		13376.4		11424.5	26405	3816.97	3582.31	30722.1		6046.46	6003.79		4911.81	3052.6	2744.47	14673.2	7919.37	4282.73	18055	14697.3	32470.3	5450.61	10436.9	4598.12	41109	26307.1	37541.9	6468.92	3856.81	23456.1	11474.8	12475.9	2215.39	5775.28		32160.2	5878.52
P21127;P21127-2;P21127-3;P21127-8	CD11B-2_HUMAN;CD11B-3_HUMAN;CD11B-8_HUMAN;CD11B_HUMAN	CDK11B	Cyclin-dependent kinase 11B	13	3616.17		3104.35	1912.83	3716.88	2113.88							2392.21	3298.04	2289.17	3426.3		2172.46	1945.29	3922.17	1904.96	2988.1	2442.96		3007.46	3100.91	3126.67		2545.03	3097.82	3280	3179.05	4127.48	3100.79	2557.74	1419.16	2222.85	2958.39	1992.98	2908.52	3704.99	4893.98	3692.68	3073.73	3020.98
P21266	GSTM3_HUMAN	GSTM3	Glutathione S-transferase Mu 3	5			4816.12	3271.41	5235.71	3514.3		1673.29				1912.92	4101.71	1783.41	4413.9	2242.62		3163.97	3235.77		4971.11		4486.4	3642.22	3858.7	2122.83	4484.67	4887.55	3636.73	2938.54	2832.96	1362.94		3290.94	5170.18	2641.82	3262.91	2996.21	4556.15	5466.62		632.32		3932.08	1951.03
P21281	VATB2_HUMAN	ATP6V1B2	V-type proton ATPase subunit B, brain isoform	7	3966.94	4429.38	3270	2130.63	2225.99	2681.71		3854.81		2515.31			3120.4	3373.7	1739.95	3487.92	3252.96	2645.3	3141	1712.21	2582.47	2150.9	11882		3323.51	1623.59	3716.68		3987.63	2561.02	2239.33	2111.28	3427.04	3056.86	3651.58	3820.06	3351.02	2443.18	3470.43	3951.88	2416.49	1297.19	7152.1	2597.65	2966.47
P21283	VATC1_HUMAN	ATP6V1C1	V-type proton ATPase subunit C 1	5	1788.69		2045.4	2185.43	1598.88	2099.91		2907.22		2846.08			2061.98		2268.58	2134.85		2172.59	2102.45		1612.47		2439.28			1607.46	2306.77			4107.61	1129.1	2164.68	2682.28	1343.47	2108.56	1409.01	2205.75		1669.89	2971.94		1180			1408.49
P21291	CSRP1_HUMAN	CSRP1	Cysteine and glycine-rich protein 1	3			14696.8	9749.61	14615.6	8060.93				6804.59			11133.2	7932.97	12080	9439.78	4571.42	6173.35	9871	4753.49	8880.78	6019.7	16802.6		9035.74	15088.3	12708.1	20423	4740.51	9147.6	7427.88	5342.96	12114.7	9152.42		9452.72	10512.4	9675.08	11102.7	7232.49	4459.89	4917.42		10271.6	6410.67
P21333;P21333-2	FLNA-2_HUMAN;FLNA_HUMAN	FLNA	Filamin-A	73	23740.6	25455.7	43594.8	28355.9	32305.6	29497.9	30046.3	18586.4	31550.3	23486.7		23247.4	29556.7	21584.2	33128.6	25492.5	23952.8	21757.2	22427.9	35133.1	24077.2	26548.2	36010	33913	20500.6	28445.5	29544.9	26620	22375.8	18881.3	24416.6	42909.5	29570.1	29860	25539	50552.6	24139.8	30412.1	30561	30363.2	14642.5	33218.8	19926.2	34545.5	30719.5
P21399	ACOC_HUMAN	ACO1	Cytoplasmic aconitate hydratase	6		1948.27	1941.07		1112.57	2662.8				2983.15			1576	517.95	749.543	816.394		1298.34	1691.12		970.577		691.97	2223.98	1393.1	1360.46	1582.63	838.147	1914.49	2722.22	899.47		1146.25	1825.75	1299.43	862.706		830.133	1753.85	1364.38				1212.01	840.319
P21589;P21589-2	5NTD-2_HUMAN;5NTD_HUMAN	NT5E	5'-nucleotidase	2
P21796	VDAC1_HUMAN	VDAC1	Voltage-dependent anion-selective channel protein 1	8	21100.8	10321	9615.28	14254.5	14856.8	10214.1	23882.1	25700.9	12224.3	15274.7		18279.7	17198.4	19409.3	10239.3	12259.5	20171.2	17287.6	7975.23	4673.42	7311.01	17073.8	15238	14254	17564.6	20038.9	11048.2	8829.03	17797.3	16333.1	19218.8	3886.56	10054.4	13191.2	18744.4	12506.9	12298.2	15694.4	12049	14738.6	16414.7	1984.5	19146.3	16937.5	11016.1
P21912	SDHB_HUMAN	SDHB	Succinate dehydrogenase [ubiquinone] iron-sulfur subunit, mitochondrial	7	8587.08	10333.6	7721.43	12201	5734.74	5800.68	7542.13	12420.5	8524.3	8158.49		9449.63	5625.81	9831.49	7908.22	7961.85	10016.7	10099.4	9932.72	2507.76	7014.18	9302.27	5828.23	7130.78	12345.2	14434.2	6968.74	7654.13	9286.37	8752.14	8985.51	2286.26	7772.69	4467.7	7860.41	7720.58	7832.55	8237.39	8851.74	7509.37	10565.6	1654.57	7675.43	8206.76	10056.8
P21980	TGM2_HUMAN	TGM2	Protein-glutamine gamma-glutamyltransferase 2	6			3658.37	611.775		2131.37		2680.55		4975.8			6047.42	1321.84	2544.21			2737.16	2069.69		2694.57	1216.02		2800.91		1757.5	2567.58	4301.25		4148.31	2668.13		1576.55	2265.34		1315.2	2197.99	2254.95	5884.34	2277.17		758.74		1331.94
P22033	MUTA_HUMAN	MMUT	Methylmalonyl-CoA mutase, mitochondrial	8				1246.54	959.945	617.329							1792.42	1432.08	1258.28		1361.84	1475.85	806.523	700.348	1269.51	2532.12	907.532		1660.43		916.089		1147.36	812.577	1069.04		1569.07		1114.72	2501.36	1265.62	1942.11	894.204		1387.04	289.965		1459.85
P22059	OSBP1_HUMAN	OSBP	Oxysterol-binding protein 1	6					1839.98	1514.56							2224.97		1222.3	2127.29			2100.42		1130.04	1117.57	2826.21		2507.21	2039.48				1802.49	1763.05	1672.16			2643.41	1379.98		1705.82			1505.3	1245.25		2181.48
P22061;P22061-2	PIMT-2_HUMAN;PIMT_HUMAN	PCMT1	Protein-L-isoaspartate(D-aspartate) O-methyltransferase	4			6329.21	5216.63	5929.66	5033.17				2695.51			8778.73	2892.76	5250.75	6442.63		5504.28	5490.21		5639.17	2728.56	14041		7139.59	5202.55	8600.54		6389.64	7062.89	6678.81		6381.55	6184.77	8595.29	5129.43	4593.07	7159.75	5857.65	3894.08	2347.66	2420.32	7065.76	6840.46	5402.66
P22087	FBRL_HUMAN	FBL	rRNA 2'-O-methyltransferase fibrillarin	10	17044.7	11471.8	13193.6	14171.9	13695.5	13833.4	20145.9	14732.5	8812.31	12790.8		14655.6	10178.3	19281.3	12612.7	12191	11464.4	12786.5	14121.2		15020.2	14277.8	16673.7	16020.3	15242.5	15305.6	13831.8	15942.8	13311.7	14542.2	13113.7	3978.42	14895.1	15795.2	13217.2	14002.5	13396.2	14209.6	11304.9	17489.7	15180.4	4153.45	11222.2	12837.3	13789.8
P22102	PUR2_HUMAN	GART	Trifunctional purine biosynthetic protein adenosine-3	22	15358	18827.4	13196.2	9486.51	12646.8	15904.5	3058.36	8848.71	6054.95	10311.2		5467.87	13900	6551.42	10619	12610.9	3923.47	12008.1	9369.7	7342.07	7734.47	4095.78	10327.6	13759.7	7416.45	6513	14472.9	20017.6	12913.3	13814.8	9914.1	8527.35	12225.8	10168.3	13974.2	13673.1	10314.7	7261.45	14765.4	11418.3	5500.79	5348.72	16189	13251.6	9038.26
P22234;P22234-2	PUR6-2_HUMAN;PUR6_HUMAN	PAICS	Multifunctional protein ADE2	8	15906	26520.2	25227.8	24054.3	21783.8	23591.2	7713.69	12939.8	6729.85	21116.3		3749.8	22422.7	9457.65	25296	30412.7	4990.75	22433.6	21949.5	22510.9	23092.5	7966.91	19324.3	13149.1	17391.4	23143.5	25265.2	17482.3	24726.1	23052.8	14277.8	30101.4	21120.7	21466.7	25378.9	26000.9	25449.2	19329.1	29768.5	17437.8	6783.31	25542.5	32904.7	21282.8	18283.7
P22304;P22304-2;P22304-3	IDS-2_HUMAN;IDS-3_HUMAN;IDS_HUMAN	IDS	Iduronate 2-sulfatase	1																							1330																				7903.87
P22307;P22307-7	NLTP-7_HUMAN;NLTP_HUMAN	SCP2	Non-specific lipid-transfer protein	8	6825.97		3475.29	4672.55	7836.12	4063.31	2412.45	5058.54		4847.34		5544.62	7609.1	7038.56	6043.04	4971.72	7339.16	4226.18	4359.74	2576.72	4980.65	5786.1	7287.22	10090.4	7095.68	7588.66	6081.9	4309.78	4147.4	4890.54	6080.15	993.737	7248.02	3074.02	4835.33	7092.1	3558.48	8186.02	4960.71	3828.62	3535.49	2098.56	4834.36	6026.45	6183.39
P22314;P22314-2	UBA1-2_HUMAN;UBA1_HUMAN	UBA1	Ubiquitin-like modifier-activating enzyme 1	20	29685.2	30027.9	34297.6	12506.3	31260	31343	3426.73	8101.49	7576.53	20544.3		26042.9	36809.2	9115.75	29703.7	31053.1	3488.15	29004.3	33058.9	15816.6	34368.7	5786.86	37868	34189.6	20469	23961.9	34161.7	25262.7	41407.3	33680.3	30810.1	14568.8	30652.4	33434.7	36603.9	35601.8	27862.2	27843	38684.1	29797.5	6202.25	9566.46	19170.1	36837.5	28905.5
P22392-2	NDKB-2_HUMAN	NME2	Isoform of P22392, Isoform 3 of Nucleoside diphosphate kinase B	3	13208.2	18673.9	14112.9	19625.6	32903.2	29779.3	9082.02	8359.16		20923.7		4878.05	30319.9	13556.3	28310.5	22234.8		22654.9	23587.8	4940.64	33901.4	7433.56	27265.4	16235.5	18180.6	22269.1	31236.8	23533.2	29207.8	26336.4	16337.3	5356.29	16312.7	25678.9	25334.3	28012.7	22125.5	19135.2	31963.8	22837.8	11352.4	3571.72	10148.4	21404.6	14639.1
P22570;P22570-7;P22570-2;P22570-3;P22570-4;P22570-5;P22570-6	ADRO-2_HUMAN;ADRO-3_HUMAN;ADRO-4_HUMAN;ADRO-5_HUMAN;ADRO-6_HUMAN;ADRO-7_HUMAN;ADRO_HUMAN	FDXR	NADPH:adrenodoxin oxidoreductase, mitochondrial	3	3215.7	10033.9		2476.82	3034.07	1880.03		5911.64					2925.99	2876.51	2244.36	1629.14		1348.15			2045.63	5841.62	3301.99		1438.57	1882.86	2757.21		1998.22	3177.12		2313.98	3263.87	2814.55	1820.8	2584.3		5392.33	1346.02		2924.16	680.21		4070.87	2264.1
P22626	ROA2_HUMAN	HNRNPA2B1	Heterogeneous nuclear ribonucleoproteins A2/B1	13	223193	189645	187510	218099	160320	203380	158612	86318	186341	114287	418581	186871	188884	280767	216028	230551	178022	266776	217751	87047.7	185324	254216	173922	186542	258646	199001	211463	139740	235608	225176	234420	113468	264486	237929	261929	211701	216003	201613	172737	250673	251364	80875.6	67741.5	236232	235092
P22694;P22694-2;P22694-3;P22694-4;P22694-5;P22694-6;P22694-7;P22694-9	KAPCB-2_HUMAN;KAPCB-3_HUMAN;KAPCB-4_HUMAN;KAPCB-5_HUMAN;KAPCB-6_HUMAN;KAPCB-7_HUMAN;KAPCB-9_HUMAN;KAPCB_HUMAN	PRKACB	cAMP-dependent protein kinase catalytic subunit beta	1		2171.27	1311.42	1601.2	1555.76	1589.4		1013.85	1745.56	1307.05			941.169		1692.85	1427.67		1404.25	1209.7	1356.43	2025.02	386.747	1701.09	1086.01	1706.74		1505.17		1374	1264.64	1079.52	1870.18		2370.94	1681.32	1047.33	1067.73	1718.51	1391.59	905.355	683.662	1541.04		1247.84	1120.44
P22695	QCR2_HUMAN	UQCRC2	Cytochrome b-c1 complex subunit 2, mitochondrial	9	9587.44	6802.02	7156.97	8983.95	5255.96	6208.38	11516.7	8217.22	7531.1	7980.24		9030.94	7104.9	7895.62	5628.48	6657.59	11810.4	6786.53	6788.71	2484	8424.3	8872.94	5827.84	10134.5	10877.1	8238.16	5287.21	4669.16	7203.68	9195.59	5497.53	2060.63	7407.07	4317.14	6686.8	5950.46	8244.67	11361.6	6605.74	6415.34	8541.8	1469.83	4568.8	8092.79	9234.45
P22830;P22830-2	HEMH-2_HUMAN;HEMH_HUMAN	FECH	Ferrochelatase, mitochondrial	1				913.132		1452.78							1217.81								977.397				1109.4		1195.17
P23141;P23141-2;P23141-3	EST1-2_HUMAN;EST1-3_HUMAN;EST1_HUMAN	CES1	Liver carboxylesterase 1	6																							27059.6																	7054.42
P23142	FBLN1_HUMAN	FBLN1	Fibulin-1	1
P23193	TCEA1_HUMAN	TCEA1	Transcription elongation factor A protein 1	10	6488.36		6995.52	5850.11	10815.1	7898.95	8599.83	4308.3		4101.75		7215.37	6407.99	9093.66	5417.12	8271.77	3895.42	10363.5	6569.95	19916.5	4769.07	4792.08	6440.92	4869.86	7621.36	6210.4	7131.17		8087.88	9157.32	6718.3	19357.4	8482.68	6236.42	7817.1	6572.49	7702.65	8584.42	5107.26	7899.75	4571.86	17883.4	3183.77	9705.65	12580.5
P23219;P23219-2;P23219-3;P23219-4;P23219-5;P23219-6	PGH1-2_HUMAN;PGH1-3_HUMAN;PGH1-4_HUMAN;PGH1-5_HUMAN;PGH1-6_HUMAN;PGH1_HUMAN	PTGS1	Prostaglandin G/H synthase 1	1																																											8319.03
P23246	SFPQ_HUMAN	SFPQ	Splicing factor, proline- and glutamine-rich	18	68280	67339.1	95289.9	99616.3	69014.6	99785.7	67370.4	70399.8	71247.5	73249.9		75192.1	65606.8	94922.4	102528	102483	76756.4	100309	93827.4	30490.6	102272	102973	75704.8	60355.4	97122.5	89064.6	76479.4	58970.4	82841.8	74898.2	96183.8	40461.6	94378.5	93615.5	84069.2	82488.7	101509	101875	85047.3	93511.4	117621	65716.8	23724.2	84123	100874
P23258	TBG1_HUMAN	TUBG1	Tubulin gamma-1 chain	7			2070.66	3947.86	3347.71	3261.2	2232.74			3211.98		7420.77	2541.91	3421.26	3045.21	5365.03		5911.73	4487.37	6455.62	3530	4398.87	3716.73		5116.71	2610.25	1993.39		2857.74	3468.05	4451.63	5169.31	3297.27	4208.65	2641.95	3771.8	4038.73	2319.41	5325.21	4024.25	1415.1	7299.24		3390.37	2300.71
P23284	PPIB_HUMAN	PPIB	Peptidyl-prolyl cis-trans isomerase B	10	44433.8	55397.7	34254.2	29520	82835.3	37049.7	54729.9	41975.4	16989.2	18948		42777.5	92015.6	42192.8	51921.1	44219.3	24603.8	36838.4	31610.8	70102.6	23164.6	22578	59017.4	76640.1	66296.4	48208.1	71201.5	30792.2	52095.4	48195	35931.8	100307	37798.5	49234	46082.7	35376.5	22174.1	95003.3	47752.8	57246.9	78544.9	76213.2	38033.9	70763	31024.4
P23297	S10A1_HUMAN	S100A1	Protein S100-A1	1																							13937.5												2573.26
P23368	MAOM_HUMAN	ME2	NAD-dependent malic enzyme, mitochondrial	5			1722.91	1653.66	1982.37	1423.47							1615.74	1906.25	1777.17			1740.79	1792.04	170.246	1826.05	1547.95	1327.35		2127.07	1485.45	1328.83		1796.9	1709.3	1305.99		2782.35	1693.25	1270.27	1641.19	1792.14	1681.34	1182.22		2337.9			2264.65
P23381	SYWC_HUMAN	WARS	Tryptophan--tRNA ligase, cytoplasmic	11	9816.8	7743.5	10279.2	5717.34	11389.4	12174.2	5232.48	12250.8		11066.6			12518.1	3056.7	5872.22	4957.79		5833.71	9650.72	7343.49	4715.54	1189.88	6997.06	13185.3	4732.32	4381.75	17367.6	6723.56	8615.31	13259.9	6975.12	4839.86	7010.48	9196.31	11627.3	7801.34	4505.93	6818.39	14539.2	10206.8	3134.27	4874.52	4279.64	16421.5	6446.53
P23396	RS3_HUMAN	RPS3	40S ribosomal protein S3	14	96643	103329	107462	94703.7	110635	93732.3	88302.4	107779	83806.1	74525.6		50341	84753.3	79922.5	112964	100486	76742.3	105396	107666	139099	95653	85968.5	98309.1	82394.6	99239.5	99688.7	104267	76524.9	88540.4	95250.2	100047	148755	105502	107150	70597.7	93586.6	94461.9	88651.5	99777.4	99212.8	67760.6	233153	43874.5	103651	106864
P23526	SAHH_HUMAN	AHCY	Adenosylhomocysteinase	15	17133.1	16915.2	25427.6	23811.1	34324.6	29943.8	10575	12349.7	15876.1	28241.1		10754.1	29497.4	16064	28248.8	28636.3	10917.5	25449.8	29632.7	7372.9	28909.6	10942.2	32442.4	19556.4	22779.4	32100.6	31814.4	30133.8	28302.5	21598.9	20800.5	5622.04	20318.7	26046.4	23117.2	26123.3	32366	24593.7	30178.5	26492.8	12190.6	3851.41	51717.2	18745.5	24445.8
P23528	COF1_HUMAN	CFL1	Cofilin-1	4	73577.1	78098.5	145768	63187.4	67132.1	142854	26571.2	14309.7	42172.7	121534		15547.1	80809.1	40222.1	92696.6	77501.2	28595.1	68019.9	101352	49085.4	84223.3	32927.1	100416	68402.5	65799.7	80157.1	92916	120733	94681.2	61354.2	80614.3	20696.2	68653.1	73237.2	73237.7	62372.8	71526.1	44963.1	105250	71471.3	25713.4	17555.5	47133.7	66424.2	73931.8
P23588;P23588-2	IF4B-2_HUMAN;IF4B_HUMAN	EIF4B	Eukaryotic translation initiation factor 4B	6	19130.6		15827	21864.5	22253.8	22798.3							22042.8	15239	22582.4	16581		16385.1	15594.7		17587.1	10186.1	12370		17598.4	17322.2	19339.1		25581.4	21072.5	25888.6	18072.1	17943.1	14422.2	22934	15707.9	21417.9	15516.2	22998.2	22914.2	14987.4	31379.1		19990.2	14893
P23634;P23634-6;P23634-7;P23634-8;P23634-2;P23634-4;P23634-3;P23634-5	AT2B4-2_HUMAN;AT2B4-3_HUMAN;AT2B4-4_HUMAN;AT2B4-5_HUMAN;AT2B4-6_HUMAN;AT2B4-7_HUMAN;AT2B4-8_HUMAN;AT2B4_HUMAN	ATP2B4	Plasma membrane calcium-transporting ATPase 4	3			1405.75	2266.87	1507.23	1466.94	1136.16	1441.6					1432.2	1765.39	1762.35	1257.83	1329.3	1893.83	1694.67		1642.37	2739.44	2218.44		1289.5	1514.48	1562.89		1087.15	1306.6			3998.58	981.392	699.962	2158.87	1690.26	1439.55	2204.86	1605.29	1197.06		2551.8	1000.24	2534.94
P23786	CPT2_HUMAN	CPT2	Carnitine O-palmitoyltransferase 2, mitochondrial	4				2056.06	1203.24	1172.69						2165.01	1928.67		1209.02	1756.5	1757.17	1612.2	1578.4		2235.92	1854.87	1924.17		3010	1964.71			1665.52	2376.61	2240.28				1742.5	1253.93	1754.06	1634.62		1755.38	1057.17	424.237	2185.41	2072.56
P23919;P23919-2	KTHY-2_HUMAN;KTHY_HUMAN	DTYMK	Thymidylate kinase	7	10876.3	10243.3	7048.99	7439.31	8693.67	9936.93		6557.09		7170.68			8668.33	7269.17	7056.52	6564.31	4277.81	6870.38	7742.38	7228.84	8862.87	4081.91	8385.03		10902	7179.85	8167.06		10196.5	7930.02	6210.47	7303.56	7550.56	10007.1	9194.88	7247	6586.57	7478.66	7043.42	10016.5	5252.24	9685.44	6523.24	9219.54	6681.41
P23921	RIR1_HUMAN	RRM1	Ribonucleoside-diphosphate reductase large subunit	11	4211.62		4045.29	3436.4	2183.28	4691.05				5506.95			5359.38		6081.32	3644.51		2749.86	3390.85	4945.42	3674.7		2561.48		1697.64	3587.51	2107.9		2932.01	3254.22	3063.68	4807.18		3566.96	2825.59	2646.12	3660.36	2661.73	4353.17	1302.72	2231.5	3512.13	1737.62	2018.14	2967.32
P24158	PRTN3_HUMAN	PRTN3	Myeloblastin	2					1377.13																		1463.91																				7813.14
P24390	ERD21_HUMAN	KDELR1	ER lumen protein-retaining receptor 1	2	7929.45	5289.06	9249.39	7029.37	6728	5495.15	11595.2	8506.02	11178.1	8135.96		10649.5	5983.19	5732.88	6652.75	7258.6	8725.82	5990.69	7337.4	1802.34	4124.11	7492.64	3716.96	7871.37	6817.94	7671.53	5033.84	8065.26	7052.53	4637.69	4705.34	2166.36	7208.31	4811.02	5924.14	6148.78	4771.87	8597.27	5060.24	5988.63	7787.82	460.793	7657.69	5041.09	4722.08
P24534	EF1B_HUMAN	EEF1B2	Elongation factor 1-beta	3	8303.48	9663.41	25066.3	13440.3	16207.2	18377	6485.28	9274.08	17539.7	13912.5			9336.45	5896.47	15515.7	7737.61	4826.48	18828.6	24574.9	12541.6	32940.2	10077.8	14006	10401.9	13690.9	24438.9	18299.9	18414.4	10139.5	16971.5	12832.4	15034.3	16156.2	12642.8	9584.7	19541.2	22207.7	10072.9	22079.3	11689	9261.61	11323.4	15375.5	11160.7	19940.9
P24539	AT5F1_HUMAN	ATP5PB	ATP synthase F(0) complex subunit B1, mitochondrial	9	15171.6	16553.4	14369.5	16659.7	10171.9	10598.1	9825.56	16973.9	17047.8	14313.2		17593.5	11775.3	13710.6	13719.5	9180.27	20449.2	16516.1	16832.1	2581.43	17769.1	17638.3	10029.7	14415.6	18794	23886.3	9991	15467.6	11747.2	14246.6	13531.8	2893.19	12861.5	5356.85	9732.82	13856.8	16536.4	12975.6	12962.1	10506	19896.7	884.09		11417.2	15324.8
P24666	PPAC_HUMAN	ACP1	Low molecular weight phosphotyrosine protein phosphatase	3	14963.8	18785.6	20451.9	17295.7	16977.5	15161.2	8619.27	10267.9	11363.9	20439.6			20492	18309.1	22962.3	14495.5	10442.4	15572.6	21175.9	8589.23	19650.8	12703.1	27659.9	15514	15732.5	22839	17006.3	15811.5	19085.9	16144.4	15597	8184.2	13964.3	16474.5	24096.9	20237.6	20628.1	19485.8	16588.3	18923.2	10065.4	6044.79	9296.51	16889.1	14517.4
P24752	THIL_HUMAN	ACAT1	Acetyl-CoA acetyltransferase, mitochondrial	12	16718.8	21582.1	14285.6	15880.4	17421.9	11133	19132.8	17407.4	28508.5	12774.4		18059.2	23210.8	19759.4	13291.8	16444.9	25511.7	18656.1	13278.6	10687.6	20469.4	19858.2	17594.1	21325.2	30402.8	28699.8	22256.8	17167.5	25143	19464.6	21442.1	9922.96	19481.1	12459.5	20860.7	15123.6	13925.3	22675.8	14834.1	20810.6	14065.7	5367.54	8653.87	18701.7	11961.4
P24928	RPB1_HUMAN	POLR2A	DNA-directed RNA polymerase II subunit RPB1	11			2415.56	1855.9	2198.42	1968.46	2332.35	1693.83	2901.7	1720.83		2370.58	1677.04	2795.84	2181.69	2541.6		2355.3	1999.09	1925.92	2369.04	2339.86	2768.4	2519.46	2225.94	2992.15	1754.48	6384.49	2354.85	1811.41	2029.03	1488.56	2160.44	2600.15	3078.11	1867.31	2425.53	1953.37	2292.11	2387.15	2478.7	1369.05		2473.87	4165.24
P24941;P24941-2	CDK2-2_HUMAN;CDK2_HUMAN	CDK2	Cyclin-dependent kinase 2	5	6274.66	6436.19	7071.97	6512.88	7055.84	11730.7		9287.77	5003.78	4280.11			10998.7	4186.32	5677.38	11920.9	5521.92	6956.93	7408.75	11068.8	7669.29	5544.26	6350.72	5814.25	8555.9		7034.42	9531.78	7343.62	5022.96	9803.88	8364.57	5240.75	7070.12	9269.26	6877.73	9902.99	7481.73	8381.51	8014.63	7462.12	8706.52		9892.05	9623.83
P25098	ARBK1_HUMAN	GRK2	Beta-adrenergic receptor kinase 1	1						935.118							496.127		653.572				845.618	825.625	752.868				794.197						648.571								683.095			1250.96
P25205;P25205-2	MCM3-2_HUMAN;MCM3_HUMAN	MCM3	DNA replication licensing factor MCM3	24	11491.9	7637.33	9073.49	7983.14	10815.4	10338.3	12410.8	14004.5	11491.6	9847.86		7226.29	12012.7	10794.1	11317.3	9934.37	4968.49	15295.1	11119	16995.6	9735.4	8062.08	6710	11838.3	12315.5	15911.4	10075	9250.27	12285	11834.5	16128.9	14690.3	7187.28	13275.1	10753.9	13752.5	11601.8	12844.7	7316.83	12406.6	11065.2	21355.9	4450.26	11572.3	9448.9
P25208	NFYB_HUMAN	NFYB	Nuclear transcription factor Y subunit beta	1			1264.22			1204.06				1038.62			864.869			2155.39		1978.94	1495.89		1600.29								1099.28			680.595			972.894	921.088			788.192	963.83		203.551			652.526
P25398	RS12_HUMAN	RPS12	40S ribosomal protein S12	2	39306.3	46090	36821.8	32002.9	47438.8	37350.7	37704.8	36094.4	19482.2	32562.9		16675.7	37220.9	27028.3	35989.3	34953.8	20032.2	36020.7	39430.2	17720.2	35434.1	24306	40282.1	39691.1	40723.5	26341.8	45076.8	36397.3	37985.1	35781	39918.6	22126.5	43267.4	39786.3	28798	28262.2	27731	36114.5	38407	30128	20026.8	19990.5	11439.3	43357.9	33109.8
P25440;P25440-2;P25440-3;P25440-4	BRD2-2_HUMAN;BRD2-3_HUMAN;BRD2-4_HUMAN;BRD2_HUMAN	BRD2	Bromodomain-containing protein 2	2																										1031.82									1084.66							834.892
P25490	TYY1_HUMAN	YY1	Transcriptional repressor protein YY1	4			1192.45	2648.31	1743.94	1931.87	3971.25					2072.5	1528.24	2306.26		2696.33		1622.31	1986.13	3194.39	2079.18	1585.84	3049.47	1534.71	1914.83	3479.39	2868.26		2312.52	3370.58	1723.96	4429.6	1628.83	2060.26	2339.8	1390.55	1972.39	2315.6	1619.62	1839.52	1365.65	3245.86		3731	2637.64
P25685	DNJB1_HUMAN	DNAJB1	DnaJ homolog subfamily B member 1	9			6010.54	6303.82	4839.38	8213.34		5051.77	2134.16	3293.96		1601.53	4703.53	3979.52	5387.79	6820.4	2810.17	6190.68	7343.77	9138.22	6122.86	4529.04	9588.91	3776.35	5068.97	5562.34	5323.85	4979.14	4208.25	5687.58	6593.55	9336.22	5386.37	4533.96	4853.83	6429.48	6212.1	3932.69	5663.58	5919.91	5008.11	6794.11	3299.23	5034.22	6722.66
P25705	ATPA_HUMAN	ATP5F1A	ATP synthase subunit alpha, mitochondrial	25	74956.2	71121.9	69356	83630.5	84667.9	57527.7	74198.4	89878.8	56460.6	51289.9		77758.7	82881.2	103361	66764.4	65747	96560.5	93968	75746.6	28879.7	74755	95860.8	85865.1	78250.6	113210	118846	69009.9	46077.3	91767.8	104617	75545.9	19626.3	73876.5	43026.4	73901	73840.1	82405.7	88409.4	73673.3	73289.4	90144.3	17647.9	30134.1	76182.3	71915.9
P25786;P25786-2	PSA1-2_HUMAN;PSA1_HUMAN	PSMA1	Proteasome subunit alpha type-1	9	13089.1	15357.4	6990.03	9341.84	15488.8	10509.5	9447.92	3730.05		3087.26		8940.29	17915.6	8565.98	9952.38	9663.24		6499.32	4784.2	4880	2707.77	2321.42	21296.4	20412.6	9905.83	3985.73	16428.7	9760.57	16843.9	16186.4	7704.51	7686.5	10784.1	20123.1	21582.7	7889.6	5602.22	12396.1	8176.53	16279	3978.61	4273.43	94068.5	18230.1	4485.84
P25787	PSA2_HUMAN	PSMA2	Proteasome subunit alpha type-2	7	7602.01	5100.88	2367.24	6778.4	14088.3	6310.13	5472.74	5881.51	3332.34	5374.07		7014.29	15470.1	7496.07	5989.72	7423.76	1944.01	3610.33	3369.87	3496.8	1426.85	2531.24	13587.9	12034.2	6667.22	4246.1	11008.2	6222.67	15278.1	10099.4	7865.38	4083.96	5427.61	14433.8	14866	5937.63	3478.93	8675.05	5863.91	12988.2	4436.63	2294.77	87953.3	10305.4	2665.56
P25788;P25788-2	PSA3-2_HUMAN;PSA3_HUMAN	PSMA3	Proteasome subunit alpha type-3	5	7367.61		2682.63	3684.9	11194.7	4501.42	5749.71	4054.15		4999.33		6810.28	11670	6133.12	6056.37	7354.86		2445.02	2872.12		1316.95	1481.82	10703.5	13351.3	5493.05	2668.96	10333.5	3676.71	8989.85	12422.9	4668.35	3099.7	5416.18	11086.5	11882.7	3305.8	2385.12	6624.21	3837.92	10452.9	2774.71	597.624	30455.3	12464.7	2117.88
P25789	PSA4_HUMAN	PSMA4	Proteasome subunit alpha type-4	6	19735.3	13934.3	7506.89	11664.5	20393.1	10988.4	10175.1	8389.76	2224.02	4475.81		6555.78	20465.4	11843.9	11024.9	17689.1		6260.5	3652.48	4890.43	2654.39	2351.65	23429.1	16022	11123.6	5821.51	19318.3	19466.9	22547.7	19337.7	16023.8	4718.79	14487.8	21755.3	25893.7	9639.25	7260.7	14345.6	7175.9	20006.9	8868.21	2955	98211.9	26721.1	7550.54
P25815	S100P_HUMAN	S100P	Protein S100-P	1	23401.9	13160.4	11447	22749.8	27116.4	31299.2		11997.8	7142.01	22589.4			39375.5	13177	22097.5	27623.6	7823.03	16922.8	27564.7	6016.45	9773.77	12510.2	21025.6	23607.1	26853.9	36885.3	35510.5	17193.9	44198.2	33145.2	28875.7	8967.2	21001.9	24425	31539.7	16722.8	24050	26846	22634.7	15042.2	10491.9	4708.28	13633.5	27255.2	15611.8
P26006;P26006-1	ITA3-1_HUMAN;ITA3_HUMAN	ITGA3	Integrin alpha-3	4					1677.91								1325.51			1167.93														1954.32			1533.94			1057.22		2447.8	1265.27					1359.82	681.613
P26038	MOES_HUMAN	MSN	Moesin	27	58386.8	52202.5	49375	47700.5	49329.8	56114.9	49421.8	27647.4	42280.8	37632.2		15370.2	59218.1	42692.9	77244.5	51076	28083.4	54254.1	49624	66531.6	42789.4	49931.6	58384.6	56936.1	45035.6	47717.4	44952.6	40963.4	48641.6	37547.3	55244.7	94156	53628.3	60080.1	42669.8	74612.4	48326.8	68413.8	58368.8	44142.8	24334.2	93695.4	25558.8	44556.5	48357.8
P26196	DDX6_HUMAN	DDX6	Probable ATP-dependent RNA helicase DDX6	10	5279.84		6464.93	5792.88	5736.77	5633.14	3821.68	3780.95	5447.7	5254.5			4671.4	2336.54	6704.27	4329.97	4240.69	4321.06	5037.21	5403.03	6729.15	5512.52	6214.52	5885.22	4847.11	4334.36	4072.88	6743.81	3833.57	2704.15	3731.55	6432.15	4897.23	6120.68	4612.85	3552.14	4757.94	5380.28	6152.86	5075.06	3375.75	7872.28	8501.83	5777.85	5267.72
P26232;P26232-2;P26232-5	CTNA2-2_HUMAN;CTNA2-5_HUMAN;CTNA2_HUMAN	CTNNA2	Catenin alpha-2	1			643.074	1007.52	804.076	1661.47		902.903							954.618							885.43	1775.19	1637.01							1796.51			1178.21		1384.4	1408	859.519	982.022		519.404	1758.53			918.042
P26358;P26358-2	DNMT1-2_HUMAN;DNMT1_HUMAN	DNMT1	DNA (cytosine-5)-methyltransferase 1	24			3166.58	4321.99	5985.02	4989.63	5600.37	4862.82	5095.18	7148.59		1812.4	4337.57	5659.61	4086.59	4531.75	1751.72	5406.66	5884.14	5915.5	5763.95	4182.73	3411.85		4365.34	4631.32	3208.61	1937.1	3919.56	3111.2	5502.66	4407.62	5028.85	1845.45	3390.34	5557.55	5031.93	3515.89	3326.65	5349.34	4710.92	9874.94		5777.19	5815.62
P26368;P26368-2	U2AF2-2_HUMAN;U2AF2_HUMAN	U2AF2	Splicing factor U2AF 65 kDa subunit	7	14655.3	14390.2	8589.98	16672.2	7109.56	14922.5	10352.7	12273.2	16027.3	9998.07		13806	10643.4	17188.9	11782.6	12017.5	15011.4	18673.4	18638.4	37051.1	17194.4	13445.8	11356.8	10557.8	18943	16345.5	14463.7	10463.8	10749.6	14696.3	20167.7	38477.3	13821.7	7227.5	12460.2	15125.3	15058	11028.8	12998.8	12648.7	21337	39475	5502.43	10997.2	13072.2
P26373	RL13_HUMAN	RPL13	60S ribosomal protein L13	11	63806	67407	66904.3	68913.9	82387.1	61832.9	73762.3	64611.2	51118.1	61502.4		33729.3	55932	64535.4	68893.5	69875.2	54605.6	62662.8	68941	59583.4	66470.8	56326.7	73507.1	62563	71882.8	63260.9	80607.6	52212.2	59910.2	70373.9	60595.1	76109.7	79854.1	67052.9	56828.8	68296.4	66308.4	64721.7	69106.2	71212.4	46031.1	61611	19264.3	68235.7	73882
P26440;P26440-2	IVD-2_HUMAN;IVD_HUMAN	IVD	Isovaleryl-CoA dehydrogenase, mitochondrial	2			2221.2		1966.95								1271.74								1280.87		1285.12			1892.78			1548.05				1994.17			1257.12		1661.63		1949.08	2050.04
P26447	S10A4_HUMAN	S100A4	Protein S100-A4	3	26256	32355.4	37501.7	42488.9	70157.2	60357.6	54010.3	20554.5		64280.6		28746.9	77773.8	23613.2	36430.4	56648.3	20672.4	29298.8	34514	59997	26300.5	23256	34067.5	85220.8	45282.4	32208.3	53499.7	51001.7	99384.7	47564.1	67584.2	69002.6	36316.3	55270.3	82582.6	36849.5	24754.8	68034.2	41001.8	45397.7	16538.9	52367.9		66596.7	22506.9
P26583	HMGB2_HUMAN	HMGB2	High mobility group protein B2	4			6380.34	3406.86	8810.26	7747.68	9341.94	4879.85		4539.51			7780.5	11383.8	3569.69	7610.71		4011.62	5377.34	14570.6	6987.66	7476.35	8157.34	9410.34	6954.67	4015.12	7284.72		5447.58	7462.82	5851.95	27420.1	7691.01	11044.9	12644.9	4884.13	4715.28	11457.2	2927.47	13305.3	3566.67	29024.9		14275.9	5758.89
P26599;P26599-2;P26599-3	PTBP1-2_HUMAN;PTBP1-3_HUMAN;PTBP1_HUMAN	PTBP1	Polypyrimidine tract-binding protein 1	11	57257.8	62898.3	53864.6	57075.2	55091.8	55572.6	69301.1	46602.2	68899.2	43101.4		66093.1	49417.9	69278.1	50502.1	61308.3	56811	58588	58353.4	36004.4	57015.5	62098.6	53519.9	54631.2	63727.8	52524.5	48759.2	53134.9	57265.1	54112.5	54028.8	41738.2	57362.5	68694.2	55865.4	63907.3	55468.4	49386.7	43696.6	69699	62561.6	33347.7	26161.2	56903.9	61535.7
P26639	SYTC_HUMAN	TARS	Threonine--tRNA ligase, cytoplasmic	21		8885.4	12550.3	7451.65	29992.8	22282.7	11494.8	5274.78	2685.71	29545.4		1610.19	22087.3	8010.12	6886.9	11428	2263.34	10651.5	13703.9	22853.2	12821.6	4763.25	14585.6	14647.6	9694.78	6294.38	22922.7	15571.8	20866.1	28180.2	13033.3	61834.9	8105.85	26786.6	15439.8	11407.5	12037	10306.1	26995.8	25148.7	3280.18	63061.9	1896.63	26273.1	9642.06
P26640	SYVC_HUMAN	VARS	Valine--tRNA ligase	23	8702.22	12569.1	8603.29	10007.8	8391.68	9395.5	8069.91	8696.26	7650.81	6542.49		3728.05	6373.19	5604.55	7124.32	8028.09	3827.52	6417.39	7821.34	13527.1	7111.93	5148.16	8530.15	9825.29	5168.22	6028.63	6843.01	7946.95	7430.17	7018.48	7004.35	14314.7	7817.17	6922.64	6647.75	8946.28	10947.2	7920.18	7649.88	7526.54	4284.74	17751.3	5183.38	7997.57	7050.88
P26641;P26641-2	EF1G-2_HUMAN;EF1G_HUMAN	EEF1G	Elongation factor 1-gamma	16	121163	132268	112779	94250.5	154635	61858.6	73794.6	87040.1	53129.5	63342.3		37844.9	123698	39882.1	124050	87136	27790.9	72628.4	130612	203472	86898.3	48686.2	93544.2	111710	108409	146180	119629	94309.3	67116.8	114739	90870	268574	105212	98111.3	94644.8	49195.9	108838	88258.3	122188	72613	50234.4	300471	35483.2	140427	86792.9
P26885	FKBP2_HUMAN	FKBP2	Peptidyl-prolyl cis-trans isomerase FKBP2	2	16387.1	15589.6	12831.9	9514.79	16192.9	12887.1	10518.8	10385.2	15617.7	16779.8		13464.4	18723.1	9210.07	17365.7	10572	15158.2	11307.5	16482.1	7259.72	11600.4	29289.9	13872.9	10684.1	18142.9	20223.3	13654.7	15334.9	9921.53	12261.9	12056.1	5604.9	11263.6	6959.84	10829.9	9503.36	7828.31	15106.6	13998	8935.4	16602.3	2708.04	8595.89	10308	15778.9
P27105	STOM_HUMAN	STOM	Erythrocyte band 7 integral membrane protein	8			1688	2376.2	618.578	1278.86							1779.58	3171.78	5007.59	3672.25	5424.38	7463.42	2690.41		1157.34	1006.99	3056.29		3283.07	3428.7			7194.55	2573.04	2316.55			5559.79	2123.94	4259.41	4790.98	5671.02	3406.73		2618.17	293.371	1837.66	3402.79
P27144	KAD4_HUMAN	AK4	Adenylate kinase 4, mitochondrial	4	7146.13	8200.59	8716.9	5169.71	5170.01	3828.95		5640.46		8573.73		6451.49	9414.16	3290.17	3537.55	9255.32	7374.17	5940.89	4266.59		4874.51	8022.77	5146.79	4088.51	7995.04	5327.34	4457.56		10471.9	4321.6	3123.08	2617.7	6260.6	5707.57	7289.49	5424.78	3463.53	10846.4	5259.19	3170.98	4260.12	1288.52	3323.09	3292.78	5340.44
P27348	1433T_HUMAN	YWHAQ	14-3-3 protein theta	3			18048	11634.5	22191.8	15847.7							20332.6		14480.3	10771.8		9043.14			10120.6	4246.35	34399.5			8994.22	22123.8		17751.9	12129.2	13696.1		12568.5	20983	21033	10256.6	6228.76		18874.3	15381.3	3053.59	6287.3	4982.28	16832.3	11737
P27361	MK03_HUMAN	MAPK3	Mitogen-activated protein kinase 3	2				1230.15	905.817	896.102							1458.47		2404.52						800.224		4407.16						1047.7		1650.84			1548.84	1249.17	934.503			1905.64
P27448;P27448-2;P27448-3;P27448-4	MARK3-2_HUMAN;MARK3-3_HUMAN;MARK3-4_HUMAN;MARK3_HUMAN	MARK3	MAP/microtubule affinity-regulating kinase 3	2					917.513	781.85															402.693		665.939															1284.63				677.043
P27635	RL10_HUMAN	RPL10	60S ribosomal protein L10	5	34911.7	27468.4	65741.3	50253.5	42056.6	43163.7	12369	23396.3	31353.3	16065.4		20809	38785	40921.6	48789.4	39725	29271.2	57039	50971.4	20829.6	47168.2	39998.1	44022.8	30467.1	50996.3	47775.8	49600.8	30557	34277.4	45189.2	54928.1	26074.5	50923.6	44479.9	33294	39167	53979.8	37571.2	43285.7	43736.4	41584.3	25058.8	10507.5	46361.7	46232.7
P27694	RFA1_HUMAN	RPA1	Replication protein A 70 kDa DNA-binding subunit	10	7609.05	7514.5	7601.86	10302.8	9448.18	9041.08	5481.78	8398.97	3475.31	10776.2		9555.14	11111.9	8048.9	9662.43	10977.2	5447.15	10569.5	11718.8	11127.4	9164.83	10060	8515.85	9019.58	9799.12	11727.8	7126.79	7267.27	11237.9	9272.01	11019.1	7677.92	8989.69	9399.94	13083.2	9339.07	9214.38	11083.7	8770.54	9854.9	11086.7	11818.7	5045.71	8652.55	9926.03
P27695	APEX1_HUMAN	APEX1	DNA-(apurinic or apyrimidinic site) lyase	8	21024.2	24059.2	19602.6	16068.5	31673.8	23531	27003.9	15915.5	14611.3	19634.5		21429.4	23784.9	18905.7	21427	24070.5	8578.02	20678.3	18036.6	119276	23871	14173	21464.2	30972	26185	16446.3	21874.8	17641.3	25031	24772.9	20831.2	147006	28587.3	22853.2	26104.5	24931.6	16307.1	29231.8	16685.4	29238.7	13418.3	122216	8269.32	28930.9	22315.8
P27707	DCK_HUMAN	DCK	Deoxycytidine kinase	2					1235.9								1495.59						1212.04		1203.78				1291.81				1983.32					1882.48	2568.87	1181.44		1131.34	865.992		1192.08	222.464	873.172
P27708	PYR1_HUMAN	CAD	CAD protein	42	59285.5	62305.9	76734.2	68301.3	75911.9	62311.3	61275.2	55283.6	44316.7	50796		49224.4	66534.6	67997.9	62384	74567.6	53516.6	71021.3	68889.1	61913.3	85622.5	60089.8	56287	71105.5	86087.6	79534.7	64705.7	49080.1	68669.3	85642.6	53015.9	59694.7	83253.4	53932.7	73460.9	65144.1	68799.2	83898.2	75138.5	86979.2	55577.6	47770.8	14261.7	89544.9	63902.5
P27797	CALR_HUMAN	CALR	Calreticulin	8	36963.3	30107.3	23720.8	24724.8	20808.3	22663	34009.4	30561.4	25300.5	26369.5		27526.8	33284	22035.8	28605.2	22905.6	44189.9	32372.1	30050.2	2839.06	23286	31950.4	29073.8	26353.2	26532.2	48672.4	28143.5	34597.3	18449.8	27458.2	30243.5	4859.46	16177	23052.3	25484.2	25758.4	14987.4	32089.8	30038.2	20942.5	33971.2	2963.32	5735.55	24240.2	29350.8
P27816	MAP4_HUMAN	MAP4	Microtubule-associated protein 4	25	8544.85	8793.83	15671.4	11311.1	10951.2	11000	10749.6	5680.13	7477.69	7147.08			10282.2	7476.25	12120	10945.8	5911.43	8824.05	10478.9	10013.2	13297	8436.53	14852	6442.45	10205.4	8931.13	11808.8	7936.38	11035.7	9272.26	8296.43	9801.57	13324.1	12062.3	11817.2	10885.7	9717.9	10671.6	9200.05	8143.09	4578.4	11251	5270.87	9910.79	9850.27
P27824;P27824-2	CALX-2_HUMAN;CALX_HUMAN	CANX	Calnexin	18	27534.5		31119.7	27227.8	30257.4	26182.9	27884.1	35499.6	31836.5	29400.5		37817	35056.3	34988	29573.2	24078.2	20993	33013.5	25013	6792.97	23324.7	36269.4	28562.1	19142.2	28004.1	33755.9	31804.8	27590.8	29165.8	25922.9	34677	6747.98	19215.5	23733.1	37898.2	34936	30520	37917.2	29458.8	21855.7	37324.7	3417.42	13862.1	28382.7	28913.1
P28062;P28062-2	PSB8-2_HUMAN;PSB8_HUMAN	PSMB8	Proteasome subunit beta type-8	2			1605.79	2605.95	2025.72								2767.92		1409.19	2199.03							3078.5				3338.24		1567.1	2609.41				2287.9			1397.38						8762.9	2428.1
P28065;P28065-2	PSB9-2_HUMAN;PSB9_HUMAN	PSMB9	Proteasome subunit beta type-9	5				3644.91	1884.43	1294.89						2356.34	3077.92			2864.79		1266.51					2702.29		2330.83		2335.41		2406.73	1965.7	1271.5		3029.44	2803.88	3648.36	1312.73	1174.5	1737.12	1818.4	3506.38	1491.85	700.548	9311.9	2385.28
P28066	PSA5_HUMAN	PSMA5	Proteasome subunit alpha type-5	7	10428.2	5409.92	9010	7496.72	18601.4	11621.8	3521.48	3955.91	2462.43	5525.03		6862.82	19503.5	8895.61	11137.4	12430	1035.13	4233.39	7012.04	4441.42	4347.05	5393.38	21101.9	7817.11	8805.65	7383.28	18333.5	7019.8	17845.8	15298.5	10978	2677.07	8842.18	18338.8	18272.4	8617.46	10549.8	11546.1	11711.6	13764.2	6530.96	3849.14	45675.5	21110.8	6193.2
P28070	PSB4_HUMAN	PSMB4	Proteasome subunit beta type-4	4	8512.55	17807.6	5193.44	6602.82	11163	11245.3	5003.38	6584.31		13289.7		10780.1	15220.9	5274.99	10095.3	9473.08		7303.59	5743.43	4464.82	2237.09	4098.88	12978.3	12840	6310.9	5358.34	15213.3	10399.4	11171.9	10020.1	7866.12	3812.8	10663.5	13760.3	12946.2	9747.51	6822.95	8412.35	9339.57	13742.4	5026.02	2017.27	32753.3	11128.9	5221.83
P28072	PSB6_HUMAN	PSMB6	Proteasome subunit beta type-6	5	15362.2	19598.1	6682.18	11076.5	21726.2	14475.9	5751.16	8233.85		11589.9		11511.5	20740.5	12460.8	16329.8	12039.2		6597.35	9397.9	4940.54	3370.77	6024.06	24030.7	11340.2	10847.4	8155.86	24724.9	14102.1	17709.8	21042.9	12754.9	3335.66	18224.9	21297.4	21333.8	16359.3	9584.83	13216.5	14920.8	19471.6	7784.43	3745.67	41337.7	19518.9	6691.17
P28074	PSB5_HUMAN	PSMB5	Proteasome subunit beta type-5	7		2530.84		1692.96	10249.8	7090.72		2408.08		7897.51			10694.9	4417.99	7270.01	8067.58		1360.78	1588			1653.96	5812.72		5458.47		10155.9		3476.05	5703.94	5543.55		3319.45	9522.31	4161.41	4067.14	2895.77	4429.5	5190.13	4292.1	1966.33		18422.3	7110.07	2059.02
P28288	ABCD3_HUMAN	ABCD3	ATP-binding cassette sub-family D member 3	6					2805.52	1755.48			3158.36	3071.22			3159.01	3912.87	2153.33	2230.51	3143.45		2282.19		2449.59	2875.78	3383.34		3783.83	3405.88				2912.49	2815.99				2682.44		2930.83	2424.81	2756.64		2430.99				3472.39
P28290;P28290-2	ITPI2-2_HUMAN;ITPI2_HUMAN	ITPRID2	Protein ITPRID2	4								3190.89					1870.68	1071.33	2002.03	1211.11			1611.17		1226.12	2345.67	5407.93			2471.34					1436.13			2003.2		2130.34		1934.06	1759.7		1301.33		2104.57
P28331;P28331-2;P28331-3;P28331-4;P28331-5	NDUS1-2_HUMAN;NDUS1-3_HUMAN;NDUS1-4_HUMAN;NDUS1-5_HUMAN;NDUS1_HUMAN	NDUFS1	NADH-ubiquinone oxidoreductase 75 kDa subunit, mitochondrial	12	7945.68	5129.95	5383.39	6694.79	4701.42	5205.93	4425.91	6562.39	5402.69	6372.94		5418.84	5176.75	3137.81	4991.38	5427.64	7621.61	6197.39	4153.63	2012.23	5287.01	7733.52	4214.04	6155.65	7944.13	7684.9	4274.8	4441.34	5828.37	4845.25	5229.47	2134.24	4898.98	4090.34	5506.9	5762.95	6142.39	7228.03	5729.38	5486.87	5277.41	637.235	3793.65	5174.24	7118.22
P28340	DPOD1_HUMAN	POLD1	DNA polymerase delta catalytic subunit	17	2651.61	4164.68	5665.03	3513.27	4864.34	4270.72	9143.29	4380.44	3861.55	9268.75			6784.01	3736.48	3411.95	4214.76	2715.7	4221.04	4003.59	10424.3	2779.19	4503.11	2354.48	3172.66	6590.98	2528.57	2445.67	3492.87	6377.37	4088.51	3789.52	9909.47	4832.34	3803.57	7991.35	7191.2	3622.21	5757.16	1962.71	3560.63	2507.15	10867.6	2739.34	3201.8	4700.69
P28482	MK01_HUMAN	MAPK1	Mitogen-activated protein kinase 1	6			9735.69	6147.44	7543.6	6951.24							6136.84	4989.44	8282.22	6236.42		6515.83	6557.25	8460.23	8317.46	4578.71	16156.6		5624.32	6091.25	6419.03		7581.45	6854.37	4330.56	8210.22	5696.41	5815.66	5232.76	6104.1	4917.47	5122.23	6910.68	6593.61		8136.56		5480.84	6541.66
P28702;P28702-3	RXRB-3_HUMAN;RXRB_HUMAN	RXRB	Retinoic acid receptor RXR-beta	3			1560.39			974.203											2048.88				1264.42		1212.36		1548.59							1120.31						1179.71			948.252	1139.51			1314.02
P28715	ERCC5_HUMAN	ERCC5	DNA repair protein complementing XP-G cells	4			595.662																			895.93							1032.72													855.318
P28838;P28838-2	AMPL-2_HUMAN;AMPL_HUMAN	LAP3	Cytosol aminopeptidase	8	4021.09	5465.45	4345.4	5279.48	5937.97	4113.88	4192.13	1760.19		3814.78		2349.59	5710.91	2780.82	3165.68	4062.3	1962.71	5180.59	3948.69	1991.25	5152.57	3130.69	18791.5	5399.77	5141.12	3962.81	6186.53	3841.02	5965.65	4742.26	3261.54	2766.23	6458.35	5206.17	5391.39	3110.55	2533.93	4323.37	6007.23	4241.32	2707.81	1433.8	4027.68	7451.63	3938.42
P29083	T2EA_HUMAN	GTF2E1	General transcription factor IIE subunit 1	1			946.058	1229.7	763.852	1258.97			611.005			1464.11	766.617		927.581				653.526		829.236				882.744		773.778		974.667		696.226	902.123	1025.75		771.625		1733.81	587.187			1198.61			797.752	1651.74
P29084	T2EB_HUMAN	GTF2E2	Transcription initiation factor IIE subunit beta	3			1909.12	2362.42	1667.04	1520.13						1569.35	1567.07		3324.18					3598.76	1588.62			1352.5	1198.93	1924.52			1305.62		1260.02	2016.3	2612.93	1342.15	2205.56	1345.76	1709.47	2050.78	1414.6		1440.91	2838.42
P29144	TPP2_HUMAN	TPP2	Tripeptidyl-peptidase 2	7			2026.25	1160.22	2290.54	2567.52							2054.98		2118.59			1613.11	1909.14		974.227		4565.84	2663.99	1237.09		2937.23		3007.55	2394.8	1072.96		2067.55	2570.72	3366.24	1684.46	2004.56		1930.05	2532.75		899.547	1791.85	1885.37	1175.37
P29218;P29218-3	IMPA1-3_HUMAN;IMPA1_HUMAN	IMPA1	Inositol monophosphatase 1	4	4502.95		1331.3	1919.84	3003.86	3524.91				4842.23			3560.37	1767.54		2457.6		2399.91	1775.19		1083.49		3830.51		2314.59	1904.31	4374.23		3643.8	3138.23	2272.41	2195.25	1843.19	4625.04	3346.84	2151.43	2130.21	1585.31	2576.08	1780.6	692.898	868.899	8050.84	2615.74
P29317	EPHA2_HUMAN	EPHA2	Ephrin type-A receptor 2	1								1148.94				563.101		625.191		674.382														724.95			821.054											638.065
P29350;P29350-3;P29350-4	PTN6-3_HUMAN;PTN6-4_HUMAN;PTN6_HUMAN	PTPN6	Tyrosine-protein phosphatase non-receptor type 6	3				965.488																											815.652											1087.04
P29353;P29353-2;P29353-6;P29353-7;P29353-3	SHC1-2_HUMAN;SHC1-3_HUMAN;SHC1-6_HUMAN;SHC1-7_HUMAN;SHC1_HUMAN	SHC1	SHC-transforming protein 1	2			1621.61	806.242		1632.12							1956.96	1654.55					1380.75	1353.36	1273.18				1086.52				1773.99			987.295	1399.76	1422.56		1889.4		2490.79	1200.67	1504.28		710.569
P29372;P29372-2;P29372-4;P29372-5	3MG-2_HUMAN;3MG-4_HUMAN;3MG-5_HUMAN;3MG_HUMAN	MPG	DNA-3-methyladenine glycosylase	4	1772.15	2566.9	1552.5	2749.24	694.016	1726.96				1762.15		1654.41	1454.88	1309.53	3123.59	2364.06	3306.05	1851.42	1734.33	3135.58	2182.96	2621.3	1537.35		1724.1	1426.29			3106.31		1700.07	2703.89	2993.15	1407.02	1388.1	1632.73	1266.91	2236.37	2231.32	1969.65	1033.1	3569.99		1479.04	3114.87
P29373	RABP2_HUMAN	CRABP2	Cellular retinoic acid-binding protein 2	5																							45953.8																				9024.83
P29401;P29401-2	TKT-2_HUMAN;TKT_HUMAN	TKT	Transketolase	21	77164.1	49291.5	57066.1	34807.5	71607.6	16997.6	23412.1	6839.39	9813.02	15534.3		38872.7	74206.5	35209.3	62985.9	63833.1	4551.94	43216.2	31405.3	36125.7	45929.4	4983.85	63234	87704.2	52599.3	33780.4	40258.5	12693.5	56961.2	92130.4	37753.2	31826.9	58311.1	52025.5	72489	50891.8	30828.3	85235	49843.5	43207.9	20811.1	32775.4	92348.9	72027.3	22738.4
P29692;P29692-2	EF1D-2_HUMAN;EF1D_HUMAN	EEF1D	Elongation factor 1-delta	9	18938.2	16968.7	21381.3	26116.4	17255.1	22371.6	17576.5	19179.2	21420.4	19980.3		7817.1	19269.6	12683.2	20476.2	17370.8	8495.52	18827.2	27883.9	34573.9	19602.1	17503.8	24925.2	19883.5	17758.8	21440.7	18468.7	19231.4	16098.9	21949.9	22843	31597.8	18355.2	18351	14689.1	21492	28093.2	16616.8	23779.4	16037.5	14455.1	33263	7971.42	21533.2	20129.5
P29966	MARCS_HUMAN	MARCKS	Myristoylated alanine-rich C-kinase substrate	1
P29992	GNA11_HUMAN	GNA11	Guanine nucleotide-binding protein subunit alpha-11	2			2027.2	1866.15	1305.89	1459.59	2041.71						1502.22	1364.17	2265.72	1721.04		2392.61	1657.6		3187.32	1820.87	1256.31		2438.64	3044.45	1786.25		1831.29	2430.59	1281.02		1820.21	1167.38	2022.86	1888.49	2650.93	1466.03	1753.96		1418.15		4851.17	1975.15	4471.72
P30038;P30038-2	AL4A1-2_HUMAN;AL4A1_HUMAN	ALDH4A1	Delta-1-pyrroline-5-carboxylate dehydrogenase, mitochondrial	3			1587.52			678.916							1419.27		1347.65						813.751		1032.14		1264.68	869.086	1439.99		1192.22	1221.33	748.183				1557.61	888.992		1764.6	1334.73			607.12	2295.74	1472.21
P30040	ERP29_HUMAN	ERP29	Endoplasmic reticulum resident protein 29	9	19606.4	17942.9	19375.1	16510.8	26448.1	25925.1	21438.4	22774.4	29505.6	38728.4		19706.1	30446.6	23913.6	28354.2	23322.4	30335	30515.2	25992.6	12908.1	23919.5	39122.4	14079.9	24859.1	41727.4	34415.7	24980.2	25604	20893.8	30266.6	16651	11161.5	19678.8	25894.6	27484.1	22194.3	15668.4	40867.4	28585.2	18875.1	22435	7944.66	12369.6	19761.6	29400.6
P30041	PRDX6_HUMAN	PRDX6	Peroxiredoxin-6	8	91198.8	91725.2	75141.1	44675.3	115693	99651.5	15722.4	23890.4	21108.2	149522		45090.3	91169.9	39175.8	56350.4	67599.1	12845.9	61460.8	68647.9	12912.6	92119.3	17910.4	154397	99251.3	79382.5	60788.1	127265	106727	109858	131481	79560.4	18061.5	81735.1	77138.4	87241.8	84578	39917.3	63409.5	85546	91188	25290.9	8806.96	41113.9	112484	52286.1
P30043	BLVRB_HUMAN	BLVRB	Flavin reductase (NADPH)	4	10476.5	11928.7	10805.7	8168.99	10916.2	20061.8	2769.92	27052.1		23408.6		3305.95	18128.7	2569.44	11008.3	9947.11	2075.65	8641.01	5916.77	12675.5	11829.3	3254.26	16568.9	14190.6	7449.56	5783.83	27862.1	21394.3	28864.5	7483.82	16177.4	10213.7	9593.53	8402.61	15834.7	15652.3	7919.66	9638.82	16680.9	5280.43	2149.11	9632.24	3842.6	10252.9	4484.79
P30044;P30044-2	PRDX5-2_HUMAN;PRDX5_HUMAN	PRDX5	Peroxiredoxin-5, mitochondrial	7	23060.4	21096.8	32878.7	21078.2	29541.4	39401.5	17986.3	47599	19151.6	71834.4		11338.9	53126.5	24799	30741.4	20669.7	29874.3	31112.5	18462.8	21729.8	22216.4	35462.7	133465	33542.1	30004.7	32055.3	29917.7	34885.6	69357.8	28439	52784.4	17851.9	17216.9	28864.5	42556.6	24107.8	30540.9	30560.7	32037.1	27168	19498.3	14781.9	18259.7	28991.3	11716.9
P30048;P30048-2	PRDX3-2_HUMAN;PRDX3_HUMAN	PRDX3	Thioredoxin-dependent peroxide reductase, mitochondrial	6	65559.2	44774.8	22316.5	61861.9	49927.6	40794.4	62742.2	56207.7	37546.6	35253.5		67162.8	67548.4	70610.3	42595.8	51891.6	56400.6	51402.9	41141	17992.5	33219.2	59923	47860.3	66591.5	87469.6	68594.3	49011.1	26105.9	70450	86006.4	55609.3	14334.4	50081.4	34283.1	68964.5	57426.1	41478.6	61601.4	37429.9	59866.4	54370.7	3230.65	35784.7	74981.3	40302.2
P30049	ATPD_HUMAN	ATP5F1D	ATP synthase subunit delta, mitochondrial	2	21418.6	13118.5	10154.3	23691.8	19720.3	15736.2	15650.7	20178.9	6220.53	11110.9		14228.4	21429.2	23683.9	19122.7	15473.8	18820.8	19659.3	15670.8	4644.86	15748.4	23871.4	18578.4	14893.1	21935.5	22246.7	13084.4	12510.9	23964.2	17707.7	22711.1	3401.52	12188.4	8743.71	20054.8	19611.8	21177.2	20486.1	16584.2	15705.6	25253.8	3190.59	5519.02	19862.6	13802.2
P30050	RL12_HUMAN	RPL12	60S ribosomal protein L12	4	60723.7	73661.1	60842.2	59367.9	76394.3	54366.4	90059.2	86564.5	58223.2	55341.3		37000.8	51242.1	52647.9	65566.1	64144.2	49419.9	62745.7	67398.6	58640.5	55106.9	50193.3	80627.4	59510.8	67315.7	57768.5	70399.7	60224.3	58417.3	59809.1	55591.4	64972.6	75492	64605.4	51682.8	60079.1	59074.8	63477	60327.6	65165.5	36987.6	74895.7	28401.5	69043.8	59951
P30084	ECHM_HUMAN	ECHS1	Enoyl-CoA hydratase, mitochondrial	9	13040.7	13722.3	12335.3	10090.7	11065.5	7028.67	10425.5	10151.1	8974.05	8252.5		11426.8	12576	11548.3	6819.05	8490.48	13717.8	10638.5	10051	4480.46	12080.1	15026.7	10022.4	14820	12378.9	14116.6	9543.82	9613.65	11382.7	10059	9261.07	3091.45	10629.8	5586.3	9239.82	11458.1	11320.1	11663.8	11080.9	9028.79	10367.3	2471.64	7425.51	9857.4	10009.5
P30085;P30085-3	KCY-3_HUMAN;KCY_HUMAN	CMPK1	UMP-CMP kinase	4	11406.1	14292.6	15072.2	13864.3	13403.8	13063	4741.6	11937.7	3733.57	10699		5896.44	18497.9	9549.7	11502	10690.1	3277.02	10300.5	10795.2	9797.66	12085.9	7728.31	28860.8	11883.4	10843.6	11902.9	12331.7	12292.1	13733.6	17715.8	15355	8224.69	13830.4	14954.4	15179.2	7838.61	13040.4	11256.1	13512.5	10197.9	4464.27	6766.29	7726.25	15555.6	8583.71
P30086	PEBP1_HUMAN	PEBP1	Phosphatidylethanolamine-binding protein 1	4	18872.2	17318.1	28222.7	14091	16081.4	30746.1	2887.8	3997.15		28776.8		6303.17	18740	8488.99	19827	25615.9	4886.19	18782.2	16670.4	2282.75	26544.1	5158.12	30548.6	14235.1	24755.8	16665.7	32737.6	21645.4	39375.3	22886.4	23218.9	5374.85	19116.9	23614.5	32429.8	14799.3	10617.4	17353.2	20493.9	8097.17	4841.48	4915.16	66998.3	20956.6	13044.3
P30101	PDIA3_HUMAN	PDIA3	Protein disulfide-isomerase A3	26	29557.8	39087.2	49797.1	45861.3	40071.7	49219.3	25472.5	43559.7	31163.3	35548		37194.6	60831.2	39579.8	43768.3	41024.1	49509.7	56502.3	38502.5	19717.5	33126.6	42688.3	46234.4	38834.3	45452.2	72671.2	42756.1	40219.6	45567.5	38335.3	45977.2	19138.1	28540.2	50243.6	46117.6	53727	33915.3	72061.5	53076.7	40495.9	68900.7	18735	14098.6	41461.8	38703.8
P30153	2AAA_HUMAN	PPP2R1A	Serine/threonine-protein phosphatase 2A 65 kDa regulatory subunit A alpha isoform	16	9898.46	11886.8	9982.36	9081.69	9657.51	12695.5	5201.75	6120.45	6110.42	11638.8		3738.77	9764.97	4098.39	8707.18	8892.23	4807.45	7579.7	9847.74	3934.41	11222.4	5793.03	15887.5	8942.97	6795.21	7965.25	11219.5	11808	10774.2	8150.17	7697.19	4676.3	8342.83	11303.5	10623.2	9765.46	9040.56	6831.6	12637.3	9237.11	3899.2	3214.43	7183.45	9975.36	8457.3
P30154;P30154-5	2AAB-5_HUMAN;2AAB_HUMAN	PPP2R1B	Serine/threonine-protein phosphatase 2A 65 kDa regulatory subunit A beta isoform	2																																		1184.02				650.59
P30260;P30260-2	CDC27-2_HUMAN;CDC27_HUMAN	CDC27	Cell division cycle protein 27 homolog	5			1193.59	2118.04	1532.49	1488.33				1496.53			1035.53	1259.83	1466.26	3114.29					910.151	1414.76	1553.7		1664.25	1330.19	1898.78		1582.56	834.073	2017.61		2036.31	1286.98	1180.53	1139.46	1378.32	1275.35	1488.52		1876.2	1258.22		997.897	1531.89
P30405	PPIF_HUMAN	PPIF	Peptidyl-prolyl cis-trans isomerase F, mitochondrial	1					3760.94								3698.65										4376.27				4092.72				3923.45		3190.72		2485.22			3824.98				1546.4
P30419	NMT1_HUMAN	NMT1	Glycylpeptide N-tetradecanoyltransferase 1	8	4369.65	2788.79	2768.12	3375.71	5894.19	8715.17	3300.16	1694.66		5091.73			12030	3544.47	12903.3	4193.54		4430.13	5339	16596.5	4501.46	3124.56	4020.75	16651.7	5364.06	5006.39	5348.08	4384.98	5840.19	4870.5	14264.2	11545.8	3910.92	4979.1	4923.5	4140.6	3026.7	4558.57	4078.2	6781.07	2625.28	14378.5		27397.9	3667.09
P30508	1C12_HUMAN	HLA-C	Isoform of Q95604, HLA class I histocompatibility antigen, Cw-12 alpha chain	6	19653.6	14340.3	20139.2	22985.9	12964.5	13867	11552.6	9588.83	10974.2	9524.96		41925.9	18043.1	16819.5	14932.5	28799.7	14604.1	16231.8	19561.7	3263.49	9840.81	40833.3	15031.1	17325.6	16324.4	23192.9	12179.8	7805.06	17519.4	17089.6	11742.3	1867.47	20202.1	13705.1	12363.1	31537.1	16125.4	36785.6	22064.4	12089.2	9878.12	2638.78	20749	11713.9	20587.2
P30519;P30519-2	HMOX2-2_HUMAN;HMOX2_HUMAN	HMOX2	Heme oxygenase 2	3			1215.38	1902.34	1160.15	2321.21				2187.05			2128.09	2967.2	1661.31	1882.54	3493.79	2199.01	3375.07		1441.83	2493.64		3010.81	1703.48	1733.19				2187.6	1853.14		1753.6		1086.55	2837.06		2346.15			1840.75				1400.33
P30520	PURA2_HUMAN	ADSS	Adenylosuccinate synthetase isozyme 2	6		6407.64	6293.64	5116.18	2568.77	4796.74		2244.91		5414.45			3487.24		4734.48	4713.54	2541.32	4790.25	4996.07		4765.78	2162.23	3847.75	4517.85	3511.23	4307.98	3793.63	5795.29	3559.87	4513.14	3575.49	1326.22	4015.33	4222.87	5179.78	3534.23	4865.08	2678.91	5143.4	2617.54	1528.31	1508.51		1649.31	4070.26
P30533	AMRP_HUMAN	LRPAP1	Alpha-2-macroglobulin receptor-associated protein	2			1050.18		1206.05								2179.7									1961.56									1242.96			1119.87			1934.89	2686.31	1415.14	1340.64	1198.43	958.196			1622.4
P30536	TSPO_HUMAN	TSPO	Translocator protein	1			3403.36	3766.18	3448.57	3193.01							4121.2	7013.04	2715.43			5424.68	4197.42		2471.28	7123.43			8496.79	4234.11	3789.29		5288.56	6735.74	6155.33		4371.05	4624.29	2336.51	4999.66	3596.01	4247.29	4692.2	6805.82	8534.06	1005.36		4797.16	4837.38
P30566	PUR8_HUMAN	ADSL	Adenylosuccinate lyase	5	783.41		2904.37	2931.44	3329.04	3212.32		1329.68		4524.71			1893.74	1260.58	1887.42	2371.52		2533.14	3036.55	808.059	2391.77	1416.86	2714.9	1842.83	1478.74	1368.48	2564.16	3064.86	1929.04	1706.7	2170.33		1432.31	1772.73	2505.38	2064.57	2162.61	1788.12	2656.32	2687.34	1303.89	554.191		1385.07	1614.42
P30622;P30622-1;P30622-2	CLIP1-1_HUMAN;CLIP1-2_HUMAN;CLIP1_HUMAN	CLIP1	CAP-Gly domain-containing linker protein 1	24			1916.41	2476.85	1873.85	2049.54		1201.5					2924.34	1785.42	2498.82	1349.01	1116.44		2140.65	2038.08	2107.18	1112.41	7458.15		971.108	2032.47	2702.95		1035.68	1330.35	1917.21	2382.1		1891.72	1770.9	2187.33	2259.47	1931.38	1997.59	2234.38	2089.71	3022.96		1033.75	2326.87
P30626;P30626-2;P30626-3	SORCN-2_HUMAN;SORCN-3_HUMAN;SORCN_HUMAN	SRI	Sorcin	5			12524.7	11393.2	9905.04	9541.96				5953.67			11356.8	5342.97	11073.9	12490.9	5527.03	5690.81	7106.63	8174.32	11272	6121.94	32333		8238.31	3239.71	13051.4		10960.7	5405.41	3572.47	7258.16	10413.2	6743.27	12447.5	6567.39	6770.24	10490.5	7889.64	8856.76	3245.4	6889.38	11498.3	7931.95	7038.42
P30711;P30711-2	GSTT1-2_HUMAN;GSTT1_HUMAN	GSTT1	Glutathione S-transferase theta-1	1				1568.93		847.787															1556.47		3048.53												1486.59	1402.99	2246.91
P30740	ILEU_HUMAN	SERPINB1	Leukocyte elastase inhibitor	12	6621.76	6766.72	8411.59	3804.07	9824.13	12884.7	1935.47	2346.41		9975.53		4086.51	10811	4510.35	7654.97	6405.36	1317.41	2764.98	5532.2	3223.28	4052.68		6651.55	11332.8	6971.4	5991.21	13298.8	7606.46	10264.7	7774.37	5684.09	2486.89	10083.9	13164.7	10960.5	6666.86	4128.06	6022.74	8621.36	5600.62	3746.4	1576.27	29206.3	8780.93	4889.38
P30825	CTR1_HUMAN	SLC7A1	High affinity cationic amino acid transporter 1	2			3004.95	2557.84	2646.35								2341.81	3928.6		2465.67			2275.89			2406.4	3547.87		3057.6	2921.57	1842.93		2023.44	5155.14			3292.34	3141.68	2412.34	1300.64			1282.42			892.714		4115.97
P30837	AL1B1_HUMAN	ALDH1B1	Aldehyde dehydrogenase X, mitochondrial	4			2004.87	824.988		731.554	1332.74			3141.35		1679.23	889.624	798.562	913.193	531.784	2744.46		1584.55		1005.34		818.982	1024.4		1059.23	1031.98		1536.4	707.375	1177.97				1203.31	1565.33	2092.97	1174.67	640.143		1027.61			1141.47	1128.9
P30838	AL3A1_HUMAN	ALDH3A1	Aldehyde dehydrogenase, dimeric NADP-preferring	8				725.91	2099.97	1371.45						18383.9	6334.2		2509.27			2256.73			2205.68		3186.45		1462.27		2307.05			2664.51	1042.21			1089.65				2087.54	1535.93	1419.74			3077.93	2682.17	1709.21
P30876	RPB2_HUMAN	POLR2B	DNA-directed RNA polymerase II subunit RPB2	13			3768.68	3017.89	2379.42	3349.08	1397.72	3333.31		3883.02		2418.61	2562.41	3376.81	3068.25	2345.51		2955.32	2840.28	2684.54	3071.66	2486.32	2468.89	3264.31	2702.45	3043.44	2241.92	5754.41	2700.65	2775.1	3304.21	2498.85	2622.41	3162.64	3307.42	2477.4	3216.59	2288.77	2516.24	3077.08	3008.15	1750.09	2257.2	2516.6	3243.73
P31040;P31040-2	SDHA-2_HUMAN;SDHA_HUMAN	SDHA	Succinate dehydrogenase [ubiquinone] flavoprotein subunit, mitochondrial	8	26031.2	22511	8766.57	27021.9	15911.8	23669.3	23175.9	31940.1	35593.2	32733		30095	10394.1	12903.2	22225.4	27309.2	37305.8	22742.5	23072.6	8259.39	20922	32771.1	15255.9	22050.4	27836.2	29152.3	13126.7	29132.8	30397	10106.5	21810.3	7575.16	8151.81	7193.22	25649.4	32449	23340.3	17648.1	28050.5	10291.5	28804.1	5678.59	16370.1	23408.2	32690.7
P31146	COR1A_HUMAN	CORO1A	Coronin-1A	1																																											1939.42
P31150	GDIA_HUMAN	GDI1	Rab GDP dissociation inhibitor alpha	6			2365.02		2245.02	2894.84							2672.37		2243.76	1755.03			3131.77		2291.64		11005.7		2569.17	1787.84	3312.69		2570.68	2069.81	2203.45		3085.88	2515.32	3256.64	1987.43			2284.55	2545.92	1169.19			3678.94	2155.78
P31153	METK2_HUMAN	MAT2A	S-adenosylmethionine synthase isoform type-2	9	9013.01	10380.7	9282.42	6375.54	11990	18190.4		7693.87		16963.7		9868.9	9549.86	6926.18	10760	10529.1		7521.01	10916.6	9053.71	11986.5	2743.85	8928.06	9364.7	8890.5	8106.64	7769.79	14638.9	14311.9	9362.5	11894.7	5755.31	9559.84	11580.6	12703	11534.3	9165.89	10882.7	13544.5	11521.3	4462.01	4401.11	8987.08	8323.72	9972.87
P31327;P31327-3	CPSM-3_HUMAN;CPSM_HUMAN	CPS1	Carbamoyl-phosphate synthase [ammonia], mitochondrial	24	199220	197887	184814	192112	227069	159794	173231	160213	158118	145242		244939	205771	250644	130020	208070	186841	214846	150941	77436.3	280882	192600	114214	202874	329342	238854	168445	130824	243936	229404	158612	64981.9	196900	93356.5	213491	170199	177029	269760	165898	170591	166161	46122.5	132801	225375	197098
P31350;P31350-2	RIR2-2_HUMAN;RIR2_HUMAN	RRM2	Ribonucleoside-diphosphate reductase subunit M2	8	4273.08	12929.9	1949.73		14022.8			5544.95		8440.42			11880.1	3640.86		6832.64		7064.3	11198.5	3068.01	376.635	3195.91		3222.09	12560.9		9352.81	8263.84		9906.67	6097.59	2002.31	5498.39			14497.7	8128.99		9616.55	7490.69	5161.41	2036.01		12569.5	3301.19
P31431;P31431-2	SDC4-2_HUMAN;SDC4_HUMAN	SDC4	Syndecan-4	1																																						1461.81						825.348
P31483	TIA1_HUMAN	TIA1	Nucleolysin TIA-1 isoform p40	2				822.915	811.179								1244.1					1515.16			878.262	1813.33	1203.45		1144.4		749.715		955.75						1030.94	826.43	809.768	872.497	994.048	1258.16		470.963
P31689	DNJA1_HUMAN	DNAJA1	DnaJ homolog subfamily A member 1	5			1972.93	3052.58	1776.06	5323.64	4592.6	1796.26		4799.92			2382.01	1403.6	3144.3	1864.82		3679.09	4042.37	2569.5	2034.55	3258.56	2562.11	3839.46	2908.56	3090.08	2463.35	2164.89	3833.97	2294.22	2823.36	2666.71	1708.26	2356.35	2542.63	2824.61	2263.85	2734.85	2906.27		2914.65	2758.51		2834.83	2725.69
P31930	QCR1_HUMAN	UQCRC1	Cytochrome b-c1 complex subunit 1, mitochondrial	5	16678.9	12370.3	9792.01	16288.5	9843.67	13246.8	11143.7	14916.7	8881.41	9529.32		12306.6	10431.4	13573.3	12519.1	10499.5	18814.6	15147.6	11797.4	3381.99	14955.7	14805.8	11317.4	11968.4	18725.1	15202.5	8851.61	5795.4	9504.25	12500.9	9001.3	3099.56	11587.5	5962.13	11163.7	11982.6	15540.5	15849.2	11129.9	8753.6	15876.6	2379.23	5813.59	14256.3	16398.7
P31937	3HIDH_HUMAN	HIBADH	3-hydroxyisobutyrate dehydrogenase, mitochondrial	6	4795.27		1883.62	2469.23	2591.78	1291.41	1378.09	1849.33	1865.27			1990.96	3212.47	2930.42	1940.41	1209.69	1708.35	1847.08	2274.28	959.947	2293.09	2217.49	2103.79	2336.96	3107.4	2378.19	2619.93		2688.76	3879.62	1986.09	861.724	3960.31	1430.03	2634.92	1730.21	2015.59	2760.28	1821.68	2428.47	2060.52	436.863	5254.12	2378.29	2306.75
P31939;P31939-2	PUR9-2_HUMAN;PUR9_HUMAN	ATIC	Bifunctional purine biosynthesis protein PURH	17	15566.8	17308.5	21076.9	7034.46	14590	17463		4444.65		20612.2			15203.2	3557.23	9112.21	10770.8	2990.43	12580.8	14682.1	3717.54	13401.5	1342.94	12357.5	10681.2	8615.81	9976.25	17889.4	17573.6	18691.4	15687.8	10703.1	3453.42	13135.7	12101.4	14821.1	7832.54	9604.3	7116.55	21537.8	11601.5	5933.34	1616.03	10474.8	11174.1	6699.96
P31942;P31942-2;P31942-3	HNRH3-2_HUMAN;HNRH3-3_HUMAN;HNRH3_HUMAN	HNRNPH3	Heterogeneous nuclear ribonucleoprotein H3	6	32169	23784.5	28586.6	23270.2	19540.4	18149.6	24547.3	32356.1	27871.3	20287.3		30372.5	20986.9	31504.9	24863.4	27708.7	17123.5	22969.2	18636.2	15808.5	21247.9	22373.7	28607.2	22016.9	22611.6	19577.4	24688.4	31390.8	20078.9	23176.9	18629.3	15688	27968.1	25135.8	24035.7	19758.8	14002.1	26868.3	19642.1	25610.7	18237.9	9326.37	9313.4	29378.2	22470.6
P31943	HNRH1_HUMAN	HNRNPH1	Heterogeneous nuclear ribonucleoprotein H	9	51448.4	58363.6	61369.2	64131.6	50504.5	63481.7	55509.1	41892.2	57759	37090		60637.8	46307	69206.6	62301.6	58359.8	49983.6	65737	65169.1	43521.7	73182.2	64085.1	45490.9	43415.4	66805.1	63391.1	51541.6	64967.5	58957.6	51245.1	57554.1	39890.5	61131.7	68315.7	60400.5	59351.1	59485.3	57616.3	54492.7	66237.9	63377.5	26585.2	30383.1	62172.3	66141.7
P31946;P31946-2	1433B-2_HUMAN;1433B_HUMAN	YWHAB	14-3-3 protein beta/alpha	5	25572.1		40608.9	29862.3	20898.6	35158.8		6752.95		15724.6		20715.7	29921.6	11022.9	32353.3	24015.3		29910.5	27851.8		30453.7	11864.5	52938.2	30457.2	20482.7	26915.9	35042.2	17742.8	29171.1	25668.3	24625.3	7193.18	32560.2	22663.8	32888.4	29115.6	29399.7	18153.5	37063.2	29638.6	8313.61	3953.43		27182	24809.6
P31947;P31947-2	1433S-2_HUMAN;1433S_HUMAN	SFN	14-3-3 protein sigma	7	29587.1	40062.6	57075.1	54657.7	52692.6	86260.7			15409.3	66893.2			72886.6	20129	50534.4	33738.1	14275.8	41055.9	67308.6		43827.3	22045.5	519341	49835.3	32665.2	31459.3	84558.8	73146.5	76101.4	48405.3	55199.2	13680.1	40272.7	58535.2	71841	43478.3	38148.7	28671.5	95768.8	63848.9	15689.8	9186.32	21568.9	61526	29096.5
P31948;P31948-2	STIP1-2_HUMAN;STIP1_HUMAN	STIP1	Stress-induced-phosphoprotein 1	24	20698.1	21273.7	26182.5	27877	28502.6	34925.9	12740.7	15659.4	15656.6	33715.9		5634.14	26529.2	12929.9	22264.2	23161.3	10991.6	21754	27848.8	35219.1	21247.2	11240.7	27448.2	17393.3	21658.5	17304.3	29739.3	33771	23906.5	24807	20496	42837.5	22559.1	28894.2	29195.2	16474.2	22196.1	18259.3	29100.9	30834.1	10376.1	62704.6	8346.65	27043.9	24112.7
P31949	S10AB_HUMAN	S100A11	Protein S100-A11	3	135423	90347.6	117735	58969.7	85232.1	124143	13441.9	49959.6	21901.4	140398		51422.3	118186	59810.3	79345.6	93292.1	20829	77420.1	86497.6	92361.2	41686.8	34057.9	143368	185347	84858.2	90888.1	138399	94001.5	155230	132428	82201	47284.9	120752	81915.3	89504	96908.8	65980.9	75251.7	99387.3	69171.3	41655.1	37608.6	96781.3	105303	65513.2
P32004;P32004-2;P32004-3	L1CAM-2_HUMAN;L1CAM-3_HUMAN;L1CAM_HUMAN	L1CAM	Neural cell adhesion molecule L1	6		5323.24	1857.43	3766.22		2372.07	3299.63		3500.97			3749.57	2126.89		4657.48	3272.66	3225.82	3114.51	6187.87		1124.94	3982.72	1542.02		2845.91	7741.89			2206.08		5441.35			2788.03		3100.06	4539.44	3842.02	3267.3	725.296	2331.56	767.117			2124.69
P32119	PRDX2_HUMAN	PRDX2	Peroxiredoxin-2	9	84009.2	74616.4	41413.9	44427.4	53072.6	43589.1	15285	19272.3	20500.6	43285.1		11615.3	50614.9	22219.3	55132.6	59907	15418.3	35087.5	37310.2	28955.3	41674.6	16836.2	92728.5	40480	60933.7	72610.5	59991	40990	52765.2	54001.7	37608	42625.7	46429.9	70735.8	54529.5	65805.2	30230.4	44093.2	55339.9	49237	13012.7	23208.5	541920	54038.9	41453.2
P32322;P32322-3	P5CR1-3_HUMAN;P5CR1_HUMAN	PYCR1	Pyrroline-5-carboxylate reductase 1, mitochondrial	7		6371.46	2955.4	3800.18	6308.1	4897.43		7840.82		5107.33		4513.54	4034.47	6694.42	4141.69	4574.94	4704.71	3649.96	3357.09	2659.32	4955.1	5117.87	7690.9	7728.02	4326.76	2161.8	7244.77	4965.68	6286.31	6199.49	3629.11	1689.69	5390.2	3647.62	6568.27	6378.76	3830.26	6963.15	3527.17	3856.19	3256.45	1640.89	1390.7	6902.58	6460.43
P32455;P32456	GBP1_HUMAN;GBP2_HUMAN	GBP1;GBP2	Guanylate-binding protein 1	1													1396.07																			675.571										372.262
P32929;P32929-2;P32929-3	CGL-2_HUMAN;CGL-3_HUMAN;CGL_HUMAN	CTH	Cystathionine gamma-lyase	1					961.613								4796.06														3389								4539.14					1593.59				2657.8
P32969	RL9_HUMAN	RPL9P9	60S ribosomal protein L9	5	23315.7	17248.9	24538.2	24687	15109	14976.7	12408.9	21586.3	21131.2	11818.1		9681.88	13196.7	16775.2	22187.4	16067.9	12383.2	27859.2	25135	14014.4	20044.8	19344.3	17539.7	14455	19559.5	22170	25016	12116.2	12923.2	22432.3	17327.1	27827.4	26674.7	14597.7	14510.5	20269	17958.6	15284.3	22061.4	21525.2	18833.6	15186.6	14266.7	20605.3	22246.4
P33121;P33121-3	ACSL1-3_HUMAN;ACSL1_HUMAN	ACSL1	Long-chain-fatty-acid--CoA ligase 1	4	2529.13		1701.66	1977.58	2439.82	1525.51	2486.24			2245.25		1286.86	1536.89	1755.07	733.74	1853.19	2056.39	2286.57	1558.89	766.264	852.529	2117.7	8506.41	1359.16	1775.38	1551.41	616.756				834.785		1671.3	774.639		1274.73	1138.63	1097.81	1497.29	2134.5	1628.3	719.9	4703.79	1860.48
P33176	KINH_HUMAN	KIF5B	Kinesin-1 heavy chain	28	4540.46		3441.28	4408.29	3383.87	4504.25		2885.44		4282.63			3866.89	2904.72	4434.28	4291.01	3071.27	3588.23	4134.63	5444.84	4384.24	3249.99	9516.6		2509.37	4338.71	3749.27	4847.24	2976.61	4025.54	3961.15	5104.54	3835.1	3588.02	3837.37	3742.93	4339.12	3390.82	4233.96	3351.68	3222.14	6293.33		3911.31	4284.78
P33240;P33240-2	CSTF2-2_HUMAN;CSTF2_HUMAN	CSTF2	Cleavage stimulation factor subunit 2	6	6622.72	6067.01	5131.11	4417.02	3392.87	4663.95	3801.74	3316.2	8506.43	5741.43		6009.32	4319.24	5292.1	5348.36	4345.86	6662.13	4126.49	6780.56	3347.96	5939.85	5385.56	3594.46	5470.11	5180.8	4156.23	5436.29	4770.67	4427.44	4327.94	4835.38	3832.89	4412.94	4798.43	4281.47	5068.47	5981.62	5256	4615.29	4386.42	4575.95	3151.01	6323.4	4117.57	6382.93
P33316	DUT_HUMAN	DUT	Deoxyuridine 5'-triphosphate nucleotidohydrolase, mitochondrial	5	17471.3	10405.4	11073.2	6105.67	15966.4	11243.9	7945.82	4632.63		17493.4		12574.3	14360.3	4732.28	9084.92	12331.9	3172.65	11457.9	10001.4	13871.7	9350.32	2967.79	8158.93	15655.8	14053.3	12044.1	17145.8	13065.3	20885.4	15537	10525.3	11465.2	11087.8	14177.2	17038	15253.1	5199.44	11106.8	9110.23	16613.9	6132.5	7208.57		20102.4	6828.53
P33527;P33527-2;P33527-9;P33527-3;P33527-4;P33527-5;P33527-6;P33527-7;P33527-8	MRP1-2_HUMAN;MRP1-3_HUMAN;MRP1-4_HUMAN;MRP1-5_HUMAN;MRP1-6_HUMAN;MRP1-7_HUMAN;MRP1-8_HUMAN;MRP1-9_HUMAN;MRP1_HUMAN	ABCC1	Multidrug resistance-associated protein 1	6		2211.24			1221.32	815.658	2973.8	1429.8				1037.61	2313.75	1008.04			2090.05	1500.92		796.927	1035.8		1221.01		1095.95	1749.58	2026.22	1386.51	1729.52	727.622	597.182	495.991	1067.01		1634.03			2667.94	1348.64		910.501				1665.73
P33552	CKS2_HUMAN	CKS2	Cyclin-dependent kinases regulatory subunit 2	1				1605.43		1152.27													1073.03			676.396									921.115						886.059
P33991	MCM4_HUMAN	MCM4	DNA replication licensing factor MCM4	25	6084.32	6338.54	8192.38	6907.74	8215.27	8787.02	9442.88	10293.8	5875.56	10760.1		6415.17	8606.13	8451.25	7916.2	7001.97	3925.65	13314	9818.44	13479.8	9257.99	6532.15	6427.91	9120.24	9450.86	13140.2	7229.66	9687.59	8520.68	8696.03	13502.4	14136.2	6787.2	9203.99	6950.01	11054.5	9524.55	8048.54	8079.37	7518.78	7965.78	11906.7	8771.52	9477.05	8918.94
P33992	MCM5_HUMAN	MCM5	DNA replication licensing factor MCM5	25	14127.7	14550	15233	12859.2	14365	13215.4	15663.1	20036.6	27031.4	13945.6		17951.2	15583.4	13928.4	14833.9	12754.6	6497.27	21609.7	14738.8	21036.9	16179.5	13965.9	9886.88	17293.6	20851.7	22017.8	13974.4	16622.5	15114	19167.1	21534.5	20434.4	11219.5	17092.4	13089	19708	17326	15313.5	13568.9	14446.4	16708.4	24724.6		16005.5	14380.7
P33993	MCM7_HUMAN	MCM7	DNA replication licensing factor MCM7	24	9000.83	9022.96	7859.56	7413.19	6929.09	8046.05	6723.99	10982.2	8274.4	8033.22		5669.5	8981.17	8462.38	8890.53	7581.49	5040.43	15119.4	10170.8	19734.5	10878.4	8301.52	5448.73	7704.39	10181	13655.1	7876.12	8148.44	10172.9	8762.63	14005.6	17846.5	6397.41	8728.41	8650.1	12724.8	10716.3	8426.96	7265.33	9021.5	7315.22	14932.6	4551.97	7769.6	8172.78
P34059	GALNS_HUMAN	GALNS	N-acetylgalactosamine-6-sulfatase	1
P34896;P34896-2	GLYC-2_HUMAN;GLYC_HUMAN	SHMT1	Serine hydroxymethyltransferase, cytosolic	5			6404.28	6280.68	4819.05	7908.48	14021.6	14056.6					6109.88	5402.27	5763.72	6787.25		8681.29	7050.16		6414.5	8800.8	5974.63	7367.26	7530.04	6067.08	7881.9		6840.59	11880.7	5870.82	3525.86	8511.99	6404.2	7696.2	5174.92	6507.34	10090.8	7446.22	6878.36	7681.63	2829.63	6389.25	11388	11337.7
P34897;P34897-3	GLYM-3_HUMAN;GLYM_HUMAN	SHMT2	Serine hydroxymethyltransferase, mitochondrial	14	28234.2	39789.3	25338.3	23463	20186.7	31625.6	40957.3	36270.1	36986.3	26813.3		32373.1	23427.8	31896.4	18828	22112.1	26690.3	29776.2	22852.9	7186.29	18013.4	31036.4	15481	26588.8	22462	18162.1	24124	33512.4	27451.6	32866	29651.1	8880.3	26181	15306.1	34905.7	27556.9	20364.6	33029.6	26531.7	24681.5	33569.6	8876.15	7467.63	28962.4	43856.8
P34931	HS71L_HUMAN	HSPA1L	Heat shock 70 kDa protein 1-like	6	28374.8	37854.4	33150.5	42298.4	44488.6	78682.1	20531.8	41531.2	38971.4	61279.3		31792.6	51827.8	25876.9	34095.7	44209.8	22056.9	30151.9	45798.5	30654.1	33289.5	32264	111073	23800.2	39457.2	34131.2	51152.3	55762.4	66603.2	26937.3	58686.7	33830.8	27702.2	49519.5	65737.3	57599	36327.2	44002.5	48170.5	55190.9	29222.4	15783	20615.6	34167.7	30193.6
P34932	HSP74_HUMAN	HSPA4	Heat shock 70 kDa protein 4	19	7279.9	10529.8	11986.4	5804.3	11307	12697.2	2413.66	3755.15	3831.54	10540.4		6474.71	10304.5	5311.75	10468.5	7267.08	2776.77	8109.93	11441.7	2906.81	11049.2	2970.01	8237.03	9194.64	6864.55	6504.43	11621.3	11483.3	9363.92	9300.54	8236.69	2457.52	9468.34	8897.45	10261.9	10029.5	11740.5	4984.73	13541.6	10840.8	3479.19	1414.57	11062.3	8684.52	7677.79
P34949	MPI_HUMAN	MPI	Mannose-6-phosphate isomerase	5			626.259	1063.03	1548.24	933.633		1425.12		1817.06			1166.86					1769.38			856.473		1755.03	3335.66	1271.97	1566.65	1459.25	1582.61	1348.2	861.902	1054.98	614.158		1454.81	2088.12			1038.63		2487.08			802.135
P35030;P35030-2;P35030-3;P35030-4;P35030-5	TRY3-2_HUMAN;TRY3-3_HUMAN;TRY3-4_HUMAN;TRY3-5_HUMAN;TRY3_HUMAN	PRSS3	Trypsin-3	1	201877	149691	103177	124880	77674	89964.7	121222	52340.3	114717	51570.3		85707.1	87560	110970	135533	162663	74833.6	120053	120709	64076.7	84827.4	103933	50860.1	79485.9	120777	167848	133412	68531.2	95189.8	149197	92039.5	55301.8	161704	187470	96747	119522	83280.4	84420.6	66331.5	168965	62463.5	57853.7	14209.5	139064	106207
P35080;P35080-2	PROF2-2_HUMAN;PROF2_HUMAN	PFN2	Profilin-2	2																							4908.27
P35221	CTNA1_HUMAN	CTNNA1	Catenin alpha-1	13			2655.69	3908.71	1657.45	3916.78				3019.21			943.738	886.311	3741.83	2219.44	805.989	2307.57	2884.35	1552.26	2937.43	2073.99	4513.67			2267.6		892.944	1833.07		3715.87	2294.92		2133.65	1155.44	3292.56	3735.91	1477.38	4116.59	1370.3	2588.38	2349.48		1493.44	2899.97
P35222	CTNB1_HUMAN	CTNNB1	Catenin beta-1	1																							1340.64
P35232	PHB_HUMAN	PHB	Prohibitin	15	28490	20144.1	17201.1	25784.5	24477.8	24414.2	27881.3	45429.2	25197.1	25277.8		26375.9	22112.4	35530.2	22150.7	17886.7	26562.5	17037.9	17923.3	5296.65	16597.2	24625	24376.7	27505.2	29516.4	30728.9	25444.6	22987	23795.3	32991.6	27711.9	4991.31	23544.9	14486.6	26629.3	23657.2	20153.5	35269.6	22675	25491.6	35474.8	1558.95	11435	26547	21608.3
P35237	SPB6_HUMAN	SERPINB6	Serpin B6	6	3945.55		4086.6	2290.69	2093.27	1088.72	709.162			2383.9			1584.13		2516.09	2360.84		1294.75	958.313	2850.19	1968.4		5208.5	4073.27	1697.19		2570.04		1872.56			1652.98	3128.63	2517.85	1283.51	2296.83	1752.84	2028.61	2804.25			1987.96	5796.96	3518.06
P35241	RADI_HUMAN	RDX	Radixin	17		15987.7	7499.6	7364.46	7760.76	8309.56	5419.4	5135.25	11381.5	4806.24		3665.97	8348.27	7685.28	9640.55	6054.92	6577.37	9241.5	8816.27	16039.8	9819.5	6967.23	7541.33		10074	11065.4	7708.82	5894.27	7489.65	7774.87	11361.9	14788	6307.05	9160.06	5850.98	8570.43	7733.82	9270.11	8488.06	8808.95	3996.33	18084	9102.36	6139.06	7743.32
P35244	RFA3_HUMAN	RPA3	Replication protein A 14 kDa subunit	1	8323.49		4521.09	4713.81	7713.17	6848.04	3170.48	8046.13	7785.65	4633.78			6395.98	6208.13	3317.73	6742.21		8367.33	4764.34	5272.36	3994.84	2761.29	4808.52		5513.51	7557.31	4163.98		7669.25	6423.76	8361.63	3920.5		7765.31	8310.05	4515.24	7356.04	6998.15	4484	7822.94	6233.16	7817.41		5213.07	2720.41
P35249	RFC4_HUMAN	RFC4	Replication factor C subunit 4	11	5421.5		4880.7	3633.03	3386.73	4548.84	6148.41	5627.81					4019.85	3650.73	4487.72	4902.41	2432.74	4793.8	5324.32	5093.35	5273.38	3988.76	3983.5		5202.08	4302.97	3839.34		3620.04	3314.87	4597.74	4001	4429.61	4165.36	3772.34	3831.66	5694.61	4930.49	4500.25	5438.91	4657.71	6508.31		4655.34	4457
P35250	RFC2_HUMAN	RFC2	Replication factor C subunit 2	7			3111.03	3398.68	2467.73	2819.93		3880	2270.64				3298.65	2878.4	3083.46	3011.14		2260.86	3405.32	3029.77	3455.45	3832.66	2560.72		3098.3	2630.05	3165.31		3292.1	2299.91	3504.5	2597.77	2099.86	3052.4	2474.03	2351.24	3880.8	3308.67	2531.46	3067.57	3306.52	4556.33		3052.94	3562.1
P35251;P35251-2	RFC1-2_HUMAN;RFC1_HUMAN	RFC1	Replication factor C subunit 1	5			1958.88		1020.21	1752.71		1936.15		1504.07		1910.83	1516.54	1065.78	1151.05	1768.34	1442.24	1548.82	1513.75	1839.16	1634.12	1882.82	1194.77	1241.89	1731.76		1604.98		1254.78	1242.69	1156.87	1793.82	1918.2	1594.11	1606.95	1197.28	1716.2	1659.2	1084.04	1649.64	1189.6	1326.46	1511.33	1573.55	1338.85
P35268	RL22_HUMAN	RPL22	60S ribosomal protein L22	5	81212.2	109704	85097.2	75348.1	152325	71198.7	90507	77169.1	68713.2	76796.8		42583.4	83691.6	59756.8	83752.9	88270.2	62387.3	81273.5	76437.4	118626	98001	56892	104254	106585	87464.1	66976.2	85755.3	61396.2	65830.8	91591.5	77720.5	132413	97928.1	113991	61756.2	73363.3	75141	128472	73491.3	87282.9	53141.3	188683	19238.1	116983	85251.5
P35269	T2FA_HUMAN	GTF2F1	General transcription factor IIF subunit 1	4						2499.25							2236.91	2747.99						4280.92			3347.45			2021.5			4029.85	2658.64	3134.8	4540.93	4295.51	2415.82	2196.33	3260.33	2943.31		3371.4		2643.93	4619.2			2880.21
P35270	SPRE_HUMAN	SPR	Sepiapterin reductase	6	2788.4	4570.06	3167.62	1911.64	4224.05	4254.66	1738.79	2006.13		1604.1		2039.72	3655.24	2484.48	3340.34	3397.62	1453.63	2263.35	3013.75	2923.42	4343.8	1275.43	3555.42	3556.91	4122.39	2806.59	3351.05	4903.93	2292.26	3047.79	3066.24	3158.01	3015.41	3853.15	2424.4	2862.14	2966.58	3010.75	3231.83	2596.82	621.568	2494.83	6619.48	5208.22	1868.69
P35475	IDUA_HUMAN	IDUA	Alpha-L-iduronidase	3
P35527	K1C9_HUMAN	KRT9	Keratin, type I cytoskeletal 9	24	591720	106528	274929	44078.1	27457.6	42668	15087.7	32140.5	225022	255712		264262	31804.2	505790	45619	297926	223142	359300	66063.5		24807.3	61404.3	1140000	37441.9	127091	67436.5	217887	214577	208075	202583	42801.6		363325	30792.5	165116	51605.1	277807	33846.8	46623.7	231730	89365.2	51869.8	16400000	25401.7	459622
P35573	GDE_HUMAN	AGL	Glycogen debranching enzyme	10	2631.48	2171.99	1631.91	1981.25	1684.26	1356.53				2134.15			1837.36	916.838	2036.98	2314.73	1252.12	1758.25	1875.22	1073.59	1307.99	1217.68	2249.75	1891.7	1428.45	1708.52	1877.81		1334.32	1829.43	1371.35		2025.93	2046.18	2010.33	2095.08	2381.6	2300.61	2462.12	2346.06	606.077		3425.56	1783.48	2284.75
P35579	MYH9_HUMAN	MYH9	Myosin-9	62	12615.3	6353.57	21248.8	20584.9	11331.6	13382.5	10939.9	14537	11388.1	9912.74		13544.9	11552.2	10962.3	15498.8	17154.8	10474.5	10602	17176.8	7329.44	14960.7	11648.5	40526.6	6996.65	11782.3	13234.7	8895.3	6898.48	9633.54	9471.46	8605.9	11421	19097.8	7411.36	9348.65	23025.6	7342.1	12855.7	16373.8	11118.7	5923.76	7861.01	58487.6	16842.6	10809.3
P35580;P35580-2;P35580-3;P35580-4;P35580-5	MYH10-2_HUMAN;MYH10-3_HUMAN;MYH10-4_HUMAN;MYH10-5_HUMAN;MYH10_HUMAN	MYH10	Myosin-10	10			1670.99		1579.22	1451.8						2132.32	1665.83	2042.18	2684.86	1024.64	1694.56	2622.99		888.436	1129.62		3731.85		1658.16	1328.97	1808.31		1255.01	1034.09	1420.1	1511.02	2061.63	2170.87		1705.18	1708.76	1819.58			1732.62	999.278		1822.32	1677.04
P35606;P35606-2	COPB2-2_HUMAN;COPB2_HUMAN	COPB2	Coatomer subunit beta'	17	6756.16	8191.61	8230.42	7210.23	11094	7334.15	8950.63	5962.41		5489.75			8935.73	5821.49	9851.81	6083.9	5620.01	6575.48	6506.18	3753.9	7264.24	8990.54	14554.2	6287.91	6859.88	7559.3	6525.12	11060.1	6124.74	5114.72	6246.09	4622.69	7713.36	7251.07	6515.76	5005.95	8638.49	10830	8217.54	5485.61	5822.22	5121.54	22787.5	6549.45	7881.07
P35610	SOAT1_HUMAN	SOAT1	Sterol O-acyltransferase 1	4	11373.4	10769.3	11335.3	16606.6	13091.7	9085.23	9514.05	3295.57	8155.65	7234.39		3327.58	14783.1	11727.7	8820.7	6637.22	19680.4	5480.53	8508.58		11742.2	11338.6	3964.29	6512.19	14178.8	22478	6034.48	6719.79	8724.17	7514.52	13342		5446.38	4417.16	12554.2	7423.7	10152.1	10709	6154.76	15121.1	21347.9	1264.5	4816.2	6499.52	4321.68
P35611;P35611-2;P35611-3;P35611-6	ADDA-2_HUMAN;ADDA-3_HUMAN;ADDA-6_HUMAN;ADDA_HUMAN	ADD1	Alpha-adducin	5				1332.9		1687.17										1670.74		1888.35		3876.68	1879.08				2602.38				1474.11			3251.52		1916.31			2214.88	3783.11	1318.8			3149.16
P35612;P35612-2;P35612-3;P35612-4;P35612-8;P35612-9;P35612-5;P35612-6;P35612-7	ADDB-2_HUMAN;ADDB-3_HUMAN;ADDB-4_HUMAN;ADDB-5_HUMAN;ADDB-6_HUMAN;ADDB-7_HUMAN;ADDB-8_HUMAN;ADDB-9_HUMAN;ADDB_HUMAN	ADD2	Beta-adducin	1																							2329.11						1673.27										1040.83						1136.22
P35613;P35613-2	BASI-2_HUMAN;BASI_HUMAN	BSG	Basigin	5	38763.1		14918.4	28473.9	27982	20595.4	34468	11388.8	22491.8	15770.5		33910.6	32089.1	34424	24175	33025.5	8828.97	21702.8	16876.3	7250.69	15595.4	26202.6	20007.7	30521.3	15820.8	19286.3	25891	19878.4	42059.7	46048.7	27213.2	4960.92	26268.5	34716.5	37024.3	37565.7	17265	29046	16120.1	22842	29944.8	6269.19	2987.6	26211.8	21751.5
P35637;P35637-2	FUS-2_HUMAN;FUS_HUMAN	FUS	RNA-binding protein FUS	5	24747.6	23590.5	32165.5	35799.2	30770.1	31349.2	26973.4	7593.13	33693.7	19215.4		29903.5	35070.4	42357.9	32692	32333.7	28545.2	36125.3	32744.4	43553.1	34777	38054.6	24725.6	24792.5	40522.5	28554.2	30422.1	29685.7	37972.3	27968.3	37847.2	48760.7	32986.7	31969.4	41271.3	28392.1	33214.1	40782.6	32071.2	37052.9	37479.6	82717.6	7650.72	32495	36065.4
P35658;P35658-2;P35658-5;P35658-3;P35658-4	NU214-2_HUMAN;NU214-3_HUMAN;NU214-4_HUMAN;NU214-5_HUMAN;NU214_HUMAN	NUP214	Nuclear pore complex protein Nup214	14	3515.82	3416.3	3327.75	3094.25	2986.05	2743.08		3451.75	4210.13	3665.16		3734.33	2849.08	2834.79	3115.83	2489.24	2376.32	2478.26	2856.35	2054.69	3390.45	3242.94	3028.82	3007.21	3174.2	3662.12	2956.19	4164.79	2592.85	2148.99	2887.24	2214.2	2993.27	3686.84	2581.98	2917.92	3218.4	2718.57	2638.91	2610.72	2387.51	1988.69		3058.32	2699.64
P35659	DEK_HUMAN	DEK	Protein DEK	12	7688.85	8988.57	10158.3	10356.6	15033.2	10382.3	11507.8	10732.4	10328.2	8826.7		10000.3	10227.2	10883	7823.15	10937.9	8152.41	11174.5	10249.4	14327.6	11096.6	10577.2	11331.1	9892.11	12934.7	10291.7	9875.95	8907.12	10320.3	11367	9184.09	11667.6	10270.1	11311.4	11273.1	13447.7	9243.77	13385.9	7351.91	13154.2	9172.02	20481.4	5446.8	12012.2	10924
P35754	GLRX1_HUMAN	GLRX	Glutaredoxin-1	2					605.022	842.198				1082.63			985.373		811.849	1820.4			906.715		748.24		10031.2		767.449	1021.17	1646.16		1967.45	1242.81	1016.65		1201.26	1002.19	1348.77			698.841			698.769	211.677	22695.2		610.772
P35908	K22E_HUMAN	KRT2	Keratin, type II cytoskeletal 2 epidermal	39	259313	24465	583824	92408.8	40244.4	154823	16347.3	110823	658777	398733	1890000	135574	66020.6	217368	222471	178301	525275	844681	96846.7	10386.1	82940.3	107072	186888	22793	11327.3	300685	120347	495680	108734	14698.5	161766	13538.3	214410	92588.8	12775	71323.5	569393	31228.5	126497	19378.2	263595	13181.3	6580000	98286.6	995716
P35914	HMGCL_HUMAN	HMGCL	Hydroxymethylglutaryl-CoA lyase, mitochondrial	2		2425.3	1795.06	1853.29	1569.98	1658.32	2287.08	1156.45	720.828			1757.19	2728.27	2422.24	1730.87	2569.01	1916.72		1701.61	637.797	1204.84	1040.22	2122.04		3064.65	1955.9	1734.58		2211.43	3369.88	1702.47		2100.35	2096.69	1918.06	2275.23	1419.39	4131.68	1348.11	1245.52	624.311	385.912		1662.21	1482.79
P35998	PRS7_HUMAN	PSMC2	26S proteasome regulatory subunit 7	16	7700.26	3106.52	7139.33	7730.06	8557.79	9113.53	7111.05	9068.8		9485.79		5597.07	5769.54	4431.56	7521.26	6435.18	1917.23	4064.09	8746.7	7187.55	7636.97	3987.6	10483	9990.37	5031.23	4761.2	9971.32	8426.33	7878.29	6518.47	6829.32	8703.69	6130.25	7630.2	5789.79	7030.78	6785.84	7939.08	8878.69	7814.96	4899.25	7460.21	6347.89	11475.2	6337.82
P36222	CH3L1_HUMAN	CHI3L1	Chitinase-3-like protein 1	2																																											6843.6
P36404	ARL2_HUMAN	ARL2	ADP-ribosylation factor-like protein 2	6	4262.94		2487.64	3331.96	1995.84	3142.14				3908.97			2533.33	1898.12	2244.33	2881.35		2578.57	2497.63		2490.14	2258.78	2978.6	4087.21	2236.72	1619.63	2606.27		2285.72	1757.18	2855.61		2000.98	1915.14	2492.11	1763.19	2282.93	2965.93	2891.98	2213.04	2329.41	1127.81		3401.45	1999
P36405	ARL3_HUMAN	ARL3	ADP-ribosylation factor-like protein 3	2	2546.03		2841.2	1618.76	1316.99	2362.16				2651.52			1655.67		1712.81			1771.3			1887.05		4217.42				2221.69		1672.73		3085.47			2041.92	1736.62	2249.3	2208.79	1331.05	1663.18			1422.51			1402.98
P36406;P36406-2;P36406-3	TRI23-2_HUMAN;TRI23-3_HUMAN;TRI23_HUMAN	TRIM23	E3 ubiquitin-protein ligase TRIM23	1	5193.87	5920.7	2807.33	3550.42	6133.52	4728.82	3411.25	4287.63	3836.91	3706.1		2667.85	6666.97	7112.46	6420.48	6742.98	1986.33	6276.33	5997.53	4428.23	4068.29	4163.29	34336.3	6004.06	8714.37	4921.23	6504.39	5218.83	7079.77	7755.5	6193.58	5550.78	4674.86	4896.17	5733.59	5904.8	4813.33	5908.54	4767.12	6794.29	2602.03	3609.06	17443.2	5814.14	5823.89
P36507	MP2K2_HUMAN	MAP2K2	Dual specificity mitogen-activated protein kinase kinase 2	2		4524.92	2147.79	1882.5	3366.81	3116.71		2258.26		3169.87			2998.16		1908.8	1841.06		1417.27	3134.16	1745.82	2212.95		3055.37			1572.88	3142.06		2881.28	2182.34	2424.56	3139.33	976.82	2785.1	2736.14	2192.26	2049.5		3327.67	1472.23	863.817	3147.63		2617.35	1298.48
P36542	ATPG_HUMAN	ATP5F1C	ATP synthase subunit gamma, mitochondrial	8	19445.8	16615.8	13941.7	19221.1	20999.3	14633.5	21544.1	28676.8	15546.5	21155.9		23546.8	18663.1	28268.8	14522.7	16107.2	25114.8	21281.8	16437.9	2168.94	13837.4	18756.6	16972	33199.5	25223.8	25434.3	16159.2	6429.46	23118.7	24334.7	18908.2	4500.55	14605	8876.28	18548	20538.3	17777.4	20285.1	14401.1	16860.6	24069.1	2610.16	3506.08	19568.5	14362.8
P36543	VATE1_HUMAN	ATP6V1E1	V-type proton ATPase subunit E 1	7	5833.05		3158.81	3309.18	2659.17	2171.79		3053.97		2317.37			2761.15	3130.86	2485.97	3948.03	2013.21	4074.02	2962.61	2261.45	2421.8	2790.54	11019.3	3845.02	2667.49	4421.25	3827.48		2583.52	3775.94	2184.98	1775.54	3903.89	2751.57	2540.27	3137.45	3909.7	2357.51	3618	2713.07	3407.39	1891.64	3383.48	3488.45	3299.02
P36551	HEM6_HUMAN	CPOX	Oxygen-dependent coproporphyrinogen-III oxidase, mitochondrial	3				1832.49		1207.2						4014.08	2542.93	1958.03		1498.55			2866.26		687.119	819.608	1125.29	1426.81	2099	2933.63			2136.17		1895.39	1361.25	2759.58	1493.89	3375.9	2183.37	1633.92	3030.25	1304.5		1718.91	722.169		2890.32
P36578	RL4_HUMAN	RPL4	60S ribosomal protein L4	11	81711.4	79454.1	114006	89543.9	99404	86078.5	85537.1	86200.9	84690.7	79788		50388.2	73298.7	76809.9	104703	93300	72751.4	107413	111083	51605.8	102771	74121.3	94855.5	74909.8	91764.3	82037.5	101175	70248.6	75219.1	90022.5	77777	56571.3	109175	85328	65989.7	90489.7	91038.9	85331.4	101321	94525.5	59390.9	54634.8	41959.2	85837.8	107284
P36639;P36639-2;P36639-3;P36639-4	8ODP-2_HUMAN;8ODP-3_HUMAN;8ODP-4_HUMAN;8ODP_HUMAN	NUDT1	7,8-dihydro-8-oxoguanine triphosphatase	3			1019.57			1139.9				1830.96																			947.026		1264.39
P36776;P36776-2	LONM-2_HUMAN;LONM_HUMAN	LONP1	Lon protease homolog, mitochondrial	14	6214.48	4909.17	5138.18	5654.89	6371.22	4916.89	10091.2	12075.4	7820.52	4677.27		7684.84	6826.28	9150.09	5386.37	6632.32	6808.41	8376.15	5058.02	3817.63	6114.51	5958.85	5066.33	8642.96	9296.77	6542.63	6798.46	5953.54	8201.43	10559.6	6108.5	4039.39	6339.66	4244.18	9650.58	9102.17	5925.21	6570.48	5412.7	8246.73	5687.08	2190.59	3419.31	7760.58	10156.4
P36871	PGM1_HUMAN	PGM1	Phosphoglucomutase-1	14			3959.53	2257.47	5139.6	5714.18				5916.21			7889.5	1893.41	2690.2	5714.29		3057.3	3523.53		3063.04		11403.6	8365.08	3840.01	4178.59	5730.82		9160.55	8160.37	6094.33		6220.52	8074.75	8021.79	3901.33	3318.04	3703.89	5703.95	5132.8	1970.94	1148.66		6701.46	3931.06
P36873;P36873-2	PP1G-2_HUMAN;PP1G_HUMAN	PPP1CC	Serine/threonine-protein phosphatase PP1-gamma catalytic subunit	2				1039.49	2456.3	1047.61							1053.23			804.598				2424.48	839.449		3090.36		1475.15		1270.45		2404.16		2391.53	2470.35		1460.86	2198.37			1378.92		1099.37	1245.99	2312.35		1543.24	1360.18
P36915	GNL1_HUMAN	GNL1	Guanine nucleotide-binding protein-like 1	6			1551.5	2009.69	2161.67	1256.42							1393.17		1370.98	1760.91		2197.77	1182.94	2987.65	2720.35	1280.79	3527.85	1609.01	1864.67		1899.23		1776.93		1265.45	5182.56	1425.42	2095.18	2632.58	2184.83	1341.26	2276.04	1799.95		489.834	7318.35	2129.99	1641.45
P36952	SPB5_HUMAN	SERPINB5	Serpin B5	6	10523.4	13444.5	10783.8		9230.56	11237.2		3974.8		10787.1		4609.11	19065.5	2404.83	6165.07	7147.28	2782.61	6235.18	6905.1	4228.47	5136.33		309769	13288.7	3827.18	5625.78	9223.14	13968.1	9945.14	6873.18	8604.73	4505.51	6690.57	15164.5	4510.87	8559.07	5284.41	4947.04	12436.6	7185.68	2611.18	2280.59	21877.8	7582.12	3436
P36955	PEDF_HUMAN	SERPINF1	Pigment epithelium-derived factor	3																8750.92				3559.52												5865.59										2627.38
P36957	ODO2_HUMAN	DLST	Dihydrolipoyllysine-residue succinyltransferase component of 2-oxoglutarate dehydrogenase complex, mitochondrial	8	3159		1831.52	1200.65	3871.2	1467	1722.1	3832.44		1022.11			2418.61	3246.78	1823.09	1464.86	2254.67	1570.61	1863.52		2068	2778.95	4668.32	2165.79	3910.48	3512.8	3297.91		2167.3	3689.95	2518.71	793.773	2465.28	1614.31	2557.37	1912.34	2070.7	3683.96	2320.06	2972.16	2287.77	897.609	4886.59	2364.95	2197.16
P37108	SRP14_HUMAN	SRP14	Signal recognition particle 14 kDa protein	7			4072.74	6434.87	5704.16	9469.53	7728.79	7061.26		9732.68		6005.08	7350.82	6285.62	6117.73	5834.02	6520.31	5658.48	4503.35	8723.15	4253.21	6205.26	4674.39	12480.8	5335.41	5760.92	6065.31		6724.26	6102.06	10090.3	7567.82	4006.82	6710.16	8421.77	5576.95	5008.3	8359.7	5119.49	7638.31	7683.36	4951.44		6885.41	4442.69
P37198	NUP62_HUMAN	NUP62	Nuclear pore glycoprotein p62	4	4184.19	1375.43	1818.73	3764.31	1762.17	2365.8	1332.26	2868.7		2470.05		2230.76	2714.79	4435.04	2813.44	3403.46	1812.96	2629.1	2072.73	2015.83	1587.66	2469.59	3921.55	1839.91	2498.52	1913.15	2207.25	1824.65	3576.29	3729.2	2909.84	1570.07		1985.8	4051.95	3355.64	2426.27	2279.79	1744.84	3026.78	2037.93	1586.6		2665.24	2018.3
P37235	HPCL1_HUMAN	HPCAL1	Hippocalcin-like protein 1	2			2572.93	1146.15	1008.05	2528.62		1836.03		1067.23			3319.9	1622.54	4644.18	520.456	1358.91	1916.07	2112.66	4315.49	1476.5		1673.12		1300.15		2321.92		2138.73	1255.39	2995.25	2934.17		1786.58	3319.33	2680.77	2342.67	1492.45	3744.68	2248.73	1003.31	4569.05		1077.93
P37268	FDFT_HUMAN	FDFT1	Squalene synthase	5			1690.73	1950.77		3023.9							1507.41		1614.7				1338.84		1599.1	3103.19	1305.11			1809.6			950.922		2459.8					1756.53	1431.29	1948.71	1661.93		2934.32				1353.32
P37802;P37802-2	TAGL2-2_HUMAN;TAGL2_HUMAN	TAGLN2	Transgelin-2	7	18107	17628	36148.2	12429.8	20032.3	40167.4		7728.91		27470.9		8739.4	29102.8	15448.7	31035.8	24487.2	7352.31	23332.4	24079.2	12856.7	22118.7	7948	137127	22460.5	25211.4	25978.5	24169.4	33322.3	45861.5	24384.2	32121.1	9831.68	34657	35970.9	32032.9	26936.7	16156.7	17466.8	22266.3	14355.4	12220	15174	13924	26984.4	16173.6
P37837	TALDO_HUMAN	TALDO1	Transaldolase	7	21366.3	11045.9	24668.7	4091.02	21527	23782		2646.24		12781.1		18894.3	27717.9		23130.6	16781.6		16761.5	18223	2602.2	18088.8	3092.13	30871	20043.5	11718.1	9968.38	22949	14854.3	19031.7	16930.8	15142.6	3170.36	24150.7	12091.3	19487.7	15742.1	12830.1	19708	25583.9	16439.5	2929.18	3077	16172.7	15003.8	8747.87
P37840;P37840-2	SYUA-2_HUMAN;SYUA_HUMAN	SNCA	Alpha-synuclein	1			347.208		688.512	635.044															253.074						749.575		376.406						971.935			715.113
P38117;P38117-2	ETFB-2_HUMAN;ETFB_HUMAN	ETFB	Electron transfer flavoprotein subunit beta	10	17725.8	16878	12463.2	19065.5	21427.2	16808.2	21400.3	16956	18247.9	18525.9		21256.8	25783.8	22606.6	12171.3	18717.8	19915.4	22266.2	15210.3	9302.96	15839.6	21336.6	12211.3	15238.7	29477.9	20740	19993.5	15858.3	27668.4	26140.1	27859.1	9571.2	14870.7	10995.7	22665.9	24452.8	18208.7	23747.1	16275.2	23548.8	24380.7	7487.55	6364.48	22569.7	16595.3
P38159	RBMX_HUMAN	RBMX	RNA-binding motif protein, X chromosome	10	21491.4	17954	31949.9	27081.1	27150.2	30535.3	29616.8	23115.4	21093.2	19409.9		22417.4	26990.9	35224.8	27836.8	29005.8	28697.2	26258.2	27724.3	19472.2	31427.9	36146.4	24835.2	19818.5	29866.6	25954.6	23986.5	22399.3	30601.6	23722.1	27839.9	17584.7	26323.7	32589.7	31037.6	26375.5	25921.3	33430.8	24966.5	34676.5	29313.6	19646.7	20678.6	30047.4	29769.9
P38432	COIL_HUMAN	COIL	Coilin	3			1000.39		786.461	845.192	778.015	941.814		1237.08		1173.71	689.7	470.36		1766.51	902.163		1421.31	263.142	486.396	1360.37	596.683		1019.63	1233.26			961.781	588.258	1025.1	388.554			1139.51	1543.75		864.001	668.893	2070.52	926.987	315.175		1060.04
P38606;P38606-2	VATA-2_HUMAN;VATA_HUMAN	ATP6V1A	V-type proton ATPase catalytic subunit A	17	3220.65	3796	9630.33	8865.85	9134.78	8490.87	968.351	2845.03		4869.07		3406.33	13299.9	6612.34	11583.8	8707	4381.63	6455.53	8604.13	1634.72	5940.26	6467	23524.9	12481.4	7391.38	7029.19	9348.09	2543.3	7542.76	9625.37	8826.89	2255.59	5805.66	7452.44	10068.4	9666.02	12025.8	14353	8677.33	8792.38	5821.15	2744.03	6474.48	6063.38	6840.26
P38646	GRP75_HUMAN	HSPA9	Stress-70 protein, mitochondrial	24	46448.5	49612.6	51076.9	60441	45889	59434	96242.3	82960.9	64612.4	63453.3		61164.4	65296.6	60974.7	61133.6	56628.4	78703.7	67717.3	62460.3	22444.2	47405	83231.3	43542	53728.3	59422.5	65895.7	48961.2	62808.6	67954.1	64551.3	72478.3	23425	44202.5	36430.3	67740.6	75139.2	50389.3	84267	60182.3	47602.9	67725.1	8609.18	34617.9	56503	64423
P38919	IF4A3_HUMAN	EIF4A3	Eukaryotic initiation factor 4A-III	18	20883.2	12180.3	15347.9	17762.1	15323.3	17810.9	14534	13795.6	16851.1	13851.4		11538	13305.9	17793.1	16877.5	17168.3	12171.4	13298.4	16657.9	10449.9	15161.5	12044.2	16241.9	15984.7	16067.3	16101.6	12123.6	15364.3	16020.3	18992.3	16821.1	11378.6	15404.1	14967.6	20508.8	16786.6	17605.2	18755.6	12704.1	15353.4	15581.4	12787.1	8858.32	17125.2	18916.8
P38935	SMBP2_HUMAN	IGHMBP2	DNA-binding protein SMUBP-2	1
P39019	RS19_HUMAN	RPS19	40S ribosomal protein S19	6	38058.2	44861	57524.5	51767.1	59491.3	47376	40218.5	41306	46208	30061.8		23667.1	46833.3	42321.2	53821.5	50072.1	34023.9	51219.2	52670.4	69222.3	56520.3	39507.3	48438.8	36074.8	55636.5	53134	63022.2	30574.2	45732.1	56688.1	44703.1	69428.8	60503.8	64253.5	38798.3	49685.8	49513.5	53793	51136	51354.6	30043.9	104749	15215.1	62482.5	55730.4
P39023	RL3_HUMAN	RPL3	60S ribosomal protein L3	9	24210.8	24955.8	46876.7	39697.1	31327.6	35614.5	29592.8	33495.6	42479.2	41380.7		19645.3	23261.9	26045	42952.6	31980.8	32153.1	37732	45993.3	10248.5	44390.5	31050.4	29051.8	17894.1	34833	43500.5	38089.6	28253	27131.5	34558.4	36354.5	16661.5	43871.1	23707	21244.5	40726.7	36108.9	23650.4	36928	31482.7	29788.7	12639.7	10135.1	28333.4	43910.5
P39656;P39656-3	OST48-3_HUMAN;OST48_HUMAN	DDOST	Dolichyl-diphosphooligosaccharide--protein glycosyltransferase 48 kDa subunit	8	15990.3	11589.1	12175.6	12024.2	11634.1	7515.96	9693.32	13552.9	15178.7	11934.3		19772.8	15370.2	12656.3	15865.9	11447	9345.7	16625.1	10568.7	2474.24	10560.8	13739.8	10957.7	17229.7	18936.2	15742.9	11887.6	9489.08	9527.96	13824.7	8442.1	1957.94	14636	14344.8	7677.11	14151.4	12700.4	19730.5	9495.14	9196.77	10924.3	2734.84	27960.6	14271.5	11138.2
P39687	AN32A_HUMAN	ANP32A	Acidic leucine-rich nuclear phosphoprotein 32 family member A	7		21027.7	39527.6	6794.13	35776.5	29307.1		7522.37		27547.4		49849.7	28567.6	7609.66	27410.8	39363.7		39541.7	34188		24466.2	4592.57	23271.8	42079.6	14753.8	13527.6	27571.9	48725.1	48742.8	41111.3	44837.6	10542	42220.3	37648.7	37816.3	40448.4	25889.1	35727.5	28215.5	46741.8	7760.18	6128.61	16832.2	33661.8	25474.6
P39748	FEN1_HUMAN	FEN1	Flap endonuclease 1	8	18171.9	26716.9	20386.5	23365.6	23029.1	24234.7	25494.1	24031.2	23236.2	29790.6		14126.2	29519.2	27322.9	22420.3	27350.5	20308.2	21402	23549.4	82675.6	22138.7	30592.1	19465.8	23559	33567.2	20631.7	16664.9	18026	23236	27692.4	28990	67499.4	22805.6	27329.8	25815.3	11782.1	21910.9	23809.5	18794.7	33103.9	15894	74527.6	5667.76	32300.8	18785.7
P40121	CAPG_HUMAN	CAPG	Macrophage-capping protein	7	8896.58	9647.48	6501.52	4004.68	5254.97	7122.81	1785.06			9649.58		5256.08	10547	3328	6777.02	7706.94		3735	3682.71	1104.96	5474.03	1225.56	23819.6	7504.82	8135.44	5369.66	9631.84	6874.04	12601.4	9018.65	5922.66	6871.73	5879.03	11168.7	11592.7	8030.84	3408.58	6930.6	7321.37	5801.44		7455.03		8497.48	4200.06
P40123	CAP2_HUMAN	CAP2	Adenylyl cyclase-associated protein 2	2					1263.62	1337.21				1451.73																			993.217										1215.47			1481.56
P40222	TXLNA_HUMAN	TXLNA	Alpha-taxilin	13			2142.32	2623.49	2384.32	2647.54	5601.27	4563.25					2360.21	2538.94	3257.6	2124.53		1537.05	2871.16	4873.29	1959.36	2025.24	1809.55		1939.68	3935.28	2432.59		2278.55	5713.09	3130.92	3762.66		1652.84	3239.33	2054.07	2978.89	3614.24	2663.83		2514.16	5320.42		2817.07	3098.71
P40227	TCPZ_HUMAN	CCT6A	T-complex protein 1 subunit zeta	17	18698.8	22625.3	24993.3	26166.6	30393.1	28622	15437.6	21707.2	18073.3	25478.3		15722.9	23167.2	19093.2	24999.3	24923.7	12285.8	21526.9	29570.6	26529.2	27719.8	15376.6	28965.6	19403	20424.7	18929.5	30912.2	25949.1	23019.5	27241.9	21026.8	29710.4	23720.9	29876.5	24957.4	26259.4	27091.2	22445.6	29452	29092.9	14422.1	23379.1	13052.8	24647.1	20580
P40261	NNMT_HUMAN	NNMT	Nicotinamide N-methyltransferase	2			5862.74	3477.49	3270.91	5187.91		4552.28		8200.13			3477.47		3341.44	3024.12			4131.96		6277.5				3080.17		4353.44		3554.95	4440.51	3304.94		4046.66	1479.51	2513.99	3216.61	2998.79	4101.5	4167.88			1185.27		2128.17	2821.94
P40306	PSB10_HUMAN	PSMB10	Proteasome subunit beta type-10	1				1033.51																																							8106.04
P40424;P40424-2;P40424-3	PBX1-2_HUMAN;PBX1-3_HUMAN;PBX1_HUMAN	PBX1	Pre-B-cell leukemia transcription factor 1	2			882.169	2793.75		1762.55															1050.92	844.019				2160.37					1255.95			1732.65			1406.79		1414.58			2071.93
P40429	RL13A_HUMAN	RPL13A	60S ribosomal protein L13a	4	25909	32829.4	61950.8	46927.7	28122.9	51095.7	18340.2	36071.4	43181.2	28571.9		18267.6	24432.1	32252.7	53962.2	39517	29777.6	52139.5	59823.8	5159.39	59799.5	43179	31107.3	27595	39735	44513.3	47741.4	29327.5	28574.9	37825.7	38683.5	11487.7	53596.4	24740.8	28434.1	46178.4	52320.4	28714.4	46150.7	37695.4	40262.1	7315.94	13994.8	31548.9	60566.5
P40616;P40616-2	ARL1-2_HUMAN;ARL1_HUMAN	ARL1	ADP-ribosylation factor-like protein 1	4	3104.71	4069.82	3594.32	4743.82	4658.09	6180.1	2140.03	2413.07	3217.73	4629.32		1548.48	4931.45	1969.53	4714.27	3513.43	2582.44	2364.62	4235	1289.76	3362.86	4340.34	5618.59	3623.55	2898.11	4523.75	3482.07	5409.67	3751.22	2321.18	6524.36		3037.37	3815.95	4920.12	4143.81	3944.56	5710.99	5516.84	2301.96	5173.05	1622.83	7082.07	2492.36	3748.1
P40692	MLH1_HUMAN	MLH1	DNA mismatch repair protein Mlh1	3				1093.26	3749.92	1992.93				2140.23			2166.92		3675.52	1683.01			2252.16		729.73	1831.15			1644.4		1923.8		1598.08	2745.99		2552.79		3301.37	3225.79			2498.97	2895.72	4108.47	1247.01	3444.1			2109.54
P40763;P40763-2;P40763-3	STAT3-2_HUMAN;STAT3-3_HUMAN;STAT3_HUMAN	STAT3	Signal transducer and activator of transcription 3	8	1259.27		1497.86	1634.9	1201.06	1673.92	813.88			1289.21			953.734		1400.06	2370.28	1047.02	953.658	1461.41	1113.45	1129.12	1351.78	1177.31				1041.67	1328.27	1881.83		1363.04	1153.16	1737.75	1214.86	1381.18	1708.2	1636.4	1489.15	1164.95		837.507	705.288			1469.58
P40818	UBP8_HUMAN	USP8	Ubiquitin carboxyl-terminal hydrolase 8	6			1147.43	834.663		969.976				1196.03					1122.91					2448.68	861.183								990.566	1244.34	732.382	2030.92	2113.56			1044.73	933.927	521.19	1097.11			1869.81		1149.06
P40855	PEX19_HUMAN	PEX19	Peroxisomal biogenesis factor 19	1			1477.06	2161.3	1522.84	2165.07							1884.9		915.438	1025.33			2028.18	816.805	2062.31	1478.61	1539.31	1103.02	1215.42	1464.45	1928.06		1608.76	1689.97	1598.41		1203.71	1522.79	1830.03	1215.21	2067	928.683	2407.03			308.973		2161.38	1717.44
P40925;P40925-3	MDHC-3_HUMAN;MDHC_HUMAN	MDH1	Malate dehydrogenase, cytoplasmic	7	40965.5	45259.4	27047.9	12881.1	35513	34522.3	5078.96	7034.7	10974.2	44003.8		12523.9	40798.7	12194.5	23701.5	32168	4993.94	22582.7	25941.9	8290.84	28562.2	3986.23	79268.7	42033.8	33090.9	18771	50593.2	32162.2	42486.7	39870.2	21318	10461.7	31527.2	38627.3	34992.4	29050.7	18011.2	25772.7	28127.9	32738.5	9378.07	8486.49	16660.2	44561.3	20643.8
P40926	MDHM_HUMAN	MDH2	Malate dehydrogenase, mitochondrial	11	54729.5	55940	35316	44720.8	58130.3	36369.3	64268.7	35546.5	38308.2	23053.9		49892.3	50214.1	46674.3	29943	45679.8	35140.6	45412.6	30707.4	20008.7	40636.9	38000.4	55264.2	52770.9	67306.3	41325.3	52839.5	34817.8	61886.3	54399.4	42320.2	18480.2	48261.2	33721.8	42400.5	46208.3	27068.2	60780.4	32337.8	46132	51699.3	10216.7	70618.8	59860.8	40396.4
P40937;P40937-2	RFC5-2_HUMAN;RFC5_HUMAN	RFC5	Replication factor C subunit 5	6	6788.58	6754.39	6057.3	5122.25	4593.25	5432.42	3169.08	4281.55	4164.2	4448.78		3671.7	4610.92	4405.52	5307.91	4840.16	3717.52	6205.08	5909.74	6607.98	6995.48	5468.24	3857.01	4134.19	6225.67	4935.8	4116.31	4235.24	4579.98	4616.93	4740.6	5863.85	5191.1	4878.92	5134.35	5403.2	4902.39	6333.68	4922.73	4976.28	4940.37	7529.8	3684.8	5786.38	5851.82
P40938;P40938-2	RFC3-2_HUMAN;RFC3_HUMAN	RFC3	Replication factor C subunit 3	6		4414.43	2080.72	3306.76	3060.59	2928.69	4504.69	3216.72		3355.37			2756.8	1519.25	2413.8	3253.83		3502.68	3547.84	2350.59	2265.78	2571.89	2358.21	6178.9	3003.08	2499.49	1967.42		2415.83	2922.41	2753.54	3246.9	3109.52	2948.8	3584.79	2905.25	3958.85	4112.98	1868.1	2901.22	2399.75	4332.01		2395.43	3342.24
P40939	ECHA_HUMAN	HADHA	Trifunctional enzyme subunit alpha, mitochondrial	19	16645.5	15353.4	13695	14634.4	12041.4	10472.4	10603.5	9869.95	10756.6	10463.5		15391.3	15284.5	13368	12301.5	12950.8	14618.1	17292.3	12156.8	4294.28	15868.3	14937.7	15968.9	14643.3	16080.6	16917.7	11942.2	9622.67	16092.2	15196	12449.1	4656.88	12981.1	6897.62	14892.1	15190.4	11911.5	20026.1	12015.5	12869	15644.2	2260.02	7690.48	14466.6	13054.8
P41091	IF2G_HUMAN	EIF2S3	Eukaryotic translation initiation factor 2 subunit 3	12	16873.3	12899.1	16734.3	12959.3	17783.1	16506.1	17621.5	17709.1	11387.1	10900.2		11918	15291.8	14984.8	17155.2	14143	9562.6	15842.7	16164	24439.5	12575.1	8824.67	16403.8	20477.9	15337	12924.3	22940.6	11904.6	16847.6	23396.7	16539.4	24540.8	17831.9	17545.1	16653.2	16410.5	14846.4	15816.3	14978.1	18258.2	10774.3	30344.9	5420.74	17844.9	15229.4
P41208	CETN2_HUMAN	CETN2	Centrin-2	2						2080.67							1240.59	1533.18	2066.83						1349.6		1375.76						1446		1983.24					905.228		1318.6			1794.63	943.546			2382.11
P41214	EIF2D_HUMAN	EIF2D	Eukaryotic translation initiation factor 2D	3			1301.42		1113.56	1335.41							1177.34		1467.92			2061.07			1646.79						1218.14		1508.13		2759.25	2955.19						1883.23	1291.7		1086.61	4450.93		2242.58
P41223;P41223-2	BUD31-2_HUMAN;BUD31_HUMAN	BUD31	Protein BUD31 homolog	1			2044.09	1401.71	1882.92	2405.56	4451.04	2213.84		2337.8		1993.4	3041.28	2723.21	2429.69	2740.78	1905.7	2348.54	3230.05	1693.15	2289.23	2182.59	2330.99	2078.56	2162.88		2602.91	3270.59	1280.35	1864.1	3090.84	3272.91	2234.48	3115.77	2392.06	1582.01	2143.32	1828.44	2448.14	3257.05	1744.3	1744.72		2342.63	3092.32
P41227;P41227-2	NAA10-2_HUMAN;NAA10_HUMAN	NAA10	N-alpha-acetyltransferase 10	8		5420.62	3666.03	3426.22	4546.82	3941.03				1574.44			4012.29	1913.4	4667.89	3068.38	9124.66	3186.71	4680.19	13854.8	3646.43	1760.43	6092.15		3504.72	4298.94	3944.22	1239.35	2790.8	3948.37	3942.16	13581.8	3516.06	7900.72	4330.23	3630.84	4885.23	3899.13	3446.96	4436.67	1828.1	19114.9		3697.16	3906.86
P41229;P41229-2;P41229-5	KDM5C-2_HUMAN;KDM5C-5_HUMAN;KDM5C_HUMAN	KDM5C	Lysine-specific demethylase 5C	3																2666.26		3339.46																		834.451						298.012
P41236;Q6NXS1	IPP2B_HUMAN;IPP2_HUMAN	PPP1R2;PPP1R2B	Protein phosphatase inhibitor 2	3			1208.94	1008.54	799.298	2277.96							2586.95		1798.22	1877.76					1655.49				1506.74		1565.9		2862.48		2021.49			1560.46	3027.03	2440.24		1440.91	1236.49			405.198		2896.31
P41240	CSK_HUMAN	CSK	Tyrosine-protein kinase CSK	6			2800.86	2650.75		2024.65		2454.07					435.453		631.598			1809.69	2331.97	1137.9	2050.24		3229.99			881.795					2444.68	2409.71			1483.17	1732.44		1252.07	1173.1	1766.3		1445.45	6762.95
P41250	GARS_HUMAN	GARS	Glycine--tRNA ligase	19	6088.01	19507.4	8223.47	5526.72	16278.4	17097.6	8275.06	6997.32	6596.15	15098.3		2251.02	11447.6	5923.5	4721.36	8606.13	4252.73	5846.21	10667.1	16369	6641.25	3690.33	13026.1	21086.1	7639.65	4738.68	21922.1	17228.6	10904.4	20850.7	7766.62	17134.3	7452.73	14221.6	15840	7539.72	5804	8374.64	15962.3	14666.2	4660.46	16860.2	5228.77	20090	9430.5
P41252	SYIC_HUMAN	IARS	Isoleucine--tRNA ligase, cytoplasmic	27	9347.74	11168.2	10816.5	9323.89	9890.04	9204.87	8999.65	8694.89	14119.7	8879.6		4826.11	9640	7154.21	9357.96	9382.72	8044.56	9528.63	10158.7	12970.4	8842.47	7430.27	8279.64	10161.6	9077.74	9034.49	10462	11685.2	7357.1	11701.7	10017	13187.3	9872.06	9546.33	10085.8	10883.9	9522.22	8137.19	9458.58	10864.8	5311.83	14433.6	6552.75	10602.1	12075
P41567;O60739	EIF1B_HUMAN;EIF1_HUMAN	EIF1;EIF1B	Eukaryotic translation initiation factor 1b	2			4231.84	4426.25	5578.82	6860.29							3498.21	1794.72	4330.56	3711.57		1880.83	6797.19	978.042	5018.67		3903.09		3803.12	3006.69	4347.69	4204.86	2625.09	2935.79	5445.59	2037.03	5442.32	2074.76	3413.24	5621.52	4201.71	2583.19	5779.4	3164.14	2495	1538.54	4709.75	3606.66	3900.14
P41743	KPCI_HUMAN	PRKCI	Protein kinase C iota type	3			2670.84	1759.13	3630.68	1980.47									3573.79			4732.46		2796.5	2134.22	868.384	3173.43		4619.46						1147.07	4185.61							3122.07			2297.66
P42025	ACTY_HUMAN	ACTR1B	Beta-centractin	3	2218.89		2812.49	2204.43	2371.17	1714.8	2607.36	1964.69	2610.71	1707.27		1598.32	2833.25	1164.68	2780.61	2006.56	2102.83	2048.96	1769.72	1739.64	2450.13	1597.96	7082.49	1718.12	3016.38	1961.55	2086.52	2491.2	1710.86	1290.49	1691.6	2148.16	2502.48	3862.83	2294.5	2609.52	2543.41	2861.46	1924.97		1047.7	1064.9		1680.92	2516.96
P42126;P42126-2	ECI1-2_HUMAN;ECI1_HUMAN	ECI1	Enoyl-CoA delta isomerase 1, mitochondrial	4	11519.9	7774.94	7272.67	11440.2	6913.59	7820.46	15180.9	13492	7680.32	6760.96		8283.36	9895.02	9534.58	4717.04	9634.16	7254.17	14311.9	7014.83	4051.98	7802.76	8618.25	12249.4	11695.6	11566.1	7403.54	10113.6	7901.38	12281.3	17632.8	7023.54	3172.43	10335.2	4382.01	13881.1	8475.88	6782.17	15262.1	9272.84	8701.56	10060.9	1905.55	5217.72	16697.4	11477.2
P42166	LAP2A_HUMAN	TMPO	Lamina-associated polypeptide 2, isoform alpha	13	15907.2	16890.8	12578.7	12118.8	13476	14483.6	16253.1	8590.86	28001.4	12744.4		12066.2	10484.2	17691.5	10956.7	14240	12901.4	14897.4	12761.6	10653.2	17690.4	17712.2	8363.84	13114.1	20113.5	11460.8	10247	17194.6	11809.8	16104.2	15867.9	11952.5	13524.9	15531.6	19483.3	11357.2	16815.4	11315	9368	17745.1	13523.3	10173	6379.85	15593	15564.6
P42167	LAP2B_HUMAN	TMPO	Isoform of P42166, Lamina-associated polypeptide 2, isoforms beta/gamma	5		7688.5	9373.95	7696.53	3951.47	6339.56	5299.63	8045.55	8066.05	5546.07			8010.61	10882.4	8230.87	6471.54	9544.52	8581.98	7725.73	4047.21	5815.21	12854.3	6725.25	3374.02	9251.3	9945.24	5216.6	8892.16	7474.15	7264.16	11679.3	3218.2	9762.49	8978.09	10997.9	6395.46	9233.48	5120.56	5358.48	10829.7	11536.6	849.481	7202.54	7930.36	7877.02
P42224	STAT1_HUMAN	STAT1	Signal transducer and activator of transcription 1-alpha/beta	10	2423.24		3438.06	3077.66	2033.73	3504.99		3154.46		2797.96			2917.32	2965.79	4131.27	1849.31		2000.87	3846.51	3287.23	2426.8	2449.96	2224.41		2324.98	2368.41	2453.97		2598.82	2552.33	2442.97	2754.9	1587.48	2511.26	1918.99	1958.54	2547.89	2333.62	3895.15		1546.48	2653.1	2484.35	1201.56	2530.02
P42226;P42226-3	STAT6-3_HUMAN;STAT6_HUMAN	STAT6	Signal transducer and activator of transcription 6	2				446.753		776.024														693.726			588.128				945.591											738.105				285.683
P42285	MTREX_HUMAN	MTREX	Exosome RNA helicase MTR4	19	3126.93		3099.17	3842.18	3583.69	4142.58	3179.97	3437.94	3985.93	3369.63		4624.2	2663.09	3164.11	3450.19	3862.12	3255.34	2548.1	4591.1	2476.08	4084.35	3384.73	3167.75	4364	3299.6	3665.11	3043.46	5429.98	3302.45	3350.11	3836.69	3792.03	2320.37	3796.12	3866.06	3563.65	4172.52	4003.79	2918.3	3739.77	4569.75	3495.16		2756.59	4943.11
P42330	AK1C3_HUMAN	AKR1C3	Aldo-keto reductase family 1 member C3	10	14726.2	12085.5	19992	19749.2	50808.1	39687.5	17324	21574.2	8816.61	33890.3		10795.3	77099.9	14730.8	45638.5	11512.3	7404.65	23202.9	33626.4	10258.3	63589.6	33262.8	13388.1	17389.3	38884.7	16342.4	43748.3	19814.6	40004.3	36891.7	22903.1	9845.52	14377.7	16728.3	23511	30234.1	40588.7	47282.3	36087.5	38365.8	11921	14265	27860.8	15828.7	16125.8
P42345	MTOR_HUMAN	MTOR	Serine/threonine-protein kinase mTOR	7			1142.89	2186.88	2121.85	1841.88	2259.87	1446.33	1476.94	1163.39			1602.49	1243.76	1855.1	1810.49	1525.72	2719.05	1504.77	1790.89	2182.86	2108.91	2126.83		1248.46	2082.24	2434.31		2026.02	1645.27	1694.84	1647.42	1810.78	1589.82	1209.58	1904.39	1319.68	2794.98	1276.21	2117.06		2202.55		3960.04	2366.56
P42356	PI4KA_HUMAN	PI4KA	Phosphatidylinositol 4-kinase alpha	3				892.307	723.9					357.136			858.856	1205.53	725.85	798.974	532.512			497.09	566.241	660.471	707.571		885.505			611.696	615.535	1032.08	634.499				600.6			872.609	564.362		997.129	424.354
P42566	EPS15_HUMAN	EPS15	Epidermal growth factor receptor substrate 15	4			1060.63	1359.53		1114.98							893.603	1311.86					913.918		855.997	921.42			978.239	1701.9	1125.43		812.363		1088.66		1112.37	589.219		369.823			965.289	721.305		463.883		773.54
P42677	RS27_HUMAN	RPS27	40S ribosomal protein S27	3	15554.4	9566.21	19403.5	16601.9	25625.4	14710.4	12431.1	17715.7	17187	14381.4		7693.04	18036.6	10233.4	20275.5	15033.5	13957.5	18371.4	20566.9	6626.62	23120	18350	22747.5	20772.7	17378.6	16226	15018.8	15462.1	14550.4	14710.5	18855.5	8048.65	14700.8	17960.4	13355.9	14343.9	21314.8	22457.7	20185.3	15075.4	12226.1	11057.2	10952	18992.6	18959.7
P42695	CNDD3_HUMAN	NCAPD3	Condensin-2 complex subunit D3	1				755.645		514.49	861.082	465.795		486.156		442.819	411.767				757.976		618.066	357.467	482.99	590.506		935.454	722.351			626.233		435.817	793.651			353.646	426.233	403.925			150.537	452.561	619.371	619.843			1071.2
P42696	RBM34_HUMAN	RBM34	RNA-binding protein 34	4			1311.44	1438.61	1218.06	994.367							551.499	1580.43		1232.89		1606.66	1871.16		1423.59	1637.39			790.163	1198	2185.31		1506.68		1618.06			1216.63	1371.2		2215.72				1141.38			1292.58
P42704	LPPRC_HUMAN	LRPPRC	Leucine-rich PPR motif-containing protein, mitochondrial	46	10426	15298.7	14588.4	15314.1	11521.2	14921.4	12361.7	7587.76	15898.4	13610.6		17672.1	13153.2	14305.3	12874.8	12878.5	20483.7	17197.1	14319.2	4176.53	17814.5	15106.3	10404.7	8947.64	13872.6	13897.6	11694	16143	15962.8	11508	17036.2	4919.32	11685	6432.53	11968.6	10134.9	17166.1	14594.7	13656.1	8964.51	18721.9	2668.31	9600.96	12469.9	17887.8
P42765	THIM_HUMAN	ACAA2	3-ketoacyl-CoA thiolase, mitochondrial	10	12838.1		8595.24	7833.37	9157.79	8814.94	8615.15	9370.14	13144.6	7927.62		10434.6	12368.9	10404	8787.32	9272.6	12014.4	12906.6	9265.34	5582.61	12653	13602.5	10393.6	8674.13	15416.1	11701.7	9415.7	8519.2	12308.3	14020	8866.02	2998.41	11121.2	5256.03	9815.4	11957.9	9396.46	10191.6	9176.02	9828.37	13281.4	1851.9	12834	11751	10389.7
P42766	RL35_HUMAN	RPL35	60S ribosomal protein L35	6	50735.9	46865.9	72241.2	73242.7	87757.5	67431.2	77101.6	61231.7	54037	61092.5		22746.2	69660.2	58876.6	75360.2	66425.9	60648.7	74377.6	76805.1	34535.8	59195.8	55748.6	70351	47063.2	77174.4	63522.5	76271	31729.9	56517.9	70582.7	73143.7	52500	77780.7	68569.6	58366.8	61946.3	68472.5	66455.2	68508.9	68459.3	48177.4	73244.3	13858.3	84593.3	73283.8
P42771;P42771-4	CDN2A-4_HUMAN;CDN2A_HUMAN	CDKN2A	Cyclin-dependent kinase inhibitor 2A	3		2724.91	4180.16	1632.45	3702.42	4323.15	1683.46	1444.21		4279.44			2724.94	1851.69	2355.84	2482.14	832.002	3206.06	2286.9	1948.53	3649.43	1119.88	2517.34	1799.97	1471.1	1630.35	3858.37	2158.1	3130.2	3438.46	1523.05	1410.01	3408.43	4317.18	2395.5	1348.11	2961.89	1731.12	3007.55	1902.68	810.417	1583.27	2137.39	2939.38	1899.07
P42785	PCP_HUMAN	PRCP	Lysosomal Pro-X carboxypeptidase	6	6802.21												1725.54				762.966						1765.57		1242.58													668.803				280.425	44538.6
P42858	HD_HUMAN	HTT	Huntingtin	9			518.914		1127.88	949.425									1237.64	1134.42			1154.41	890.077	350.466		698.075			774.026		1232.97			755.672	1218.93	943.868			1067.53		1400.92	911.092			1562.12		778.223
P42892;P42892-2;P42892-3;P42892-4	ECE1-2_HUMAN;ECE1-3_HUMAN;ECE1-4_HUMAN;ECE1_HUMAN	ECE1	Endothelin-converting enzyme 1	2																						296.682			414.874						818.095				383.512	644.779			553.245		648.337
P43007	SATT_HUMAN	SLC1A4	Neutral amino acid transporter A	2						1022.75							740.585								488.376		881.61				704.586																		1158.42
P43034	LIS1_HUMAN	PAFAH1B1	Platelet-activating factor acetylhydrolase IB subunit alpha	8			2579.58	3786.98	4370.26	3541.91		2378.57	5723.74	3352.32			5261.54	3609.07	3874.79	4708.78	1757.16	3488.25	5722.22	3822.46	3522.86	2067.42	10552.5	6444.67	3061.67	4718.29	4662.74		4500.8	4988.25	4107.41	4628.42	3833.38	3768.4	5669.9	5605.95	4434.64	4491.18	6086.25	4730	1511.05	3554.78	5432	4949.23	4621.88
P43243	MATR3_HUMAN	MATR3	Matrin-3	19	29220.8	24960.4	28642.8	33516.3	23610.6	32735.2	34276.2	16290.5	43755.2	33810.3		34513.8	25864.4	35432.2	32672.1	27438.9	44837.2	32448.1	31524.5	20513.2	36912	41874	27841.7	24724.7	33059.4	28656.8	25690	34640.5	36455.3	25974.9	37009.3	16943.9	31612.2	32295.7	30448.1	34611	30116.4	33972.1	28479.3	29788.8	40541.8	13261.2	14595.5	28693.5	32628
P43246	MSH2_HUMAN	MSH2	DNA mismatch repair protein Msh2	24	8725.22	10662.7	9242.87	8627.51	11092.7	8470.81	10187.9	6295.52	6794.65	9215.26		7974.67	8907.66	10119	9382.72	9377.15	4003.1	11228	10352.9	14071.2	9056.64	3934.81	9379.14	12348.7	10591.1	9829.72	8813.01	5822.1	9244.42	9317.37	8921.4	10903	9078.98	10365.4	11434.2	12165.2	8076.76	16764.3	10518.4	10240.1	6522	25415.9	8343.24	10699.5	9179.48
P43304	GPDM_HUMAN	GPD2	Glycerol-3-phosphate dehydrogenase, mitochondrial	6	5273.32		2991.86	3744.22	2016.25	2756.7	2970.44	4110.49		2719.34			3615.63	4056.2	2359.68	2828.14	3187.96	3080.36	2467.28	2897.03	1986.64	3400.2	3380.9	4820.19	2999.74	4490.7	2718.54		2888.15	4499.44	3557.58	3958.6	3796.61	2076.43	4210.17	2666.45	2759.9	3865.51	2456.57	4609.76	4490.16	3184.46		5730.76
P43307	SSRA_HUMAN	SSR1	Translocon-associated protein subunit alpha	5	23147	10631.3	11843	13312.9	13056.8	13252.2	11135	24522.1	13487.8	8931.14		22774.5	26991.3	23361.4	23809	19957.1	21131.8	18361.7	17449.4	2100.62	6996.89	21279.7	12720.3	14734.4	19080.2	18316.6	18818.7	12206.4	16177.4	19191.7	10943.4	3282.38	16834.4	9214.47	14928.6	24345.9	16568.7	23502	17814.2	12255.7	18028.5	1324.68	77613.7	14712.5	15918.3
P43353	AL3B1_HUMAN	ALDH3B1	Aldehyde dehydrogenase family 3 member B1	3			2155.37			1799.99	1741.43						1580.73		2548.58						1747.18	2712				1486.58				3618.52			2449.53		1568.84	1729.87	2123.26	2225.24	2690.56	2672.38	1190.96	1350.71			2048.32
P43487;P43487-2	RANG-2_HUMAN;RANG_HUMAN	RANBP1	Ran-specific GTPase-activating protein	2	6536.41		13004.8	5664.1	13386.9	15592.3		7727.16		4971.66			15343.7	4517.15	10659.5	9687.53		9252.09	11916.1	4377.26	10360.4	6418.42	11157	7286.38	6985.26	6021.31	14556.8	9328.81	16625.9	9851.74	11767.7	3439.36	7467.56	14080.4	16547.7	9537.95	6543.13	5011.61	11232.5	12280.7	3651.49	7645.22	5785.81	12528.3	9390.82
P43490	NAMPT_HUMAN	NAMPT	Nicotinamide phosphoribosyltransferase	11			3219.77	1608.6	3250.14	3994.02							4461.1		2042.85	3093.89		1853.93	1143.66	4453.09	1620.84	3941.89	4502.52	3709.23	1113.69	2121.29	3568.97	3166.79	4354.17	7461.75	2563.08	3834.04	2372.22	4285.8	3935.33	1805.27	2347.97	2509.65	2184.89	2707.93		3113.25	2975.54	2277.86
P43686	PRS6B_HUMAN	PSMC4	26S proteasome regulatory subunit 6B	16	6061.65	9244.51	6553.55	6797.28	6213.88	7925.69	2357.85	7466.53		3821.07		4118.21	7322.51	4147.41	8389.58	6358.41	2369.61	4272.75	6670.48	9207.47	7434.39	3894.99	7215.71	5998.57	4954.61	5857.61	8128.43	8897.47	6543.46	6120.48	5439.43	10370.3	7156.74	6703.45	5908.51	6925.05	5863.79	5773.01	8860.18	4899.92	4534.5	5240.84	6361.26	6270.21	5165.85
P43897	EFTS_HUMAN	TSFM	Elongation factor Ts, mitochondrial	3	8746.44		8480.82	9422.42	8533.52	8163.35	6695.73	7382.65		5540.05		4887.99	7820.43	8014.39	7417.31	7654.47	10183.7	9279.48	5654.88	2677.15	5853.8	7708.8	6378.38		10661.8	9240.02	6223.28		10225.6	5150.42	8311.7	2503.48	7669.37	4132.75	7861.49	6613.44	8780.64	9896.37	5937.24	7314.49	8776.62	1964.74		8266.89	6967.28
P45880;P45880-1;P45880-2	VDAC2-1_HUMAN;VDAC2-2_HUMAN;VDAC2_HUMAN	VDAC2	Voltage-dependent anion-selective channel protein 2	8	36744.9	32643.5	27573.5	30733.3	38024.5	17844.2	40239.3	40897.8	27858.3	34864.6		53055.1	31737.6	41358.3	29213.9	26656.4	30092.3	37468.3	26988.1	8374.67	28126	33397.3	30325.4	27788.1	42755.9	58190.8	30270.2	21986.8	33241	42186.3	27181.4	5877.6	30540.7	17464.4	32284.6	41696	27102.3	37137.7	25444.4	29474.4	37096.1	4688.64	46622.8	32772.4	30042.6
P45954;P45954-2	ACDSB-2_HUMAN;ACDSB_HUMAN	ACADSB	Short/branched chain specific acyl-CoA dehydrogenase, mitochondrial	4		49338				11629.8	66433.5			30869.3		35670.1	18924								16329.9				15855.2			34312.8			31295.3			32175		25232.1
P45973	CBX5_HUMAN	CBX5	Chromobox protein homolog 5	4	8498.42		6981.4	8032.13	4835.39	6009.66		5554.83	13230.4	6457.8			7896.81	6158.35	7367.69	9122.23		6220.66	8397.67	3892.11	6648	6183.74	3218.11		9227.16	6571.62	10453.9		8423.8	8516.13	11837.3	9281.55	8731.08	5812.25	9556.74	7613.49	8995.26	10275.7	5888.91	7247.14	8578.17	10729.9		7615.89	12838.9
P45974;P45974-2	UBP5-2_HUMAN;UBP5_HUMAN	USP5	Ubiquitin carboxyl-terminal hydrolase 5	13	4425.27	3640.18	5222.98	4849.83	6317.24	6109.87	1282.01	5463.03		5557.01		5127.57	6982.43	4828.63	6964.29	6305.28	1539.97	5760.33	6190.36	2274.24	4595.27	3999.03	12318.3	5583.21	5457.66	5122.94	7064.03	7094.6	5894.66	4851.96	6180.65	2951.01	4107.64	5145.76	7117.94	6779.01	6889.28	5665.47	7432.91	6276.06	1989.99	1986.62	6285.32	5132.27	5444.9
P46013	KI67_HUMAN	MKI67	Proliferation marker protein Ki-67	49	7755.43	10363.2	5910.85	8009.4	5616.23	9581.05	4763.05	4107.88	11470.4	6473.4		6655.07	6660.12	10352.8	6096.01	8441.01	10590.5	4242.6	8241.31	3397.23	6215.38	12060	4982.23	6207.75	7201.49	7221.92	5051.73	7580.39	4777	4459.76	11351.9	3304.79	8109.19	9163.96	7426.52	5768.08	11658	4057.49	3067.22	8881.76	15808.5	3092.87	7467.22	6323.2	11084.5
P46060	RAGP1_HUMAN	RANGAP1	Ran GTPase-activating protein 1	10	3558.84	4463.04	3516.13	5474.69	4826.03	4317.61	5158.6	2249.09		4034.21		1960.99	4049.18	4916.55	4882.73	4148.27	3546.34	4025.65	3650.18	2618.74	4188.6	4078.28	5101.75	5505.25	4047.74	3635.09	3836.22	4636.15	4015.39	3603.67	4348.85	2251.37	3886.04	4114.59	4633.55	3494.47	4182.19	3509.07	3001.24	4382.9	3868.63	1676.65	8496.82	4169.37	4566.17
P46063	RECQ1_HUMAN	RECQL	ATP-dependent DNA helicase Q1	10		8203.96	3745.86	3548.44	5506.47	4777.06	7605.64	5625.71		5238.73			6907.57	5214	4743.91	4804.9		5231.11	4736.98	4254.19	3672.44	6240.06	5056.72	6766.97	5649.91	5639.37	5559.7		4379.93	4187.69	5375.51	8504.57	5221.93	6574.15	4817.09	3756.35	4459.27	7112.07	4196.42	5463.86	3640.88	8207.71		5799.95	4598.15
P46087;P46087-4	NOP2-4_HUMAN;NOP2_HUMAN	NOP2	Probable 28S rRNA (cytosine(4447)-C(5))-methyltransferase	15	8391.82	3651.17	8226.87	6276.12	8601.03	7202.24	9688.49	11490.8	4792.92	5472.07		12085.9	5439.02	8040.78	6895.82	9081.66	6988.78	7343.21	6896.58	2113.51	9999.36	5762.39	5852.57	10203.4	8721.13	8100.83	9314.5	6847.44	10201.5	9584.82	7789.88	2831.24	7181.46	6293.96	6096.04	7010.14	7324.22	5931.27	7288.29	7986.9	8745.37	2651.14	3187.13	6657.29	8174.48
P46100;P46100-3;P46100-2;P46100-4;P46100-5	ATRX-2_HUMAN;ATRX-3_HUMAN;ATRX-4_HUMAN;ATRX-5_HUMAN;ATRX_HUMAN	ATRX	Transcriptional regulator ATRX	13			1612.18	2098.42	1782.08	2187.64	2848.13			2957.03			1662.06		1739.93		1564.58		2402	2326.13	1808.88		1707.71	1838.38	2494.03	1786.11	1624.01		2471.98	1774.96	1869.4	2275.63	2508.08	2558.26	3511.28	2224.88	2185.34	2322.94	1774.36	2226.61	1718.27	2112.42		2289.72	1978.03
P46108	CRK_HUMAN	CRK	Adapter molecule crk	4			658.052		2042.52	2101.32		847.206		2082.22			1636.15		1217.29	1788.66				1151.51	1362.17		3606.57	2219.18	1700.72	1086.44	2056.35		1864.66	1295.64			2071.53	1670.4	1745.46	1893.72	1274.7	1033.42	1518.15			637.188		1887.23
P46109	CRKL_HUMAN	CRKL	Crk-like protein	4		4653.16			1099.11	1737.07							1161.26			1668.36					1383.54		1977.35		1792.59	2269.97			1704.93				1962.07	1608.1	3802.79	1380.49		1542.05	2147.4			758.212		1336.99	1424.1
P46199	IF2M_HUMAN	MTIF2	Translation initiation factor IF-2, mitochondrial	2			1315.3	1173.04		1660.58		1491.81					1748.73	1288.32	580.394				928.108		1670.71	1383.5	1540.01		1681.06		1478.69		1264.26	1379.35	2232.99							1533.11		1156.24	1190.07	669.202		1611.94	1936.8
P46379;P46379-2;P46379-3	BAG6-2_HUMAN;BAG6-3_HUMAN;BAG6_HUMAN	BAG6	Large proline-rich protein BAG6	12	5220.29		3977.24	3504.62	3081.9	3483.51	1652.93	3804.13		4210.71			3343.22	1820.29	3667.12	3410.81		2519.33	3756.68	4370.09	3840.75	1981.79	3592.18	5965.89	2799.1	2015.4	3440.73		2702.95	3432.3	3549.04	4123.2	3088.86	2629.73	3903.43	4370.83	3792.62	3149.63	4670.4	3908.73	2585.4	4802.74		4424.3	4087.39
P46459	NSF_HUMAN	NSF	Vesicle-fusing ATPase	17	6963.15		2277.87	2635.87	3467.45	3128.41		3688.39		2681.48			6077.38	1661.34	5355.72	2816.67		2775.68	3602.72	4441.39	3247.39	2605.09	5624.71	2740.1	4109.03	3969.06	3785.11	1545.01	2361.84	4005.82	3586.38	7222.42	4439.48	4923.06	2895.61	3118.23	5794.28	5372.36	3613.68	3803.21	3128.91	3919.17	2916.28	2989.28	2986.17
P46734;P46734-2;P46734-3	MP2K3-2_HUMAN;MP2K3-3_HUMAN;MP2K3_HUMAN	MAP2K3	Dual specificity mitogen-activated protein kinase kinase 3	5				3438.57	2035.19	2006.11							1850.68		2198.44	1022.75				2604.24	1113.41		3266.08	1354.35			1534.24		1845.91		1631.2	1875.14		2066.58	1614.19	1193.32		1079.25	1397.13		1072.75	2966.57	2309.74	2356.87
P46776	RL27A_HUMAN	RPL27A	60S ribosomal protein L27a	2	74525.4	86545	103973	85540.2	93133.5	84098.1	109506	73877.2	74306.8	99916.5		43336.1	76545.9	83906.4	105505	85616.3	82862.1	107295	107618	73045.7	90867.5	75523.2	85063	91255.5	89034.7	99960.8	103334	77891.3	71948.3	82014.2	91318.7	103461	100181	76916.1	74218.2	86472.3	95744.4	86481.6	90628.9	90877.4	67039.6	76371.1	24786	87160.8	98151.6
P46777	RL5_HUMAN	RPL5	60S ribosomal protein L5	10	23100.6	23664.3	26762.4	23210.4	26015.2	27050.8	24395.4	20775.4	12727.9	22115.1		13275	18894.6	19642.7	22095.1	21906.1	12210.8	25914.2	28257.7	38258.9	24207.5	12047.7	27282.3	26772.1	22715.5	22015.1	26772.3	21178.4	20783.6	21286.1	25350.8	40110.1	26605.6	23644.1	18252.9	22791.9	19378.9	18466.3	26159.6	23859.1	15634.8	20525.7	4496.86	19707.5	27337
[truncated: 2,737 more rows]
[truncated: 195 more columns]

## Sheet: S4B
Precursors - HeLa single cells 200nl MasterMix, 384 well-plate, covered, fixed vs. non fixed same day and ovrenigt in 4C
[truncated: 24,770 more rows]
[truncated: 200 more columns]

## Sheet: S4C
Significantly changing protein IDs in non-fixed HeLa single-cell comparing same-day to overnight samples (same-day minus overnight)
[truncated: 127 more rows]
