# Supplementary material for: High-Throughput Single-Cell Proteomics of In Vivo Cells
Source: Mol Cell Proteomics. 2025 Jun 20;24(7):101018. doi: 10.1016/j.mcpro.2025.101018 (PMC12301781; doi:10.1016/j.mcpro.2025.101018)
Supplement: Supplemental Table S6 [file mmc7.xlsx]

## Sheet: S5_Legend
Supplementary Table 5: Information about the excel sheets in this file
Excel Sheet	Information	Related figure in manuscrupt
S5A	Protein Groups - Comparison between 3 LC methods: Whisper ZOOM 40SPD, 80SPD and 120SPD, HeLa single cells	Figure 5A
S5B	Precursors - Comparison between 3 LC methods: Whisper ZOOM 40SPD, 80SPD and 120SPD, HeLa single cells	Figure 5B
S5C	Protein Groups -slice PASEF, HeLa single cells	Figure 5E
S5D	Protein Groups -pydiAID PASEF, HeLa single cells	Figure 5E

## Sheet: S5A
Protein Groups - Comparison between 3 LC methods: Whisper ZOOM 40SPD, 80SPD and 120SPD, HeLa single cells
Protein.Group	Protein.Names	Genes	First.Protein.Description	num_peptide_per_protein	ZOOM40SPD_S2-B1_1_12539.d	ZOOM40SPD_S2-B2_1_12555.d	ZOOM40SPD_S2-B3_1_12581.d	ZOOM40SPD_S2-B4_1_12544.d	ZOOM40SPD_S2-B5_1_12573.d	ZOOM40SPD_S2-B6_1_12566.d	ZOOM40SPD_S4-B1_1_12675.d	ZOOM40SPD_S4-B2_1_12688.d	ZOOM40SPD_S4-B3_1_12699.d	ZOOM40SPD_S4-B4_1_12713.d	ZOOM40SPD_S4-B5_1_12707.d	ZOOM40SPD_S4-B6_1_12671.d	ZOOM80SPD_S3-C1_1_12828.d	ZOOM80SPD_S3-C2_1_12829.d	ZOOM80SPD_S3-C3_1_12830.d	ZOOM80SPD_S3-C4_1_12831.d	ZOOM80SPD_S3-C5_1_12832.d	ZOOM80SPD_S3-C6_1_12833.d	ZOOM80SPD_S3-C7_1_12834.d	ZOOM80SPD_S3-C8_1_12835.d	ZOOM80SPD_S3-C9_1_12836.d	ZOOM80SPD_S3-C10_1_12837.d	ZOOM80SPD_S3-C11_1_12838.d	ZOOM80SPD_S3-C12_1_12839.d	ZOOM120SPD_S3-D1_1_12840.d	ZOOM120SPD_S3-D2_1_12841.d	ZOOM120SPD_S3-D3_1_12842.d	ZOOM120SPD_S3-D4_1_12843.d	ZOOM120SPD_S3-D5_1_12844.d	ZOOM120SPD_S3-D6_1_12845.d	ZOOM120SPD_S3-D7_1_12846.d	ZOOM120SPD_S3-D8_1_12847.d	ZOOM120SPD_S3-D9_1_12848.d	ZOOM120SPD_S3-D10_1_12849.d	ZOOM120SPD_S3-D11_1_12850.d	ZOOM120SPD_S3-D12_1_12851.d
A0A0B4J2D5;P0DPI2;A0A0B4J2D5-2;P0DPI2-2	GAL3A-2_HUMAN;GAL3A_HUMAN;GAL3B-2_HUMAN;GAL3B_HUMAN	GATD3A;GATD3B	Glutamine amidotransferase-like class 1 domain-containing protein 3B, mitochondrial	2	370.544	199.087	687.88	821.829	1248.2	1097.26	272.422	793.013	816.344	604.198	1095.3										1462.49				1088.35
A0A1W2PRB8	A0A1W2PRB8_HUMAN		Uncharacterized protein	2	1462.68	954.306	1704.76	881.027	1578.77	1132.16	2030.85	1861.47	6194.65	2202.24				1151.14							1500.59	17079.1	13293		1902.6		5811.58			1240.68
A0AV96;A0AV96-2	RBM47-2_HUMAN;RBM47_HUMAN	RBM47	RNA-binding protein 47	1	2671.03	1454.71	3534.53	5270.1	3288.46	3568.44	1893.11			2320.48		2508.16		1819.55										3532.57		2399.78
A0AVT1	UBA6_HUMAN	UBA6	Ubiquitin-like modifier-activating enzyme 6	3	1116.31	448.463	896.476	901.744	1026.26	701.949	434.188	1085.24	930.557	707.613	1312.6	958.034												1102.44		1378.6
A0FGR8;A0FGR8-2;A0FGR8-6	ESYT2-2_HUMAN;ESYT2-6_HUMAN;ESYT2_HUMAN	ESYT2	Extended synaptotagmin-2	7	1108.79	639.201	1110.84	2321.1	1109.57	2095.67	451.435	1572.8	1812.49	1104.39	2422.64	1119.63													1907.87		1557.2		1296.55		2469.85	1537.95		2896.66	1681.61
A0MZ66;A0MZ66-3;A0MZ66-4	SHOT1-3_HUMAN;SHOT1-4_HUMAN;SHOT1_HUMAN	SHTN1	Shootin-1	10	2581.99	2293.63	1360.72	2126.54	1086.88	1498.97	2373.08	1681.11	1968.51	1598.16	1257.18	1752.49	3382.17	2694.89			4147.66								2704.09				3158.19			3444.57		1791.09
A1L0T0	ILVBL_HUMAN	ILVBL	Acetolactate synthase-like protein	1	3635.31	695.74	4298.13	1241.74	2926.28	3270.81	880.421	2137.63	2816.37	4830.67	3254.97	1340.93	1557.24	1731.28	3682.22	3777.87	3082.29	3787.3	4142.17		3761.58		4273.17	2910.02	2996.8	3626.27	5410.61	3821.73	3262.49	4053.34		3618.26	2060.58	3305.17	3864.2	5774.67
A3KMH1;A3KMH1-3;A3KMH1-2	VWA8-2_HUMAN;VWA8-3_HUMAN;VWA8_HUMAN	VWA8	von Willebrand factor A domain-containing protein 8	2		268.11	830.204	826.893	1045.85	492.39	165.035		1031.91	1045.65		864.51		615.679		1249.7	1218.39	701.558			1400.27			1451.29					1300.68
A3KN83;A3KN83-2;A3KN83-3	SBNO1-2_HUMAN;SBNO1-3_HUMAN;SBNO1_HUMAN	SBNO1	Protein strawberry notch homolog 1	6	4440.89	2581.11	3143.54	3741		1514.99	3016.31	1523.26	2138.31	1058.23		1941.26	3587.09	1711.84			2290.89
A4D1E9	GTPBA_HUMAN	GTPBP10	GTP-binding protein 10	2	200.699	148.85	1115.02	640.751	720.828	719.923	189.177	1419.4	368.389	444.314															350.736
A5D8V6	VP37C_HUMAN	VPS37C	Vacuolar protein sorting-associated protein 37C	1		382.565					661.436
A5YKK6;A5YKK6-2	CNOT1-2_HUMAN;CNOT1_HUMAN	CNOT1	CCR4-NOT transcription complex subunit 1	21	2386.08	1956.84	1800.16	2420.96	2085.19	2812.09	1709.58	1502.94	2629.75	1132.67	2248.52	1534.43	1788.9	1747.03		3173.64	2162.26	2357.21			2605.92	1925.94		1855.44	2064.77	3239.62	2560.98		4035.48	2056.76		4065.35	1554.58		1992.49
A6NCE7;Q9GZQ8	MLP3B_HUMAN;MP3B2_HUMAN	MAP1LC3B;MAP1LC3B2	Microtubule-associated proteins 1A/1B light chain 3 beta 2	1	963.219	852.416			1217.61	2280.12	805.283		1127.64	1592.49		1557.36
A6NDG6	PGP_HUMAN	PGP	Glycerol-3-phosphate phosphatase	2	1664.05	599.767	2788.1	2960.9	3730.69	3513.04	1075.98	4148.72	1737.42	3608.02	2275.98	3689.4					5087.8							3508.74		3612.99
A6NHG4;P30046;P30046-2	DDTL_HUMAN;DOPD-2_HUMAN;DOPD_HUMAN	DDT;DDTL	D-dopachrome decarboxylase-like protein	2		791.168		1763.47	2042.47	4589.49	588.775	2893.13	2205.61	1759.3	2801.27	1476.66		2913.93	8470.49		9883.16							7976.9					14067.2					12179.4
A6NHL2;A6NHL2-2	TBAL3-2_HUMAN;TBAL3_HUMAN	TUBAL3	Tubulin alpha chain-like 3	1	2630.39	2052.14	2923.41	2992.02	3945.52	3353.69	1920.24	4372.41	3952.51	3384.7	3496.76	3737.57			4204.69					3566.26			3389.02	3307.45					3491.52			4040.11
A6NHQ2	FBLL1_HUMAN	FBLL1	rRNA/tRNA 2'-O-methyltransferase fibrillarin-like protein 1	1							10611.3				29014.5	24361.8				27951							10235.6	16539.6					19300.3
A6NHR9;A6NHR9-2	SMHD1-2_HUMAN;SMHD1_HUMAN	SMCHD1	Structural maintenance of chromosomes flexible hinge domain-containing protein 1	5	2458.48	1185.56	1903.21	1516.13	1790.36	1099.41	1223.77	1366.31	1227.17	2576.36	2048.57	1989.61	1914.58	1652.79	2242.56	2078.12	1664.9			2235.58		6842.58		1364.54	2163.46	3210.31										2044.58
A6NIH7	U119B_HUMAN	UNC119B	Protein unc-119 homolog B	1	171.994	98.3315		162.543	159.157		121.177		113.062																135.72
A8MVW0	F1712_HUMAN	FAM171A2	Protein FAM171A2	1	9362.39	5026.18	3698.09	3803.4	4198.62	2901.68	6946.58	3790.65	5045.36	4057.59	4657.6	4497.28		8040.23						7573.04					8099.31	5674.41		6769.8	6036.47	4458.07	6409.22	5688.67	5896.34			4191.18
A8MWD9;P62308	RUXGL_HUMAN;RUXG_HUMAN	SNRPG;SNRPGP15	Putative small nuclear ribonucleoprotein G-like protein 15	3	20769.2	13235.4	6594.77	9250.04	8067.25	8812.42	17246.8	9264.44	8423.28	3824.31	10172.5	10121.5	13928	11657.9	8284.46	10355.3	6501.01	6376.17	7814.98	8018.31	7557.26			5689.08	12760.2	9320.5		11445.9	12312.7			10846.9	8570.74		8543.92	8868.05
B0I1T2	MYO1G_HUMAN	MYO1G	Unconventional myosin-Ig	4	2661.87	819.084	2672.07	1887.56	2741.04	2924.19	1070.31	2431.49	1829.22	6732.74	4175.39	824.785		1574.5				4246.46			1541.26				2983.19				2604.93		4014.94	3224.13		4622.09	4428.85	3101.61
B4DLN1	B4DLN1_HUMAN		cDNA FLJ60124, highly similar to Mitochondrial dicarboxylate carrier	5	1225.16	700.005	3648.34	4193	3282.63	4705.43	1177.23	3988.63	3048.09	3452.97	4274.16	4428.18				1718.21	12094.4		5295.76		4207.24					2316.91			3612.36	3532.72	3212.02	2573.22	4708.14	2932.73	5312.94	2897.1
B5ME19;Q99613;Q99613-2	EIF3C-2_HUMAN;EIF3C_HUMAN;EIFCL_HUMAN	EIF3C;EIF3CL	Eukaryotic translation initiation factor 3 subunit C-like protein	11	32166.4	26500.9	15050.7	10758.2	11428.7	10468.3	28108.6	11397.9	11671.6	12296.2	9923.35	11060.6	41714.5	23990.3	11367.6	7765.71	9021.37	5992.03	9256.87	6615.24	10131.9	5626.77	1988.64	9521.86	21086.5	9946.61	9884.65	11325.7	11714.9	9628.28	9154.29	11306.5	10627.6	10230.2	11315.9	11497.8
E9PAV3;E9PAV3-2;Q13765	NACAM-2_HUMAN;NACAM_HUMAN;NACA_HUMAN	NACA	Nascent polypeptide-associated complex subunit alpha, muscle-specific form	5	51171	41349.5	18763	16535.4	12996.2	18974.8	38762.4	14241.8	19407.9	14481.1	14039.6	14518.8	43342.6	45141.9	12762.8	12625.2	16104	10846.8	13850.8	15407.9	12223	11792.8	10857	14623.7	27791.5	16552.2	14840.1	22850.8	12283	11194.8	14059.9	11629.8	14509	10442.1	12235.8	9597.9
E9PRG8	CK098_HUMAN	C11orf98	Uncharacterized protein C11orf98	1	2096.28	1844.29	1863.34	1435.87		1244.96	2385.9	1386.21	1282.74	1239.07	979.054	1127.7	3073	2479.24				1348.77							2070.88	2243.65	1182.54						2163.78
G3V325	G3V325_HUMAN	ATP5MF-PTCD1	ATP5MF-PTCD1 readthrough	1	12096.6	3071.54	27929.8	23939.8	26860.8	28350.1	7728.99	23312	19218.6	20569.6	27480.6	21442.1	18600.5	8228.94	16031.4	38255	30657.6	31907.8	27571.2	27626.5	25922.8	15967.6	3158.44	17198.6	23804	32323.5	10254	21699.2	18425.5	29122.4	21753.5	20625.7	24046.7	25228.8	20737.6	17167.2
L0R6Q1	S35U4_HUMAN	SLC35A4	Isoform of Q96G79, SLC35A4 upstream open reading frame protein	1			647.162		688.834	1575.72		953.663	1207.55	945.873
L0R819	ASURF_HUMAN	ASDURF	ASNSD1 upstream open reading frame protein	1		2276.25
O00116	ADAS_HUMAN	AGPS	Alkyldihydroxyacetonephosphate synthase, peroxisomal	7	942.309	511.215	1421.88	2546.27	1924.01	1369.75	516.601	1739.49	1625.06	2177.57	1186.39	1380.44		2058.33	2992.68	5543.28	3074.24	2198.38	2309.34	1985.44	5711.06			1901.41					1980.23				3695.69		3646.61
O00139;O00139-1;O00139-2;O00139-4;O00139-5	KIF2A-1_HUMAN;KIF2A-2_HUMAN;KIF2A-4_HUMAN;KIF2A-5_HUMAN;KIF2A_HUMAN	KIF2A	Kinesin-like protein KIF2A	7	2624.34	2637.89	2937.59	2209.17	1518.84	2361.99	3108.76	3118.08	2118.09	2254.69	2745.74	2318.23	3472.07	2763.76				8937.13							3577.42	2947.34			3181.77			3809.58				4211.79
O00148	DX39A_HUMAN	DDX39A	ATP-dependent RNA helicase DDX39A	2	10940.9	17130.6	27087	13448.3	19442.1	11967.6	12861.9	20829.9	27303.7	6612.3	18161.1	8695.95	6082.28	11122.5	16219.1	8915.9	12806.8				11079.7					13494.2			8644.28	11307.2	14351.5	15231.8	16866		14959.3	12158.3
O00151	PDLI1_HUMAN	PDLIM1	PDZ and LIM domain protein 1	3	2308.11	1475.04	1602.71	3104.2	3128.35	2518.83	1279.26	1128.29	3453.01	1955.2	1988.62	2376.5		1780.51	1953.07	3636.07					5407.48		4617.24	2830.09	3231.65	2380.17			5469.22			3309.74	2477.47	4292.77
O00154;O00154-4;O00154-5;O00154-6;O00154-7	BACH-4_HUMAN;BACH-5_HUMAN;BACH-6_HUMAN;BACH-7_HUMAN;BACH_HUMAN	ACOT7	Cytosolic acyl coenzyme A thioester hydrolase	5	2262.87	2500.63	2217.01	3103.36	3444.32	2718.64	2123.71	2455.01	2679.2	1880.95	1234.25	2176.73		2030.72				3495.49						4832.76	2665.93	3542.93		6011.52	3439.82			4120
O00159;O00159-3	MYO1C-3_HUMAN;MYO1C_HUMAN	MYO1C	Unconventional myosin-Ic	14	1822.12	1506.31	1859.03	1796.68	2282.87	1597.67	1426.55	1787.34	2176.3	1897.73	2453.99	1268.24	1218.64	1398.45	4862.7	1979.39	2664.66	3307.51	1755.09	2166.64	2368.15		6936.35	1586.2	2710.93	2347.62	4317.94	2033.76	2462.44			2081.06		2513.86	3178.67	4456.16
O00165;O00165-2;O00165-3;O00165-5	HAX1-2_HUMAN;HAX1-3_HUMAN;HAX1-5_HUMAN;HAX1_HUMAN	HAX1	HCLS1-associated protein X-1	1	552.755		741.466		888.632				693.676	958.393	1103.46
O00170	AIP_HUMAN	AIP	AH receptor-interacting protein	1	6539.19	4636.6	4684.88	4099.14	6598.06	5379.45	5809.33	5471.74	6586.3	3272.28	4389.53	5548.06	4543.89	5510.79	5682.03	4494.9	4279.83	4303.86	7281.23	8265.39	5242.01	3157.88		4747.84	7131.88	3729.77	6982.68	3049.41	5704.83	3043.57	2901.79	4638.97	2735.61	5917.3	3876.2	3857.95
O00178	GTPB1_HUMAN	GTPBP1	GTP-binding protein 1	1	340.556	746.727	991.372		554.503	967.201	303.53	558.311	909.288	399.58																									1630.67
O00186	STXB3_HUMAN	STXBP3	Syntaxin-binding protein 3	6	1432.09	1018.24	1753.8	1848.92	1768.02	1930.43	847.683	928.813	2448.33	3070.73	2561.32	1796.92		972.109			3009.44				1120.39			1639.81	1758.46	1094.18	1679.61	636.53				882.711	1039.4		778.624	921.272
O00193	SMAP_HUMAN	SMAP	Small acidic protein	1	462.251	338.875	751.075	592.898	940.736	612.189	503.188	1369.91		589.061		931.044																			2576.27
O00203;O00203-3	AP3B1-3_HUMAN;AP3B1_HUMAN	AP3B1	AP-3 complex subunit beta-1	11	2399.85	2124.17	1919.64	2145.54	1720.67	1478.37	1999.26	1681.57	2155.72	1335.45	1650.07	1806.61	3412.08	2450.59			1136.35			3297.72	2161.19			3169.32	2558.89							3434.03
O00217	NDUS8_HUMAN	NDUFS8	NADH dehydrogenase [ubiquinone] iron-sulfur protein 8, mitochondrial	2	1160.83		2000.71	1608.31	1942.28	1215.86	358.612	1192.87	1186.49	1231.18	2324.26	1871.95												2448.51					1431.23		3895.68
O00231;O00231-2	PSD11-2_HUMAN;PSD11_HUMAN	PSMD11	26S proteasome non-ATPase regulatory subunit 11	16	7222.92	8788.21	6661.97	6616.94	6238.37	6286.51	7476.26	6821.81	6859.74	7569.18	6637.05	8247.08	5703.55	8260.19	6229.07	6474.84	7578.42	6521.86	6613.06	6912.34	6305.02	5118.48	3721.55	6917	7127.34	6508.26	7960.92	7835.16	5940.42	6037.15	7207.44	7038.24	7604.17	6148.64	6188.61	7753.78
O00232	PSD12_HUMAN	PSMD12	26S proteasome non-ATPase regulatory subunit 12	12	3511.67	4784.49	3764.69	3989.22	3405.34	3183.5	4653.08	2965.26	3587.79	4111.8	3362.61	3712.85	1987.27	4438.11	3697.05	3401.66	3313.33	2239.07	3740.58	3773.35	3245.54	4910.11	3624.6	3324.03	2571.35	3298.79		3173.74	13795.7	3094.79	4369.3	3211.94	2605.7	2286.61	3638.55	3280.67
O00233;O00233-2	PSMD9-2_HUMAN;PSMD9_HUMAN	PSMD9	26S proteasome non-ATPase regulatory subunit 9	3	1230.46	1618	1882.33	1407.64	2221.38	1899.95	1217.37	2128.31	1929.77	1805.91	2278.53	2012.91
O00244	ATOX1_HUMAN	ATOX1	Copper transport protein ATOX1	2			632.169	891.03	699.283	818.178	276.447	1204.99	783.049	876.838	788.548	1038.01							4358.65					3750.87
O00264	PGRC1_HUMAN	PGRMC1	Membrane-associated progesterone receptor component 1	4	4499.81	1988.83	5264.55	10764.8	7215.51	11932.4	2886.27	8714.16	8657.07	9003.3	7534.74	9141.21				10982.1			11050.1		14173.6			8452.29	8642.85	12362.8			11326.2				5987.52
O00267	SPT5H_HUMAN	SUPT5H	Transcription elongation factor SPT5	15	5090.02	2672.43	2159.21	1740.99	1855.36	2041.62	3727.03	2213.04	2490.72	1437.31	923.164	2753.44	7720.03	4148.12		2888.88	2569.84				2699.22			2615.51	4147.64	1961.09		1021.64	2850.6	2260.32		1074.82	2445.99	730.047		4203.87
O00273;O00273-2	DFFA-2_HUMAN;DFFA_HUMAN	DFFA	DNA fragmentation factor subunit alpha	3	1126.75	621.404	1428.98	1496.47	1816.16	1525.11	628.546	1392.89	1405.12	647.658	2318.05	1080.21								1934.06	1681.04		938.06	1272.2	1822.12			1851.29	1791.46			2720.2
O00299	CLIC1_HUMAN	CLIC1	Chloride intracellular channel protein 1	5	14328	5797.79	21918.5	25449	27419.9	21496.2	6096.22	21153.7	23203.4	25421.6	23488.7	19517	6335.46	8452.3	20371.1	19480.1	21508.1	24293.6	15357.9	17645.3	23807.4	17376.4	9540.41	19104.1	12234.5	14046.1	13194.4	21416.9	16988.7	17723.2	18524.1	22133.3	11790.8	19756.9	16101.3	21949.9
O00303	EIF3F_HUMAN	EIF3F	Eukaryotic translation initiation factor 3 subunit F	9	9000.63	7553.44	3630	3381.56	2852.92	3515.15	7968.67	3305.78	4223.99	2693.03	3055.29	3848.27	12159.2	6958.92	4668.16	2433.65	2630.96		2366.11		4014.52		2631.52	2079.5	6591.58	2705.52	4696.13	3254	3665.19	3494.82	3863.66	3052.79	2147.35		3142.74
O00391;O00391-2	QSOX1-2_HUMAN;QSOX1_HUMAN	QSOX1	Sulfhydryl oxidase 1	3							1170.82															22479.7	13600.2			2496.07	16992.4
O00401	WASL_HUMAN	WASL	Neural Wiskott-Aldrich syndrome protein	3	1109.09	1170.23			734.021	576.09	1241.58	928.14	872.179	657.254
O00410;O00410-3	IPO5-3_HUMAN;IPO5_HUMAN	IPO5	Importin-5	11	6568.51	3383.86	10334.8	12966.3	8943.06	8807.68	4505.68	11655.4	10956.5	9731.8	8999.58	11836.1	3777.49	2712.66	8331.69	8529.33	9590.43	7221.53	8978.08	6461.3	10097.1	8488.13	3865.57	10239.7	5210.41	8389.37	8130.32	7781.39	10696.5	8964.36	9810.44	9844.74	10456.9	7345.4	8369.88	7406.86
O00422;O00422-2	SAP18-2_HUMAN;SAP18_HUMAN	SAP18	Histone deacetylase complex subunit SAP18	1	4633.6	1995.53	6622.51	9184.48	8375.73	6918.45	2413.83	3536.84	4038.77	6710.28	8162.67	6051.5	2418.96	2905.92	8172.86	6157.87	6186.53	6249.19	6921.83	9605.13	7875.7	10895.4		10455.7		9396.4	14454.8	11408.4				11009	7607.27	11169.1		11584.5
O00425	IF2B3_HUMAN	IGF2BP3	Insulin-like growth factor 2 mRNA-binding protein 3	15	14635.4	4170.47	2320.2	10823.7	8380.63	10089.3	5380.71	9256.17	12828.8	4499.92	1917.1	2671.55	15069.9	14018.9	12464.3	4021.53	10602.9	1876.64	11738.2	3944.46	9453.97	9929.36		8106.92	6517.08	11027.7		7501.01	2732.64	3633.02		11508.3	6170.83		10710.8	8874.41
O00429;O00429-2;O00429-3;O00429-4;O00429-5;O00429-6;O00429-8	DNM1L-2_HUMAN;DNM1L-3_HUMAN;DNM1L-4_HUMAN;DNM1L-5_HUMAN;DNM1L-6_HUMAN;DNM1L-8_HUMAN;DNM1L_HUMAN	DNM1L	Dynamin-1-like protein	13	6259.42	5509.42	3473.72	3374.23	2844.89	2354.06	5688.93	3873.62	3338.08	2472.99	3042.72	2638.78	3866.21	6617.87	3090.88		2617.08	2550.8						3098.61	4709.27	3912.83	1909.52	2459.17	3870.27		2895.65	3807.99	2709.28	2885.37	1461.97
O00442	RTCA_HUMAN	RTCA	RNA 3'-terminal phosphate cyclase	5	1450.39	2628.46	1606.61	1339.16	1294.81	757.678	2571.37	2268.59	2211.75	1514.38	1864.85	1683.83	1443.02	1255.24									2798.28			1398.36				1974.51				882.048
O00458	IFRD1_HUMAN	IFRD1	Interferon-related developmental regulator 1	4	2743.15	4391.22	2804.88	1896.79	1776.25	851.173	3978.74	1551.85	2308.11	2056.88	1437.48		3308.47	3323.09	1940.98		1589.67								5320.78
O00469;O00469-2	PLOD2-2_HUMAN;PLOD2_HUMAN	PLOD2	Procollagen-lysine,2-oxoglutarate 5-dioxygenase 2	4	1695.57	1190.6		998.788	575.094	1061.18		830.106	910.882	1247.56	3179.96			502.437				962.435				1277.99			689.711				579.742							1515.48
O00483	NDUA4_HUMAN	NDUFA4	Cytochrome c oxidase subunit NDUFA4	2	1351.8	589.614	4185.76	3693.69	3704.12	3197.88	861.69	4190.7	2044.02	2572.81	3161.28	3512.09																		5918.49	6605.41
O00487	PSDE_HUMAN	PSMD14	26S proteasome non-ATPase regulatory subunit 14	4	6070.7	5776.44	3111.36	3347.94	3769.61	3632.35	7138.25	3409.56	4078.72	3853.99	4215.78	5126.48	5767.09	6755.81	4334.64	5258.13	3607.22	3060.14		2871.9	3253.6	4179.57	2021.95	3049.56	7071.71	4874.48	4506.8	3500.38	3705.56	3464.19	4076.71	4650.17	4383.39	2761.74	3305.53	3026.23
O00499;O00499-10;O00499-11;O00499-2;O00499-3;O00499-4;O00499-5;O00499-6;O00499-7;O00499-8;O00499-9	BIN1-10_HUMAN;BIN1-11_HUMAN;BIN1-2_HUMAN;BIN1-3_HUMAN;BIN1-4_HUMAN;BIN1-5_HUMAN;BIN1-6_HUMAN;BIN1-7_HUMAN;BIN1-8_HUMAN;BIN1-9_HUMAN;BIN1_HUMAN	BIN1	Myc box-dependent-interacting protein 1	2	1825.58	707.571			1072.26	1002.06	821.891	1019.62					1698.06	1467.7
O00505	IMA4_HUMAN	KPNA3	Importin subunit alpha-4	3	1414.92	1148.09	1644.76	2002.16	1920.11	2034.47	1511.38	2829.79	1378.48	2869.18	2611.14	2059.83		1212.81									417.793		1137.47	1169.65	1712.88		2634.96	1922.27	2774.76	749.346	1196.81	2219.19	980.46
O00534	VMA5A_HUMAN	VWA5A	von Willebrand factor A domain-containing protein 5A	3	1022.84	1229.49			1148.75		1017.38		932.795	1174				1423.07									1866.84		2072.1		1812.48		1056.63
O00541;O00541-2	PESC-2_HUMAN;PESC_HUMAN	PES1	Pescadillo homolog	4	1593.22	1022.91	2244.39	1263.29	2446.46	2036.33	1385.64	2639.26	2404.16	3139.74	1279.81	3664.84				3537.47	2711.75				1939.19	2815.97		2464.88	1006.87	3685.63	2000.01	2126.95		1477.63			3087.61	3410.95		2611.12
O00560;O00560-3	SDCB1-3_HUMAN;SDCB1_HUMAN	SDCBP	Syntenin-1	1	302.908	160.607			319.818	636.434		355.187	291.332	785.38	613.559	166.922													654.611		1529.12
O00567	NOP56_HUMAN	NOP56	Nucleolar protein 56	10	2902.16	1614.44	5157.35	4980.31	4442.42	5240.52	2166.21	5043.6	4578.14	5231.77	6703.96	5795.63				10968.6	8972.15	2295.34	6578.05	18705.5	8943.47	10291.2		6566.24	4030.25	9411.61	5870.66	9907.47	7114.93	6684.71	6960.95	7419.62	7254.81	4458.75	6855.34	10255.8
O00571;O00571-2	DDX3X-2_HUMAN;DDX3X_HUMAN	DDX3X	ATP-dependent RNA helicase DDX3X	21	45556.6	36025	26582.6	28132.8	26113.4	27921.4	40351.2	28655.6	30019.2	31689.9	38137.8	31262.6	44442.4	37151.9	28480.3	28379.4	30280.4	25907.9	26107.2	27837.6	25230.4	33654.9	59217	26200.7	29828.3	28264.1	26674.5	28626.2	25018.9	25095.8	26614	27619.4	25817.3	23845.9	26672.6	36466.2
O00592;O00592-2	PODXL-2_HUMAN;PODXL_HUMAN	PODXL	Podocalyxin	3	2339.34	873.871	6124.25	5265.91	4071.95	3246.49	1171.83	5278.81	5146.03	3061.63	3662.5	2990.96	2195.21			5885.21		4063.94						3021.79	3205.11	2184.85	2507.5	5487.11	7700.87	10958.9		5570.28	2106.73		2362.1	4215.15
O00625	PIR_HUMAN	PIR	Pirin	6	4334	1447.05	3573.29	4041.92	2853.62	4116.22	1491	3356.53	2520.02	2824.19	2776.32	4030.24		1778.63	4157.75	3292.58	2800.31	3937.07	3715.92	3466.13	2160.41			2717.95	3410.67	1972.97	8389.46		6126.77	1810.31			1996.43	1730.47		1866.96
O00629	IMA3_HUMAN	KPNA4	Importin subunit alpha-3	2	2551.45	1531.87	3356.87	2935.32	2690.15	1882.54	1863.74	2270.71	1969.02	2878.71	2371.37	3015.21								3918.59				3908.77	2294.33
O00764	PDXK_HUMAN	PDXK	Pyridoxal kinase	3	1165.3	419.159	1714.65	2353.65	2219.46	2068.89	475.862	2479.03	2242.3	2069.75	3299.21	1576.69					2988.55			4639.05	2418.06				3434.83			2964.79
O00767	ACOD_HUMAN	SCD	Acyl-CoA desaturase	3			1146.15	2993.29	835.731		447.895	1675.92	1464.72	4035.01		2098.08									10888.1			9347.97
O14519;O14519-2	CDKA1-2_HUMAN;CDKA1_HUMAN	CDK2AP1	Cyclin-dependent kinase 2-associated protein 1	1	651.715	415.945				556.564	290.57	999.451								450.117
O14561	ACPM_HUMAN	NDUFAB1	Acyl carrier protein, mitochondrial	1	469.613		1832.91	2562.85	1609.81	2406.98	495.389	2902.58	617.696	1882.55	2109.66	2509.25								3325.36
O14562	UBFD1_HUMAN	UBFD1	Ubiquitin domain-containing protein UBFD1	2		1044.53			924.503	2116.8	774.523	511.695						1304.35										1676.3	617.642							690.831
O14578-4	CTRO-4_HUMAN	CIT	Isoform of O14578, Isoform 4 of Citron Rho-interacting kinase	2	1653.31	1143.77				684.418	829.87	543.558				785.515
O14579;O14579-3	COPE-3_HUMAN;COPE_HUMAN	COPE	Coatomer subunit epsilon	2	5473.77	4200.44		4097.91	4150.9	3403.73	5026.93	4246.07	4428	5746.71	4895.43	4589.24	4250.46	3503.11											3826.06										3243.11	5619.04
O14602;P47813	IF1AX_HUMAN;IF1AY_HUMAN	EIF1AX;EIF1AY	Eukaryotic translation initiation factor 1A, Y-chromosomal	2	19436.3	19120.7	9311.05	9875.84	7561.06	9240.55	22190.6	7433.98	7429.18	8554.88	10068.9	9066.71	10182.7	9343.08	2947.4	8868.9	14182.2	6312.69	8382.73	7357.54	12455			11350.4	3634.56	5308.05	5212.25	7740.8	7296.77	10178	9375.77	8607.12	8637.78	7915.61	9506.93	12622.8
O14617;O14617-4;O14617-5	AP3D1-4_HUMAN;AP3D1-5_HUMAN;AP3D1_HUMAN	AP3D1	AP-3 complex subunit delta-1	8	2315.48	2056.8	1919.35	723.773	1007.15	893.651	1566.38	1796.97	1276.05	1234.12		1851.9		1297.45	951.13		1179.44				1784.72		1046.15		2004.1	1009.79						1378.17
O14618	CCS_HUMAN	CCS	Copper chaperone for superoxide dismutase	1	980.363	241.131					245.045	570.468	995.116	506.694	600.592
O14646;O14646-2	CHD1-2_HUMAN;CHD1_HUMAN	CHD1	Chromodomain-helicase-DNA-binding protein 1	3	2196.16	1219.21	1591.42		1543.39	1142.52	2235.07			1249.52		1059.49
O14647;O14647-2	CHD2-2_HUMAN;CHD2_HUMAN	CHD2	Chromodomain-helicase-DNA-binding protein 2	1		651.423					666.674																										1355.63
O14662;O14662-2;O14662-4;O14662-5;O14662-3	STX16-2_HUMAN;STX16-3_HUMAN;STX16-4_HUMAN;STX16-5_HUMAN;STX16_HUMAN	STX16	Syntaxin-16	1	713.274	102.275	440.401				377.434		375.377	349.551	879.223														579.602
O14684	PTGES_HUMAN	PTGES	Prostaglandin E synthase	1			2687.29	1282.68	1825.97	1601.43	443.996	2390.83	2182.45	2780.11		1878.36													10318.6
O14732;O14732-2	IMPA2-2_HUMAN;IMPA2_HUMAN	IMPA2	Inositol monophosphatase 2	2	2981.89	3409.12	3620.65	4077.47	4310.36	5076.16	3000.32	5088.13	5638.2	5369.45	3148.12	2280.76	4985.66	3291.08	2712.86					4392.89		19791.8	9408.12		3257.78	2481.89	14313.3	3112.05	3220.74	4059.01	3347.08	4285.81	2053.03	3463.78		3908.42
O14734	ACOT8_HUMAN	ACOT8	Acyl-coenzyme A thioesterase 8	1		319.047	1547.23				410.322	2632.97
O14737	PDCD5_HUMAN	PDCD5	Programmed cell death protein 5	5	3199.98	1645.01	3395.48	3148.22	2667.29	2217.19	1441.95	2037.71	2078.64	2820.25	3925.8	3548.47	1932.34	1357.93	2533.32	2789.41	3981.71	3664.95	4470.31	3683.4	4526.06	2323.07		3606.8	2220.06	3071.97	1879.83	2847.7	1939.3	2026.23	1684.72	3655.77	2134.76	2673.6	2826.23	2285.24
O14744;O14744-2;O14744-3;O14744-5	ANM5-2_HUMAN;ANM5-3_HUMAN;ANM5-5_HUMAN;ANM5_HUMAN	PRMT5	Protein arginine N-methyltransferase 5	4	3578.39	1640.93	7158.94	6832.75	6686.21	6497.47	2591.98	8014.36	7922.93	9604.75	5470.9	8845.74	3648.31	2434.35	8567.03	10087.3	8334.41	8150.28	9734.85	8271.47	6147.71	10338.2	8085.99	9502.77	2639.87	5737.61	6477.24	6319.88	7263.4	9359.51	4353.85	6377.81	4712.37	4891.3	5860.74	7887.74
O14745	NHRF1_HUMAN	SLC9A3R1	Na(+)/H(+) exchange regulatory cofactor NHE-RF1	7	3546.78	2037.29	2675.36	2274.72	1600.23	2238.51	1982.11	2925.71	1357.98	1154.3	2097.5	1826.93		2963.79			4535.16				3380.79			2503.47	2981.51	2624.49		3211.82	3684.55
O14757;O14757-2;O14757-3	CHK1-2_HUMAN;CHK1-3_HUMAN;CHK1_HUMAN	CHEK1	Serine/threonine-protein kinase Chk1	1	485.187	300.517					370.132
O14773;O14773-2	TPP1-2_HUMAN;TPP1_HUMAN	TPP1	Tripeptidyl-peptidase 1	2	615.059		818.465		1045.99		248.232		1624.44														3445.98
O14776;O14776-2	TCRG1-2_HUMAN;TCRG1_HUMAN	TCERG1	Transcription elongation regulator 1	12	8723.88	5629.34	4874.04	5052.09	4260.1	4912.8	7600.51	4900.24	5048.9	3984.8	4728.45	4258.74	13922.9	6100.39	2955.93	3135.5	3224.61	2426.65	5060.95					4837.17	9146.65	6967.52		4469.34	5167.56	5309.02	4758.01	5266.06	5349.95	5352.65	6325.65	6689.99
O14795;O14795-2;Q8NB66;Q9UPW8	UN13A_HUMAN;UN13B-2_HUMAN;UN13B_HUMAN;UN13C_HUMAN	UNC13A;UNC13B;UNC13C	Protein unc-13 homolog B	1		828.376			868.124		591.692							1233.26
O14802	RPC1_HUMAN	POLR3A	DNA-directed RNA polymerase III subunit RPC1	7	1626.12	1435.4	998.456	1698.4	846.676	2010	1684.78	1092.43	1019.69	920.441	1343.15	1264.79	1545.6	2032.71				1130.26			1499.93					1959.27			1912.14	1227.27	1742.97
O14818	PSA7_HUMAN	PSMA7	Proteasome subunit alpha type-7	9	9003.76	6601.97	10468.1	11456.8	11182.7	11760.9	6905.35	12558.3	16916.2	10423.7	11257.1	10618.3	5432.02	6848.88	10451.7	8117.26	7329.07	7374.26	8007.96	9554.53	9272.56	28086.1	23654.3	9999.82	9653.91	7418.87	14533	11434.4	9734.94	7220.91	8509.28	8772.01	9331.47	7639.58	13750.1	9688.88
O14828;O14828-2	SCAM3-2_HUMAN;SCAM3_HUMAN	SCAMP3	Secretory carrier-associated membrane protein 3	2	2533.78	1319.32	2028.77	1638.48	2192.24	2095.01	1270.15	2017.99	2391.18	2273.65	1522.4	1972.14	2282.52	1768.73		3201.6									4397.22			2875.88	2109.86	6816.45
O14880	MGST3_HUMAN	MGST3	Microsomal glutathione S-transferase 3	1		90.7398	226.936		456.177	435.546	83.9737	488.186		546.934	536.92	341.017
O14907	TX1B3_HUMAN	TAX1BP3	Tax1-binding protein 3	1	332.612				729.201	412.168	81.4947	630.565			532.261														782.56
O14908	GIPC1_HUMAN	GIPC1	PDZ domain-containing protein GIPC1	6	1558.98	1704.49			1769.4	1946.23	1305.89	1276.42	1707.42	1181.51		1656.33
O14920;O14920-2;O14920-4	IKKB-2_HUMAN;IKKB-4_HUMAN;IKKB_HUMAN	IKBKB	Inhibitor of nuclear factor kappa-B kinase subunit beta	3	689.365	1036.86					647.32		1093.17	791.507
O14929;O14929-2	HAT1-2_HUMAN;HAT1_HUMAN	HAT1	Histone acetyltransferase type B catalytic subunit	2	1182.84	1596.1	997.141	1564.19	1014.47	1502.76	1538.11	2401.52	1853.71	967.163	1594.49	1158.81		1398.92										2216.53
O14936;O14936-3;O14936-2;O14936-4;O14936-6	CSKP-2_HUMAN;CSKP-3_HUMAN;CSKP-4_HUMAN;CSKP-6_HUMAN;CSKP_HUMAN	CASK	Peripheral plasma membrane protein CASK	4	891.276	945.011	485.367	445.924		649.954	898.617		580.619							3722.87
O14950;P19105	ML12A_HUMAN;ML12B_HUMAN	MYL12A;MYL12B	Myosin regulatory light chain 12B	5	5964.17	5069.49	5062.1	6202.44	8514.51	4769.05	4577.56	5335.09	5750.25	4257.36	6575.24	6086.76		5459.19				7231.2						5706.54	5210.49	6819.36			7018.95
O14974;O14974-4;O14974-5	MYPT1-4_HUMAN;MYPT1-5_HUMAN;MYPT1_HUMAN	PPP1R12A	Protein phosphatase 1 regulatory subunit 12A	9	2080.36	1547.89	1303.2	1768.77	1254.24	1558.9	1116.88	1292.6	662.078	1291.25		810.702		679.738										1426.74	629.056
O14975;O14975-2	S27A2-2_HUMAN;S27A2_HUMAN	SLC27A2	Very long-chain acyl-CoA synthetase	6	1055.49	420.384	4843.34	2890.95	5036.82	2964.61	1679.64	3126.24	3740.78	4903.45	2827.16	4635.49	2337.84	2220.64	4349.06	4401.69	3692.42	3171.34	4871.96	5468.54	5280.35	4129.29	1354.57	3522.78	5629.33	5903.56		5400.51	4892.15	5410.84	5153.53	4267.59		3810.99	7776.36	4631.32
O14976;O14976-2	GAK-2_HUMAN;GAK_HUMAN	GAK	Cyclin-G-associated kinase	2		919.821			719.069		716.02	1258.9
O14979;O14979-2;O14979-3	HNRDL-2_HUMAN;HNRDL-3_HUMAN;HNRDL_HUMAN	HNRNPDL	Heterogeneous nuclear ribonucleoprotein D-like	2	9207.24	6014.21	7176.41	6726.3	9022.78	7087.39	7254.77	10495.4	7724.83	5508.55	7922.98	9874.56	4122.37	1599.06	6560.25	5356.81		6675.4	6371.56	6172.75	8360.01	8034.23		8036.37	2370.69	4616.1	5439.54	6859.91	10294.2	9119.09	4713.39	8563.33	7003.07	9130.54	6445.29	8222.29
O14980	XPO1_HUMAN	XPO1	Exportin-1	18	2690.09	1407.53	3920.64	4566.82	4567.38	3570.78	1654.97	4089.69	3885.56	3946.31	3817.26	4204.94	1523.93	2002.5	5651.11	5023.92	4355.02	5237.52	4479.65	5656.02	5135.19	6515.72	4749.65	5572.93	3269.07	6066.84	4350.62	5781.81	5512.31	6231.7	4662.41	7178.93	5514.01	6788.04	4521.07	5624.28
O14981	BTAF1_HUMAN	BTAF1	TATA-binding protein-associated factor 172	8	2429.4	1465.22	245.109	1487.98	1161.72		1780.38	994.733	1236.04	1000.11	355.759			1858.43						1201.6					1277.93
O15027;O15027-2;O15027-3;O15027-4;O15027-5	SC16A-2_HUMAN;SC16A-3_HUMAN;SC16A-4_HUMAN;SC16A-5_HUMAN;SC16A_HUMAN	SEC16A	Protein transport protein Sec16A	4	1198.3	501.302	634.047	1270.99	978.725	865.149	658.961	1082.48	1112.89	789.498							4312.59				5486.34
O15042;O15042-2	SR140-2_HUMAN;SR140_HUMAN	U2SURP	U2 snRNP-associated SURP motif-containing protein	4	1622.25	969.156	1664.96	1609.44	1143.81	1488.87	1071.92	1315.97	1755.69	1217.76	1624.07	1314.24	1753.14	939.911		1561.81								2121.71	470.611				1631.51
O15050	TRNK1_HUMAN	TRANK1	TPR and ankyrin repeat-containing protein 1	1			8764.59							11144.4				2676.47			5147.83	7078.7		3536.48	3884.41		2808.46	9811.54	4750.75	3615.87	10741	6502.65	7875.47	8233.55		7234.85
O15067	PUR4_HUMAN	PFAS	Phosphoribosylformylglycinamidine synthase	14	2091.88	1036.99	4622.55	4702.9	3474.62	3929.97	1493.58	4446.58	3900.87	3055.27	3601.03	4715.22	1855.88		4178.34	2740.95	4586.63	4674.92	5451.09	5946.79	4496.17	7599.87	2158.24	3327.49	2515.02	3569.99	4824.42	4957.27	5099.6	4124.63	3942.12	3821.04	5674.3	8184.61	3441.5	4625.08
O15091;O15091-2;O15091-4	MRPP3-2_HUMAN;MRPP3-4_HUMAN;MRPP3_HUMAN	KIAA0391	Mitochondrial ribonuclease P catalytic subunit	1			446.032		773.335	388.852		808.305		605.107								1809.76
O15111	IKKA_HUMAN	CHUK	Inhibitor of nuclear factor kappa-B kinase subunit alpha	1													861.012	779.175											842.586
O15116	LSM1_HUMAN	LSM1	U6 snRNA-associated Sm-like protein LSm1	4	1698.11	2290.41		3182.35	1532.85		1954.36			1093.58		1915.56	1838.37	1364.8											1880.35						10254.3				1078.21
O15143	ARC1B_HUMAN	ARPC1B	Actin-related protein 2/3 complex subunit 1B	3	1753.51	3648.3	1411.52	1884.33	1602.4	1630.4	2852.55	1889.84	2044.58	2914.61	1719.01	1655.42	682.313	2376.78				2524.7			1942.07			2358.34	2542.18	852.848						1363.72
O15144	ARPC2_HUMAN	ARPC2	Actin-related protein 2/3 complex subunit 2	11	4311.87	6420.82	4566.31	3783.46	3960.64	3604.11	4585.52	4535.62	4883.69	5941.39	4618.26	4193.54	3241.56	5181.98	6298.36	4143.24	3686.1	4988.9	5015.98	5053.24	5511.49		3655.57	4522.76	4135.42	4067.75		5078.92	3456.13		6856.73	6913.45			3438.2
O15145	ARPC3_HUMAN	ARPC3	Actin-related protein 2/3 complex subunit 3	4	4838.14	6435.97	3968.31	2782.67	5112.18	3810.09	5871.2	4397.44	5393.58	7087.8	4341.91	4428.54	3996.52	3304.12	2537.14		3056.26	4047.49		2612.29	4486.19		4962.89	2691.82	3335.97	2499.92	3965.92		2754.45		1718.86	3431.15	3601.69		3150.47
O15155	BET1_HUMAN	BET1	BET1 homolog	2		304.065	615.516	760.125	896.943	543.072	492.715	619.522	517.261	550.191	625.27	1123.87													1138.29
O15160;O15160-2	RPAC1-2_HUMAN;RPAC1_HUMAN	POLR1C	DNA-directed RNA polymerases I and III subunit RPAC1	4	2579.4	2065.82	1927.48	2445.02	1801.83	2645.53	1931.27	1925.59	1527.08	2686.87	2739.07	2791.66		1857.06										3136.8	2735.87	2573.75				3884.01
O15173;O15173-2	PGRC2-2_HUMAN;PGRC2_HUMAN	PGRMC2	Membrane-associated progesterone receptor component 2	3	2884.4	1042.32	3880.45	5079.1	3500.73	5203.89	1353.74	2895.54	4514.38	3820.76	5774.66	5310.23	1979.14	1467.96			3187.1					14726.5		5460.2	5326.34	3433.61					4215.77		4109.46	4536.82	3486.38
O15212	PFD6_HUMAN	PFDN6	Prefoldin subunit 6	4	6141.29	2905.55	3638.71	5500.41	4287.5	4143.24	3362.53	4337.43	2538.98	3735.86	3247.84	4545.43		2122.65	4778.32	4211.17				5633.05	5298.56			4077.9	4391.36	2137.71		4735.03	6558.88		3823.54	4672.82	4459.35	3635.45	3901.8	4484.01
O15226;O15226-2	NKRF-2_HUMAN;NKRF_HUMAN	NKRF	NF-kappa-B-repressing factor	2	775.947				1150.11		307.219		726.793	712.5			23475.6	13186.5	57962.8	48444.1		24283.8	23362.4					13606.1										22403.3
O15254;O15254-2	ACOX3-2_HUMAN;ACOX3_HUMAN	ACOX3	Peroxisomal acyl-coenzyme A oxidase 3	2																							4048.39
O15258	RER1_HUMAN	RER1	Protein RER1	2	670.705	312.499	1298.28	608.57	1097.4	1683.41	744.644	957.395	1263.33	1214.73	1475.75	1268.85												1905.7	2722.71	2820.48
O15260;O15260-2	SURF4-2_HUMAN;SURF4_HUMAN	SURF4	Surfeit locus protein 4	2	5086.6	2042.03	11156.4	9441.97	8674.89	11873.5	2905.81	11495.9	10973.9	14846.7	12636.9	11324.2	3926.82	5448.16	11330.6	10977	8548.21	13150.5	7885.85	9373.49	9037.77	7785.69		5052.01	20032.2	12287.8		8142.15	12912.7	4753	8331.89	8395.68	5273.26	7893.59	15974.1	5822.48
O15305	PMM2_HUMAN	PMM2	Phosphomannomutase 2	5	1559.08	937.561	2118.22	3916.46	2896.36	3499.43	991.452	3723.16	2005.16	2878.01	2972.59	3677.82		1855.48		2912.99	4604.11	3178.95						3658.07	2468.11	1877.29			5643.08		4752.4	4244.17		2394.33		6036.92
O15347	HMGB3_HUMAN	HMGB3	High mobility group protein B3	3	12184.9	19787.7	10403.2	7328.05	5496.5	6139.32	18723.7	6725.5	8734.14	4636.35	4520.46	7658.41	24866.7	15368.7		6610.17	5074.48			5749.46		4551.57		3691.33	14038.9	11209.9	21206.9	3229.51	6466.33				12304.2	3256.51
O15355	PPM1G_HUMAN	PPM1G	Protein phosphatase 1G	7	3141.41	1488.02	5644.24	5133.79	5463.25	4124.26	1914.2	4129.33	5614.74	6628.44	5150.91	4558.79	1757.46	1543.02	5920.93	6329.29	7971.98	4193.42	4736.82	5288.57	6405.62			5537.22	3551.13	4535.36	3661.49	5815.62	5079.94	5924.56		5348.26	6948.15	4578.32	6316.76	5697.05
O15357	SHIP2_HUMAN	INPPL1	Phosphatidylinositol 3,4,5-trisphosphate 5-phosphatase 2	14	2199.67	1699.85	1253.67	1730.71	1138.19	2449.4	1537.61	1616.54	1855.58	1887.47			2776.19												2793.9
O15371;O15371-2;O15371-3	EIF3D-2_HUMAN;EIF3D-3_HUMAN;EIF3D_HUMAN	EIF3D	Eukaryotic translation initiation factor 3 subunit D	7	7246.19	7909.68	5087.7	4137.6	2962.97	3194.92	6956.78	3260.76	2954.06	2054.81	4023.69	2086.96	9605.26	9813.43		3864.55	3549.01	2404.15		4819.14	3106.22		3501.31	3120.83	6263.98	4496.73	4840.23	5150.83	4935.67	6347.59	3092.5	3414.12	2550.46	4472.62	2941.27	3487.85
O15372	EIF3H_HUMAN	EIF3H	Eukaryotic translation initiation factor 3 subunit H	13	7029.84	5889.21	3708.46	3302.72	3173.61	3282.25	6552.99	2727.6	3849.41	2621.67	2659.93	3932.18	12306	8117.35		6873.59	6352.08	10242.9	11238.9	7628.59	10689.8	7631.27	8585.63	6366.71	5986.76	4310.89	3913.55	8109.38	5163.07	4160.21	8093.39	6250.2			7711.28	6074.52
O15381;O15381-5	NVL-5_HUMAN;NVL_HUMAN	NVL	Nuclear valosin-containing protein-like	1				539.914		310.118	161.124		340.239	421.873		550.508
O15397	IPO8_HUMAN	IPO8	Importin-8	3	1063.4	741.506	1388.88	1473.08	1683.64	1857.89	1147.14	1228.75	1144.31	471.818	1291.2	830.142	1137.17	1019.4		1699.69								2642.06	1908.09	1065.62	1426.66	2511.42	1517.99		2038.76	1661.4	1931.85		2290.38
O15427	MOT4_HUMAN	SLC16A3	Monocarboxylate transporter 4	1	3817.97	1505.57	4686.51	8031.4	1782.61	5994.1	441.905	4789.52	3541.7	6713.49	8247.37	3324.11		761.154		2577.92	4462.12	4431.39		2586.22	3005.33			3667.29	1511.76	2661.92	2303.73	3976.22	5893.76	4456.32	2955.69	2922.61	5063.47	8605.16	5370.39	6735.02
O15498;O15498-2	YKT6-2_HUMAN;YKT6_HUMAN	YKT6	Synaptobrevin homolog YKT6	2	574.66				520.744	853.052	180.781	1020.59	763.205	656.861	946.537	1400.04											1289.8		661.597							1028.69			1217.12
O15504;O15504-3	NUPL2-3_HUMAN;NUPL2_HUMAN	NUPL2	Nucleoporin-like protein 2	1					718.176		130.553					458.471	516.289
O15511	ARPC5_HUMAN	ARPC5	Actin-related protein 2/3 complex subunit 5	2	4487.73	5270.74	2223.35	1838.98	2710.31	2064.46	4108.15	2205.92	2760.32	3932.97	3092	2552.55	1070.04	4639.47										1615.7	2668.27					2062.61
O15541	R113A_HUMAN	RNF113A	E3 ubiquitin-protein ligase RNF113A	1	1614.4	885.039		926.633		1098.33	992.23		1756.63	1160.36		1404.54													3466.01	6717.34					9367.42
O43143	DHX15_HUMAN	DHX15	Pre-mRNA-splicing factor ATP-dependent RNA helicase DHX15	20	22779.9	23785.1	16689.4	15153.4	12420	14811.3	25260.3	15711.2	15684.3	11205.4	15411.2	11848.4	27874.9	25674.5	16997.7	16436	13973	12141.1	15178.6	13101.2	13053.7	11272.3	5406.77	10485.8	14128.9	12675.2	9308.9	12672.4	11455.6	12536.9	11567.9	13972.5	11257.9	11677.2	12981.5	15668.8
O43148;O43148-2	MCES-2_HUMAN;MCES_HUMAN	RNMT	mRNA cap guanine-N7 methyltransferase	4	3713.77	4360.17	3099.82	2205.27	2451.25	4487.2	3452.78	3251.43	3552.75	2554.19	3937.9	2331.68	3214.27	3456.52		3571.42								2880.59	2739.99							2518.32				3424.78
O43150;O43150-2	ASAP2-2_HUMAN;ASAP2_HUMAN	ASAP2	Arf-GAP with SH3 domain, ANK repeat and PH domain-containing protein 2	1							13562.6					14285.5	12572.1				9432.35							7928.18					9792.09				11378.9		7862.85	8618.09
O43156	TTI1_HUMAN	TTI1	TELO2-interacting protein 1 homolog	3	1487.17	1444.96	1441.95	1552.44	1916.93	1420.56	1106.37	1107.4	1498.88	1196.31				1836.83			1454.59
O43169	CYB5B_HUMAN	CYB5B	Cytochrome b5 type B	2	2894.89	1128.08	4358.41	8264.1	8851.06	5424.54	1587.21	7350.64	5295.29	14041.2	8397.29	8041.37	2150.9	2548.17	4913.81	5350.4	3800.31	7475.06	4043.39	5076.51	5192.16			6054.03	8005.25	4704.23		5350.27	6157.09	4393.82	5893.56	4265.46	3685.85	4209.98	2972.32
O43172;O43172-2	PRP4-2_HUMAN;PRP4_HUMAN	PRPF4	U4/U6 small nuclear ribonucleoprotein Prp4	7	2105.03	1292.11	2013.77	1955.94	1868.7	2498.83	2006.68	2690.27	2415.95	1640.57	2149.01	1952.33	3478.91	1721.22		2063.45	15265.7	3272.13						2021.85	3908.03					5894.5		4224.75		4603.93		5032.09
O43175	SERA_HUMAN	PHGDH	D-3-phosphoglycerate dehydrogenase	14	95133.9	70624.3	88175	62689.4	77144.1	58255.2	73856	66833.2	77328.8	61528.8	45175.2	49098.5	62993.6	60988	45019.5	81264.4	80349.1	40511.6	47369.8	66365.7	65768.5	36919.9	27692.4	83567.5	78267.1	58089.2	55399.3	84096.6	44478.8	91968.2	84575.1	45968	49188	40622.4	62363.5	43703.8
O43237;O43237-2	DC1L2-2_HUMAN;DC1L2_HUMAN	DYNC1LI2	Cytoplasmic dynein 1 light intermediate chain 2	7	3996.55	2194.71	2128.46	1727.33	1792.48	2410.96	2589.02	1727.52	1969.64	3098.75	1884.12	2088.48	3483.32	2760.21			1813.44	2554.21		2736.95				2309.15	3696.75		5157.74
O43242	PSMD3_HUMAN	PSMD3	26S proteasome non-ATPase regulatory subunit 3	17	6935.76	8883.9	8093.62	6733.53	6864.44	6482.4	7990.49	6230.09	7356.99	7236.46	6195.77	8741.35	4585.56	6981.42	8112.62	5909.45	5419.52	3578.06	6267.71	5597.06	4647.56	5336.92	2297.69	6703.62	7097.71	7213.39	8670.08	7784.4	5945.68	6930.33	6547.55	8170.13	7053.88	7840.88	6726	3927.11
O43251;O43251-10;O43251-2;O43251-5;O43251-6;O43251-8	RFOX2-10_HUMAN;RFOX2-2_HUMAN;RFOX2-5_HUMAN;RFOX2-6_HUMAN;RFOX2-8_HUMAN;RFOX2_HUMAN	RBFOX2	RNA binding protein fox-1 homolog 2	1		168.021					231.454	788.101
O43252	PAPS1_HUMAN	PAPSS1	Bifunctional 3'-phosphoadenosine 5'-phosphosulfate synthase 1	8	8485.37	6976.48	3440.67	2941.92	3485.07	5396.13	7814.65	4003.72	4000.81	3722.59	2545.8	1203.02	5388.14	7921.43		3107.66	2371.98		3065.38	3047.66	3954.5			2460.69	4822.67	3973.96	2662.39	3010.36	2390.12	2619.67	3438.59	2683.27		3159.28	2792.21	2470.58
O43286	B4GT5_HUMAN	B4GALT5	Beta-1,4-galactosyltransferase 5	1		438.461	1648.02	558.884	946.367	1020.7	639.908	825.065	1415.12	4706.19		1340.07													1234.73		5752.02					1284.36			1750.76	1099.18
O43290	SNUT1_HUMAN	SART1	U4/U6.U5 tri-snRNP-associated protein 1	5	881.547	415.026	756.201	1346.96	942.934	1047.45	489.252	718.936	1002.31	667.254	1426.41	707.605
O43303;O43303-2	CP110-2_HUMAN;CP110_HUMAN	CCP110	Centriolar coiled-coil protein of 110 kDa	1	3124.83	1220.63	448.721	1251.32			2534.7		646.198		726.114	1038.76																							2526.51
O43314;O43314-2	VIP2-2_HUMAN;VIP2_HUMAN	PPIP5K2	Inositol hexakisphosphate and diphosphoinositol-pentakisphosphate kinase 2	1	645.014	801.575	701.605						404.336
O43324	MCA3_HUMAN	EEF1E1	Eukaryotic translation elongation factor 1 epsilon-1	4	8723.42	5827.6	3570.42	3725.78	3459.17	4909.83	6727.24	3141.63	3564.74	3271.77	3270.92	4076.35	6153.16	8003.07	3302.13	4056.76	3841.49	4151.15	4816.81	5296.39	4413.5	3143.51	1559.65	4629.27	3244.61	3466.41	2118.33	3773.51	2630.3	2221.51	3471.32	3156.6	3440.93	3288.59	2299.16	2632.17
O43390;O43390-2	HNRPR-2_HUMAN;HNRPR_HUMAN	HNRNPR	Heterogeneous nuclear ribonucleoprotein R	12	30756.4	16432.1	30349.6	32721	25859.7	29757.8	19437.2	24336.6	27724.4	21914.8	24907.7	25411	23237.1	17332.6	25271.4	28513.5	28484.2	20702.2	22155.9	24326.7	25339.3	22959.6	10154.3	20672.4	17895.1	20521.7	19330	19878.1	20094.3	22833.3	13559.8	23755.9	17035.3	15088.2	15487.8	16657.8
O43395	PRPF3_HUMAN	PRPF3	U4/U6 small nuclear ribonucleoprotein Prp3	4	1005.42	778.081	1397.08	889.356	1034.81	1232.36	811.376	1120.47	1527.9	1331.27	2111.89	1651.22	2094.88		1567.64	1203.07								1811.77				1653.45								5566.33
O43396	TXNL1_HUMAN	TXNL1	Thioredoxin-like protein 1	4	1747.53	1118.1	3261.35	2369.43	2328.47	3131.34	1399.68	2556.86	2941.24	5354.18	2780.25	3321.33		1205.62	4226.7								3469.67	2185.46	2725.92
O43399;O43399-5;O43399-7	TPD54-5_HUMAN;TPD54-7_HUMAN;TPD54_HUMAN	TPD52L2	Tumor protein D54	7	8216.92	4442.89	5590.56	6873.83	8273.17	6463.23	4647.65	6956.57	7082.74	9304.37	8084.46	6664.22	3969.06	2555.55	6452.89	7499.46	3476.64	6180.52		5764.86	6128.12	4592.73		6170.01	9398.29	7674.39	6717.27	6895.41	6389.29	5238.46	7602.43	6648.42	5420.35	7003.26	5589.96	5836.09
O43432;O43432-3	IF4G3-3_HUMAN;IF4G3_HUMAN	EIF4G3	Eukaryotic translation initiation factor 4 gamma 3	5	23063.5	7808.18	5257.63	3858.9	5082.48	3083.38	11279.2	4652.32	7568.73	7637.03	4921.14	7469.7		11556.4		6806.54		4009.98		3235.63	7190.39		4464.06	5698.16								5736.32
O43447	PPIH_HUMAN	PPIH	Peptidyl-prolyl cis-trans isomerase H	5	2062.63	1148.48	2697.02	2861	2851.43	2948.35	1231.27	3017.49	2788.52	2176.06	3526.57	4134.33									3799.71			3386.05	2200.55				2614.74	5005.48		5262.25			6663.19
O43464;O43464-3	HTRA2-3_HUMAN;HTRA2_HUMAN	HTRA2	Serine protease HTRA2, mitochondrial	1		118.334	900.522	582.084	504.63	608.496	291.348	563.714	817.92	763.089	646.513	377.117
O43488	ARK72_HUMAN	AKR7A2	Aflatoxin B1 aldehyde reductase member 2	4	1396.59	474.524	1825.52	2000.49	2126.43	1788.66	608.362	1729.65	1952.85	1548.84	1524.24	1622.74		2014.21			2221.14		3787.17					4425.93	2232.88				2541.47		3871.91	3057.1	1574.38		3542.97	5051.84
O43491;O43491-4	E41L2-4_HUMAN;E41L2_HUMAN	EPB41L2	Band 4.1-like protein 2	5	1460.19	715	977.606				738.721	1008.16	1001.58
O43502	RA51C_HUMAN	RAD51C	DNA repair protein RAD51 homolog 3	2		509.5					614.455
O43504	LTOR5_HUMAN	LAMTOR5	Ragulator complex protein LAMTOR5	1	596.246	279.454		3363.72	1540.14	822.302		1058.81	835.648	1150.22	1831.14	716.435													1704.66
O43583	DENR_HUMAN	DENR	Density-regulated protein	3	2922.26	5123.87	2741.37	2251.32	2063.19	1845.24	3474.21	3606.98	2661.47	2032.49		2341.35	4706.97		7331.46
O43592	XPOT_HUMAN	XPOT	Exportin-T	8	1477.43	539.594	2350.17	2408.74	1797.12	1821.25	718.182	1837.36	1787.28	1785.45	1929.8	1596.79			1221.08				953.371	2163.95	2088.84		1309.07	1430.65			1077.91		1560.69	2098.24	1045.24		934.367		912.797	2229.35
O43598	DNPH1_HUMAN	DNPH1	2'-deoxynucleoside 5'-phosphate N-hydrolase 1	1	280.576	206.203	810.725	793.094	578.537	751.209	209.033	722.228	986.329	1209.89	1173.36	1161.73													1484.07			3070.6	3037.42			1984.4		3692.83
O43615	TIM44_HUMAN	TIMM44	Mitochondrial import inner membrane translocase subunit TIM44	12	1419.07	560.634	3116.48	2740.7	2717.45	2709.33	1264.76	3437.36	3203.49	3024.51	3157.48	2685.13	1361.05		1998.62	4469.99	3929.86	5059.44	3086.86	3478.27	3903.27	171136		2608.76	2517.44	4149.98	3081.24	4459.53	3262.14	4087.14	5197.17	3523.95	3420.08	3322.93	3389.45	3088.88
O43617;O43617-2	TPPC3-2_HUMAN;TPPC3_HUMAN	TRAPPC3	Trafficking protein particle complex subunit 3	3	3884.62	1954.13	2621.64	1959.87	2368.42	2443.06	1743.85	2399.97	1917.8	1587.76	2201.34	2225.05	3530.6	2325.74	4060.28					4319.14					4059.65
O43633	CHM2A_HUMAN	CHMP2A	Charged multivesicular body protein 2a	4	4986.15	3005.86	1487.31	2502.37	1921.02	2814.04	3548.83	1804.26	2540.1	2494.24	4243.86	1796.08	2265.24	1901.09																						2196.2
O43660;O43660-2	PLRG1-2_HUMAN;PLRG1_HUMAN	PLRG1	Pleiotropic regulator 1	1		228.516	1024.53				640.678
O43663;O43663-2;O43663-3;O43663-4	PRC1-2_HUMAN;PRC1-3_HUMAN;PRC1-4_HUMAN;PRC1_HUMAN	PRC1	Protein regulator of cytokinesis 1	2	1599.06	569.233				1932.46	909.808	783.875		1420.72		1454.03
O43670;O43670-2;O43670-4	ZN207-2_HUMAN;ZN207-4_HUMAN;ZN207_HUMAN	ZNF207	BUB3-interacting and GLEBS motif-containing protein ZNF207	3	3912.23	5825.04	5506.23	3926.97	4555.46	3162.73	4377.87	4359.58	7187.8	3082.96	3795.55	4682.07	4429.26	4742.22	5829.68		3853.3				5627.16			2546.85	2667.92	5231.39			4527.68	3657.14			3757.51		3182.41
O43676	NDUB3_HUMAN	NDUFB3	NADH dehydrogenase [ubiquinone] 1 beta subcomplex subunit 3	1	605.644		1054.27	1043.8	904.612	1524.04	312.612	1822.52	981.85	935.805	1291.88	1211.88																			5040.39
O43681	ASNA_HUMAN	ASNA1	ATPase ASNA1	3	5194.15	3259.4	9143.32	5687.49	8939.8	6300.63	4951.51	9079.03	8962.02	7648.42	5141.21	11101.3	3302.84	2944.86	3200.17	4887.89	4111.11	6190.51	3974.49	8614.45	6019.22		3143.18	6004.69	7658.38	6109.39	6300.52	6113.43	8848.23	4986.74	8281.17	5710.46	4629.58	7501.41	4916.09	7896.84
O43684;O43684-2	BUB3-2_HUMAN;BUB3_HUMAN	BUB3	Mitotic checkpoint protein BUB3	5	3361.31	3375.72	3920.45	3421.32	3569.56	3508.87	3580.67	2907.82	3332.5	3077.57	3860.77	3654.65	2881.94	2284.77	3732.9	3303.3	3126.32		3797.08		3639.64			5184.55	2924.71	4175.1		4348.62	4674.95	3906.09	2718.73	2962.09
O43707	ACTN4_HUMAN	ACTN4	Alpha-actinin-4	28	16249.7	4402.25	17658.2	22458.4	33212	21819	6327.69	20755.4	20499	23363.1	21570.2	21782.6	5530.65	7249.37	15656.3	17970.2	18338.1	24193.8	20315.5	17328.2	19941.7	21670.8	12760.2	18257.2	18319.2	19661.3	19613.4	21611.4	23017.5	20828.3	19742.1	26385.9	19048.5	23659.2	17071.8	18043.2
O43709;O43709-3	BUD23-3_HUMAN;BUD23_HUMAN	BUD23	Probable 18S rRNA (guanine-N(7))-methyltransferase	2	1690.26	2337.4	2133.03	1975.53			1709.33	3415.84	1942.29	1117.32		5127.3		1646.4										2508.05
O43719	HTSF1_HUMAN	HTATSF1	HIV Tat-specific factor 1	3	3365.04	4216.75	4367.25	4691.68	3341.29	2850.76	3363.32	3477.26	3991.18	3037.83	4211.61	3314.24
O43747;O43747-2	AP1G1-2_HUMAN;AP1G1_HUMAN	AP1G1	AP-1 complex subunit gamma-1	7	3554.11	3352.5	5664.13	6557.05	5171.45	4349.79	2172.03	5037.21	5510.93	5307.49	4135.6	6157.7		2489.63	5245.68	4227.53	3169.59	2975.74		4159.45	4710.39		2574.95	2819.82	4960.52		3673.57	3580.33	4884.08			3985.92	3768.84	3965.62	3661.21
O43760;O43760-2	SNG2-2_HUMAN;SNG2_HUMAN	SYNGR2	Synaptogyrin-2	2	3660.62	1806	6640.34	5352.54	5216.54	6252.89	2038.11	6491.63	9112.6	6732.65	5539.75	7898.9		2803.56		6981.73	5937.63			4017.52	7693.87		10189.3	7820.57	8446.25		14774.7	7872.01	5982.95
O43765	SGTA_HUMAN	SGTA	Small glutamine-rich tetratricopeptide repeat-containing protein alpha	2	807.501	745.437	1354.61	1047.96	836.637	1342.49	451.013	895.336	854.309	613.564	1105.05	860.658
O43768;O43768-2;O43768-3;O43768-4;O43768-5;O43768-6;O43768-7;O43768-9	ENSA-2_HUMAN;ENSA-3_HUMAN;ENSA-4_HUMAN;ENSA-5_HUMAN;ENSA-6_HUMAN;ENSA-7_HUMAN;ENSA-9_HUMAN;ENSA_HUMAN	ENSA	Alpha-endosulfine	3	1279.58	1066.99	1919.97	3228.37	1860.14	1983.15	857.993	2002.65	1762.22	1564.73	2192.96	1380.21		1395.73															3439.59							3936.86
O43776	SYNC_HUMAN	NARS	Asparagine--tRNA ligase, cytoplasmic	9	13099.1	19934.2	19598.6	8745.74	13069	8244.68	19076.1	14692.6	23086.9	14173.8	6939.14	12480	7256.15	14798.4	9763.68	6167.96	11571.9	2987.43	5350.98	4686.41	7551.21	3094.59	7346.38	5860.05	11373	13584.7	17696.7	12075.8	9011.72	17005.1	7743.34	7131.43	6737.59	8256.11	7488.17	4827.26
O43790;Q14533	KRT81_HUMAN;KRT86_HUMAN	KRT81;KRT86	Keratin, type II cuticular Hb6	1										33404.1			20616.3	17325.6	35255.8			32265.6			28723.4	28426.4		26445.2	29794.9	40106.6	26994.7	29662.3	30075.5	44889	31253.1	39367.2	31470.7			37143.2
O43795;O43795-2	MYO1B-2_HUMAN;MYO1B_HUMAN	MYO1B	Unconventional myosin-Ib	3	1577.1	967.598	1241.86	1118.93	1244.2	1188.66	837.729	1466.06	1371.72	2150.16		985.45		1071.4									5835.4				3840.01
O43809	CPSF5_HUMAN	NUDT21	Cleavage and polyadenylation specificity factor subunit 5	8	9330.03	8117.69	8162.39	8240.42	8153.32	7440.87	8732.15	8327.58	5726.02	6055.74	6858.14	6349.87	11583.8	8536.72	2540.39	6718.07	5233	8672.87	4848.6	3205.48	3899.54	6790.03	2061.89	5430.9	4455	4942.05	5443.91	5115.14	7780.22	7047.73	5390.25	7295.18	4490.92	6324.3	6464.6	8621.8
O43813	LANC1_HUMAN	LANCL1	Glutathione S-transferase LANCL1	6	6538.75	9462.23	5804.77	5154.03	4795.38	4001.54	7633.74	6639.1	6444.83	4813.29	3867.6	4275.89	7282.36	6154.9	6099.94		7478.15	7196.63		2853.75	5336.75	7998.51	7680.97	4845.97	7783.85	6941.74			8300.61	5516.69		4503.01		10330.7	6679.81
O43815;O43815-2	STRN-2_HUMAN;STRN_HUMAN	STRN	Striatin	1	2028.77	690.04					1115.6		843.506
O43818	U3IP2_HUMAN	RRP9	U3 small nucleolar RNA-interacting protein 2	5	1861.39	1135.45	1550.93	2232.75	1507.8	1655.2	1434.83	2038.91	1995.28	1529.28	2420.52	2225.16	3601.19	1251.54		11292.2								2761.38	2456.25			4393.88
O43823	AKAP8_HUMAN	AKAP8	A-kinase anchor protein 8	2	530.843	187.437	557.675	638.554	549.197	614.943	327.354			586.002		401.967		653.654													1100.12
O43837	IDH3B_HUMAN	IDH3B	Isocitrate dehydrogenase [NAD] subunit beta, mitochondrial	2					386.551		217.76		1311.5	445.343																										1684.7
O43847;O43847-2	NRDC-2_HUMAN;NRDC_HUMAN	NRDC	Nardilysin	9	1254.85	407.284	1611.26	1574.75	2133.71	2326.12	812.616	2968.23	2052.32	1462.28	1257.85	2765.65		783.598			3440.13							2219.8		1776.26			3991.49		1242.73				1543.92	786.043
O43852;O43852-3	CALU-3_HUMAN;CALU_HUMAN	CALU	Calumenin	5	5669	1427.21	7548.09	7400.48	9381.56	7387.56	2009.56	9088.8	7434.97	11306.4	8689.9	6065.59	3664.81	5060.2	11291.1	11011.9	7744.74	8867.67	13632.6		11908.7			10069.7	12513.1	8211.97		6968.17	9592.5	9103.29	12745.5	9974.5	9226.05	8807.28	11277.1	7962.82
O43865	SAHH2_HUMAN	AHCYL1	S-adenosylhomocysteine hydrolase-like protein 1	6	2416.55	3028.86	2231.59	1943.92	1570.96	2354.18	3061.87	2809.77	2538.96	1913.07	2838.21	2071.04	4786.46	3019.74	4370.57	3193.68	3128.15		4332.34	2652.71				3234.72	6665.96		4699.16		2598.03	4207.52		3444.1
O43913;O43913-2	ORC5-2_HUMAN;ORC5_HUMAN	ORC5	Origin recognition complex subunit 5	1		346.379	876.053		1111.59		444.409		656.649	284.602																										675.919
O43929	ORC4_HUMAN	ORC4	Origin recognition complex subunit 4	2	1207.68	465.857	1389.52		1044.02	546.948	643.626	941.386		948.129	827.161				808.169	896.828					1181.18			1227.19								1406.73		1321.8
O60216	RAD21_HUMAN	RAD21	Double-strand-break repair protein rad21 homolog	6	2456.58	1336.56	2696.96	2595.84	2681.97	2563.4	1431.38	3054.57	1697.81	1556.56	3099.68			1051.25				1169.76			1961.21				4078.78		1879.51		1312.49	2015.26					3034.61
O60218	AK1BA_HUMAN	AKR1B10	Aldo-keto reductase family 1 member B10	5																							17146.3
O60220	TIM8A_HUMAN	TIMM8A	Mitochondrial import inner membrane translocase subunit Tim8 A	2	1596.71	1216			1688.79	1337.88	1244.45		2254.87	734.654				1303.49
O60231	DHX16_HUMAN	DHX16	Pre-mRNA-splicing factor ATP-dependent RNA helicase DHX16	7	1922.12	2579.11	2202.23	1088.5	1592.29	1494.1	2269.63	1769.04	2081.26	1537.21		1896.95	4956.44	3215.88	2908.63	4005.26	3384.63	1901.82				1407.73		2452.8	1325.65	2525.12						1663.14	1289.79			2241.09
O60256	KPRB_HUMAN	PRPSAP2	Phosphoribosyl pyrophosphate synthase-associated protein 2	2	1858.35	1626.38	2471.27	1852.65	2733.03	1675.05	1948.64	2733.28	2198.61	3067.94		2199.34	2041.19	2304.41		3716.43	2250.37	3652.01	2825.88	1730.96	3246.6	4797.65		2866.18	3718.3	4655.11			5160.42	4025.76	4282.68				3989.13
O60264	SMCA5_HUMAN	SMARCA5	SWI/SNF-related matrix-associated actin-dependent regulator of chromatin subfamily A member 5	15	2428.98	1274.11	2836.49	3372.79	2788.81	3486.07	1620.75	2927.14	2994.18	2534.14	2609.07	2737.34	2978.32	1941.53		10737	4870.72							3825.06	3552.87	5712.57	4044.67	5520.97	5551.87	6105.23	6904.75	6160.52	4780.73	4300.39	5375.74	5500.82
O60271;O60271-2;O60271-4	JIP4-2_HUMAN;JIP4-4_HUMAN;JIP4_HUMAN	SPAG9	C-Jun-amino-terminal kinase-interacting protein 4	7	1645.09	1273.09	1161.09		1038.52	2090.01	1748.37	1220.97	1183.45	576.341		1738.37	2196.04	1683.88											1525.1	1366.67		2376.76				855.524
O60287	NPA1P_HUMAN	URB1	Nucleolar pre-ribosomal-associated protein 1	2	22351	7773.07	14075.4	55208.9	26857.8	76174.6	21885.7	47239.1	24729.8	100125	175598	182173	102361	53437.7	181203	346296	440855		296856			198981	17886.7	145589	42833.6	124961	76395.2	291395	248798	335495	218535	375893	285286	142902	155852	218125
O60294	TYW4_HUMAN	LCMT2	tRNA wybutosine-synthesizing protein 4	3	575.114	1432.49	1050.25		802.76		808.341	734.347	597.254	362.688				1551.91
O60306	AQR_HUMAN	AQR	RNA helicase aquarius	3	936.653	632.375	1139.71		819.179	1564.99	664.937	860.178	1443.03	723.651	1240.87	905.613																2455.96						3703.24
O60333;O60333-2;O60333-4	KIF1B-2_HUMAN;KIF1B-4_HUMAN;KIF1B_HUMAN	KIF1B	Kinesin-like protein KIF1B	1		1334.9					1758.22	1870.04	1540.61			2116.94
O60341;O60341-2	KDM1A-2_HUMAN;KDM1A_HUMAN	KDM1A	Lysine-specific histone demethylase 1A	4	1302.9	1148.57	1037.35	1153.46	850.908	1362.51	1068.67	1184.26	897.361	725.737		794.67	1353.54	1395.29	1590.81	1625.03								4712.38	1331.19
O60343;O60343-2;O60343-3	TBCD4-2_HUMAN;TBCD4-3_HUMAN;TBCD4_HUMAN	TBC1D4	TBC1 domain family member 4	11	1665.67	2096.91	1803.36	1261.55	1531.55	1126.77	1907.06	1851.02	2614.38	709.493	1041.21	1083.27	2086.95	2085.59	1506.86	939.131	1087.69	1269.35					1432.35	1728.44	2201.77	2890.72					1176.17	2232.18		1763.61
O60437	PEPL_HUMAN	PPL	Periplakin	6	961.985	602.292	363.311	1376.42	1063.58	436.806	335.965			910.973	1725.03	621.359	458.442	799.896	848.763			1777.78				4323.36	6224.46		1705.48		7310.24
O60443	GSDME_HUMAN	GSDME	Gasdermin-E	2	1004.32	290.882	1056.04	1172.62	2033.22	1821.53	471.302	1192.02	1095.56	638.71		1560.54		744.949			1087.47	1196.99			1581.73				5706.57				1621.59				1290.12	2776.09
O60488;O60488-2	ACSL4-2_HUMAN;ACSL4_HUMAN	ACSL4	Long-chain-fatty-acid--CoA ligase 4	5	932.194	745.91	1569.18	1170.55	1385.32	1000.22	469.124	1137.1	1062.64	1820.18	1768.33	1345.34									2053.3			2907.96	1260.4				1678.28			1759.49
O60493;O60493-2;O60493-4	SNX3-2_HUMAN;SNX3-4_HUMAN;SNX3_HUMAN	SNX3	Sorting nexin-3	2	1568.21	897.034	1154.06	1520.03	1387.32	1513.42	916.587	1573.72	1786.46	1461.83		1781.64		1909.45			3247.72						1826.38	1875.28	2416.58
O60502;O60502-2;O60502-4	OGA-2_HUMAN;OGA-4_HUMAN;OGA_HUMAN	OGA	Protein O-GlcNAcase	2	1569.23	412.399	1451.44	1165.65	1440.79	1855.23	680.484	2528.37	1285.34	1631.08	1572	1977.16						2444.34			2960.92			2162.63	1769.97			2093.94		2332.02		2631.04			1621.22	2979.8
O60506;O60506-2;O60506-3;O60506-4	HNRPQ-2_HUMAN;HNRPQ-3_HUMAN;HNRPQ-4_HUMAN;HNRPQ_HUMAN	SYNCRIP	Heterogeneous nuclear ribonucleoprotein Q	15	36008.6	28465.4	26717.1	22905.5	22018	22839.1	32083.6	21199.2	22989.6	20903.5	22387.7	22875.4	35676.9	30742.4	25730.3	25068.8	20088.6	16219.5	25824.2	22606.9	23652.3	19864.5	7673.53	20383.1	19570.5	24176.5	16095.9	21267.4	17982.8	21152.6	18288.2	19137.6	19513	18740.2	20242.9	22734.3
O60524;O60524-3;O60524-4;O60524-5	NEMF-3_HUMAN;NEMF-4_HUMAN;NEMF-5_HUMAN;NEMF_HUMAN	NEMF	Nuclear export mediator factor NEMF	8	2269.15	1673.79	1130.16	759.762	339.387	471.217	1342.46	1004.15	836.14	1159.78	1065.87	526.917		1008.67											1018.75										1220.42
O60547;O60547-2	GMDS-2_HUMAN;GMDS_HUMAN	GMDS	GDP-mannose 4,6 dehydratase	3	1140.1	797.261	1271.92	1933.02	2127.93	2510.34	725.506	2565.02	1024.41	2627.44	2912.31	1441.52													2716.81
O60568	PLOD3_HUMAN	PLOD3	Multifunctional procollagen lysine hydroxylase and glycosyltransferase LH3	5	4185.83	1847.87	7668.64	6847.18	6356.33	4344.54	2608.5	6794.77	6339.07	6101.25	7316.09	6706.86	4091.41	3461.88	3576.62	5766.91	9150.96	8623.25	4493.68	6063.46	5925.59	4513.63		5590.93	5464.99	5533.63	4767.32	5877.4	2546.78	7145.05	6150.61	4482.66	6865.23	3949.24	4958.4	6331.78
O60610	DIAP1_HUMAN	DIAPH1	Protein diaphanous homolog 1	16	4970.86	6186.75	4304.16	4405.85	3108.36	2975.93	5571.06	3669.17	5729.45	2915.49	2593.83	2464.4	11149.6	7700.87	5920.41	3337.76	17113.5	4169.37	4410.92	2231.45	5180.12	5087.14		24966.1	4476.15	14310.4	3793.86	2126.86	1951.47	15350.2	2620.37	3031.19	2092.78	2757.59	2808.55
O60645	EXOC3_HUMAN	EXOC3	Exocyst complex component 3	6	1666.25	1026.13	1793.53	2478.71	563.567		1100.83	1926.1	1068.48	1168.97	2068.3		627.636												1089.49									1013.92
O60664;O60664-3;O60664-4	PLIN3-3_HUMAN;PLIN3-4_HUMAN;PLIN3_HUMAN	PLIN3	Perilipin-3	8	5263.19	1783.32	4998.9	4217.36	5898.89	5376.61	1901.97	5345.83	5390.05	7756.26	8549.06	4468.96	2502.74	2604.41	4321.92	4226.07	7491.59	7208.46	3261.82	6855.61	7064.6	4622.71	977.46	5080.03	9709.12	4846.28	8034.08	5212.24	5124.37	3348.05	3276.97	3751.18	5197.68	7088.67	7851.41	4108.12
O60678;O60678-2	ANM3-2_HUMAN;ANM3_HUMAN	PRMT3	Protein arginine N-methyltransferase 3	5	3075.37	4406.94	2672.3	1866.13	1138.53	1285.35	4142.31	2424.35	3040.04	2311.31		4731.45	5543.73	3976.64		2912.67	2166.52								1594.23			2091.6	951.676			3256.36			5373.36
O60684	IMA7_HUMAN	KPNA6	Importin subunit alpha-7	1	608.105	600.353	701.356			1694.98	670.176	1027.93	1243.72	799.563	542.872	466.731	649.566							1720.75			1269.07		2647.19
O60701	UGDH_HUMAN	UGDH	UDP-glucose 6-dehydrogenase	12	7570.44	11859	5256.81	3978.05	4518.05	3720.41	9495.78	4389.69	4867.63	4706.7	1864.54	3866.18	4705.53	11457.8	6821.94	1340.56	3054.2	6460.92		2284.76	2284.95	11881.7	7166.32	3889.26	9556.97	4716.09	8157.96	4798.8	3315.13	2978.12	3196.51	2640.99	2916.29	2371.29		3627.19
O60716;O60716-10;O60716-11;O60716-13;O60716-17;O60716-18;O60716-19;O60716-2;O60716-21;O60716-25;O60716-26;O60716-27;O60716-29;O60716-3;O60716-5;O60716-9;O60716-12;O60716-14;O60716-15;O60716-16;O60716-20;O60716-22;O60716-23;O60716-24;O60716-28;O60716-30;O60716-31;O60716-32;O60716-4;O60716-6;O60716-7;O60716-8	CTND1-10_HUMAN;CTND1-11_HUMAN;CTND1-12_HUMAN;CTND1-13_HUMAN;CTND1-14_HUMAN;CTND1-15_HUMAN;CTND1-16_HUMAN;CTND1-17_HUMAN;CTND1-18_HUMAN;CTND1-19_HUMAN;CTND1-20_HUMAN;CTND1-21_HUMAN;CTND1-22_HUMAN;CTND1-23_HUMAN;CTND1-24_HUMAN;CTND1-25_HUMAN;CTND1-26_HUMAN;CTND1-27_HUMAN;CTND1-28_HUMAN;CTND1-29_HUMAN;CTND1-2_HUMAN;CTND1-30_HUMAN;CTND1-31_HUMAN;CTND1-32_HUMAN;CTND1-3_HUMAN;CTND1-4_HUMAN;CTND1-5_HUMA…	CTNND1	Catenin delta-1	4	3015.02	1382.05	1252.8	1680.63	1850.3	2078.28	2120.14	1906.4		948.365		2853.36	4635.68	3100.55							1763.75		6274.22		2717.03				3700.38			2141.44			3512.87	2789.12
O60739;P41567	EIF1B_HUMAN;EIF1_HUMAN	EIF1;EIF1B	Eukaryotic translation initiation factor 1b	2	3103.47	2135.55	3089.24	1737.35	1891.15	1375.65	3690	2275.27	2005.74	2668.75	1611.25	4606.36		1731.97		2986.95					3385.39			5478.99				3273.55		5363.2		6023.72	7371.61		6830.83	6422.06
O60749	SNX2_HUMAN	SNX2	Sorting nexin-2	11	6033.85	5907.16	2620.5	2192.12	2838.87	2758.78	5499.87	2886.93	3076.33	2082.4	2187.08	1880.78	4722.09	5330.05			3284							3886.64	6066.95											2581.67
O60762	DPM1_HUMAN	DPM1	Dolichol-phosphate mannosyltransferase subunit 1	2	1502.27	433.996	2616.26	3686.69	2968.96	3820.6	691.194	3795.96	2940.48	2838.12	3397.97	2773.15		3083.86				4162.62	2623.95		3530.06			4283.51	2794.95	2674.52			5735.7					5935.65
O60763;O60763-2	USO1-2_HUMAN;USO1_HUMAN	USO1	General vesicular transport factor p115	10	3051.35	1263.1	2155.86	3138.21	3894.73	4106.85	1178.29	3523.02	3466.92	4151.15	3252.51	3243.77	1827.16	1731.01	4413.51	3257.69	4513.51	4492.65	3855.68	1676.78	4780.11	2633.56	3727.74	3238.68	5422.68	4473.7		7566.52	4605.72		3954		4328.16	5246.48	4254.62	4369.57
O60814;P57053;P58876;P62807;Q5QNW6;Q5QNW6-2;Q93079;Q99877;Q99879;Q99880	H2B1C_HUMAN;H2B1D_HUMAN;H2B1H_HUMAN;H2B1K_HUMAN;H2B1L_HUMAN;H2B1M_HUMAN;H2B1N_HUMAN;H2B2F-2_HUMAN;H2B2F_HUMAN;H2BFS_HUMAN	H2BFS;HIST1H2BD;HIST1H2BH;HIST1H2BI;HIST1H2BK;HIST1H2BL;HIST1H2BM;HIST1H2BN;HIST2H2BF	Histone H2B type 1-K	5	813626	354953	1277150	1264370	1247370	1321030	565855	895263	1039860	930471	1384940	1179910	799280	613773	1193870	1605130	1431980	1013100	1546290	1515550	1493080	964641	217674	1018930	725130	1249800	786292	1155510	1309560	1037400	975688	1179030	1353790	1164670	1198040	1740660
O60825	F262_HUMAN	PFKFB2	6-phosphofructo-2-kinase/fructose-2,6-bisphosphatase 2	5	2368.88	3306.43	2148.81		2427.01		2270.9	2859.05	952.556	2514.05		1619.37	3019.62	3073.02										3594.55	3575.6
O60826	CCD22_HUMAN	CCDC22	Coiled-coil domain-containing protein 22	9	2912.09	1575.8	2589.84	1191.26	3058.82	1466.69	1594.39	9787.86	803.227	4360.13	7698.89	2513.66	9631.84	884.392								8588.32			6591.85	13950.8					11015	9284.7		18148.8
O60828;O60828-2;O60828-4;O60828-5	PQBP1-2_HUMAN;PQBP1-4_HUMAN;PQBP1-5_HUMAN;PQBP1_HUMAN	PQBP1	Polyglutamine-binding protein 1	1	907.141	416.808	481.337		498.796	1179.1	257.393			320.196		543.18
O60832	DKC1_HUMAN	DKC1	H/ACA ribonucleoprotein complex subunit DKC1	6	5110.08	3279	4997.22	4583.09	5041.42	4446.39	3311.54	4182.7	4719.5	4225.62	5475.95	5847.21	4276.35	3100.81	5173.23	6192.46	6983.25		6202.3	5418.83	5302.66		3540.47	3380.15	4075.99	5643.44	4963.63	6396.76	3587.9	7832.24		5128.92	6054.62	7118.15	3675.2	4980.94
O60841	IF2P_HUMAN	EIF5B	Eukaryotic translation initiation factor 5B	20	6785.54	6355.96	5376.53	4328.96	4586.78	4470.54	6367.88	5939.71	6588.61	6130.66	4595.6	4646.54	7014.6	4653.15	14667.3	2701.99	3966.77	2619.99	4317.1		4236.71	6296.2		4126.38	3093.76	4713.75		4464.55	4352.4	5167.98		5318.85	6779.86	6390.99	5771.52	3728.53
O60869	EDF1_HUMAN	EDF1	Endothelial differentiation-related factor 1	4	23027.2	11157	3522.44	4517.36	4539.04	3826.55	11555.5	4581.93	4683.94	4355.85	4482.77	4000.74	17320.9	10014.8			7123.25		2971.94		3894.19			3910.89	13178.5	4830.85
O60879;O60879-2;O60879-3	DIAP2-2_HUMAN;DIAP2-3_HUMAN;DIAP2_HUMAN	DIAPH2	Protein diaphanous homolog 2	5	1724.88	1152.02	1284.52			2042.3	1097.6		904.55	1988.35	1166.95	1314.85	3639.73
O60884	DNJA2_HUMAN	DNAJA2	DnaJ homolog subfamily A member 2	4	3280.31	2238.64	1909.32	2439.43	2315.9	1819.75	2379.8	2319.46	1962.35	2085.35	2377	2501.73												3594.98					1330.78			7996.64
O60885	BRD4_HUMAN	BRD4	Bromodomain-containing protein 4	7	1380.15	828.031	1133.64	1396.05	1414.73	1320.1	1133.08	854.799	865.07	696.186		579.244	2643.86	1794.96
O60888;O60888-2;O60888-3	CUTA-2_HUMAN;CUTA-3_HUMAN;CUTA_HUMAN	CUTA	Protein CutA	1	5257.18	2228.81	9703	9136.45	11364.9	6458.49	3066.08	8401.39	7705.16	4735.14	7304.51	9005.52	4667.53	5284.63	10159.1	13171.7	9897.8	9096.29	10132.5	8688.86	13186.8	9811.64	11164	5425.08	9145.94	8993.15	10334.5	11319.3	10821.7	9775.6	9163.27	9815.74	4867.22			7027.71
O60925	PFD1_HUMAN	PFDN1	Prefoldin subunit 1	2	3775.47	1557.05	1973.56	2215.32	2701.42	2392	1327.21	2790.06	2159.03	2868.27	1862.96	3127.86			2736.53	4470.76									2396.25	3246.08		3475.56				4568.94			2574.6
O60934	NBN_HUMAN	NBN	Nibrin	1		485.814					293.998	344.847
O60942;O60942-2	MCE1-2_HUMAN;MCE1_HUMAN	RNGTT	mRNA-capping enzyme	3	3955.35	2209.07		1312.67			2188.46	999.515		847.354			1981.43	2068.55											2473.87		1384.24
O75027;O75027-2	ABCB7-2_HUMAN;ABCB7_HUMAN	ABCB7	ATP-binding cassette sub-family B member 7, mitochondrial	5	821.808	413.034	1468.33	1285.04	1730.02	1423.39	445.791	1489.29	1824.77	1447.38	2218.36	1327.01					1955.1	3421.44	3551.18		4203.85			2430.55		1866.87		1032.84	456.076			3277.23	1380.52		2664.84
O75044	SRGP2_HUMAN	SRGAP2	SLIT-ROBO Rho GTPase-activating protein 2	2	1111.64	1229.37				672.121	1148.42	645.606		745.721
O75083	WDR1_HUMAN	WDR1	WD repeat-containing protein 1	8	3540.4	1292.74	3099.93	3134.69	4382.68	4160.74	1298.13	4721.25	3246.76	5204.63	3798.51	6397.55		2016.54	7637.78			5257.74					1045.62	5524.93	3984.88	3410.88		5095.12	5383.68				3776.86	1742.56	2696.6	4077.73
O75116	ROCK2_HUMAN	ROCK2	Rho-associated protein kinase 2	15	2966.88	2516.54	933.569	2134.2	1418.01	1574.12	2043.66	1492.45	1738.42	1603.58	1995.67	1729.01	4923.89	3245.26											3285.04				6209.16
O75122	CLAP2_HUMAN	CLASP2	CLIP-associating protein 2	6	1025.85	1342.36	1284.77	1146.05	1028.82	749.39	1462.04	1393.82		1124.45	674.793		2022.59	1123.51												2009.84		1192.16	1410.07		1628.9				1387.39
O75131	CPNE3_HUMAN	CPNE3	Copine-3	4	1750.95	3714.25	4399.76	5305.07	5397.21	4573.93	3140.85	5698.22	6876.58	2914.92	4428.2	7350.48	2799.69	2535.53	4562.67			5220.3	4111.63	3528.2	4190.93	10285.4	8027.66	3968.6	4135.75	5222.28	11717.2	4028.39	8279.84	3672.17	7667.38	4304.5	5393.94	6022.65	3411.41	3025.03
O75146	HIP1R_HUMAN	HIP1R	Huntingtin-interacting protein 1-related protein	4	1047.97	411.595	401.93			437.148	484.567			419.651			1236.62	669.03				991.057					4934.21
O75150	BRE1B_HUMAN	RNF40	E3 ubiquitin-protein ligase BRE1B	12	2514.89	1723.63	1538.52	1959.23			1630.23	1044.65	1537.05	1032.32		1679.54	5031.49	2990.53				1814.05						2234.03	2023.62
O75152	ZC11A_HUMAN	ZC3H11A	Zinc finger CCCH domain-containing protein 11A	4	1434.88	613.572	1813.92	1409.84	1020.46		839.68	1277.65	964.683	1408.81	5021.47	2114.78	1788.52													3438.93
O75153	CLU_HUMAN	CLUH	Clustered mitochondria protein homolog	18	1962.26	3891.39	3451.03	2486.86	1617.01	1833.98	2895	2803.23	2799.97	1709.67	2107.04	2020.27	1823.1	3593.34						27764.6	3084		1733.62	2464.03	2189.23	2279.49	3809.07		3415.28	2544.64	4405.88	4641.54	1512.82	1968.35	3097.95
O75165	DJC13_HUMAN	DNAJC13	DnaJ homolog subfamily C member 13	3	669.589	815.758	913.3	1209.73	1052.61	1002.35	632.508	961.75	971.634	923.931		1538.31		1682.83										4648.64
O75175	CNOT3_HUMAN	CNOT3	CCR4-NOT transcription complex subunit 3	3	1457.77	1027.14			757.706		1028.78	1636.57		686.833		1160	1699.85											2104.07
O75179;O75179-2;O75179-6;O75179-7	ANR17-2_HUMAN;ANR17-6_HUMAN;ANR17-7_HUMAN;ANR17_HUMAN	ANKRD17	Ankyrin repeat domain-containing protein 17	7	1028.9	774.747	397.954	1017.63		731.68	724.821	800.787	586.514	802.539			1866.43	1051.44			916.708								1285.69	1083.7
O75190;O75190-2;O75190-3;O75190-4;P25686;P25686-2;Q8NHS0	DNJB2-2_HUMAN;DNJB2_HUMAN;DNJB6-2_HUMAN;DNJB6-3_HUMAN;DNJB6-4_HUMAN;DNJB6_HUMAN;DNJB8_HUMAN	DNAJB2;DNAJB6;DNAJB8	DnaJ homolog subfamily B member 6	1																							5742.57
O75208	COQ9_HUMAN	COQ9	Ubiquinone biosynthesis protein COQ9, mitochondrial	1	619.488		2230.66		3848.76	4419.66	923.962	4336.86	2473.77	2531.64	4929.99	2156.21
O75223	GGCT_HUMAN	GGCT	Gamma-glutamylcyclotransferase	5	2848.3	656.813	3746.94	5325.04	4325.21	3892.87	945.792	4078.15	17797.2	3310.77	4194.91	3922.4	2915.61	1482.11	4393.48	3479.14	3953.73	4708.21	5337.89		5779.33	40592.8	6088.47	5402.95	2652.43	3525.56	36586.2	4832.84	5484.32	2292.99		3489.83		6731.19	4331.62	4646.74
O75251;O75251-2	NDUS7-2_HUMAN;NDUS7_HUMAN	NDUFS7	NADH dehydrogenase [ubiquinone] iron-sulfur protein 7, mitochondrial	1	348.134		947.127	1013.15	1311.9	1275.54	203.889	1036.02	766.008	665.886	1301.91	840.589
O75306;O75306-2	NDUS2-2_HUMAN;NDUS2_HUMAN	NDUFS2	NADH dehydrogenase [ubiquinone] iron-sulfur protein 2, mitochondrial	4	1649.72	578.34	3250.49	4661.13	4239.52	3155.47	1039.62	3585.2	2119.58	1705.69	3793.92	3856.89	1749.59	925.179	3027.73	3677.73	4349.36	3610.57	4432.4	7103.3	6719.77			3163.94	2417.63	3698.27		2878.2	4011.78	3232.62	6466.92	2616.27	3302.81	3499.18	2931.23	3219.82
O75340	PDCD6_HUMAN	PDCD6	Programmed cell death protein 6	3	4274.08	3781.2	6003.4	7180.54	8109.88	6280.39	4062.86	8071.2	6344.06	7367.96	5625.16	7756.47		2825.8				4851.27			9422.33	10040.4	5511.19	5874.35	2835.98		6270.3		6718.06						4467.65	5374.73
O75347	TBCA_HUMAN	TBCA	Tubulin-specific chaperone A	3	5027.01	1562.65	7941.99	13907.4	8952.06	9222.01	2440.71	9952.02	7307.71	8362.63	9643.06	9339.75					12455.8	7648.38	6704.79	8424.33	16156.6			10384.8	5889.28	6404.94			7823.82	8382.79	7077.95	8378.46		11087.3	9861.07	10100.1
O75348	VATG1_HUMAN	ATP6V1G1	V-type proton ATPase subunit G 1	1	921.477	1044.81	1344.96	974.757	1105.11	1056.78	986.5	1727.07	1603.85	882.901	991.681	2198.34
O75351	VPS4B_HUMAN	VPS4B	Vacuolar protein sorting-associated protein 4B	7	3717.97	4828.58	2265.2	3290.88	2453.84	2313.76	6724.45	2744.32	3839.41	2935.72	1968.76	3272.28	2324.75	6251.3	2903.07	1292.73		8465.59						9788.65	7632.43	4260.28	5881.65	4131.32	4136.99		2825.08	5074.99			2806.2	3577.18
O75367;O75367-3	H2AY-3_HUMAN;H2AY_HUMAN	H2AFY	Core histone macro-H2A.1	10	15632	6136.97	19249.5	21353.8	21221.9	19470.5	6498.63	17629.2	17824.3	14589	21078.3	19903.6	20470.5	11564.9	22016.9	27751.5	23734.9	20241	26898	19882	21634.7	20592.1	5859.71	19796.7	17486	22913.8	16496.3	23714.6	20247.6	18970.3	19285.3	23514.6	24331.4	19495.2	20666.8	24473.9
O75368	SH3L1_HUMAN	SH3BGRL	SH3 domain-binding glutamic acid-rich-like protein	4	1945.73	619.186	2745.36	4819.61	2441.77	2706.24	721.931	4350.07	2124.47	2749.05	2153.56	1845.29		1368.51	3454.71	4126.35		4527.15		3318.71	2501.51	5074.21		3322.32	2562.67			2409.08	1743.86			2597.59
O75369;O75369-2;O75369-8;O75369-9	FLNB-2_HUMAN;FLNB-8_HUMAN;FLNB-9_HUMAN;FLNB_HUMAN	FLNB	Filamin-B	61	13813.6	8157.02	6426.06	7139.31	11272.5	6592.39	7614.15	9073.95	8368.14	12389	6520.03	7745.35	8170.57	11986.7	8831.3	10051.7	6563.13	12362.1	6676.22	6999.97	9596.15	12892.2	7908.07	6890.09	16121.7	8986.47	9131.33	8665.97	10033.5	8113.86	10198.7	9546.25	6024.58	5584.36	6827.48	9744.34
O75381;O75381-2	PEX14-2_HUMAN;PEX14_HUMAN	PEX14	Peroxisomal membrane protein PEX14	1	676.719								1370.58																2077.57
O75390	CISY_HUMAN	CS	Citrate synthase, mitochondrial	8	3499.23	1518.51	10732.3	9784.97	12157.4	10654.6	2807.57	8014.77	11536.8	9360.85	10063.4	12032.9	9061.92	2307.33	7045.16	13156.8	12635.5	13014.7	9771.85	10259	14177.1		6168.79	10337.9	6110.61	12416.7	8103.93	7641.38	8035.23	7521.89	12773.4	10664.6	9337.33	11202.8	8608.32	8220.15
O75391	SPAG7_HUMAN	SPAG7	Sperm-associated antigen 7	2	1559.73	1323.82	967.289	1054.19	684.206	322.351	1115.37	692.661	499.855	566.777	839.29	1161.53													1771.86
O75396	SC22B_HUMAN	SEC22B	Vesicle-trafficking protein SEC22b	7	2795.7	1301.82	5115.65	5346.07	5171.83	5221.12	1581.71	4607.25	4074.81	6716.81	4546.27	4602.38	5622.47	3405.21		4121.65		5392.79	5411.76	5760.42	3452.47	8562.5		5479.53	7963.96	5969.2	8317.43		4320.33	6743.97	7878.91	3970.55	9168.38	3778.16	6365.7
O75400;O75400-2;O75400-3	PR40A-2_HUMAN;PR40A-3_HUMAN;PR40A_HUMAN	PRPF40A	Pre-mRNA-processing factor 40 homolog A	8	5032.09	1923.11	20257.9	14843.8	19813.4	15846.5	3862.23	16355.2	17696.1	14187.3	16438.9	19384.8	9273.21	5274.18	5979.9	17971.1	16117.2	16714.3		18999.6	18889.3			18974	11018.8	21414.9	10110.6	9880.7	15330.3	14759.5	18971.3	13411.7	17609.3	15591.7	14134.6	1735.89
O75419;O75419-2;O75419-3	CDC45-2_HUMAN;CDC45-3_HUMAN;CDC45_HUMAN	CDC45	Cell division control protein 45 homolog	1	451.753	316.386					463.145
O75436	VP26A_HUMAN	VPS26A	Vacuolar protein sorting-associated protein 26A	8	5515.23	2245.27	5772.7	9090.35	7110.43	8086.66	3041.79	5814.6	6233.01	4905.05	7155.83	5272.22		3527.6	7855.88	8420.56	6255.73	5656.08	6952.39	7469.86	8247.29	10113.9	16131	5587.26	4860.91	7826.66	10155.3	5481.01	8013.85	4759.45	6853.6	8458.53	5930.04	6052.15	6384.5	8121.6
O75439	MPPB_HUMAN	PMPCB	Mitochondrial-processing peptidase subunit beta	4	2637.15	1071.27	7289.35	7271.13	7416.79	5765.57	2197.34	7576.15	6498.27	5535.24	7235.49	5240.33						6350.45	20349					5650.48	5843.2	10253.9			8361.27		9256.43				8778.69
O75448;O75448-2	MED24-2_HUMAN;MED24_HUMAN	MED24	Mediator of RNA polymerase II transcription subunit 24	1	494.049	138.233					312.839						519.386	377.606
O75475	PSIP1_HUMAN	PSIP1	PC4 and SFRS1-interacting protein	5	5496.71	3063.17	2941.83	4049.69	6069.14	5050	4045.5	5032.48	3998.98	3995.38	3989.6	3338.45	5399.69	3551.1	3557.92	6938.66	4050.9	2949.87	5787.23	4012.42	4573.9		1333.7	5359.64	5203.42	4496.45	4495.98	7701.37	6721.92	8803.84	3432.11	5094.29	2070.79	3648.59	4560.38	5581.87
O75477	ERLN1_HUMAN	ERLIN1	Erlin-1	2	637.754	173.22	1023.43	922.324	1700.7		129.476	1428.98	976.084	1215.97	2958		1091.17	828.998		1753.73		2618.18		2654.93			1416.15	3935.51		2062.76	1858.4	1995.5					2155.05
O75489	NDUS3_HUMAN	NDUFS3	NADH dehydrogenase [ubiquinone] iron-sulfur protein 3, mitochondrial	5	3292.39	968.612	4993.6	6383.18	5342.89	6230.41	1804.74	5946.76	3688.7	3978.01	6056.71	5617.94	2330.94	1471.13	2796.75	6387.3	6040.58	4915.54	6266.96	6563.16	6554.66	3433.37	1326.6	5782.18	3501.87	5016.8	4175.3	4182.98	4071.72	5032.38	7085.01	3068.83	4267.27	3767.68	3854.74	3570.82
O75494;O75494-2;O75494-3;O75494-4;O75494-5;O75494-6	SRS10-2_HUMAN;SRS10-3_HUMAN;SRS10-4_HUMAN;SRS10-5_HUMAN;SRS10-6_HUMAN;SRS10_HUMAN	SRSF10	Serine/arginine-rich splicing factor 10	5	4118.63	3646.79	3919.24	5167.4	3919.78	3532.24	3897.33	3644.66	3588.59	3990.24	4267.59	3887.48	9402.55	4788.4		7323.32	5335.96						3655.63	7190.67	3116.37							4275.86	3794.89	5474.66		7656.35
O75496	GEMI_HUMAN	GMNN	Geminin	2	2145.28	1015.11			547.321		740.609	480.3		678.573
O75521;O75521-2	ECI2-2_HUMAN;ECI2_HUMAN	ECI2	Enoyl-CoA delta isomerase 2, mitochondrial	3	1251.88	625.305	1944.41	1988.04	2331.76	2513.98	698.345	1759.16	2382.78	1127.83		1195.26	1634.9					3294.84			2241.57			2323.06					2255.69
O75530;O75530-2;O75530-3	EED-2_HUMAN;EED-3_HUMAN;EED_HUMAN	EED	Polycomb protein EED	1		593.593					329.999				838.104
O75531	BAF_HUMAN	BANF1	Barrier-to-autointegration factor	3	7092.14	2506.89	7779.97	11927	9801.04	7837.15	4024.66	11263.4	11252.8	4350.98	9479.49	8559.12		1529.09	6954.33	9972.23	6978.78	10107.7	15812.5	11468.4	13513.5	5840.8		7715.01	3732.03	6083.44			5138.36	9376.8	11915	8342.42	4864.6	14244	9633.11	17281.1
O75533	SF3B1_HUMAN	SF3B1	Splicing factor 3B subunit 1	19	8813.9	5481.23	9292.74	8254.85	7137.7	8461.42	6031.04	8476.82	9293.1	6655.82	8399.32	8149.34	8400.17	5575.63	7848.31	7359.4	6979.58	4644.75	6915.77	9155.96	4898.48	6012.56	2232.17	7441.34	6345.2	7564.13	7821.73	8705.49	7901.83	7769.76	5453.34	7400.56	6846.01	7873.67	6403.43	9004.1
O75534;O75534-2;O75534-3;O75534-4	CSDE1-2_HUMAN;CSDE1-3_HUMAN;CSDE1-4_HUMAN;CSDE1_HUMAN	CSDE1	Cold shock domain-containing protein E1	17	7679.9	3931.84	2443.87	5823.85	1747.3	2480.31	6541.28	3698.14	2094.15	3276.58	1932.4	4289.96	8255.98	8506.22										9153.29	3326.86	3246.29							2845.72
O75569;O75569-2;O75569-3	PRKRA-2_HUMAN;PRKRA-3_HUMAN;PRKRA_HUMAN	PRKRA	Interferon-inducible double-stranded RNA-dependent protein kinase activator A	1	394.711	427.651	675.891	570.955	285.277		239.759	456.966		477.948		655.942
O75592;O75592-2	MYCB2-2_HUMAN;MYCB2_HUMAN	MYCBP2	E3 ubiquitin-protein ligase MYCBP2	4	1134.96	891.522	855.913		660.965	2273.98	1048.46	1403.06	1418.09	1107.81	1314.93	430.861		1055.37					1884.69			9286.03	6323.03			1663.45	5011.55		1312.43						888.786
O75608;O75608-2	LYPA1-2_HUMAN;LYPA1_HUMAN	LYPLA1	Acyl-protein thioesterase 1	4	2732.43	1178.44	4418.72	5683.52	4979.12	5696.4	1835.32	5489.69	5374.16	4209.24	6232.99	4803.65	2793.93		6565.06	6677.65	5978.99	6109.08	7949.66	4740.45	6942.9	11568.5	19359.6	7701.15	2703.88	4013.37	8617.21	3996.67	5870.31		5840.24	4855.66		5128.49	5750.92	3778.22
O75616;O75616-2	ERAL1-2_HUMAN;ERAL1_HUMAN	ERAL1	GTPase Era, mitochondrial	1			1052.59				207.215	1106.53	584.636			369.99
O75643	U520_HUMAN	SNRNP200	U5 small nuclear ribonucleoprotein 200 kDa helicase	40	3638.19	3216.92	3744.92	4922.91	3784.31	4006.66	3012.1	4009.86	4344.72	3751.25	4318.98	4117.29	4375.95	3512.25	6057.48	5942.77	5113.2	4865.79	5194.76	4890.86	5263.41	6973.73		5718.25	3810.05	4979.46	5044.24	5668.94	5986.84	4799.65	6204.82	5493.58	5025.84	5853.99	5636.47	6406.64
O75676;O75676-2	KS6A4-2_HUMAN;KS6A4_HUMAN	RPS6KA4	Ribosomal protein S6 kinase alpha-4	3	1128.46	842.779					799.992							1983.15
O75694;O75694-2	NU155-2_HUMAN;NU155_HUMAN	NUP155	Nuclear pore complex protein Nup155	8	1772.78	1005.18	1711.49	2918.92	2069.74	2986.58	756.398	2340.2	2046.16	1326.64	2619.99	1767.43	790.147	1531.38	3714.57	2899.09	2426.57	1798.47			3627.45			2498.06	821.864	2090.01	1590.02	1425.29	3360.14	2775.48		2363.75	3231.05	1699.83	1719.62	2743.48
O75717	WDHD1_HUMAN	WDHD1	WD repeat and HMG-box DNA-binding protein 1	7	2576.16	1756.88	3449.01	3304.95	2593.34	1987.41	1754.7	2751.08	2529.55	3056.04		3925.23
O75718	CRTAP_HUMAN	CRTAP	Cartilage-associated protein	2	841.068		2746.26		2090.3	2405.34		2397.09	1773.17	1361.79		1263.65				3694.05								4384.31	4706.32
O75746;O75746-2	CMC1-2_HUMAN;CMC1_HUMAN	SLC25A12	Calcium-binding mitochondrial carrier protein Aralar1	1	1289.23			1396.04		2386.53		3005.98	2664.41	4767.5						3657.05	1985.56	1611.9							2544.67	2807.36	1827.48		1928.42	2961.44	1678.73	1687.11		2660.67
O75792	RNH2A_HUMAN	RNASEH2A	Ribonuclease H2 subunit A	1		623.582			1017.42		532.739
O75794	CD123_HUMAN	CDC123	Cell division cycle protein 123 homolog	2	437.157	861.56			389.805		771.004	758.118		734.184		717.065									1461.95
O75817	POP7_HUMAN	POP7	Ribonuclease P protein subunit p20	2	1058.49	811.383					641.562							1689.82
O75821	EIF3G_HUMAN	EIF3G	Eukaryotic translation initiation factor 3 subunit G	6	18160.9	16315.6	8731.3	7262.8	7386.52	8718.8	16882.5	8412.96	8539.25	8908.33	7305.54	7748.47	14935.4	16062.7	7936.93		3856.43			12418.4	9374.84			8333.92	11621.8	10021.4	6504.02	11215.7	7879.84	7517.44	7489.4	10502.1	9863.44	9851.71	8886.42	8987.89
O75822	EIF3J_HUMAN	EIF3J	Eukaryotic translation initiation factor 3 subunit J	7	11553.4	11956.1	7899.75	5323.92	4744.37	5710.1	12539.8	6776.15	9237.17	8118.03	4949.45	7145.42	13634.7	10894.5	10086.9	7116.15	9262.36		5758.67	9766.81	6137.03			6515.01	8874.16	8069.59	12460.9	5184.45	7015.25	7293.45	8107.78	6016.8	9589.23	6026.43	11157.6	9883.15
O75828	CBR3_HUMAN	CBR3	Carbonyl reductase [NADPH] 3	2	4813.15	2627.74	7726	8346.86	7497.14	6834.46	3156.89	5701.82	6624.23	8065.25	5561.49	4477.07	2047.62	2808.27				5445.6	16718.1		13645.1			14842.5							5133.58
O75844	FACE1_HUMAN	ZMPSTE24	CAAX prenyl protease 1 homolog	4	1285.78	352.938	3227.59	1387.74	2643.79	1747.08	810.608	2892.31	2126.55	3545.32	2986.12	3663.79	891.567	1108.51	1646.39	3328.42	3275.05	3459.67		3236.37	1912.88		875.613	2558.79	3219.35	1849.14	1288.71		2375.24		2718.15	4358.54				2845.96
O75874	IDHC_HUMAN	IDH1	Isocitrate dehydrogenase [NADP] cytoplasmic	6	1215.58	3108.26	10741.3	2587.4	8211.02	7633.96	4124.82	7326.15	16667.1	16051.4	11104.6	11339.8	717.138	6019.79	3110.68	26621.2	13077.9	11825.8	10587.7	15755.7	11943.1	15358.5	4433.46	10668.5	16462.9	2468.68	14836.1	16137.2	14880.6	17783.7	19643.7	4690.74		17627	11505.1	11568.3
O75880	SCO1_HUMAN	SCO1	Protein SCO1 homolog, mitochondrial	1	1648.09		3451.52		2877.69	2975.78	860.449	4268.95	2315.26	2529.82	2600.34	3077.21													2289.7
O75923;O75923-10;O75923-11;O75923-12;O75923-13;O75923-14;O75923-15;O75923-2;O75923-3;O75923-4;O75923-5;O75923-6;O75923-7;O75923-8;O75923-9	DYSF-10_HUMAN;DYSF-11_HUMAN;DYSF-12_HUMAN;DYSF-13_HUMAN;DYSF-14_HUMAN;DYSF-15_HUMAN;DYSF-2_HUMAN;DYSF-3_HUMAN;DYSF-4_HUMAN;DYSF-5_HUMAN;DYSF-6_HUMAN;DYSF-7_HUMAN;DYSF-8_HUMAN;DYSF-9_HUMAN;DYSF_HUMAN	DYSF	Dysferlin	1	13275	13071.3	7152.52		6844.56		14449.1	10055.2	9218.97	7781.79		6427.21	15135.1	13068.9
O75928;O75928-2;O75928-3	PIAS2-2_HUMAN;PIAS2-3_HUMAN;PIAS2_HUMAN	PIAS2	E3 SUMO-protein ligase PIAS2	1		243.978					202.218		258.394
O75934	SPF27_HUMAN	BCAS2	Pre-mRNA-splicing factor SPF27	2	2883.24	1376.69	2363.33	2487.31	2036.54	1696.28	1722.95	2331.81		2383.29	2380.99	2225.28	1406.53			3344.11																4145.56
O75935;O75935-2;O75935-3	DCTN3-2_HUMAN;DCTN3-3_HUMAN;DCTN3_HUMAN	DCTN3	Dynactin subunit 3	2	1314.89	1259.71	1409.41	2466.45	1926.56	1046.51	1069.06		2266.33	1346.59	2183.98	860.144
O75937	DNJC8_HUMAN	DNAJC8	DnaJ homolog subfamily C member 8	10	7414.3	8274.98	4440.78	3528.71	2842.21	4121.98	7057.3	3595.32	4408.3	2419.99	4709.03	2590.02	15422.8	14873.9	7881.4		8214.8		7341.68	5695.82	5396.13			4336.42	9245.07	5024.43			6053.71			6765.37	7023.3	6275.25	7362.75
O75940	SPF30_HUMAN	SMNDC1	Survival of motor neuron-related-splicing factor 30	3	1079.48	1095.71	1578.04	1086.97	1200.52	1461.98	1161.4	1256.16	983.802	927.422	1356.33	941.776	2979.98	1383.88															2009.68		4507.72	2863.05	2081.31
O75947	ATP5H_HUMAN	ATP5PD	ATP synthase subunit d, mitochondrial	2	3021.74	1156.18	11235	9879.05	9448.16	9229.53	2121.8	8787.87	9808.03	10345.1	11509.6	8682.35									15695	8012.88		8306.18	6368.65		9410.07
O75955;O75955-2	FLOT1-2_HUMAN;FLOT1_HUMAN	FLOT1	Flotillin-1	10	1999.1	755.827	3676.65	3044.47	3577.71	3723.51	945.278	3375.12	3465.88	4578.86	2379.64	2048.19	1532.37	2812.39	3682.6	3376.73	2070.3	3865.18	3906.84	2599.58	4316.34			4354.79	3391.2	2210.86	2117.28	15598.4	2892.52	3630.26	2579.11	4031.21	3035.68		4333.36	1893.21
O75964	ATP5L_HUMAN	ATP5MG	ATP synthase subunit g, mitochondrial	3	1840.74	860.753	8014.66	4996.75	5078.29	5189.64	1522.16	5911.8	5645.95	5160.18	5714.93	4542.66	3790.15	1578.33		5038.31	6218.31	6051.65	6963.5	6023.35	4390.67			5372.94	5708.56	7728.09	5954.78	4156.88	6742.42	7595.93	8802.04	8831.01	8193.94	4548.95	4629.05	7695.65
O76003	GLRX3_HUMAN	GLRX3	Glutaredoxin-3	6	7268.41	3786.06	10932.6	10562.7	10105.3	8696.29	4025.99	13718.8	9317.83	10485.4	11351.5	13386.6	2082.04	4633.04	11005.1	10807.4	10198.7	10440.2	14226.4	6617.9	13166	19203.4	2564.42	11727.3	6665.15	9013.55	11593.2	9261.04	11989.4	11353	8949.44	12019.5	6685.84	9601.29	9670.26	8699.45
O76014;O76015	KRT37_HUMAN;KRT38_HUMAN	KRT37;KRT38	Keratin, type I cuticular Ha7	2																						52634.4	51013.7
O76021	RL1D1_HUMAN	RSL1D1	Ribosomal L1 domain-containing protein 1	7	4873.27	3007.93	11648.9	10063.8	9864.79	8780.94	4569.96	10185.1	8712.41	17668.6	13358.5	15399.6	4713.35	3378.34	8401.14	16768.6	12144.3		14260.4	15409	12134.1	11163.3	1746.42	9587.95	4293.53	9205.22	4298.63	15033.9	8104.98	7915.19	9076.61	10353.4	12146.4	4502.55	10166.7	10886.7
O76031	CLPX_HUMAN	CLPX	ATP-dependent Clp protease ATP-binding subunit clpX-like, mitochondrial	1	473.553	254.32		309.609			241.134	439.983										765.481
O76070	SYUG_HUMAN	SNCG	Gamma-synuclein	2		364.769			700.021					699.039																										2129.16
O76094	SRP72_HUMAN	SRP72	Signal recognition particle subunit SRP72	6	1295.18	1337.46	1145.01	1044.79	1194.93	1108.79	1007.14	1355.11	1082.57	1514.68	870.509	1111.39		2512.63			1181.59				2868.23			3265.67		2357.26
O94763;O94763-3	RMP-3_HUMAN;RMP_HUMAN	URI1	Unconventional prefoldin RPB5 interactor 1	4	1273.53	722.345		1435.23			1059.36					1060.48	2232.64	892.61
O94776	MTA2_HUMAN	MTA2	Metastasis-associated protein MTA2	10	3811.66	2982.49	2609.96	3329.15	2735.19	2565.85	3033.74	2922.99	2742.76	1599.55	2171.64	2655.79	4267.95	3010.07	3625.92	4002.17		3294.75			2892.07			3119.44	2026.04	3202.86	3100.49	3965.77	3976.34			3428.82	3280.13		2151.76	3581.36
O94822;O94822-3	LTN1-3_HUMAN;LTN1_HUMAN	LTN1	E3 ubiquitin-protein ligase listerin	3	1577.53	1314.71	931.101			2184.34	638.269	1018.44	1500.46	1302.01				1535.16																					1697.24
O94826	TOM70_HUMAN	TOMM70	Mitochondrial import receptor subunit TOM70	4	1117.8	767.274	2638.35	2312.92	2365.18	2097.55	837.706	1897.23	2197.87	1592.48	2270.13	1930.75	10645.9						4190.7		4516.16			3216.35
O94855;O94855-2	SC24D-2_HUMAN;SC24D_HUMAN	SEC24D	Protein transport protein Sec24D	1		366.45					290.443
O94874	UFL1_HUMAN	UFL1	E3 UFM1-protein ligase 1	6	949.941	757.422	1326.11	1710.09	1790.49	1707.74	943.826	1532.53	989.155	1810.26		897.121	1401.73	1286.33	1979.34	2237.13	1818.86		1473.17	2106.45	1579.12	2435.73	2984.7	1967.55		1145.82		2146.18	1417.91		2312.18	1138.07	1587.84	1574.56	1765.47
O94888	UBXN7_HUMAN	UBXN7	UBX domain-containing protein 7	3	635.068	405.311	383.869	540.257	664.685		329.044			444.474														728.89		1447.81		1725.92	1484.2	1533.35	1302.84		1585.71			2176.68
O94903	PLPHP_HUMAN	PLPBP	Pyridoxal phosphate homeostasis protein	5	1177.14	1465.74	1129.88	1593.71	1282.9	1350.54	1242.27	1735.9	1533.37	1589.28	1182.53		4183.19	2927.86				2055.91			11254.3				2864.31			5431.86	9559.63			11310.2
O94905	ERLN2_HUMAN	ERLIN2	Erlin-2	8	1333.87	490.814	1877.66	3192.12	1730.86	1900.63	517.29	2945.34	1773.15	2455.3	2759.79	1797.49		594.432	2157.08	2768.14		1705.43					2574.97	3231.94	1499.32	1493.22	3481.23	526.526	2669.09	879.803	1128.68	1432.09	3401.97	818.775		904.846
O94906;O94906-2	PRP6-2_HUMAN;PRP6_HUMAN	PRPF6	Pre-mRNA-processing factor 6	5	14282.7	5131.61	12188.1	16466.9	12999.4	11193.9	6009.06	11797.5	12752	12108.4	11460.8	6645.81	10071.1	6142.42	11140.8	16938.7	15700.2	20534.5	9957.62	11338.9				9663.24	13300.8										19346.2	13567.4
O94925;O94925-3;O94925-2	GLSK-2_HUMAN;GLSK-3_HUMAN;GLSK_HUMAN	GLS	Glutaminase kidney isoform, mitochondrial	1	386.224	163.116	1049.58		1269.83	1609.16	188.334	979.18		938.076		1283.06													1469.4
O94927	HAUS5_HUMAN	HAUS5	HAUS augmin-like complex subunit 5	2		520.7												2215.05
O94966;O94966-3;O94966-4;O94966-5;O94966-6;O94966-7	UBP19-3_HUMAN;UBP19-4_HUMAN;UBP19-5_HUMAN;UBP19-6_HUMAN;UBP19-7_HUMAN;UBP19_HUMAN	USP19	Ubiquitin carboxyl-terminal hydrolase 19	2	1193.83	567.125			826.17		580.182
O94973;O94973-2	AP2A2-2_HUMAN;AP2A2_HUMAN	AP2A2	AP-2 complex subunit alpha-2	2	501.395	204.574	617.85		843.107	830.357	400.271		1212.53	540.704	1400	573.839													1159.29
O94979;O94979-10;O94979-2;O94979-3;O94979-4;O94979-6;O94979-8;O94979-9	SC31A-10_HUMAN;SC31A-2_HUMAN;SC31A-3_HUMAN;SC31A-4_HUMAN;SC31A-6_HUMAN;SC31A-8_HUMAN;SC31A-9_HUMAN;SC31A_HUMAN	SEC31A	Protein transport protein Sec31A	8	1932.76	2001.6	2988.63	1992.73	2805.56	2472.35	2971.71	1887.85	3189.82	1813.19	2685.71	1975.54	1627.96	2323.05	2396.66	1428.13	3373.11	2047.54		2650.27	2131.71	3498.88		1893.19	3036.59	3165.6					3099.32	2686.27	2085.97	1827.64
O94992	HEXI1_HUMAN	HEXIM1	Protein HEXIM1	2	2886.61	1619.87				1367.54	1532.86	937.454		915.401		1331.65
O95067	CCNB2_HUMAN	CCNB2	G2/mitotic-specific cyclin-B2	3	1173.36	433.953	1047.12		854.417		889.021								7410.98						932.38
O95071;O95071-2	UBR5-2_HUMAN;UBR5_HUMAN	UBR5	E3 ubiquitin-protein ligase UBR5	9	2334.65	2024.63	871.864	1566.14	1005.43	1068.19	1939.93	1980.29	1004.55	622.128	1895.42	810.903	2504.66	2178.6							1716.59				2108.31
O95104;O95104-3	SFR15-3_HUMAN;SFR15_HUMAN	SCAF4	Splicing factor, arginine/serine-rich 15	1	1089.12	564.829					608.851
O95163	ELP1_HUMAN	ELP1	Elongator complex protein 1	11	1238.52	1817.92	1507.59	1618.83	1821.41	1603.44	1459.44	1486.82	2290.51	1670.27	1676.94	1345.13		2576.37	3208.19					3324.95	2544.56					2375			2339.33	2965.34	1607.26	5164.39		1958.31	2269.05	3271.57
O95168;O95168-2	NDUB4-2_HUMAN;NDUB4_HUMAN	NDUFB4	NADH dehydrogenase [ubiquinone] 1 beta subcomplex subunit 4	1	1077.95		2552.61	2210.61	2019.73	1086.95	468.451	2363.42	362.894	1216.74	3142.17	2302.83				1682.62				1035.64					2106.12	2181.56		1579.18	1819.07		2786.01	1414.45
O95182	NDUA7_HUMAN	NDUFA7	NADH dehydrogenase [ubiquinone] 1 alpha subcomplex subunit 7	1			621.779	1061.85	544.002					282.636	926.478	486.592
O95197;O95197-2;O95197-7;O95197-3;O95197-4	RTN3-2_HUMAN;RTN3-3_HUMAN;RTN3-4_HUMAN;RTN3-7_HUMAN;RTN3_HUMAN	RTN3	Reticulon-3	1	533.528		2554.8	2948.93	2875.94		735.438	1905.48	1897.11	3602.19	3123.75	2367.21												2962.46
O95202	LETM1_HUMAN	LETM1	Mitochondrial proton/calcium exchanger protein	8	1561.87	425.307	2156.05	3191.7	3568.45	3209.01	1187.62	4392.47	1728.98	2336.19	3293.27	3796.76	1387.22				4298.06								2702.83		2379.5		785.17		6085.61	4392.38		4768.34		6103.16
O95210	STBD1_HUMAN	STBD1	Starch-binding domain-containing protein 1	1	407.533	411.619	1136.55	1151.37	646.253	1024.85	512.292	819.871	668.954	690.727	816.066	702.251
O95218;O95218-2	ZRAB2-2_HUMAN;ZRAB2_HUMAN	ZRANB2	Zinc finger Ran-binding domain-containing protein 2	4	3057.75	5311.61	5485.24	3784.56	4224.6	4366.32	4009.39	4391.65	5794.01		5786.89	4469.68		3413.04											1784.15	9558.7										5715.09
O95232	LC7L3_HUMAN	LUC7L3	Luc7-like protein 3	4	4339.95	5556.87	3689.51	3815.92	2470.18	2571.69	4738.39	3447.94	3340.25	2513.79	2767.98	3495.57	7633.75	3323.69			9294.28		9064.49						2505.56	4720.93		6940.64					6867.62
O95239	KIF4A_HUMAN	KIF4A	Chromosome-associated kinesin KIF4A	4	1306.35	549.37	925.66			874.986	730.225		938.977	683.589		664.84		662.947
O95251;O95251-2;O95251-4	KAT7-2_HUMAN;KAT7-4_HUMAN;KAT7_HUMAN	KAT7	Histone acetyltransferase KAT7	2	848.33	485.782		613.516		1110.77	583.355		827.505
O95260;O95260-2	ATE1-2_HUMAN;ATE1_HUMAN	ATE1	Arginyl-tRNA--protein transferase 1	2	2002.92	1609.73	1027.95	1038.13		2553.68	1449.06		735.847	984.817				836.777
O95292	VAPB_HUMAN	VAPB	Vesicle-associated membrane protein-associated protein B/C	4	1847.87	495.284	2211.02	2426.23	2415.5	2142.58	680.201	2126.33	1729.73	2221.32	3326.5	2807.32				2396.52		3161.89			2736.43								2097.57		2114.8
O95295	SNAPN_HUMAN	SNAPIN	SNARE-associated protein Snapin	1	1023.66	703.719		577.832	407.369	886.973	832.48			638.492				1429.16											1638.52
O95297;O95297-2;O95297-4;O95297-5	MPZL1-2_HUMAN;MPZL1-4_HUMAN;MPZL1-5_HUMAN;MPZL1_HUMAN	MPZL1	Myelin protein zero-like protein 1	1			960.765			974.415		1461.3	849.311	1686.97
O95302	FKBP9_HUMAN	FKBP9	Peptidyl-prolyl cis-trans isomerase FKBP9	4	545.723	229.482	2067.28	2664.11	2472.22	2409.06	309.127	3458.91	1990.84	2553.47	3231.15	1706.22		2299.76	2201.46		1064.99	4040.64	3894.04		3372.32			1714.82	2812.72		3690.59			2288.35				3141.45	1909.8
O95336	6PGL_HUMAN	PGLS	6-phosphogluconolactonase	6	7410.59	2430.1	9704.83	9575.5	11715.6	9651.39	3957.4	11755.9	8582.11	10088	8488.41	15207.9	5121.16	4847.85	10853.1	11753	10926.5	10648.9	9906.49	10246.5	8320.24	9773.92	4516.73	10232.8	13107.5	13122.1	11456.8	13377.5	11855.2	13712.6	12218.6	8587.58	5275.54	9485.24	10457.1	9741.29
O95340;O95340-2	PAPS2-2_HUMAN;PAPS2_HUMAN	PAPSS2	Bifunctional 3'-phosphoadenosine 5'-phosphosulfate synthase 2	7	4660.29	4291.07	2055.82	1798.13	2765.72	2752.07	3941.15	2410.19	1709.19	3942.8		4107.06	4695.27	4880.38											7216.65
O95347	SMC2_HUMAN	SMC2	Structural maintenance of chromosomes protein 2	28	4475.72	3542.86	1974.35	2408.46	1989.24	2509.24	3960.91	2355.25	2199.26	1339.04	1674.7	1835.28	5897.38	3174.67			1500.51			2104.94				2360.17	2439.03	2606.73		2960.68	1719.16	2898.87		1561.52				3844.16
O95352;O95352-3	ATG7-3_HUMAN;ATG7_HUMAN	ATG7	Ubiquitin-like modifier-activating enzyme ATG7	2	1335.01	1137.1				1644.13	967.491	1500.75		2329.09				2176.56						2962.78
O95373	IPO7_HUMAN	IPO7	Importin-7	11	3946.6	2170.41	5875.02	4503.98	4984.02	4266.35	2484.27	5510.3	5031.22	4951.84	4773.88	5558.51	2622.96	1824.44	5859.33	3728.9	5891.62	5410.1	5553.14	4885.61	5305.36	6290.13	3708.11	4018.61	3194.53	4281.19	6559.43	6588.29	6078.04	3983.06	6672.91	4690.47	5916.76	6239.12	6771.47	4498.14
O95376	ARI2_HUMAN	ARIH2	E3 ubiquitin-protein ligase ARIH2	2	566.848	282.098	673.539		812.042		261.71	975.55		575.262	1139.49	755.092
O95394;O95394-3;O95394-4	AGM1-3_HUMAN;AGM1-4_HUMAN;AGM1_HUMAN	PGM3	Phosphoacetylglucosamine mutase	2	832.138	308.489	1272.6	710.826	1564.65	1444.18	308.334	1622.85	1109.31	2159.66	1816.55	1366.1													2091.46
O95400	CD2B2_HUMAN	CD2BP2	CD2 antigen cytoplasmic tail-binding protein 2	1	930.261	678.488	604.835	808.805	574.96		657.288		671.871	619.692				488.053
O95425;O95425-2;O95425-3;O95425-4	SVIL-2_HUMAN;SVIL-3_HUMAN;SVIL-4_HUMAN;SVIL_HUMAN	SVIL	Supervillin	1	23561.4	16033.7	5061.88	3993.28	2482.19		17640.8	2547.69	5213.46	7123.01		6036.88	15146.7	27001.7											26847.7				7972.87						5783.75
O95433	AHSA1_HUMAN	AHSA1	Activator of 90 kDa heat shock protein ATPase homolog 1	5	3992.11	3469.71	4053.54	4601.01	5021.68	4419.63	3121.3	4677.48	5426.13	6731.65	3957.12	6476.49	3657.1	3117.43	8757.24	3737.29			5971.14		5727.17		5185.44	6418.93	4344.11	7043.37	10227.6	7109.92	6920.83	6629.14		6308.49		4632.34		6534.01
O95453;O95453-2;O95453-3	PARN-2_HUMAN;PARN-3_HUMAN;PARN_HUMAN	PARN	Poly(A)-specific ribonuclease PARN	5	1637.23	1791.37	1162.88	1961.4	1786.01	2781.8	2085.05	2078.81	991.034	1423.79		1340.12	1840.72	1816.73
O95456;O95456-2	PSMG1-2_HUMAN;PSMG1_HUMAN	PSMG1	Proteasome assembly chaperone 1	2	3010.44	4716.86	4827.46	2774.11	3306.34	4230.45	2616.27	2194.55	4123.87	2818.19	1784.6	2567.68	1648.39	4641.08	4022.73	2274.87								4964.2	3309.44	2675.92				4262.73	3974.51		1725.11			4857.09
O95470	SGPL1_HUMAN	SGPL1	Sphingosine-1-phosphate lyase 1	2	418.062		1193.4	1045.73	830.09	1132.83	534.862	1148.83	1271.83	1775.23	1835.7	1517.13	533.613				1564.64						2656.41			1379.01
O95486	SC24A_HUMAN	SEC24A	Protein transport protein Sec24A	3	1134.57	987.249	1603.12	1455.97	1838.19	1207.36	738.542	1355.5	1785.86	1192.95		1497.13		1335.53		1969.5		2066.33		1756.81					1146.05						1327.36
O95551;O95551-2;O95551-3	TYDP2-2_HUMAN;TYDP2-3_HUMAN;TYDP2_HUMAN	TDP2	Tyrosyl-DNA phosphodiesterase 2	1	972.408		780.994				975.555			712.02		1097.59
O95571	ETHE1_HUMAN	ETHE1	Persulfide dioxygenase ETHE1, mitochondrial	2	766.152	245.408	1633.12	1061.14	2920.41		368.01	894.218	1169.31	1394.78	1002.55	684.221				891.352									2265.81	1187.23
O95573	ACSL3_HUMAN	ACSL3	Long-chain-fatty-acid--CoA ligase 3	2	1214.66	300.224	2379.61	1870.57	1712.34	1339.71	521.727	1677.19	1614.66	1899.59	1909.33	1480.32													4243.65	3315.84
O95602	RPA1_HUMAN	POLR1A	DNA-directed RNA polymerase I subunit RPA1	3	1163.85	421.582	3279.6		2307.35	641.763	1398.18	1193.92		864.213	3144.17	2542.4									3439.93			1683.08												3691.27
O95747	OXSR1_HUMAN	OXSR1	Serine/threonine-protein kinase OSR1	10	5028.77	3293.69	2368.8	3271.39	2645.78	3170.87	3908.46	2849.82	2800.29	2648.34	4424.82	3068.62	2959.23	2855.26	2316.5	2669.04		1498.96	2750.37		2990.87		1191.26	2677.09	3837.19	2940.34	2629.97	3576.06	3577.47	2362.15	1888.76	3086.21	1762.24	3495.68	2843.91	2906.66
O95757	HS74L_HUMAN	HSPA4L	Heat shock 70 kDa protein 4L	9	1566.49	1345.2	2545.18	1857.69	1342.87	1745.99	1193.29	2277.17	1992.97	2220.65	2316.19	2243.42		1277.81	2728.45	2208.33	2737.79	3173.97	3004.33	2269.91	3851.53		4950.54	1615.71		3241.81		2302.6	2219.7	2819.31	4291.79	1703.38	2023.21	2406.27	2206.68
O95758;O95758-1;O95758-2;O95758-4;O95758-5;O95758-6	PTBP3-1_HUMAN;PTBP3-2_HUMAN;PTBP3-4_HUMAN;PTBP3-5_HUMAN;PTBP3-6_HUMAN;PTBP3_HUMAN	PTBP3	Polypyrimidine tract-binding protein 3	2	1940.99	715.073		1327.2		1417.13	1038.78			1387.93		1407.03
O95777	LSM8_HUMAN	LSM8	U6 snRNA-associated Sm-like protein LSm8	3	4560.81	2219.72	3975.84	4399.94	3512.62	3781.12	2979.48	3656.23	3190.7	2632.62	2867.75	4215.64	2857.03	2776.84	3901.05	5844.62	4229.54	5363.37	3190.58	5141.13	2646.57		2717.8	4184.36	3440.56	3130.61	3718.09	3955.2	3137.83	3607.57			3978.94	2954.48		2879.73
O95782;O95782-2	AP2A1-2_HUMAN;AP2A1_HUMAN	AP2A1	AP-2 complex subunit alpha-1	13	3619.55	1963.97	4994.17	3338.89	4803.46	3285.24	2248.28	4648.81	5069.47	4700.08	4187.42	2831.7	2086.51	3032.39	4693.72	3940.75	3694.79	6311.46	5181.07	3132.4	3297.76		2973.9	4020.81	4930.39	3857.93	5171.94	5150.85	4045.51	4760.83	4564	5589.04	6405.94	5322.69	4155.66	3836.78
O95785;O95785-2;O95785-3;O95785-4	WIZ-2_HUMAN;WIZ-3_HUMAN;WIZ-4_HUMAN;WIZ_HUMAN	WIZ	Protein Wiz	1	373.12	308.81		734.049	841.159			664.142		266.841
O95789;O95789-5	ZMYM6-5_HUMAN;ZMYM6_HUMAN	ZMYM6	Zinc finger MYM-type protein 6	1	12626.4	15984.8		13205.3		14200.5	12550.7	15049.1	9898.61	8878.13	8006.15	12498.5												8159.1		10678.2	14497.7		10815.6
O95793;O95793-2;O95793-3	STAU1-2_HUMAN;STAU1-3_HUMAN;STAU1_HUMAN	STAU1	Double-stranded RNA-binding protein Staufen homolog 1	1	579.683						301.348
O95801	TTC4_HUMAN	TTC4	Tetratricopeptide repeat protein 4	2	1292.46	1331.98			1148.85	834.676	1508.12		1293.9	633.117	1209.11	1570.2
O95816	BAG2_HUMAN	BAG2	BAG family molecular chaperone regulator 2	8	3182.92	1851.1	2857.79	4401.66	3545.15	5067.21	2163.51	4391.99	4651.97	4374.1	3532.78	5560.05	3195.73	3336.3	4357.19	4948.08	3905.86	5012.26	3435.15	3341.38	3935.65			5249.27	3280.61	4370.35	2686.39	4004.19	7213.45	3367.37	3902.44	5522.45	4799.02	4134.64	2684.6
O95817	BAG3_HUMAN	BAG3	BAG family molecular chaperone regulator 3	1	571.897	434.416				946.325	535.392			419.853		739.35		788.214											1516.79				1870.39	1706.99
O95825	QORL1_HUMAN	CRYZL1	Quinone oxidoreductase-like protein 1	1	342.378	268.449	836.781		691.588		357.619			483.209
O95831;O95831-3	AIFM1-3_HUMAN;AIFM1_HUMAN	AIFM1	Apoptosis-inducing factor 1, mitochondrial	9	1467.73	551.348	4257.01	3745.9	3685.73	4088.39	1157.86	3232.04	3904.87	3660.78	3099.29	2505.07	2384.57	936.514		3511.21	3939.8		3201.53	2495.94	3831.19			3164.08	4439.05	5801.36		5315.61	5047.73	4727.24	4305.69	3832.79	4670.37	4090.1	3049.29	3070.2
O95834;O95834-2;O95834-3	EMAL2-2_HUMAN;EMAL2-3_HUMAN;EMAL2_HUMAN	EML2	Echinoderm microtubule-associated protein-like 2	3	1424.96	878.036			1952.32	1780.73	474.261	1078.04	1798.98	1913.12	2242.55	1197.74													3500.05
O95861;O95861-2;O95861-4	BPNT1-2_HUMAN;BPNT1-4_HUMAN;BPNT1_HUMAN	BPNT1	3'(2'),5'-bisphosphate nucleotidase 1	2	620.571	177.701	1424.07	1598.98	1627.52	1889.25	587.658	1009.95	1122.1	1578.76	1267.97	2117.37																2677.71		2908.09		1768.99
O95865	DDAH2_HUMAN	DDAH2	N(G),N(G)-dimethylarginine dimethylaminohydrolase 2	1																							3225.08
O95881	TXD12_HUMAN	TXNDC12	Thioredoxin domain-containing protein 12	2	2458.36	840.346	5173.9	2125.14	4814.17	5421.39	1365.96	7173.19	4796.22	4714.92	6545.06	2505.49	1971.93		2260.52		4217.17	2545.92						5166.41	6868.5	3233.67	7034.66	6874.4	5215.66		6099.93	5335.59		3794.6	3613.01	4224.31
O95983;O95983-2	MBD3-2_HUMAN;MBD3_HUMAN	MBD3	Methyl-CpG-binding domain protein 3	2	1090.14	982.325	1227.64	1167.03	926.424	938.435	1329.56	1384.88	1317.45	694.872	1622.63	1286.57		2045.51	3594.7		3407.52							1853.54
O95989	NUDT3_HUMAN	NUDT3	Diphosphoinositol polyphosphate phosphohydrolase 1	1	307.713	174.433		339.062	755.101		187.636	933.838	975.774	726.305		531.402
O95994	AGR2_HUMAN	AGR2	Anterior gradient protein 2 homolog	5	7577.46	3379.96	2666.58	15499.2	8344.72	15101	7915.11	10495.8	3249.72	8242.93	11204.6	3980.07	7611.53	6201.58	4713.25	4596.43	19382.6	16700.3	5716.64	7014.13	7593.88	11154.4		9635.35	14956.1	3835.64	8393.09	5907.13	8718.64	3471.86	6249.49	8885.26		8095.19		3507.84
O96000;O96000-2	NDUBA-2_HUMAN;NDUBA_HUMAN	NDUFB10	NADH dehydrogenase [ubiquinone] 1 beta subcomplex subunit 10	3	917.609	290.764	2081.33	2409.8	2069.68	2217.77	446.031	1903.83	1566.09	1200.61	2124.97	1561.74	8593.79				12232.9												804.276	971.081				1095.14
O96008	TOM40_HUMAN	TOMM40	Mitochondrial import receptor subunit TOM40 homolog	2	937.536	298.975	3055.71	2790.78	3672.53	2809.87	903.149	3060.44	3343.08	2264	2491.91	3818.84	1551.21		2082.45	4776.96	3124.24	1620.53	3252.34	3243.52	3530.68			3689.76	3540.22	6533.11			2895.71	3784.75	4714.97	4734.2	2647.1		3344.53	3882.65
O96013;O96013-4	PAK4-4_HUMAN;PAK4_HUMAN	PAK4	Serine/threonine-protein kinase PAK 4	1	327.259	315.077	398.732				252.929		391.962	335.132		302.447
O96017;O96017-13;O96017-4;O96017-9;O96017-12;O96017-7;O96017-8	CHK2-12_HUMAN;CHK2-13_HUMAN;CHK2-4_HUMAN;CHK2-7_HUMAN;CHK2-8_HUMAN;CHK2-9_HUMAN;CHK2_HUMAN	CHEK2	Serine/threonine-protein kinase Chk2	1		669.393					330.405	1062.8
O96019	ACL6A_HUMAN	ACTL6A	Actin-like protein 6A	7	3348.53	1820.37	4507.81	5561.24	4800.59	4937.86	2771.05	4203.04	4567.26	3637.09	4216.8	4356.47	1761.91	1825.39		4076.29	3119.14				5973.16			5443.63	4663.36	4751.83	8470.29	6584.19	6972.52	3745	6050.35	6348.25	6346.52	4722.11	4740.06
P00338;P00338-3	LDHA-3_HUMAN;LDHA_HUMAN	LDHA	L-lactate dehydrogenase A chain	11	232157	84263.3	193051	369922	193449	339109	71580.4	297862	256234	319936	497949	212385	67858.2	83079.3	204774	125805	155122	238365	157529	150601	236343	319538	60075.8	170699	123992	128507	191129	165761	258549	131917	171292	226416	147501	298239	209960	259241
P00367	DHE3_HUMAN	GLUD1	Glutamate dehydrogenase 1, mitochondrial	8	1801.9	1035.87	3379.95	3439.96	4066.31	4733.31	1328.01	2657.84	2893.66	2992.89	5427.83	1988.25	917.664			4145.16	2319.44	11585.9		8446.46	3945.49			2635.75				2941.14		4331.58	8665.59	4346.64	6341.06	4124.24
P00374	DYR_HUMAN	DHFR	Dihydrofolate reductase	3	3684.85	2279.52	1234.34	3369.08	2186.93	2355.55	1733.54	2012.63	1775.59	802.35	1248.54	898.058		1129.98		3986.79			3272.72			3611.46														1751.03
P00387;P00387-2;P00387-3	NB5R3-2_HUMAN;NB5R3-3_HUMAN;NB5R3_HUMAN	CYB5R3	NADH-cytochrome b5 reductase 3	6	2317.73	642.106	3698.58	5462.15	4580.54	4147.19	1102.57	3730.61	3147.58	3436.54	4470.02	3852.57	3701.84	3371.39	2633.25	3745.72		5038.29		4601.14	3806.56	4310.16	2193.45	4655.62	5089.49	4087.78	4032.49	3847.41	2600.86	3836.39		3044		3370.41	3330.52	4939.86
P00390;P00390-2;P00390-3	GSHR-2_HUMAN;GSHR-3_HUMAN;GSHR_HUMAN	GSR	Glutathione reductase, mitochondrial	1	532.644	353.79	766.896	482.395	303.086		500.845	752.299		456.387															672.646							810.677
P00395	COX1_HUMAN	MT-CO1	Cytochrome c oxidase subunit 1	1	1190.38	315.43	2181.3	3749.78	3049.39	2317.16	920.474	3107.6	1421.02	1422.72	2142.65	1477.38			2472.44	2323.84	2591.8	3204.77	4384.61	2686.93	2563.41			1817.99		2475.9		2921.02	5178.44	3160.99	5401.3	2911.72	2699.48	3665.72	4923.93
P00403	COX2_HUMAN	MT-CO2	Cytochrome c oxidase subunit 2	4	16766	2601.11	24874.3	29559.1	23616.9	22141	6316.13	21084.1	19254.8	18548.3	23194.6	23993.4	15634.5	6345.65	13048.9	29348.5	25516	27120.7	26602.9	22047.3	28443.1	17524.9	4965.49	19628.4	17908.2	24386	19643.4	16354.5	23546.2	21844.2	29931.6	14579.7	21230.6	25474.5	22416.6	16307.8
P00441	SODC_HUMAN	SOD1	Superoxide dismutase [Cu-Zn]	2	979.166	230.419	509.46	916.801	888.402	1061.79	258.85		1606.35	541.853	1179.23	745.253				4448.62											5794.16
P00491	PNPH_HUMAN	PNP	Purine nucleoside phosphorylase	10	11230.4	3170.89	16602.3	14853	15151.4	15485.3	4820.3	20536	19434	22254.9	20821.9	14363.6	4583.17	3933.17	11398.4	13078.9	16194.9	15361.7	13352.3	8472.51	9932.75	56481.7	71722.7	14459.3	11999.2	15397.8	39295.6	17534.4	18030.1	17299.8	18226.1	23929.3	16876.5	13250.7	18726.1	18343
P00492	HPRT_HUMAN	HPRT1	Hypoxanthine-guanine phosphoribosyltransferase	5	7105.4	2054.76	3940.85	8483.26	4801.89	5879.63	1756.22	5550.78	6956.18	6623.32	8857.98	5015.5	824.485	1785.77	3872.48	3681.28	2902.66	4146.65	4060.41	4680.79	5325.32	9699.3	3024.62	7542.91	2076.86	4857.79	6485.57	5294.33	6556.97	4129.16	4580.92	4827.04	5249.84	6054.18	5273.99	4213.32
P00505	AATM_HUMAN	GOT2	Aspartate aminotransferase, mitochondrial	15	6717.72	2075.6	16436.5	17343.4	22742.6	19801	6874.83	19977	14584.3	15474.4	16977.1	19603.9	9315.13	3600.72	8140.26	15728.5	11781.8	19204.3	13170.3	21510.5	7481.1	6133.54	3299.62	11635.1	12191.4	17686.7	15418.8	13957	13951.4	14307.8	19307.7	10434.3	8242.44	7837.68	12587.4	5226.77
P00558	PGK1_HUMAN	PGK1	Phosphoglycerate kinase 1	22	372981	107010	163740	580888	189890	355515	63683.4	291084	276090	376828	752498	185463	75032.4	79819.4	188041	117675	157942	197226	121699	142129	217140	438623	94851.3	257748	81150.9	100887	185264	199322	270075	143555	174433	221184	123968	352796	251797	347226
P00568	KAD1_HUMAN	AK1	Adenylate kinase isoenzyme 1	5	5474.5	2234.5	5464.19	7992.4	6548.04	6565.96	2743.93	6116.81	6274.57	6161.54	7201.98	7108.55	3766.05	4304.32	5319.09	5326.95	6635.53	6156.01	5984.44		4764.49	6358.47	7682.42	5256.66	11767	8278.11	7476.62	8514.47	8207.73	7816.85	7525.5	7728.52	2783.31	6071.81	5694.41	5304.26
P00966	ASSY_HUMAN	ASS1	Argininosuccinate synthase	14	72874.4	47368.3	33899.6	64935.8	31268.5	43366.4	30219.1	42285.3	52286.9	29512.4	42294.7	35819.3	37305.5	34573.5	21817.4	30401.7	65961.2	50755.4	44854.1	37107.2	30707.5	32319.3	3526.44	68822.7	46648.4	31247	51327	44185.3	31250.6	47856.6	52578.6	45866.3	45793.4	51416.2	45955.5	33477.1
P01008	ANT3_HUMAN	SERPINC1	Antithrombin-III	3	4939.22	3621.34					4326.88							2050.52
P01023;P20742;P20742-2	A2MG_HUMAN;PZP-2_HUMAN;PZP_HUMAN	A2M;PZP	Alpha-2-macroglobulin	2	544.31	552.841					473.074			765.472				564.772
P01040	CYTA_HUMAN	CSTA	Cystatin-A	3		197.953		1299.52	1352.03		245.07		15834.1	442.296		574.197										87043	7476.87				55588.3
P01111	RASN_HUMAN	NRAS	GTPase NRas	3	1602.76	635.589	1358.59	2145.05		1242.12	761.904	1925.45	783.136	2371.85	1527.31	2065.9									2299.72				1569.85				2153.35		2514.85		2954.51			3447.01
P01130;P01130-2;P01130-3;P01130-4;P01130-5;P01130-6	LDLR-2_HUMAN;LDLR-3_HUMAN;LDLR-4_HUMAN;LDLR-5_HUMAN;LDLR-6_HUMAN;LDLR_HUMAN	LDLR	Low-density lipoprotein receptor	2					284.953			254.937		1081.1
P01834	IGKC_HUMAN	IGKC	Immunoglobulin kappa constant	2									1280.71													11235.7	12851.2				24105.6
P01857	IGHG1_HUMAN	IGHG1	Immunoglobulin heavy constant gamma 1	2	847.435								2111.9													16063.1	15569.7				25589.6
P02042;P68871	HBB_HUMAN;HBD_HUMAN	HBB;HBD	Hemoglobin subunit delta	1	4717.71	7215.43	4753.24	2101.09	1520.56	1462.73	6620.93	4571.17	5843.94	1295.91		1386.05
P02533	K1C14_HUMAN	KRT14	Keratin, type I cytoskeletal 14	17	12279.9	4295.74	13392.1	24385.3	51055.4	39136.7	5951.22	16130	14542.4	29401.5	83566.8	24257.7	11141.3	11765.6	11941.8	26214	12892.4	115778	18853.1	16935.1	56768.8	9820860	6006790	40191.8	14136.8	12928.2	3408260	25045.2	42335	40853.4	11988.8	46930.1	31865.9	37317.6	42690.5	50022.5
P02538	K2C6A_HUMAN	KRT6A	Keratin, type II cytoskeletal 6A	8	1086.31			2255.49		1190.1	337.247	909.85	883.645	1758.95	19726.9	1955.01	1967.79			6801.18		2407.38		1743.84		4843400	3540280	18113	2891.89	3423.73	1666870	6989.39	6664.12	4100.75		2754.33			7400.05	7261.43
P02545	LMNA_HUMAN	LMNA	Prelamin-A/C	34	38751	14716.5	38888.6	53370.5	56315.9	46949.7	20839	33256.7	42248.8	37592.3	53160.8	29673	23572.7	24829.9	49717	54576.2	39549.3	47160.1	42812.9	41833.3	49043.7	43601	57026.8	40818	33081.3	35969.5	54660.9	44190	38372.1	45783.9	47305.3	53346.4	34677.6	44282	43562.7	49231.5
P02751;P02751-10;P02751-11;P02751-12;P02751-13;P02751-14;P02751-15;P02751-17;P02751-3;P02751-4;P02751-5;P02751-6;P02751-7;P02751-8;P02751-9	FINC-10_HUMAN;FINC-11_HUMAN;FINC-12_HUMAN;FINC-13_HUMAN;FINC-14_HUMAN;FINC-15_HUMAN;FINC-17_HUMAN;FINC-3_HUMAN;FINC-4_HUMAN;FINC-5_HUMAN;FINC-6_HUMAN;FINC-7_HUMAN;FINC-8_HUMAN;FINC-9_HUMAN;FINC_HUMAN	FN1	Fibronectin	4	7128.59	5368.53	1739.46	1228.51	1827.21	2194.71	5774.99	1910.87	3264.13	2750.59	2443.66	2763.69		7538.92										2316.73	7853.75	3608.46										18863
P02768	ALBU_HUMAN	ALB	Serum albumin	4	9974.61	5281.97	3327.84	4581.47	2353.85	2739.89	8678.15	3787.07	3965.4	1984.82	5317.7	3648.56	1469.99	4158.23		3020.16					3003.11	13089.5	6099.04		3393.47	3006.51	23806.7				4952.68	6213.3		4293.04
P02786	TFR1_HUMAN	TFRC	Transferrin receptor protein 1	23	21995	4953.01	21252.1	20884.6	33678.7	28426.7	8269.39	22324.7	15955.9	68272.9	15771.1	37023.5	7479.83	11776.3	28374	22436.4	17211.7	22039.5	17214.8	8819.98	15425	22343.7	1717.54	15563.4	22427.8	24363.4	15908.3	14037.1	25878.6	9871.35	21189.3	16148.9	17225.9	13119.5	14119.6	10459.5
P03905	NU4M_HUMAN	MT-ND4	NADH-ubiquinone oxidoreductase chain 4	1	1777.21	400.349	4820.1	2077.69	3012.94	3986.75	536.181	3899.19	3838.38	1622.84	2522.1	3436.26	1844.24	715.339		3680.43	2797.6	3008.11		3087.74	2956.4	2341.32	814.947	1686.49	3319.22	5179.93	2590.83	3745.78	3669.36	3896.56	3724.02	2600.19	3015.46	4139.01	2256.78	3577.33
P03915	NU5M_HUMAN	MT-ND5	NADH-ubiquinone oxidoreductase chain 5	2	871.928		644.94	1366.43	1302.14			1085.28		789.586		1063.62												2756.53		1858.34
P04040	CATA_HUMAN	CAT	Catalase	14	1420.88	423.328	3203.45	4707.29	3371.8	3993.7	1014.67	4362.71	22296.8	1599.52	2469.44	2814.44	1972.4	1528.6		5517.26	7837.11	6282.25		4829.42	4330.02	101615	14499.4	3523.52	4113.93	3564.19	39509.5	2764	5089.08		3423.59		4241.1		5460.55	3255.99
P04062;P04062-2;P04062-4	GLCM-2_HUMAN;GLCM-4_HUMAN;GLCM_HUMAN	GBA	Lysosomal acid glucosylceramidase	2		292.35	734.169	795.057	1217.16		395.307	755.373	1751.7	1045.47	1371.73											8856.87	6883.21				5549.2					1822.11
P04066	FUCO_HUMAN	FUCA1	Tissue alpha-L-fucosidase	2									22122.6
P04075;P04075-2	ALDOA-2_HUMAN;ALDOA_HUMAN	ALDOA	Fructose-bisphosphate aldolase A	15	62387.9	21241.9	41302.7	97904.5	57160.3	88056.8	17682.8	82219.9	56414.3	79977.5	83185.2	60647	36164.7	33030.9	51538.9	40176.1	41044.2	74360.4	43371.7	48149.4	50340.5	96496.7	25158.9	76433	52949.9	42970.7	83679.8	47698.3	81718	32616.6	41729.2	61695.8	30667.2	56686.9	43529.4	47561
P04080	CYTB_HUMAN	CSTB	Cystatin-B	2	4866.95	2382.63	11779.2	11659.7	12006.7	11015.6	3407.49	10439	9556.94	14000.8	12527.7	9888.49	4174.97	2352.13	9367.9	6557.98	9561.65	9756.42		8383.77	6736.82	12210.5	7269.36	13416.7	7187.03	9277.1	13102.8	8125.38	8373.91	7951.58	8094.59	8423.9	4044.99	8569.63	9900.22	5932.89
P04083	ANXA1_HUMAN	ANXA1	Annexin A1	15	38657.7	15808.7	45155.5	53742.5	64719.1	50454.8	27049.4	57885.1	71743	62956.9	62706.5	53641.9	23451.6	24882.9	30673.9	50671.7	43839.5	74341.4	36338.4	45831.2	32438.5	52021.1	32022.6	71322.1	52088.2	37277.8	51965.1	46413	53600.7	43578.9	61226.3	54940.5	41226.3	39762.7	53107	52027.7
P04114	APOB_HUMAN	APOB	Apolipoprotein B-100	3	2152.55	4335.56					4322.52							4857.01
P04150;P04150-10;P04150-2;P04150-3;P04150-5;P04150-6;P04150-7;P04150-8;P04150-9	GCR-10_HUMAN;GCR-2_HUMAN;GCR-3_HUMAN;GCR-5_HUMAN;GCR-6_HUMAN;GCR-7_HUMAN;GCR-8_HUMAN;GCR-9_HUMAN;GCR_HUMAN	NR3C1	Glucocorticoid receptor	3	961.069	947.694	1051.69				910.892	841.463						1190.83
P04179;P04179-4	SODM-4_HUMAN;SODM_HUMAN	SOD2	Superoxide dismutase [Mn], mitochondrial	5	5337.72	2451.79	2657.43	1423.32	2581.38	2138.11	1224.79	5094.24	3806.14	6859.5	13935.7	1214.21	3224.21	3448.86		4568.03		7205.51							11649.1	3217.68
P04181;P04181-2	OAT-2_HUMAN;OAT_HUMAN	OAT	Ornithine aminotransferase, mitochondrial	1	791.298		743.075			2245.44			1283.48	1280.97		1193.66
P04183	KITH_HUMAN	TK1	Thymidine kinase, cytosolic	3	3329.06	3381.46	2847.26	3619.32	2968.71	4168.86	2054.51	2644.55	3974.71	1901.27		2786.33	1803.46	3688.8	6640.31		4116.91	3822.64		4984.58	6636.42			2446.75		3548.07			5334.71			3357.69	3798.87		3332.39	4032.06
P04259	K2C6B_HUMAN	KRT6B	Keratin, type II cytoskeletal 6B	2										2742.7						13273.9						706807	2585130		5902.68		178972
P04264	K2C1_HUMAN	KRT1	Keratin, type II cytoskeletal 1	42	100364	63511.6	178541	176763	129484	589463	40989.6	292083	3508300	95648.6	893026	347457	40962.6	46858.1	229336	293486	148298	611404	115452	109121	317599	32366800	8431920	525106	69905.6	211487	12032100	371536	470694	379536	112483	388516	400376	189923	701058	948133
P04350	TBB4A_HUMAN	TUBB4A	Tubulin beta-4A chain	1	591.116	603.922	674.89	416.743		843.66	918.161	1673.59	1057.31			411.838	551.708	969.029		1387.83										1354.36
P04406	G3P_HUMAN	GAPDH	Glyceraldehyde-3-phosphate dehydrogenase	10	516505	191902	314893	448320	278568	376575	172286	458065	396926	452489	508427	337791	204105	220344	414838	271527	323252	454502	281658	264529	284644	661034	655085	345467	384474	391436	450607	350763	388148	293381	309270	311014	302947	491506	251058	317565
P04439;P13746;P13746-2;P10314;P16188;P16189;P16190;P18462;P30450;P30453;P30456;P30457;P30459;P30512	1A03_HUMAN;1A11-2_HUMAN;1A11_HUMAN;1A25_HUMAN;1A26_HUMAN;1A29_HUMAN;1A30_HUMAN;1A31_HUMAN;1A32_HUMAN;1A33_HUMAN;1A34_HUMAN;1A43_HUMAN;1A66_HUMAN;1A74_HUMAN	HLA-A	Isoform of P01891, HLA class I histocompatibility antigen, A-3 alpha chain	5	3336.76	1433.14	8034.88	8784.83	8870.31	11198.3	2820.43	12064.3	3019.4	8436.54	16257	5029.21	6004.42	4334.22	4242.86	8319.88	8929.2	16292.9	6796.61	5897.58	12441	18769.4	4299.09	11623.5	7745.89	5804.21	13127.4	7712.28	12561.5	7403.26	10081.2	8665.4	10280.1	10417.3	5017.42	4904.09
P04632	CPNS1_HUMAN	CAPNS1	Calpain small subunit 1	3	1895.61	1007.2	2597.46	2261.56	2482.49	2029.54	1117.59	3445.21	6633.36	3477.75	3475.16	2436.32	1749.12		2593.74		2643.66		3427.5	2242.75	1754.29	18237.4	12920.7	4139.6	6860.61	3932.4	11221.9	4910.29	5208.42	4261.35		6228.39			5551.72	5145.79
P04792	HSPB1_HUMAN	HSPB1	Heat shock protein beta-1	9	9674.58	4998.86	8826.79	14939.4	9715.24	17718.1	4208.19	12901.3	19029	11788.7	10398	13101.3	9746.54	5321.79	20134.2	13076.9	14038.2	23169.4	17328.7	10953.8	9211.92	47181.5	154962	22801.8	7323.38	14917.3	57506.5	12993.7	20859.2	13141.9	5131.85	23161.7	12300.1	15074.6	16556.6	12470.3
P04818	TYSY_HUMAN	TYMS	Thymidylate synthase	4	10112	4946.88	4416.15	6573.81	7648.16	8167.22	4951.19	6230.1	6900.98	4672.26	2549.31	1548.51	4371.3	7309.45	7797	7847.38	2483.23	11329.1	4504.99	2752.64	4448.64			7661.85	3551.03				8410.46	6604.44
P04843	RPN1_HUMAN	RPN1	Dolichyl-diphosphooligosaccharide--protein glycosyltransferase subunit 1	15	4831.7	1358.89	4839.24	7396.29	6341.39	8337.04	1603.67	8059.26	7275.19	6066.66	9850.03	5523.75	4304.63	2710.13	7825.62	4944.57	5702.84	7836.74	5519.64	4692.18	6797.88	7719.41	6959.48	9150.02	6585.57	5815.36	8142.06	4216.81	8721.25	5457.68	6151.46	7573.27	5854.68	10206.6	7131.74	6827.98
P04844;P04844-2	RPN2-2_HUMAN;RPN2_HUMAN	RPN2	Dolichyl-diphosphooligosaccharide--protein glycosyltransferase subunit 2	7	2665.18	798.317	5832.03	5597.21	6346.9	4640.68	1299.78	6404.04	5930.82	7488.67	9166	6012.6	2072.37	1185.4	1920.46	3488.08	2307.31	3360.26	1624.33	1934.76	6970.46	8253.37	5098.94	8099.93	4051.47	4992.55	2522.15	3287.6	5036.41	1287.67	4437.07	5941.64	3614.81	4422.27	4852.77	4183.48
P04899	GNAI2_HUMAN	GNAI2	Guanine nucleotide-binding protein G(i) subunit alpha-2	2	709.45	389.33	609.332	2926.26	1455.15	1425.59	258.864	1882.9	2249.52	1611.18	1874.5	1139.52													2974										1691.35
P04908;Q7L7L0;Q93077	H2A1B_HUMAN;H2A1C_HUMAN;H2A3_HUMAN	HIST1H2AC;HIST1H2AE;HIST3H2A	Histone H2A type 1-B/E	2	323691	129205	451242	435166	359426	356875	235684	376484	392716	336482	443876	386612	243347	216419	436008	582081	410629	262872	437769	365507	413481	353131	72271	271284	244864	332889	281647	395682	414302	186323	306875	239966	234947	344079	545092	556315
P05023;P05023-4	AT1A1-4_HUMAN;AT1A1_HUMAN	ATP1A1	Sodium/potassium-transporting ATPase subunit alpha-1	18	3430.85	1530.44	5862.36	7886.78	6397.64	5080.6	1985.5	10009.6	6414.24	9488.27	4943.78	6626.17	4083.51	3374.98	7409.53	7741.58	7362.93	8081.34		4137.46	6386.12			8794.93	8459.94	7170.01	10548.6	5331.08	9079.4	7466.76	7633.46	7445.25	5452.84	9120.3	7188.87	6076.11
P05026;P05026-2	AT1B1-2_HUMAN;AT1B1_HUMAN	ATP1B1	Sodium/potassium-transporting ATPase subunit beta-1	3	2350.57	676.218	800.626	4041.39	2441.9	1034.09	603.576	4033.13	2533	2929.79	2658.08	2441.47													2637.44	1807.26					3412.7
P05089;P05089-2	ARGI1-2_HUMAN;ARGI1_HUMAN	ARG1	Arginase-1	2									11040.5													54077.4	173790				70461.5								3405.97
P05091;P05091-2	ALDH2-2_HUMAN;ALDH2_HUMAN	ALDH2	Aldehyde dehydrogenase, mitochondrial	2																							3625.35
P05114	HMGN1_HUMAN	HMGN1	Non-histone chromosomal protein HMG-14	1	20356.8	14748	12472	11224.9	12345.9	12054.6	14009.9	12392.6	12412.6	8929.03	11316.5	10560	23817.5	14211.6	14728.6	13255.9	11710.2	9159.57	10310.5	16834.1	11694.4			15059.5	16060.4	13928.4		14521.1	16562	9457.51	8372.7		12715.5	13480	17610.6
P05141	ADT2_HUMAN	SLC25A5	ADP/ATP translocase 2	6	20448.1	5007.02	56421	41193.1	55018.9	48415	11867.4	37974.3	41735.7	39036.8	39657.1	52033.3	17913.1	10240.5	20332.9	35571.4	53310.2	41392.6	43028.5	43519.6	44444.7	29544.3	7450.93	37550.6	20609.9	32731.1	17947.6	28368	30565.8	35892.7	44754.1	33794.6	36078.1	34849.4	34498.3	27858.1
P05198	IF2A_HUMAN	EIF2S1	Eukaryotic translation initiation factor 2 subunit 1	11	24129.6	18350.1	16505.6	12356.9	13198.1	13756.7	20871.4	14216.3	12492.3	17038.5	12370.1	14011	27934.2	18927.2	13834.6	14036.1	12851.4	11773.9	9599.78	10696.3	10330.9	10892.7	2246.45	13221.9	14228	12260	9584.15	13354.4	10754.3	12830.6	10137.5	13293.4	13685.7	11079.5	10375.1	12214.3
P05204	HMGN2_HUMAN	HMGN2	Non-histone chromosomal protein HMG-17	2	8554.08	9247.02	11116.7	5997.57	7123.08	5453.48	5345.92	8381.22	6313.44	5301.14	5057.54	6275.49	14358.8												10440.9	3332.61	31163.4						20152.2
P05362	ICAM1_HUMAN	ICAM1	Intercellular adhesion molecule 1	2	1640.5	288.317	1149.16					963.534		689.107	2064.97	1107.78						1645.69							1136.8		1297.61
P05387	RLA2_HUMAN	RPLP2	60S acidic ribosomal protein P2	8	49171.1	32707.1	76371.6	61980.3	59502.7	72249.2	36726.2	63450.7	66971.4	71614.1	61417.5	86555.9	12842.4	23903.4	59057.7	54669	66396.4	56001.5	63370.5	66937.5	54151.4	51033.5	16228.3	48191.1	23135	40614.9	40322.6	57335.4	55155.4	47913.2	56349.8	62037.4	61614.9	42795.8	65894.3	69211.2
P05388	RLA0_HUMAN	RPLP0	60S acidic ribosomal protein P0	9	63182.7	86969.8	94194.4	82923.5	83961	85911.9	88340.5	87937.5	90824.4	107771	96246.7	108187	83452.8	117570	84352.6	88117.5	96783.1	79451	78366.8	89094.5	78336.3	48007	22186.9	60326.9	48479.4	57829.2	33188.3	50671.4	52965.8	57079.4	51461.7	62323.9	55113.5	46117.7	57586.3	52143.4
P05423	RPC4_HUMAN	POLR3D	DNA-directed RNA polymerase III subunit RPC4	4	1384.23	1442.9					1314.66			1900.12			493.277
P05455	LA_HUMAN	SSB	Lupus La protein	16	21417	25018.3	21509.2	20022.9	20787.1	21516.8	27024	16558.3	18037.2	22118.4	20380.3	21001.8	17329.6	23573.1	17676.8	23322.2	17751	11205.1	18777.1	18979.5	16775.3	15010.8	8238.72	16375.3	13606.7	18747.4	15467.6	17699.4	19152.6	22047.2	17803	17384.9	20820.4	21377.2	19237.2	16370.4
P05549;P05549-5;P05549-6;Q92481;Q92481-2	AP2A-5_HUMAN;AP2A-6_HUMAN;AP2A_HUMAN;AP2B-2_HUMAN;AP2B_HUMAN	TFAP2A;TFAP2B	Transcription factor AP-2-alpha	2	357.332	286.279		377.469	885.126	1001.21	500.584			387.298		734.841																	471.545			955.418
P05556	ITB1_HUMAN	ITGB1	Integrin beta-1	8	2859.02	2911.95	4844.25	7531.51	8867.86	2121.94	1732.07	8763.98	6630.68	10793.4	12818.3	3848.05	981.302	1136.6	4771.41	3112.5	2768.51	1989.21		2040.56				1520.72	5222.78	2326.7	3074.65	1445.57			3709.94		8363.62			2292.96
P05783	K1C18_HUMAN	KRT18	Keratin, type I cytoskeletal 18	24	110638	44630.4	94054.7	199033	163655	168576	55884.9	174061	111757	75461.1	150339	130671	70686.2	99680	98142.6	186961	144066	394092	118624	125702	57266.7	140767	20163.9	87828.2	195561	85320.3	111375	100067	142448	189301	121932	98877.6	167778	228830	104372	108561
P05787;P05787-2	K2C8-2_HUMAN;K2C8_HUMAN	KRT8	Keratin, type II cytoskeletal 8	25	156018	61336	149077	305489	245411	327682	82659.8	291266	183448	166301	249235	225533	98340.2	129990	158110	260599	168515	677979	172987	175698	122316	362907	106143	138476	250794	141983	309980	152456	252891	285099	166794	212164	252873	379768	166290	198068
P05976;P05976-2;P08590	MYL1-2_HUMAN;MYL1_HUMAN;MYL3_HUMAN	MYL1;MYL3	Myosin light chain 1/3, skeletal muscle isoform	1																						9678.31
P06132	DCUP_HUMAN	UROD	Uroporphyrinogen decarboxylase	2		579.481	2715.42		3476.41	3149.89	942.303	3563.87	3518.23	2854.33	3538.67	2912												5192.63
P06396;P06396-2;P06396-3;P06396-4	GELS-2_HUMAN;GELS-3_HUMAN;GELS-4_HUMAN;GELS_HUMAN	GSN	Gelsolin	7	2345.48	1509.43	770.701	3075.49	2374.35	3160.39	1703.41	1410.55	1789.22	2879.96		1874.64		1945.51				6142.63			4510	12564.6	19021.6	2204.34	4417.55		11830.7				5752.03	5504.72		13899.9
P06454;P06454-2	PTMA-2_HUMAN;PTMA_HUMAN	PTMA	Prothymosin alpha	3	33094.7	11550.7	63758	80812.9	54943.1	60801.6	17419.3	63492.9	57508.8	69572.6	66116.9	52002.5	24538.2	17729.5	60016.6	48834.4	75206.6	61292.8	57955.3	53055.6	66563.3	60835.6	9628.94	66676.4	20566.3	45866.8	62610.3		85277.7	66575.6			71610.7		67676.9	72115.9
P06493	CDK1_HUMAN	CDK1	Cyclin-dependent kinase 1	7	9086.56	9117.7	6886.59	7898.04	5463.27	6304.54	8822.66	4175.87	7658.81	3966.65	2418.64	5212.57	10494.5	9509.83	7878.33	7334.35	6231.29	3399.97		4873.86	7418.95			8451.04	6973.34	10921.4	7027.25	7493	8405.34			5888.53	3951.29	6390.98		6279.31
P06576	ATPB_HUMAN	ATP5F1B	ATP synthase subunit beta, mitochondrial	17	16391.7	4542.55	40484.5	36559.6	35754.5	40727.1	10557.3	37447	30965	38392.3	38076.3	35213.7	15239.7	7072.78	16796.9	30655.6	36724.8	41249.1	37689.4	36571.1	36689.7	21459.5	7609.2	35667.8	25994.1	41690.7	32314.6	33453.5	38122.7	41063.3	41591.8	41292.9	43596.6	39548.4	37065.1	33883.7
P06702	S10A9_HUMAN	S100A9	Protein S100-A9	2																							212372				45846.7
P06703	S10A6_HUMAN	S100A6	Protein S100-A6	2	83433.6	26641.7	113490	112061	113657	118459	33900.1	98187.4	126470	217877	137487	107970	42863.4	73303.2	96386.7	85656.6	93323.3	147682	64384.7	95942.8	87334.9	89370.5	27964.5	103072	156408	75764	108996	112824	99926.5	97770.4	88423.2	104433	57001.8	127259	130703	119685
P06730;P06730-2;P06730-3	IF4E-2_HUMAN;IF4E-3_HUMAN;IF4E_HUMAN	EIF4E	Eukaryotic translation initiation factor 4E	3	2742.91	4183.87	1816.59		1802.46	1666.48	3105.33		1749.2	1487.2		2375.45	2561.09	2757.17
P06733	ENOA_HUMAN	ENO1	Alpha-enolase	20	363492	115261	301964	588303	291141	351593	124116	375941	332779	326212	493528	298286	137970	121947	383162	302410	418765	405298	268489	370026	251158	534413	268531	396632	213649	220001	260926	275607	361621	256379	269470	231211	277736	270887	315771	362651
P06737;P06737-2	PYGL-2_HUMAN;PYGL_HUMAN	PYGL	Glycogen phosphorylase, liver form	21	4508.25	3556.35	2688.23	4760.53	5167.24	3447.77	1673.2	5661.15	4891.45	7375.1	9097.52	2060.4		2487.02	3832.57	4610.69	4110.5						7672.04	7504.56	3341.58	4232.93	8433.02	4826.64	5187.96	11186.2		4253.99	4949.19	7862.79	5841.36	5087.62
P06744;P06744-2	G6PI-2_HUMAN;G6PI_HUMAN	GPI	Glucose-6-phosphate isomerase	13	136642	39487.9	57756.4	163924	64217.4	130723	32056.1	106166	123101	78315.5	167856	62808.6	43005.6	34165.4	82854.6	57559.5	72879.2	83770	57692.1	52627.1	78556.5	92387.7	29704.1	78591	33972.9	32433.2	73700.1	73432.5	75389	52937.1	42188.7	55129.1	41022.5	56482.6	70399.2	72720.6
P06746	DPOLB_HUMAN	POLB	DNA polymerase beta	2	980.404	577.216					684.951	926.557		658.014													24321.8
P06748;P06748-3;P06748-2	NPM-2_HUMAN;NPM-3_HUMAN;NPM_HUMAN	NPM1	Nucleophosmin	4	80095.5	65939.9	91926.9	75637.5	56772.9	70866.2	69224.4	74339.5	71538.2	78916.8	94535.8	74382.9	58264	43094.6	71514.1	82001.9	69481	42236.1	57065.8	98852.7	56205	83805.9	22876.7	99263.7	85319.9	81124.4	76543.5	87768.4	57759.7	100783	71272.7	88754	113054	99683.1	97213.7	107657
P06753	TPM3_HUMAN	TPM3	Tropomyosin alpha-3 chain	4	11404.1	3167.17	19958.2	21260.6	27420.7	18001.5	5050.42	17224.2	17049	26260.7	15612.1	19029	5624.48	7638.03	21466.1	20322.2	17487.8	25087.9	21902.7	17980.8	24900.9	46296.6	19714	21817.1	11746.6	16064.1	30767.5	20196	17546	15191.9	15679.4	28257.5	18653.9	20249.6	15255.1	15392.5
P06865	HEXA_HUMAN	HEXA	Beta-hexosaminidase subunit alpha	1	1364.58	544.676	1569.26	3757.56	4791.64	3070.81	622.47	3222	3188.63	2196.61	2245.06	1241.74												2729.73	5392.17
P07099	HYEP_HUMAN	EPHX1	Epoxide hydrolase 1	4	2106.69	359.801	4318.45	2491.63	2008.83	4002.32	852.529	2737.47	1634.84	2151.99	2967.93	3024.7						8098.94							4108.46			5583.96		4514.15				4026.73
P07108;P07108-2;P07108-3;P07108-4;P07108-5	ACBP-2_HUMAN;ACBP-3_HUMAN;ACBP-4_HUMAN;ACBP-5_HUMAN;ACBP_HUMAN	DBI	Acyl-CoA-binding protein	2	2324.57	990.251	5859.86	7967.01	6311.85	4336.3	1088.25	5468.88	4761.5	6521.04	5177.56	5169.66					5277.66	12162.5		6352.31	8212.44	6660.15		7726.28					9192.37	4062.35					10761.8	12936
P07195	LDHB_HUMAN	LDHB	L-lactate dehydrogenase B chain	14	46008.5	15652.2	79851.1	80089.2	69003.3	82078.2	28976.7	89479.5	61721.4	92087.5	68198.9	94566.6	23225.5	23678	72331.9	54327.5	82777.4	65512.1	68874.3	61471.5	79104.8	55004.9	13649.5	77339.2	41810.8	68499.9	65099.9	59802.3	77758.8	54546.9	59854	52776.9	50785.7	67142	61685.1	53308.7
P07237	PDIA1_HUMAN	P4HB	Protein disulfide-isomerase	21	18729.3	6566.82	23710.3	28392	27665.7	25514.7	4403.16	32998.6	18571.5	25614.8	43656.3	23362.7	5970.45	9792.46	16422.7	16158.7	23073.4	54989.1	19571.5	17072	30313.4	27139.7	21700	26309.8	28283.9	17045.9	19423.4	17670.5	19199.2	15871.9	29521.5	23750	15061.4	25555.6	18854.9	22049
P07305;P07305-2	H10-2_HUMAN;H10_HUMAN	H1F0	Histone H1.0	3	3880.92	2191.33	6967.23	4381.48	8959.15	4209.55	2483.03	2451.67	4351.81	7850.24	4150.27	5205.95				8707.35								2959.05		6494.91							8360.19		5912.88	9500.15
P07311	ACYP1_HUMAN	ACYP1	Acylphosphatase-1	2	880.025	291.601	601.178	1186.52	994.384		329.44		904.434	488.562	742.531	956.176
P07339	CATD_HUMAN	CTSD	Cathepsin D	9	2967.36	1408.53	4254.96	2512.91	3454.91	5177.55	400.315	5837.47	9641.62	3159.28	4982.39		2153.21	2011.17				8115.03			4650.65	53093.9	57395.2	2474.16	6599		86033.8		6738.91	1950.14			4017.97	3581.02
P07355;P07355-2	ANXA2-2_HUMAN;ANXA2_HUMAN	ANXA2	Annexin A2	17	175196	133684	115221	125247	136325	132265	136848	113903	175720	180604	137689	139184	81427.9	137797	122592	108763	98245.5	161673	94448.7	112291	113561	563566	280760	104968	149489	79512.2	161634	101559	105622	98828.2	115047	126282	103169	120362	142842	138276
P07384	CAN1_HUMAN	CAPN1	Calpain-1 catalytic subunit	7	3843.77	1433.37	3393.18	3074.53	2480.06	2935.52	1813.72	3380.01	8773.5	4378.74	3918.59	1799.54	2880.43	2190.85	3145.17	3504.73	2626.54				3198.25	10321.4	15015.6	1638.45	7460.61		8027.38		3347.49			3132.79			3959.55	2685.58
P07437	TBB5_HUMAN	TUBB	Tubulin beta chain	15	323448	146607	231973	138060	209159	213289	152831	195293	152698	224745	220998	194980	156595	157257	126630	168105	186953	214140	200263	216167	241424	142262	134725	172672	200033	169805	112752	164844	159258	122778	153615	155848	146070	187739	207294	193312
P07477	TRY1_HUMAN	PRSS1	Trypsin-1	2	716220	170595	1467720	2981050	1304350	2165050	229067	1821150	914145	1066930	2496020	1435650	373431	178069								1275270	95724.7		262838		437998		2531090				1704220			4470020
P07686	HEXB_HUMAN	HEXB	Beta-hexosaminidase subunit beta	3	898.418	411.13	1254.43	5248.8	3564.36	1942.55	657.672	1558.79	4943.61	2038.93	2791.95	768.291					3242.84					5351.43			3731.73		5931.58		1644.65
P07737	PROF1_HUMAN	PFN1	Profilin-1	7	139835	41160.2	209411	153898	190369	160136	58212.4	194674	192845	206189	184184	211628	83306.2	71825.3	163546	199605	197236	246290	145719	146696	171743	184306	60400	197564	150338	164970	129622	149726	149394	147883	183771	156079	116553	151751	161751	148425
P07741	APT_HUMAN	APRT	Adenine phosphoribosyltransferase	5	10666.9	10946.3	12207.4	19305.1	16243.6	17781.8	12355	22467.1	16440.7	30522.1	21424.4	17794.8	14839.7	13539.4	20646.6	20650.2	19629.5	21951.7	23914	22022	17144.3	23521.6	21126.4	24184.5	19964.4	29785.3	22365.9	28228.9	23824.8	19515.8	17368.9	22272.3	8330.89	22377.1	18984.7	17541.5
P07814	SYEP_HUMAN	EPRS	Bifunctional glutamate/proline--tRNA ligase	27	28913.3	20661	12720.7	11688.5	13594.8	14647.6	23502.9	12849	12801.8	13325.4	15023.2	13983.8	32165	24837.2	13980.8	17444.1	16066.2	13567	13333.6	19314.4	15541.6	14478.4	7187.42	17855.2	21229.9	15969.6	16762.1	19502.8	9838.17	16789.7	15152	13899.4	12582.7	10856.7	14639.4	10690
P07858	CATB_HUMAN	CTSB	Cathepsin B	1	910.608	443.704	2293.06	2117.39	1945.71	4205.83	767.243	2125.53	4755.74	3734.27	3464.27	1449.19													3551.36
P07900;P07900-2	HS90A-2_HUMAN;HS90A_HUMAN	HSP90AA1	Heat shock protein HSP 90-alpha	29	129277	118187	159170	169995	171567	166645	107725	160740	182893	182590	158344	182639	85569.4	102849	175002	151319	169363	149432	163565	177663	176068	136289	47179.8	215445	87510.8	148708	157207	156479	174373	154897	138129	147125	142970	156446	155531	147202
P07910;P07910-2	HNRPC-2_HUMAN;HNRPC_HUMAN	HNRNPC	Heterogeneous nuclear ribonucleoproteins C1/C2	17	50216.4	23855.1	70791.7	77007.3	70173.5	67731	33932.3	68420.2	72986.5	64062.2	77119.8	63836.2	47884.2	28612.5	77344	84321.8	71292	60559.7	87047.5	78912.4	59510.6	57170.6	15084.7	71152.9	45956.7	65330.9	48384.2	65921.6	65762.4	70943	57441.7	63922.8	65815.8	59483.5	64899.7	75174.2
P07948;P07948-2;P07947;P08631;P08631-2;P08631-3;P08631-4;P06241;P06241-2;P06241-3	FYN-2_HUMAN;FYN-3_HUMAN;FYN_HUMAN;HCK-2_HUMAN;HCK-3_HUMAN;HCK-4_HUMAN;HCK_HUMAN;LYN-2_HUMAN;LYN_HUMAN;YES_HUMAN	FYN;HCK;LYN;YES1	Tyrosine-protein kinase Fyn	2		2518.7		4833	3871.15	7054.35	6978.76	6652.35	7567.41	5185.06	4009.56				8248.48			6811.04		5825.8		3580.66		11492.7	7067.73	10244.2	7876.38	5995.33	6927.63		5925.9	4863.42	6904.23	7112.75		6233.87
P07951;P07951-2	TPM2-2_HUMAN;TPM2_HUMAN	TPM2	Tropomyosin beta chain	3	2887.12	825.586	2145.13	5225.79	4547.73	3834.31	808.996	5014.99	2187.41	3812.97	3633.6	3536.06	1652.35		5986.18				5328.18		9611.08			3499.65		2681.36	9611.47		4267.57			4240.66
P07954;P07954-2	FUMH-2_HUMAN;FUMH_HUMAN	FH	Fumarate hydratase, mitochondrial	8	3202.83	1303.41	10333.7	7491.5	8677.53	7989.8	2564.62	7947.79	9172.4	6812.3	9467.32	8468.17	3998.77	1534.2	4121.12	8087.44	8906.73	5188.02	5357.15	8750.38	8246.24	6967.09		9562.27	5717.69	8302.56	9842.48	7120.97	8174.48	6964.1	9262.5	7818.68	8774.94	6925.91	6696.72	5901.01
P07992;P07992-2;P07992-3	ERCC1-2_HUMAN;ERCC1-3_HUMAN;ERCC1_HUMAN	ERCC1	DNA excision repair protein ERCC-1	2	518.726	596.028					772.526					1091.47
P07996	TSP1_HUMAN	THBS1	Thrombospondin-1	5	3506.08	6287.49	7087.64				5943.14	4236.8					4160.54	6242.09											2961.04
P08133;P08133-2	ANXA6-2_HUMAN;ANXA6_HUMAN	ANXA6	Annexin A6	15	6255.35	985.565	5447.72	4379.31	5681.88	5665.65	3446.26	11092.1	8132.31	10571	11868.3	16747.2	1694.44	6208.64	8373.98	4145.11	8030.07	13544.2	7260.22	3469.46	6822.79	11389.6		6006.63	15093.1	10673.4	9675.87	3748.15	7401.71	9923.82	4039.83	4707.65	6462.31	8967.6	8470.26	7672.95
P08134;P61586	RHOA_HUMAN;RHOC_HUMAN	RHOA;RHOC	Rho-related GTP-binding protein RhoC	1	3675.87	3124.57	4055.44		3192.75		3984.32	4607.77	4036.13	4417.03	2154.18	4513.44	4565.13	4867.83										4990.8	5505.95
P08195	4F2_HUMAN	SLC3A2	4F2 cell-surface antigen heavy chain	17	19047.5	4070.59	35026.4	22236.5	35786.1	33952.6	9035.43	33086.1	20068.9	43229.9	37743.2	42273	13474	16314	18652.2	36885.2	34520.3	28989.8	19455.1	30904.5	30657	28519.1	2400.17	23223.5	25480.7	24938.1	17953.5	33734.7	19657.9	30860	54387	22225.6	15449.6	14746	29207.3	22235.3
P08237;P08237-3	PFKAM-3_HUMAN;PFKAM_HUMAN	PFKM	ATP-dependent 6-phosphofructokinase, muscle type	13	10725.9	17024.4	9316.98	7024.62	7148.72	5524.33	16098.1	10213.9	9476.64	8143.46	9185.6	6953.15	10089.5	12564.1	9513.05	7285.53	6668.38	4150.2	6434.52	6920.32	9395.73			8185.25	7067.73	9241.75	7618.9	10089	10577.6	6006.31	5551.3	8163.03	6116.65	5831.45	6562.93	6849.28
P08238	HS90B_HUMAN	HSP90AB1	Heat shock protein HSP 90-beta	20	89984.8	84019.8	89777.8	88965.1	84121.2	83421.2	74873.6	95797.2	104658	93068.2	88217.1	77942.9	90837.2	89161.6	121548	82451	108286	82478.8	109962	111450	108908	85407.2	30378.2	112674	90055.1	106415	119119	109198	116040	90562.9	108466	83607.2	97027.7	87700.8	89386.9	85559.6
P08240;P08240-2	SRPRA-2_HUMAN;SRPRA_HUMAN	SRPRA	Signal recognition particle receptor subunit alpha	6	1211.6	731.347	911.769	2105.48	2249.19	1995.26	826.754	2452.9	2050.2	2189.31	1895.99	1468.19	1669.29	1796.81	2325.49	2693.41	2329.01	3268.02		2300.19	3550.25			2328.04	2700.51	3239.46		2438.03	3631.67	2917.02		2511.05	2346.78	2611.63	2244.17	2070.41
P08243;P08243-2	ASNS-2_HUMAN;ASNS_HUMAN	ASNS	Asparagine synthetase [glutamine-hydrolyzing]	9	5884.21	5172.1	10028.1	5219.68	6965.28	5630.89	6927.42	9733.47	6894.24	10420	4304.59	6042.04	4896.25	2726.88	2984.06	13018.9	11987.3	1927.59	5224	11164.9	12199.3	6241.44	2225.38	16087	5778.13	9197.47	8446.91	20728.5	4363.59	17606.3	21680.8	6823.34	6114.34	2788.55	10887.1	7963.93
P08397;P08397-2;P08397-3;P08397-4	HEM3-2_HUMAN;HEM3-3_HUMAN;HEM3-4_HUMAN;HEM3_HUMAN	HMBS	Porphobilinogen deaminase	4	1650.61	345.823	2023.34	1151.73	1599.69	1790.93	756.734	1307.49	1450.67	1543.92	1338.02	1918.63		676.479	1638.17		979.818		1668.64		2492.05			746.076				2341.26			1906.15
P08559;P08559-2;P08559-3;P08559-4	ODPA-2_HUMAN;ODPA-3_HUMAN;ODPA-4_HUMAN;ODPA_HUMAN	PDHA1	Pyruvate dehydrogenase E1 component subunit alpha, somatic form, mitochondrial	6	3743.79	2619.33	9788.12	6966.09	8866.53	9440.85	2696.99	8115.35	9155.47	8263.05	7802.87	6506.12	4597.35	2465.28	6015.66	8194.16	8265.95	6434.65	9520.66	6667.62	9808.8			5265.99	6090.25	11148	6859.14	7089.34	7741.47	5634.53	10146.6	5422.17	6598.51	5975.42	6193.12	5393.68
P08574	CY1_HUMAN	CYC1	Cytochrome c1, heme protein, mitochondrial	1	641.504	206.843	1149.32	1409.18	1144.62	1504.19	234.182	1391.56	1037.62	1420.34	1353.12	1431.75
P08579	RU2B_HUMAN	SNRPB2	U2 small nuclear ribonucleoprotein B''	5	10620.8	7954.62	8887.65	7580	6063.4	6642.4	7878.74	8005.41	8146.81	6006.8	6429.61	6881.66	13360.2	7585.96	9713.99	7822.17	5417.31	7895.76	5845.59	8848.74	11323.4			7139.12	8092.82	8700.62	4316.58	6482.41	6997.1	5572.05	4260.78	7275.97	5214.49	4153.99	1984.9	7092
P08621;P08621-2	RU17-2_HUMAN;RU17_HUMAN	SNRNP70	U1 small nuclear ribonucleoprotein 70 kDa	9	26190.9	15668.8	11809.8	13127.2	12602.5	14706.9	19450.3	11586.5	10292.2	11721.9	14649.2	13895.9	33067.8	15241.1	13738.6	10495	12588.9	17821.8	17687.6	15245.6	10488.5		3974.85	11602	12935.3	9572.36	30183.5	11977.3	12579.5	14813.5	8560.73	17016.7	11322.7	14943.3	13002.7	15084.8
P08648	ITA5_HUMAN	ITGA5	Integrin alpha-5	4	1112.82	647.714	911.58	1272.5	1289.86			1438.22	1594.56	2054.63	3320.11		723.269									1755.37			1215.92
P08651;P08651-2;P08651-3;P08651-4;P08651-5;P08651-6	NFIC-2_HUMAN;NFIC-3_HUMAN;NFIC-4_HUMAN;NFIC-5_HUMAN;NFIC-6_HUMAN;NFIC_HUMAN	NFIC	Nuclear factor 1 C-type	3	2425.1	2166.92	5321.34	3900.86	3631.14	3661.5	2777.31	3419.99	4188.65	1524.87	3834.27	3336.46	5996.09	3463.04		11059.9				6364.57	4328.39				4670.57	4522.57			13936.8
P08670	VIME_HUMAN	VIM	Vimentin	31	77203.8	40891.1	151081	188421	98168.4	84912	71334.5	144484	227256	91050.8	162347	129239	79870.4	38923.4	128113	104585	204376	241031	176865	129040	108934	206931	69157.6	107621	128856	127536	134501	66354.5	146919	228663	209956	95867.5	171842	143065	125884	66065.8
P08708	RS17_HUMAN	RPS17	40S ribosomal protein S17	2	1874.22	1734.69	2315.35	3015.9	2457.26	3004.2	1321.47	2778.97	3115.33	2574.03	2472.57	3033.29
P08727	K1C19_HUMAN	KRT19	Keratin, type I cytoskeletal 19	12	8844.5	3522.07	5817.69	12635.5	18568.4	7834.49	4310.08	6834.58	9433.57	11398.6	11540.5	3743.53	9969.43	9666.27	10530.5	10976.6	8018.18	26676.2	10546.2	9052.66	16783.4	219919	201665	9423.31	11242.7	9165.34	80022.5	10143.1	8848.02	9989.5	9911.08	14616	5612.9	19192.5	13954	11213.2
P08729	K2C7_HUMAN	KRT7	Keratin, type II cytoskeletal 7	20	28565.4	9647.97	40431.8	59159.4	77683.9	40649.7	18780.1	29565.6	34543.1	27467.8	24805	42924.9	24203.6	28514.6	36221	52775.7	45522.9	39428.3	31134.3	48161.4	42492.2	46753.7	5940.04	29312.5	70850.3	54262.2	23644.6	40755.3	34103.4	46730.2	54252	32774.1	18381.8	34282.4	28385.7	21690.1
P08754	GNAI3_HUMAN	GNAI3	Guanine nucleotide-binding protein G(k) subunit alpha	7	5137.94	1713.48	4763.38	6714.08	5406.47	6321.16	1556.55	5163.52	6128.41	5112.34	7826.03	3605.98	1904.91	1824.27	5758.44	5116.9	5032.17	7192	6689.44	6819.09	5373.05	10989.2	2325.47	6476.34	4051.46	3704.52	7304.06	5128.93	7580.44	5735.8	6384.2	6457.73	6117.01	6161.2	5857.3	6250.49
P08758	ANXA5_HUMAN	ANXA5	Annexin A5	16	30991.9	7420.95	32476.7	38143.9	37962.3	36107.9	9502.24	34700.5	38477	38793.5	44816.6	31582.8	11263.3	13480.4	32379.5	31895.4	33140	42790.9	29092.9	24667.6	36586.5	35603.8	13155.3	28001.5	31861.3	22350.2	26398.2	29452.6	29102.6	27119.2	27684	31578.9	20126	28516	32416.4	28961
P08779	K1C16_HUMAN	KRT16	Keratin, type I cytoskeletal 16	8						1630.12		631.632			3378.23											2854330	2406870	32993.2	7915.9	6425.56	510624	8176.08	6026.31						2208.67	5361.1
P08865	RSSA_HUMAN	RPSA	40S ribosomal protein SA	7	69984.4	26278.5	82495.2	88611.4	79453.5	87621.6	38737.7	86721.5	71336.5	91912.8	81971.8	115174	46511.3	37783.4	88002.1	85827.4	92504.6	71685	93947.7	102740	83430.6	60633.8	24698.7	76504.6	59456.9	82256.8	64317.3	102160	81818	81468.3	92196.1	81936.8	96823.6	77514.1	81466.7	77662.4
P08962;P08962-2;P08962-3	CD63-2_HUMAN;CD63-3_HUMAN;CD63_HUMAN	CD63	CD63 antigen	1	2238.58	730.992	6544.46	11877.1	10492.9	7796.29	1170.77	7163.79	6182.3	6613.45	13710.3	5146.34			4712.13		5749.72	7587.15	6294.54		10996.2			10945.1	2968.88	3415.53		11341.6	10733.6	12559.8			9122.47	7044.18	11859.9	13326.7
P09012	SNRPA_HUMAN	SNRPA	U1 small nuclear ribonucleoprotein A	3	12353.7	7997.25	6935.12	7945.57	6137.46	7542.5	7969.05	6260.26	7005.84	5418.77	6859.7	6871.73	14314.9	11113.5	8661.29	10572	5968.14		11042.4	4819.73	5883.1			7009.87	8396.54	8922.36		12282.3	10657.5	9957.32	13613.4	10327.3	11288.1	7613.31	11640.2	12189.3
P09104;P09104-2	ENOG-2_HUMAN;ENOG_HUMAN	ENO2	Gamma-enolase	4	24915	9165.48	10161.2	23050	15057.9	12733	3274.12	15258.1	12241.3	11449.8	24187.6	12862												9233.37			147987	165898			158994		116269	215928	175360
P09110	THIK_HUMAN	ACAA1	3-ketoacyl-CoA thiolase, peroxisomal	2	1629.94	555.071	1328.73	997.421	1809	1328.94	1013.14	981.887	1087.13	1378.35	695.659	1882.18	1067.16	1932.86	1634.77	1265.36					1433.15				4826.19	1872.37			1797.07			1958.24		2170.06	2669.22	1685.35
P09211	GSTP1_HUMAN	GSTP1	Glutathione S-transferase P	4																							39464.9
P09234	RU1C_HUMAN	SNRPC	U1 small nuclear ribonucleoprotein C	1	5544.24	6170.38	3114.69	4512.79	4074.96	4162.11	4959.82	4076.94	3030.45	2925.37		2693.71		2822.56										2301.25
P09382	LEG1_HUMAN	LGALS1	Galectin-1	3	8480.74	3641.46	10202.7	11886.7	12933	11689.9	2725.63	11895.7	10099.7	9614.82	9607.75	11802.7		4125.73			8005.46	9850.61			5736.87	7764.95		6365.63	4415.94	5420.96	13056.8	8580.12	9435.96	10183		12486.5	5133.12	8158.46		9448.39
P09417;P09417-2	DHPR-2_HUMAN;DHPR_HUMAN	QDPR	Dihydropteridine reductase	1	590.618	322.454	1441.64		996.419	356.873	382.879	1241.52		685.274	1136.78	1899.62																	1504.62
P09429	HMGB1_HUMAN	HMGB1	High mobility group protein B1	4	11994.7	30232.9	31542	17097.9	17253.5	12220.5	24468.2	17715.3	32313.3	12754.2	10624.6	17740.4	12034	13803.2		6335.78			3623.84	8515.92	13532.9		9871.06	11121.3	11172.7	11078.8	18319.7		7656.42	13601.9		9112.92	19410.5	12262.8	13839.2
P09493;P09493-4;P09493-10;P09493-3;P09493-9	TPM1-10_HUMAN;TPM1-3_HUMAN;TPM1-4_HUMAN;TPM1-9_HUMAN;TPM1_HUMAN	TPM1	Tropomyosin alpha-1 chain	2	7411.21	1866.04	12967.9	16723.7	19501.7	14906.7		10479.2	12867.3	17023.5	8184.98	11607.7									10021.6		6075.31		5183.56					6571.33
P09496;P09496-2;P09496-3;P09496-4	CLCA-2_HUMAN;CLCA-3_HUMAN;CLCA-4_HUMAN;CLCA_HUMAN	CLTA	Clathrin light chain A	2	7359.03	4076.4	7843.45	7636.61	7329.7	6779.5	3067.56	6735.44	8063.48	8002.32	4697.07	8530.55		3179.51	14176		8554.71							7693.88												7910.95
P09497;P09497-2	CLCB-2_HUMAN;CLCB_HUMAN	CLTB	Clathrin light chain B	1	1753.26	1245.19	2007.94		1804.44	2791.8	727.891	1757.78	1548.12	2008.29		2401.69												2072.88
P09525	ANXA4_HUMAN	ANXA4	Annexin A4	10	1885.98	700.382	3251.51	3972.96	4073.08	4328.9	1355.69	4009.58	3741.9	6783.3	3341.41	3902.35			4211.07		3288.29	2878.04		4669		12650.7	22726.3	5210.4	3858.07		6790.97	4178.06	3793.08					4445.11
P09543;P09543-2	CN37-2_HUMAN;CN37_HUMAN	CNP	2',3'-cyclic-nucleotide 3'-phosphodiesterase	3	1074.21	778.646	1107.1	1361.31	1975.47	1445.37	940.182		1264.77	802.23	1136.74	961.81
P09622;P09622-2	DLDH-2_HUMAN;DLDH_HUMAN	DLD	Dihydrolipoyl dehydrogenase, mitochondrial	6	3721.05	1488.05	7511.98	6307.09	5575.03	7279.33	1615.64	7258.95	7840.95	5931.54	5825.69	5123.46	1692.31			6250.89	6040.13	8062.64	7006.86	4946.64	7248.94	7685.03		6089.83	5838.92	11852.6	12722.2	7620.97	7896.46	12468.5	7069.48	6227.07	9940.88	6513.58	8627.56	6087.85
P09651;P09651-2	ROA1-2_HUMAN;ROA1_HUMAN	HNRNPA1	Heterogeneous nuclear ribonucleoprotein A1	11	83163.7	60369.7	96759.2	90106.2	90818.7	83738.1	73216.4	84506.3	83040.7	84287.8	94564.8	104274	57627.9	62049.5	78316.9	98879.5	90811.8	72160.6	95786.9	102633	87034.8	80079	33270.8	90264	55436.1	92467.6	53319.8	99252.7	95102.5	95672.6	74961.9	106719	110316	94787.4	120720	114423
P09661	RU2A_HUMAN	SNRPA1	U2 small nuclear ribonucleoprotein A'	10	6703.65	4510.27	5651.19	3815.6	3990.79	3803.5	4789.37	5202.33	5256.64	3532.31	4561.96	4462.08	6799.22	5058.13	5933.97	5512.14				3726.08	3403.17			5084.98	5300.86	4288.73	4836.3		4361.6			5178.17	5366.84		4761.91	6525.92
P09669	COX6C_HUMAN	COX6C	Cytochrome c oxidase subunit 6C	1	4175.12	998.653	10737.5	11369.1	11297.7	10296.6	2668.46	8994.52	8112.3	4154.27	10356.1	8518.57	7211.14	1659.92			5408.16	3986.6		6874.91	7390.03			8910.28	7872.94	13979.3	8789.52	9603.5	8625.06	9392	11754.9	5466.07	6732.69	11296.3	9942.19	6753.72
P09874	PARP1_HUMAN	PARP1	Poly [ADP-ribose] polymerase 1	35	39227.9	18428.3	22337.2	14287.7	19700.9	16994.2	34090.4	15367	15673.6	12033.3	17302.7	12176.7	44771.3	23518.8	14120.6	23399.1	15655.3	14705.9	13556.4	13955.8	13227.1	5583.73	939.388	12669.2	26273.7	18175.5	9012.44	21972.8	17535.7	17192.3	15596.8	15549.6	17137.6	15178.1	15379.9	21992.1
P09884	DPOLA_HUMAN	POLA1	DNA polymerase alpha catalytic subunit	10	1582.92	2941.16	2112.53	2093.97	2181.57	1136.54	2556.17	2088.89	2555.6	869.065		1607.59	2551.86	1975.54		1765.49	851.282	2181.22						2358.41		2171.75	2864.44		2172.58	3295.78				3196.05
P09960	LKHA4_HUMAN	LTA4H	Leukotriene A-4 hydrolase	10	3483.06	1445.55	5389.17	9030.75	7401.93	7247.75	2163.26	7935.55	7513.65	8918.62	6656.56	8468.95	1959.4	2405.05	9765.98		9617.57	7099.13	9749.86	11207.8	9910.77		11113.5	8555.61	4752.47	6341.64	5281.24	5797.2	7757.25	7040.15	6347.76	7127.9	3754.24	7578.74	6681.59
P09972	ALDOC_HUMAN	ALDOC	Fructose-bisphosphate aldolase C	9	12330.6	3056.74	3071.1	9773.92	6472.11	12048.7	1564.64	7773.55	4706.74	6560.09	7731.35	4330.17	4750.67	2906.41	4983.28	2938.51	3679.04	5317.31	3980.05	5805.95	4620.57	13714.5	4626.26	9500.15	5346.54	7382.97	11928	5057.3	11370.4		3973.44	3810.13		5760.1	7867.44	6286.62
P0C0S8;P20671;Q96KK5;Q99878;Q9BTM1	H2A1D_HUMAN;H2A1H_HUMAN;H2A1J_HUMAN;H2A1_HUMAN;H2AJ_HUMAN	H2AFJ;HIST1H2AD;HIST1H2AH;HIST1H2AJ;HIST1H2AM	Histone H2A type 1	1	456.387	919.972	789.174		557.648	748.699	224.258		3749.87				7717.92	7249.92											6709.35
P0CG12	DERPC_HUMAN	DERPC	Decreased expression in renal and prostate cancer protein	1	1956.81	633.168			1227.33		884.683				1055.23
P0CG47;P0CG48;P62979;P62987	RL40_HUMAN;RS27A_HUMAN;UBB_HUMAN;UBC_HUMAN	RPS27A;UBA52;UBB;UBC	Polyubiquitin-B	4	18503.9	18419.1	35329.8	55739	33805.7	28080.6	20238.4	51371.7	30521	30663.4	35785.1	31197.9	40773	35122.9	46151.4	44313.8	35740.4	32251.3	40164.6	37350.5	44210.5	114184	34134.4	33552.3	30291.8	30544	113717	38346.7	47411.4	31714.3	26614.1	30120.5	22708.1	32156.6	30538.9	23703.2
P0DMM9;P0DMM9-3;P0DMN0;P50225;P50225-2	ST1A1-2_HUMAN;ST1A1_HUMAN;ST1A3-3_HUMAN;ST1A3_HUMAN;ST1A4_HUMAN	SULT1A1;SULT1A3;SULT1A4	Sulfotransferase 1A3	2	1020.91	731.97	2125.99	2227.92	2338.9	1666.79	826.153	3942.48	3036.1	4225.55
P0DMV8;P0DMV9	HS71A_HUMAN;HS71B_HUMAN	HSPA1A;HSPA1B	Heat shock 70 kDa protein 1A	17	31277.6	24293.8	33807.6	50727.1	48014.7	57097.5	25331.1	50868.5	41935.5	41254.9	42691.3	53551.6	22254.7	20555.9	42738.1	36918.6	42020.5	45567.3	46033.6	48273.1	51274.1	42984.3	44362	65860.6	25212.4	42930.5	38548.2	44053.1	45856.7	36103.8	48963.6	41175.7	43041.7	36470	43003.2	48506.3
P0DN76;Q01081	U2AF1_HUMAN;U2AF5_HUMAN	U2AF1;U2AF1L5	Splicing factor U2AF 35 kDa subunit-like protein	2	20221.1	23305.7	16947.5	14066	15489.7	13542.8	21950.5	12397.4	14117.5	11658.2	11871	12871.9	40404.1	24448.4	12653	14471.3	13781		16164.7	10780.2	11640			10463.3	16870.9	16237.2	8708.31	13527.1	12885.9	14513.4		13273.7	12786	13364.7	9430.35	10674.5
P0DN79;P35520;P35520-2	CBS-2_HUMAN;CBSL_HUMAN;CBS_HUMAN	CBS;CBSL	Cystathionine beta-synthase-like protein	2	2159.88	2104.45	2253.5	2420.9	1938.74	2220.14	1765.23	2856.92	2155.14	1921.37	1295.56	1329.53	4973.1	3503.56										5365.77	3737.39	3537.02						4814.75
P0DP23;P0DP24;P0DP25	CALM1_HUMAN;CALM2_HUMAN;CALM3_HUMAN	CALM1;CALM2;CALM3	Calmodulin-1	6	18217.7	4856.77	30411.4	41918.1	31612.2	32317.5	8256.71	33448.6	23438.8	51145	36846.3	28573.6	8535.33	3266.73	14864.4	22085.5	28233.6	45190.7	39583.6	34973.4	38550.9	38933.4	93550.8	45548.3	7578.3	16066.8	27446.6	28541.2	38730	33247.6	30374.9	36189.8	29696	38325.6	36417.8	38540.4
P0DP91;Q03468	ERCC6_HUMAN;ERPG3_HUMAN	CSB-PGBD3;ERCC6	Chimeric ERCC6-PGBD3 protein	1	560.964		626.079		319.402		383.615			357.756		463.026
P0DPB6	RPAC2_HUMAN	POLR1D	DNA-directed RNA polymerases I and III subunit RPAC2	2	3388.12	2030.19	2258.01		2268.34	2558.71	1667.07	2482.36	2019.06	1589.96		2050.1		1350.67						3426.55
P10155;P10155-3;P10155-4;P10155-5	RO60-3_HUMAN;RO60-4_HUMAN;RO60-5_HUMAN;RO60_HUMAN	RO60	60 kDa SS-A/Ro ribonucleoprotein	5	1792.24	783.855	1919.45	1911.46	1749.52	2147.94	1161.45	1708.25	2852.51	2105.81	2046.45	1944.79	1250.22	1529.23	1382.96		2566.73	3718.68	3813.79	1618.9	2076.02	7716.9	3649.17	2592.59	3426.3	2010.85	5615.32		2130.99	2728.05	2149.75	3080.04	1970.16	4126.32	2209.77
P10253	LYAG_HUMAN	GAA	Lysosomal alpha-glucosidase	2	360.423			517.734	673.735	916.99			683.837	665.468	745.871												2886.41		1264.34		3968.04
P10301	RRAS_HUMAN	RRAS	Ras-related protein R-Ras	2	1569.18	550.696	1400.36	1686.29	1645.45	2547.97	492.364	1680.36	1037.34	2593.57		1571.73		1336.35				5086.92						2103.45	2762.45
P10398	ARAF_HUMAN	ARAF	Serine/threonine-protein kinase A-Raf	4	2038.31	1681.18	1548.95	1488.93	1716.34	956.341	1571.05	2103.42	1441.21	1661.32		1159.21		1563.9									2164.71		1748.71				5318.05
P10412;P16403;P16402	H12_HUMAN;H13_HUMAN;H14_HUMAN	HIST1H1C;HIST1H1D;HIST1H1E	Histone H1.4	5	77236.3	46692.1	210721	198700	178589	181850	89161.6	153910	154132	160803	221128	211843	57707.1	43103.3	127648	206584	161077	134556	239754	233501	218194	134252	23786.7	115697	33965.3	133938	99347.2	142614	187973	114718	140750	183861	190282	145943	154414	267188
P10515	ODP2_HUMAN	DLAT	Dihydrolipoyllysine-residue acetyltransferase component of pyruvate dehydrogenase complex, mitochondrial	5	3034.04	975.389	2612.73	3079.74	7033.96	4051.16	1197.51	3197.26	3322.26	2026.66	2883.98	3844.08	2051.8	1218.66		1835.28	5189.03	3332.13	5363.88	3742.95	3498.83				2698.94	3962.43		3605.66	2528.88	2582.49	2830.58	3463.58	4552.14	1368.22	2556.61	3594.78
P10599	THIO_HUMAN	TXN	Thioredoxin	4	16227	3987.73	23706	34640.3	20833.3	25618.5	7025.8	29022.7	35649.6	21995.9	24916.7	28494.4	9726.05	5132.2	25512.9	21351.6	32755.2	31589.4	33845.2	29384.2	27951.1	226215	177772	39059.9	9955.97	16742.1	152495	24756.8	36394.7	28285.4	27284.7	32879.5	11540.8	38343.2	31677.6	29909.7
P10606	COX5B_HUMAN	COX5B	Cytochrome c oxidase subunit 5B, mitochondrial	3	8222.93	2422	18337	20412.9	20373.3	22115.2	5442.53	19699.9	12758.4	11391.8	22650.1	15870.3	7473.89	4070.96		16315.2	14565	14023.2	20718.6	12117.6	14697.2			19212.8	14294.1	18724		17519	22766.2	10242.9	22238.7	14816.2	16062.9	21092.7	17779.1	10477.7
P10619;P10619-2	PPGB-2_HUMAN;PPGB_HUMAN	CTSA	Lysosomal protective protein	1	245.894		380.379	938.991	481.222	831.686			1212.85	419.083												8260.89	3515.61				3997.97
P10644	KAP0_HUMAN	PRKAR1A	cAMP-dependent protein kinase type I-alpha regulatory subunit	7	3592.03	2588.19	1745.84	2027.23	1963.27	2052.31	2864.48	1688.34	2206.57	1957.88		2650.17	2602.16	2850.41		3513.73	4341.29	2750.24						2466.07	2348.3		4522.98	3117.36	3302.76		1989.61	3043.89	2735.94			2303.57
P10768	ESTD_HUMAN	ESD	S-formylglutathione hydrolase	4	1691.14	813.131	3052.12	3953.81	2136.81	3214.15	816.128	2645.41	2879.43	3162.94	4158.29	3353.14			2998.57	3438.5	3795.89	3077.85	3271.34	3883.71	3719.42	4254.29	2329.73	4853.92	2229.64	3377.35		3484.5	4999.03	3995.1	4154.86	4046.78	4550.55	3824.99	5331.06	3892.27
P10809	CH60_HUMAN	HSPD1	60 kDa heat shock protein, mitochondrial	27	57046.9	28319.9	121316	109241	97644.7	106913	45050.6	101653	108077	156726	93322.2	114777	68487.1	37340.6	68148.5	120555	128673	91908.9	116853	110740	121177	57992.8	16432	112371	61621.5	155187	83321.2	102956	93933.1	114090	130316	110257	119784	78872.5	100918	87791.6
P10909;P10909-2;P10909-4;P10909-5;P10909-6	CLUS-2_HUMAN;CLUS-4_HUMAN;CLUS-5_HUMAN;CLUS-6_HUMAN;CLUS_HUMAN	CLU	Clusterin	5	2285.74	1851.95	1117.02	3147.59	1717.53	3340.59	1538.68	3001.79	2328.69	4725.95	2541.64	1421.57	3975.46	2507.84	1831.09	2209.66		5085.91						3579.64	5639.2		31856.1		2899.35
P11021	BIP_HUMAN	HSPA5	Endoplasmic reticulum chaperone BiP	27	37930.2	16453.6	69548.7	58133.2	60996.4	66272.5	22522.5	68417.5	62415.8	96009.1	124544	72100.9	22860.8	25839.5	49974.2	60811.2	66055.5	82367.7	59965.9	61717.2	59038.8	121857	72790.5	71186.2	74714.3	58889.1	58914.8	76226.1	49820.7	67030.5	113961	64213.6	56708.2	61255.2	63155.6	58689.8
P11142	HSP7C_HUMAN	HSPA8	Heat shock cognate 71 kDa protein	22	56908.1	27223.6	71457.1	80703.8	75020.1	70677.5	34170.9	76686.7	89025.7	68485.1	66013.2	93704.9	34065.8	31196.2	81906	71556.1	79154.9	75284.9	83155.6	74671.9	96232.3	71521.9	115471	82977.6	50569.3	74603.8	83947.2	76098.8	93298.9	74247.4	67438.5	81949	75025.5	89190.4	79670.1	78732.7
P11166	GTR1_HUMAN	SLC2A1	Solute carrier family 2, facilitated glucose transporter member 1	5	28143.4	5440.08	4802.96	13397.7	6906.32	6574.8	1624.01	13032.4	12132.8	18792.5	38602.7	7016.2	2855.02	3256.21	8916.07	5515.67	4845.61	5506		2207.86	3236.17	31482.7	3631.07	7033.38	8242.47	4160.23	7956.62	9139.42	8133.09		6476.68	7399.91	5151.52	9628.17	5704.63	12894.3
P11169	GTR3_HUMAN	SLC2A3	Solute carrier family 2, facilitated glucose transporter member 3	3	25159	3404.86	8294.18	11999.9	7809.45	10087	1881.46	9349.49	10222	18620.9	32994.9	2217.96	6708.71	7324.15	14845.1	11289.7	7407.55	9328.97	6275.65	9666.32	13167.4	13880.2	4786.38	10904.6	11433.8		7694.01	9043.51	8830.65		10285.4		9364.99	11570.4	4980.28	14703.2
P11171;P11171-2;P11171-5	41-2_HUMAN;41-5_HUMAN;41_HUMAN	EPB41	Protein 4.1	1		594.67		1315.77			464.277
P11172	UMPS_HUMAN	UMPS	Uridine 5'-monophosphate synthase	6	1409.9	2125.64	1816.83	1629.74	1658.7	1299.63	1466.99	2080.82	2655.47	1492.26	1954.07	2383.96	1443.34	1470.77				2195.61		5738.75	2046.25		1188.97	2847.1	1377.52			2578.36				2968.81
P11177;P11177-2	ODPB-2_HUMAN;ODPB_HUMAN	PDHB	Pyruvate dehydrogenase E1 component subunit beta, mitochondrial	6	3732.23	1712.44	6056.27	4759.57	6073.64	5510.79	2451.05	5784.16	5905.62	4881.64	4314.99	4940.03	3408.35	2084.98		4712.01	5378.85	5475.85	7253.78	4867.88	7549.19	2832		5407.46	6385.36	8552.6	6727.95	4655.35	5727.71	8128.14	7473.54	5983.07	6729.13	5921.05	5458.04	4805.48
P11216	PYGB_HUMAN	PYGB	Glycogen phosphorylase, brain form	4	2632.41	2649.37	3226.41	2903.48	2954.68	3543.05	2289.65	2806.02	2920.58	3613.5	2430.08	2374.45		2389.07		6566.93	3906.05	2730.35		4182.77		3392.14	3051.87	3035.77	4222.51		2397.97							2396.38	2783.17
P11233	RALA_HUMAN	RALA	Ras-related protein Ral-A	4	3256.9	1359.71	3502.74	4841.94	3315.21	4307.81	1487.3	4411.47	4436.64	4121.71	3785.22	3638.17								10021.9	6684.72		6305.55	8801.11		8029.5	10064.8	10544.9	11158.5	7346.16	8189.87		10551.7	4974.8	8337.06	5737.29
P11279	LAMP1_HUMAN	LAMP1	Lysosome-associated membrane glycoprotein 1	4	5921.58	1617.45	4545.95	9785.35	5580.13	6516.47	2108.43	7926.29	11157	4317.11	8036.16	5570.54	2952.7	3258.87	6321.34	6852.19	2573.54	4928.06	2379.04	4347.97	2027.72	63869.9	20638.5	2341	7886.1	8701.77	39304				4734.28		4313.1
P11310;P11310-2	ACADM-2_HUMAN;ACADM_HUMAN	ACADM	Medium-chain specific acyl-CoA dehydrogenase, mitochondrial	6	2288.56	1050.16	2214.82	2742.33	3091.42	4162.37	1822.25	2591.95	3133.87	2481.12	3159.57	2434.98	1761.68	1549.4		2053.47	3077.24			3588.7	2175.19	6503.18		2873.05	3256	4890.21	4197.47	3515.12	5371.37	3936.15	4294.16	1823.63	2986.24	2021.23		2519.68
P11387	TOP1_HUMAN	TOP1	DNA topoisomerase 1	13	5249.69	3300.03	5840.05	6078.19	7472.66	6985.24	4067.96	6775.75	6687.91	6913.29	8671.54	6657.83	7962.86	4880.5	6964.65	8912.37	10133.9	5279.62	18371.8	9546.62	6782.18	9858.62	3456.67	8001.95	4685.26	7707.83	7352.07	10672.9	6848.45	5778.87	6350.75	7517.37	9524.85	5971.31	9909.03	10980.5
P11388;P11388-2;P11388-3;P11388-4	TOP2A-2_HUMAN;TOP2A-3_HUMAN;TOP2A-4_HUMAN;TOP2A_HUMAN	TOP2A	DNA topoisomerase 2-alpha	25	5204.61	1727.71	8090.2	4956.03	5770.6	5442.34	3371.01	5521.82	4267.98	6335.91	3812.41	9136.38	5068.17	5796.14	9289.56	7962.35	6029.4	4334.73	7476.62	8963.73	17715.5			4675.06	2356.3	12697.6	1827.38	7635.18	11971.8		4456.61	5777.52	6122.53	7720.54	6618.51	9631.79
P11413;P11413-2;P11413-3	G6PD-2_HUMAN;G6PD-3_HUMAN;G6PD_HUMAN	G6PD	Glucose-6-phosphate 1-dehydrogenase	17	8471.06	6382.51	12161.2	8623.48	13144.9	18280.9	7195.66	14309.8	12423.5	14219.6	7632.83	12990.6	7063.6	5885.15	10620	7317.57	10541	22047	13149.7	16340.4	12846.9	19853.4	9897.38	13605.4	19720.8	10645.8	12312.8	10303.4	16873.7	9801.7	12414.9	10011	9131.33	12032.2	10843.1	9387.6
P11441	UBL4A_HUMAN	UBL4A	Ubiquitin-like protein 4A	5	2601.09	2353.29			1234.79	1348.96	2199.97	2492.08	1095.79	664.099		1774.47	2995.45	3197.21
P11498	PYC_HUMAN	PC	Pyruvate carboxylase, mitochondrial	12	1382.88	670.822	3946.69	4381.69	3590.52	4221.96	1161.26	3958.21	2651	2497.34	3788.76	2347.88						6368.54		6886.84					5252.02	4387.25	10620.3			4956.63		3012.18		3354.59
P11532;P11532-2;P11532-3;P11532-4;P11532-5;P11532-6;P11532-7;P11532-8	DMD-2_HUMAN;DMD-3_HUMAN;DMD-4_HUMAN;DMD-5_HUMAN;DMD-6_HUMAN;DMD-7_HUMAN;DMD-8_HUMAN;DMD_HUMAN	DMD	Dystrophin	1	881.56	584.534				720.466			464.012	315.904
P11586	C1TC_HUMAN	MTHFD1	C-1-tetrahydrofolate synthase, cytoplasmic	36	22635.9	25756.3	17924.6	13064.6	13090	11300.4	25813.2	14042.6	14322.5	15600.5	11524.3	12073.7	18735.1	22147.2	13768.9	11807.5	14066.8	12542.9	14830.5	12018.7	9749.54	12501.9	6249.92	13163.7	17154.1	13173.8	13247.7	14326.3	14602.8	12056.8	12106.2	15463.8	13878.3	11382.4	14644.4	11763.1
P11766	ADHX_HUMAN	ADH5	Alcohol dehydrogenase class-3	3	1659.62	2471	4508.18	3679.17	3459.26	4711.66	715.204	3385.02	3041.71	3325.82		3262.78											5946.02				3521.45				4658.36
P11802	CDK4_HUMAN	CDK4	Cyclin-dependent kinase 4	3	598.76	1053.76	1073.68	1019.89	1351.55	970.159	874.224	1396.89	1012.76	894.712	1000.71	1695.95
P11908;P11908-2	PRPS2-2_HUMAN;PRPS2_HUMAN	PRPS2	Ribose-phosphate pyrophosphokinase 2	5	8906.5	10076.3	7669.46	6123.24	8050.62	5657.11	9328.71	8020.39	9205.02	5795.21	5309.14	6950.82	11275.1	17786.6	18592.4	11504	12455.9	11544.4	13044.6	13959.3	12232.3	12864.9		14497.7	10382	13336.6	12340.5	10299.9	12327	8473.24	10895.7	13964.2	10936.9	9698.28	9286.25	10956.2
P11940;P11940-2	PABP1-2_HUMAN;PABP1_HUMAN	PABPC1	Polyadenylate-binding protein 1	15	47506.2	23282.4	22066.4	14191.6	21321.4	14861.2	28102.8	20089.6	20191.8	22215	12949.7	22116.9	57812.1	28719.8	17771.7	14048.9	14686	11495.5	14021.6	19494.7	17684.8	13325.5	18759.9	18777	30934.9	19098.8	11193.2	15515.3	19881.6	16356.6	14789.2	22878.4	22921.5	15565.3	20401.8	25051.9
P12004	PCNA_HUMAN	PCNA	Proliferating cell nuclear antigen	9	10674.5	3646.55	16694.5	18814.9	19512	18198.5	4619.01	17897.6	17016.6	11817.2	17069.9	10905.3	6230.12	6735.21	15361.4	19426.8	21058.3	21525.5	20589.3	14807.4	15770	20524.7	5621.77	19095.4	7786.55	14674.9	12989.6	16941.2	16714.3	23603.1	11238.7	20782	21890.8	22674.4	22166.6	20849.4
P12081;P12081-4	SYHC-4_HUMAN;SYHC_HUMAN	HARS	Histidine--tRNA ligase, cytoplasmic	12	3978.64	8388.31	4335.45	3432.95	3276.43	3807.14	6588.87	4059.37	4171.84	3863.98	3239.16	3059.16	4169.78	6039.18	3433.61		4106.94	2145.47	2483.16	4343.51	4923.77	7862.66	6893.34	2894.47	3750.1	3784.38	8947.18	5647.32	3896.36	4393.79		4740.56	3340.04		5801.92
P12236	ADT3_HUMAN	SLC25A6	ADP/ATP translocase 3	8	35768.9	9402.89	94593	78766	93817.4	90907	23216.2	75169.4	69261.9	85455.6	81962.8	90148.2	26718.4	13894.6	35899.2	76844.6	102433	91068.3	105313	91673.2	104442	67451.6	25463.1	80245.6	25957.6	55874.1	50137.9	54864.7	67034.8	80720	93731.4	87361.1	69542.1	67850.5	81198.3	59592.5
P12259	FA5_HUMAN	F5	Coagulation factor V	4	1621.27	1748.06	1078.25				1737.91							1759.48
P12268	IMDH2_HUMAN	IMPDH2	Inosine-5'-monophosphate dehydrogenase 2	19	33210.4	30490.3	10427.6	8408.98	8315.81	6871.65	32781.1	10906	14507	7575.02	5974.53	10856.9	34787.1	32163.4	12247.6	8694.52	10437.2	5674.04	8258.29	9900.56	13571.9	8591.56	6110.04	10664	16059.1	9637.35	9578.07	14381.7	8826.68	7809.94	8055.4	8831.97	8745.46	7665.83	9206.18	6923.66
P12270	TPR_HUMAN	TPR	Nucleoprotein TPR	33	3043.21	1709.05	2277.76	2879.85	2464.12	3181.57	2213.14	2386.81	2292.09	1814.85	3084.62	2459.38	2982.04	1924.66	3023.11	3659.82	3037.56		4426.9		2930.99			2088.09	2798.12	2676.74		4282.45	3483.58	2076.88	3845.16	3107.51	2607.75	2512.08	3188.02	3131.57
P12277	KCRB_HUMAN	CKB	Creatine kinase B-type	4	4718.49			1265.46									5434.49											5715.49
P12429	ANXA3_HUMAN	ANXA3	Annexin A3	11	4916.44	1252.3	10044.8	6274.76	11879.8	8079.28	3454.54	10156	7026.98	10405	11143.4	14919.7	3587.41	6987.75	8989.56	9146.89	9254.45	16484.7	7791.98	7522.43	7199.75	12307	3153.74	4711.25	14309.5	12069.1	8333.92	10814.6	10000.2	12270.8	10132.8	8080.13	6097.34	11032.8	6505.69	8988.27
P12532	KCRU_HUMAN	CKMT1B	Creatine kinase U-type, mitochondrial	3	1098.29	1630.27	1145.87	2477.46	734.826	1236.69	1100.94	1192.83	3857.71		743.09													2256.67						1627.1		1859.92			3159.94
P12694;P12694-2	ODBA-2_HUMAN;ODBA_HUMAN	BCKDHA	2-oxoisovalerate dehydrogenase subunit alpha, mitochondrial	1				2148.18																	1798.44
P12814;P12814-3;P12814-2	ACTN1-2_HUMAN;ACTN1-3_HUMAN;ACTN1_HUMAN	ACTN1	Alpha-actinin-1	12	7291.45	1980.99	7943.27	9651.56	11911.6	9635.49	2260.88	10901	9536.94	13400.2	9203.49	8952.46		3733.59	7074.28	11283.4	9883.19	13288	6411.44	5790.37	6835	13585.3	4041.3	10667.6	9968.85	11005.1		24639.4	14067.9	19810.7	27006.7	12854.4	11172.9	20400.9	7876.65	29138.2
P12955;P12955-3	PEPD-3_HUMAN;PEPD_HUMAN	PEPD	Xaa-Pro dipeptidase	3	719.06		1660.86	2009.27	1195.26	1491.42		1214.44	868.195	1364.55	898.325	1273.73														1031.82			1713.13		1728.15
P12956	XRCC6_HUMAN	XRCC6	X-ray repair cross-complementing protein 6	26	33580.1	22930.9	29254.9	27556.1	31332.7	27630.2	24723.9	24960.4	27619.4	29239.9	27271.6	25210.7	23260.4	20652	22842.4	26551.5	23682.5	22143.7	24281.1	23860.2	26379.9	22330.5	12014.5	20592	20299.5	23192.6	17845.5	25303.3	21522.1	23825.2	19293.9	25406.2	25744.7	21027.9	24075.5	27953.4
P13010	XRCC5_HUMAN	XRCC5	X-ray repair cross-complementing protein 5	17	28619.1	19453	28494.2	27268.8	28285.4	25393.6	25649.3	24950	26831.3	31123.7	24908.6	22377.7	29468.9	21741.2	25615.1	26666.3	23803.4	24695.4	24220.1	21438.3	25911.2	27465.8	7370.87	22301.9	30511.4	28248.3	21596	28294.7	24084	31886.8	24788.1	27822	28842.5	29595	31071.9	34456.9
P13073	COX41_HUMAN	COX4I1	Cytochrome c oxidase subunit 4 isoform 1, mitochondrial	5	6037.7	1760.77	13908.5	16072.8	16747.1	17073.6	3593.65	14662.8	10634.6	11387.9	17334.2	14579.4	5279.2			15679.8	13521.2	14124	17235.8	19970.8	15650.5	14971.1		13452.5	11080.7	19255.4	19467.5	16041.9	16984.2	17147.2	18699.9	16892.1	19389.9	12368.4	22566.5	15873.2
P13473;P13473-2;P13473-3	LAMP2-2_HUMAN;LAMP2-3_HUMAN;LAMP2_HUMAN	LAMP2	Lysosome-associated membrane glycoprotein 2	3	2684.45	844.675	2276.51	3438.68	3597.08	3093.7	1039.11	3227.78	4030.3	1650.83	3038.06	1581.99			3228.85	2901.63	750.735	1682.41		1446.84	1629.02	15125.2	2216.47	1951.74	3664.53	1496.49	8366.88		3549.9			2280.71
P13489	RINI_HUMAN	RNH1	Ribonuclease inhibitor	4	3460.81	1170.04	5572.54	5539.34	6207.67	5932.02	2105.62	5921.89	5599.26	4307.57	8001.02	6874.85	3333.77	3299.52	7666.24	6102.29	7349.55	6830.2	9271.93	8451.79	8464.68	7445.05	5991.45	5149.47	5186.51	6887.29	5461.76	8402.08	5625.23		7825.77	5950.08	6019.08	8903.72	4796.91	7429.18
P13639	EF2_HUMAN	EEF2	Elongation factor 2	28	276758	298542	137663	129363	129713	116159	299979	145268	132319	146059	120369	154208	173639	203937	119530	100436	126331	108453	109745	120795	109249	130039	114216	118309	144244	104777	117872	124429	96734.1	100611	124973	107161	97125.7	110022	105864	92299.3
P13645	K1C10_HUMAN	KRT10	Keratin, type I cytoskeletal 10	24	42629.6	39206	84514.7	80582.8	40742	278355	33445.4	182099	1916230	46271.8	381671	180333	23168	21056.9	127191	75641.3	29233.6	268706	103505	126757	249717	11041000	5530240	347152	47787.1	124944	10579000	95958.1	386402	240731	152581	302158	279517	136104	580246	773504
P13646;P13646-3	K1C13-3_HUMAN;K1C13_HUMAN	KRT13	Keratin, type I cytoskeletal 13	2	2561.97	1186.42	1827.21	3120.22	6452.44	2622.31	1436.86	1955.43	3499.22	3183.97	2410.69	1711.17		1910.23							2990.85		21883.5		2816.11	2254.91
P13647	K2C5_HUMAN	KRT5	Keratin, type II cytoskeletal 5	10	1612.49	1157.59	6828.15	10934.5	8021.74	18218.2	950.216	10546.2	20390.9	4969.87	29703	10664.3			12022.2	16114.2	6242.58	19982.4	6368.84	6360.13	21229	5319350	2812010	21297.1		9857.33	1857540	11120.6	28434.4	17683.3	10299.6	25459.8	20665	11189.6	35248	42756
P13667	PDIA4_HUMAN	PDIA4	Protein disulfide-isomerase A4	23	5648.47	4771.98	12128.5	10190.4	11607.6	7734.08	5887.12	12895	8380.7	13148.9	15232.6	9215.58	4203.89	5703.73	3524.9	7504.21	4105.44	13632.3	9441.69	6032.08	9746.49	4777.6		5469.94	5144.64	4345.44	6188.51	7430.72	6413.86	7625.99	8372.4	6931.85	6472.03	9337.36	8854.97	7120.27
P13674;P13674-2;P13674-3	P4HA1-2_HUMAN;P4HA1-3_HUMAN;P4HA1_HUMAN	P4HA1	Prolyl 4-hydroxylase subunit alpha-1	3	439.528	292.051	487.063	1103.65		909.041	128.456	742.721		954.097	1558.47														732.491
P13693;P13693-2	TCTP-2_HUMAN;TCTP_HUMAN	TPT1	Translationally-controlled tumor protein	3	5623.63	1904.5	10914.2	8929.72	9893.3	9264.04	2865.63	10238.7	7692.02	11701.3	8708.79	13695.3			13852.8	12656.4	14809.5	15136.5	10059.5	12293.2	14344.3	11833.3	3355.91	13609.5	4467.36	11136.2		17285.2	16569.6	17722.8	21658.7	23875.3	12676	19605.2	17076.6	19697.3
P13796	PLSL_HUMAN	LCP1	Plastin-2	4									3483.91
P13797;P13797-2	PLST-2_HUMAN;PLST_HUMAN	PLS3	Plastin-3	16	9679.74	4157.35	7069.72	9770.52	9294	9643.22	4808.96	9541.4	8075.17	10017.2	8950.47	11173.3	2541.62	4293.31	7904.02	6574.32	5432.28	8243.56	9249.35	10016.7	9867.47	13598.8		8830.31	7092.4	7955.26	10887	4504.63	6015.5	6852.92	7811.49	8987.89	5984	6911.71	7345.3	8700.89
P13798	ACPH_HUMAN	APEH	Acylamino-acid-releasing enzyme	7	959.587	542.365	1474.78	1628.64	1715.06	1416.57	348.31	1756.97	3376.74	1734.63	1883.11	1060.8					2663.82	1746.58				5962.04	6517.08	1673.83	2153.95		6476.01	2162.05	3471.26		1603.07	2197.18	2759.24	2501.93	2055.73	1644.71
P13804;P13804-2	ETFA-2_HUMAN;ETFA_HUMAN	ETFA	Electron transfer flavoprotein subunit alpha, mitochondrial	8	21869.8	11133	29336.6	24560	24209.8	27065.5	18076.2	21595.3	39101.8	29233	29706.4	25986.6	18153.2	15455.3	11247.7	29779.3	31313.3	33575.7	25734.7	24704.1	29749	11555.3	5368.58	20656.3	22547	29429.8	16812.9	24905.6	18112.6	29755.3	31202.7	21274.1	27772.2	22458.2	22329.5	17630.2
P13807;P13807-2	GYS1-2_HUMAN;GYS1_HUMAN	GYS1	Glycogen [starch] synthase, muscle	6	3022.26	1208.51	2270.67	2593.71	2659.26	2532.39	1039.36	1973.92	2505.82	1351.71	4524.65	1532.19	871.372	1458.88						3451.59		4217.3		1576.03	2491.97	3306.28	5613.39		3690.08			4091.78		3221.72
P13861;P13861-2	KAP2-2_HUMAN;KAP2_HUMAN	PRKAR2A	cAMP-dependent protein kinase type II-alpha regulatory subunit	5	1826.14	1038.82	1613.7	2042.3	1556.29	2224.29	1118.38	1721.19	1696.66	1735.35	1647.05	2019.03	1783.08	1177.09							2430.3		1460.19		3346.78
P13928;P13928-2;Q5VT79	ANXA8-2_HUMAN;ANXA8_HUMAN;AXA81_HUMAN	ANXA8;ANXA8L1	Annexin A8	2	1385.65	295.994	1059.7	2765.3	1789.65	971.768	472.422	1780.15	2218.4	1162.46	1710.66	1522.84	1113.61					2410.88				4366.01	11455.8				4792.3		3723.26		3035.8			2728.44	2200.47
P13929;P13929-2;P13929-3	ENOB-2_HUMAN;ENOB-3_HUMAN;ENOB_HUMAN	ENO3	Beta-enolase	3	914.374	637.872	1248.49	3329.45	1964.45		349.354	713.426	1349.25	1158.08	4491.4	1664.94															16592
P13984	T2FB_HUMAN	GTF2F2	General transcription factor IIF subunit 2	3	3841.17	2255.69	1511.43	1791.38	822.269	946.006	2927.48	940.628	708.993	1020.43		642.304	2381.13	1740.14										1768.24	611.648										918.013
P13987;P13987-2	CD59-2_HUMAN;CD59_HUMAN	CD59	CD59 glycoprotein	1	2413.29			6151.64	7875.23	5044.72	736.989			2964.65													1843.41				6071.11		5533.33
P13995;P13995-2	MTDC-2_HUMAN;MTDC_HUMAN	MTHFD2	Bifunctional methylenetetrahydrofolate dehydrogenase/cyclohydrolase, mitochondrial	3	881.696	616.308	1519.54	813.043	1113.61	1577.13	843.732	1815.58	1291.89	5616.03	1630.38	1070.98													2223.91		3703.97				2355.96
P14209;P14209-3	CD99-3_HUMAN;CD99_HUMAN	CD99	CD99 antigen	1	947.952	162.009		1543.1		1368.93	303.42		1475.76	913.995	2102.18
P14314;P14314-2	GLU2B-2_HUMAN;GLU2B_HUMAN	PRKCSH	Glucosidase 2 subunit beta	7	5052.01	1465.73	7173.39	7315.77	6734.85	7091.36	1997.22	7179.53	7044.85	5990.2	8640.23	5675.33	2902.64	4714.4	7686.13	7103.75	10249.6	10485.4	16580.2	8892.01	12403.6			11567.4	6533.2	5262.57		7852.85	5379.71	8293.23	5406.66	6500.9	7639.67	8574.01	4944.46	5037.26
P14324;P14324-2	FPPS-2_HUMAN;FPPS_HUMAN	FDPS	Farnesyl pyrophosphate synthase	5	4091.31	1447.33	6963.98	8328.35	11276.3	8805.66	2006.16	6924.97	8009.71	11949.9	7496.92	7799.69	4443.15	2920.82	11280.5	9804.36	8593.67	11538.3	13771.4	8875.79	13770.2	10278.7	4729.23	12006.3	6001.94	11293.4	12763	12313.6	13204.6	7226.11	7783.97	10130	7776.35	14072.8	11113.8	7368.57
P14406	CX7A2_HUMAN	COX7A2	Cytochrome c oxidase subunit 7A2, mitochondrial	2	5247.32	1256.2	12470.3	14509.3	13249.8	11035.6	3256.98	12036.3	8040.28	6520.35	8828.34	9399.14		982.882	2997.64	7815.67	11496.3	9330.04	17269.2	10299.6	13551.1	5433.44	2216.01	9085.21	4256.83	8180.01	6728.43	9867.19	7249.69	13994.2	10164.4	6604.48	11707.2	11933.9	10343.4	9421.95
P14550	AK1A1_HUMAN	AKR1A1	Aldo-keto reductase family 1 member A1	7	2558.86	623.518	3263.77	3387.74	4649.87	4071.37	1285.12	3649.77	2909.57	3636.71	2812.71	2850.95		1776.27	5287.29	5108.99	4980.45	6445.37	3242.14	5508.95	3745.42	11264.4	1858.3	4234.78	6358.77	5807.05	9331.89	4469.46	5542.49	6931.83	5389.48	5203.29		2069.58	4571.27
P14618	KPYM_HUMAN	PKM	Pyruvate kinase PKM	24	372266	290548	152237	188129	146898	186925	273045	168200	235173	256583	200755	144198	180401	283266	166083	119127	167003	232942	118451	132638	185863	218753	221267	166828	200870	114862	174064	125959	172869	108857	126226	163888	139263	198235	187212	166016
P14621	ACYP2_HUMAN	ACYP2	Acylphosphatase-2	1			328.675		202.662					264.17
P14625	ENPL_HUMAN	HSP90B1	Endoplasmin	27	38290.6	22990.9	56175.9	63633.8	57429.4	53260	20790.4	56936.8	52793.7	52785.3	112696	51935.6	22533.2	24466.5	52563.8	44558.6	46408.6	55339.4	49123.1	40000.6	54300.7	57576.5	14321.7	58016.9	54082.6	39571.3	47762.4	53653.8	53220.1	35143.1	64166.2	47218.6	49280.4	60232.8	46629.6	50369.9
P14635	CCNB1_HUMAN	CCNB1	G2/mitotic-specific cyclin-B1	3	3066.32	1098.87			554.655		1851.13					628.556	4213.53	1715.66							5722.96				2083.19	4134.21		876.286	2992.52			1273.94	851.514
P14678;P14678-2;P14678-3;P63162;P63162-2	RSMB-2_HUMAN;RSMB-3_HUMAN;RSMB_HUMAN;RSMN-2_HUMAN;RSMN_HUMAN	SNRPB;SNRPN	Small nuclear ribonucleoprotein-associated proteins B and B'	4	45569.3	40607.2	33170.1	25241.5	21957.3	20727.6	51131.2	28446.7	26441.8	11569.2	17784	21772.7	56978.8	36862.1	22198.3	20280.2	20861.3	14837.5	11871.6	14327.2	10144.5	5377.05	6117.27	10934.8	30299.3	29181.3	19105.8	16934.4	20320.2	17258.8	19432.9	18244.9	18408.7	13265.6	17334.3	18208.9
P14735	IDE_HUMAN	IDE	Insulin-degrading enzyme	7		445.116	1754.43	2593.88	1969.9	2086.51	544.428	2083.45	2314.78	1986.77	2490.9	2470.23								2821.84		2732.74	13197.7	2800.57		1688.85	5898.69		4196.63			4789.23		2064.19	4332.68
P14859;P14859-2;P14859-3;P14859-4;P14859-5;P14859-6	PO2F1-2_HUMAN;PO2F1-3_HUMAN;PO2F1-4_HUMAN;PO2F1-5_HUMAN;PO2F1-6_HUMAN;PO2F1_HUMAN	POU2F1	POU domain, class 2, transcription factor 1	1	343.699	159.044	107.692				295.402	405.754		107.005	291.136
P14866	HNRPL_HUMAN	HNRNPL	Heterogeneous nuclear ribonucleoprotein L	7	8630.97	5842.43	10799.9	12063.8	8623.69	9386.49	6775.11	8221.88	7880.93	6605.09	6253.06	8680.28	9048.05	7217.34	4782.59	10858.2	3819.69		4085.49	5164.96	3285.98		588.865	5177.79	7629.03	11633.2	4132.62	10319.8	1056.94	1343.07	3273.99	9261.51	4341.75		6980.07	12486
P14868	SYDC_HUMAN	DARS	Aspartate--tRNA ligase, cytoplasmic	18	14395.6	13327.6	10919.1	13384.5	9488.1	14311.1	12423.4	10887	11984.6	15979.7	10389.5	10827.5	15198.4	11167.9	10639.5	13293.7	10497.5	12657.9	11392.9	10275.6	12573.7	12725.7	12688.7	10537.3	9395.84	10558.2	11761.5	13286.9	10574.6	11109.5	10292.4	10661.5	10888.6	7766.87	11614.3	13286.9
P14923	PLAK_HUMAN	JUP	Junction plakoglobin	13	1690.05	657.288	1977.37	2542.49	2320.22	4609.6	466.805	1917.09	2363.17	2937.25	6264.64	5346.44	847.908	819.382	1913.22	2663.1	2086.53	4293.47			3742.86	604101	563580	6211.13	1399.06		279735	4098.86	3238.98	3917.49	3252.11	2559.67	2174.62	3787.61	2107.9	4079.31
P14927	QCR7_HUMAN	UQCRB	Cytochrome b-c1 complex subunit 7	2	2110.76	910.39	7291.63	7542.04	6979.89	7223.9	1695.54	5985.12	4226.34	5109.79	6693.57	6060.62				3885.67	8366.5	7141.52	13943.3		9759.74			6308.89		5288.04			7366.27		7568.79			8620.16	5858
P15121	ALDR_HUMAN	AKR1B1	Aldo-keto reductase family 1 member B1	5	2183.56	799.798	4622.54	3926.56	5709.39	5051.33	1088.76	4705.15	2924.19	5592.1	4211.77	5229.58	2523.93	4604.8	3958.49			7024.82		2197.23				3422.74	7499.36					7818.22	5946.72
P15170;P15170-2;P15170-3	ERF3A-2_HUMAN;ERF3A-3_HUMAN;ERF3A_HUMAN	GSPT1	Eukaryotic peptide chain release factor GTP-binding subunit ERF3A	14	34281.5	31546.7	12878.4	13186.9	16577.2	16397.1	37142.3	13645.7	12722.6	12087.4	25131.5	18260.2	29106.8	39244.8	15152	13309.3	11154.4	14151.3	14694.5	13693.2	9999.77	9610.49	5294.42	12768	19246.9	16381	10919.1	14946.8	11277.9	12181.7	11164	12639.2	7436.59	5769.8	9488.08	7585.56
P15291;P15291-2	B4GT1-2_HUMAN;B4GT1_HUMAN	B4GALT1	Beta-1,4-galactosyltransferase 1	2										2112.53		2274.79
P15311	EZRI_HUMAN	EZR	Ezrin	12	45414.3	36196.7	12034.2	16571.1	15795.5	17178.4	37636.8	14857.2	15691.4	12615.9	17811.7	13194.5	18346.8	27089.1	12753.6	13047.6	11533.2	21290.1	15927.9	12827.9	19681.3	25120.5	21542.8	15721.6	22902.3	11096.9	15767.8	11299.6	16975.7	11282.7	13463.2	15700	7877.6	15592.2	11871	13411.2
P15374	UCHL3_HUMAN	UCHL3	Ubiquitin carboxyl-terminal hydrolase isozyme L3	2	828.35	329.036	1546.82	1624.96	1126.72	1359.91	660.657	1674.73	1544.31	1326.24	1670.84	1828.1			3223.17									1972.15	2447.86	2048.77
P15529;P15529-10;P15529-11;P15529-12;P15529-13;P15529-14;P15529-15;P15529-2;P15529-3;P15529-4;P15529-5;P15529-6;P15529-7;P15529-8;P15529-9	MCP-10_HUMAN;MCP-11_HUMAN;MCP-12_HUMAN;MCP-13_HUMAN;MCP-14_HUMAN;MCP-15_HUMAN;MCP-2_HUMAN;MCP-3_HUMAN;MCP-4_HUMAN;MCP-5_HUMAN;MCP-6_HUMAN;MCP-7_HUMAN;MCP-8_HUMAN;MCP-9_HUMAN;MCP_HUMAN	CD46	Membrane cofactor protein	3	1193.97	1687.52	1394.45		2126.43	1691.47	830.072	1021.01	2796.75	4632.86	4616.23	1973.53
P15531;P15531-2	NDKA-2_HUMAN;NDKA_HUMAN	NME1	Nucleoside diphosphate kinase A	9	22239.4	8791.8	42713.9	46516.8	43600.2	42790.1	13279.3	51594.7	47272.2	36485.1	40344.9	57846.1	15886.1	11281.5	41121.8	34224.1	46170.2	34497.3	36268	38300.5	40788.6	33184.8	14605.1	45798.8	25139	40286.2	40150.8	37411.2	48346.8	26662.5	38987.7	33577.2	29542.6	37453	35431	29712.2
P15559;P15559-2;P15559-3	NQO1-2_HUMAN;NQO1-3_HUMAN;NQO1_HUMAN	NQO1	NAD(P)H dehydrogenase [quinone] 1	5	26736.3	21524.1	7374.09	7212.68	13205.4	13501.5	17492.1	12239.4	5520.9	11004.7	7083.6	20560.6	8805.54	19891.1		10673.2	4549.43	15194.6	8518.69		5856.9			6071.32	32343.3	9025.95	13966.6	10458	15024	12458.3	8632.51	5179.14		6758.66
P15880	RS2_HUMAN	RPS2	40S ribosomal protein S2	6	33626	41894	29092.7	28029.4	24081	24607.4	45291.9	28269.4	30271.6	36605.5	23420.9	32542.5	33933.1	55813	31907.4	24393.2	30273.1	18931.9	29573.4	32697.1	25878.2	16854.1	9733.89	27699	34107.4	32377.8	23986.1	25434.5	27825.4	25584.8	27846.5	23286	28597.1	29150.6	30700.6	25681.2
P15924	DESP_HUMAN	DSP	Desmoplakin	63	2994.24	1838.58	2039.03	3354	1739.27	4116.88	1787.58	2190.35	3835.32	2021.55	7993.23	11138.7	5681.41	3438.65	3820.36	5294.86	2818.36	6095.64			3771.88	912364	905325	11884.5	1609.21	1635.49	278754	2121.71	5608.48		1793.02	2857.6	1854.27	5079.51	6042.3	6774.9
P15927;P15927-2;P15927-3	RFA2-2_HUMAN;RFA2-3_HUMAN;RFA2_HUMAN	RPA2	Replication protein A 32 kDa subunit	4	9363.33	5152.86	9555.51	6228.46	7131.5	7224.6	5411.29	8715.88	6391.49	5376.34	8968.33	7398.98	6431.79	6327.37	10013	9001.61	6623.31	7588.51	5250.21	8427.67	4083.92	3913.35	1319.78	7414.48	5195.3	5849.39	3942.27	6321.54	6286.92	7683.92	3997.69	6731.53	6890.56	5710.49	8689.68	8653.38
P15954	COX7C_HUMAN	COX7C	Cytochrome c oxidase subunit 7C, mitochondrial	1	3130.64	902.256	7184.9	8388.8	6641.13	7704.66	1663.54	5261.14	6769.41	3711.45	10101.5	5344.52				7569.27		3926.18			8953.88			7631.46	6102.1	11284			7090.11	8301.03		3664.32	6960	7392.68
P16070;P16070-10;P16070-11;P16070-12;P16070-13;P16070-14;P16070-16;P16070-17;P16070-18;P16070-3;P16070-4;P16070-5;P16070-6;P16070-7;P16070-8	CD44-10_HUMAN;CD44-11_HUMAN;CD44-12_HUMAN;CD44-13_HUMAN;CD44-14_HUMAN;CD44-16_HUMAN;CD44-17_HUMAN;CD44-18_HUMAN;CD44-3_HUMAN;CD44-4_HUMAN;CD44-5_HUMAN;CD44-6_HUMAN;CD44-7_HUMAN;CD44-8_HUMAN;CD44_HUMAN	CD44	CD44 antigen	3	1645.44	1091.97	2525.66	2303.69	3308.27	2039.93	1135.35	4134.19	1779.77	3520.26	5348.72	1420.54	2131.04	2476.43	6625.13		4253.18	8108.18	4469.94		5870.06			3409.66	2270.83	3312.31			7222.79		3049.16		5849.69		2788.79	4309.9
P16083	NQO2_HUMAN	NQO2	Ribosyldihydronicotinamide dehydrogenase [quinone]	4	1846.48	633.094	3416.22	3819.98	4281.49	3654.1	771.558	4082.48	3766.65	3633.42	3553.2	3387.91	1046.86		3874.73			3155.58	6108.81			6940.51		4091.2	3644.99	4601.64	11146.1	12174.3	6957.39	2358.72		3894.11
P16152	CBR1_HUMAN	CBR1	Carbonyl reductase [NADPH] 1	8	6061.36	2291.21	10981.5	10217.4	9515.19	9444.76	3253.33	9229.17	8631.18	10158.6	11529.8	6921.86	2269.78	3125.41	9219.08	9267.52	10225.3	7174.4	6903.13	9237.29	5527.03	3971.62	13333.4	9000.52	10201.5	5245.15	7071.49	9404.52	11802	7243.78	7193.76	8022.03		9055.58	7987.35	7642.98
P16219	ACADS_HUMAN	ACADS	Short-chain specific acyl-CoA dehydrogenase, mitochondrial	2		233.613	691.237	361.959		668.772	115.065	554.778	318.602	577.798	840.562
P16220;P16220-2;P16220-3	CREB1-2_HUMAN;CREB1-3_HUMAN;CREB1_HUMAN	CREB1	Cyclic AMP-responsive element-binding protein 1	3	3066.78	3424.64	3793.71	3800.65	2732.82	3620.92	3556.37	3906.89	3800.94	2800.62	3273.5	2248.93	4633.32															3500.7
P16278;P16278-2;P16278-3	BGAL-2_HUMAN;BGAL-3_HUMAN;BGAL_HUMAN	GLB1	Beta-galactosidase	2	649.45	160.434	604.048	1540.3	962.201	1231.52	227.725	908.571	1358.73	779.055	1169.64						1634.99				957.252	2701.68	1633.29	1615.51					2439.64			1742.98		1280.85	910.878	1394.98
P16383;P16383-2;P16383-3;P16383-4	GCFC2-2_HUMAN;GCFC2-3_HUMAN;GCFC2-4_HUMAN;GCFC2_HUMAN	GCFC2	GC-rich sequence DNA-binding factor 2	3	62612.1	41221.8	64807	65821.8	85699.8	72986.1	38276.5	65625	71598	88197.6	71389	94066.9	32457.4	54803.2	78083.2	69747.1	75371.6	65230.8	60289.8	215177		56022.4	27569.5	75335.4	68768.9		63748.3		62323.7	75996.3	88265.1	92887.9		71001.5	68293.2	53434.6
P16401	H15_HUMAN	HIST1H1B	Histone H1.5	3	19475.2	6300	18259	35775.3	36875.7	31925.5	13583.2	2601.31	17127.8	14842.6	34330.3	8394.93	4449.86	5998.66	11139.4	22849.1	24884.7	16526.7	19861.2	32210.6	34802.8		5106.66	10913.7	7677.34	202490	15433.3	17225	57336.7	28838.3	16589	26246.3	18182.6	30686.6	18592.3	48967
P16435	NCPR_HUMAN	POR	NADPH--cytochrome P450 reductase	3	1175.26	342.752	2271.34	1901.78	2231.74	2765.13	908.871	2043.24	3134.61	1741.63	1980.91	1798.32			4426.5		1989.55	3200.45						1851.89	1957.56	1655.02	1577.22		1342.5			2354.45	2601.13	3535.03	1856.01
P16455	MGMT_HUMAN	MGMT	Methylated-DNA--protein-cysteine methyltransferase	1	957.281	2137					1636.77	2133.55	1711.28
P16615;P16615-2;P16615-3;P16615-5	AT2A2-2_HUMAN;AT2A2-3_HUMAN;AT2A2-5_HUMAN;AT2A2_HUMAN	ATP2A2	Sarcoplasmic/endoplasmic reticulum calcium ATPase 2	14	3547.52	1130.99	6691.67	6927.4	6550.43	6629.38	1790.55	7694.85	7855.13	7446.48	9224.94	6653.66	3178.58	2485.24	7027.75	7980.61	7672.44	7951.12	6665.74	6856.69	9994.67	14412.8	12391.7	8649.02	5741.48	8170.32	5648.54	6533.05	8341.3	5921.83	7074.46	7424.49	8139.51	8889.49	8504.24	7325.33
P16930	FAAA_HUMAN	FAH	Fumarylacetoacetase	4	1199.94	536.672	2543.38	3236.27	996.438	1685.65	614.32	2040.7	2135.48	3388.09	926.549	1716.93		1614.61		3439.56				4284.67	4040.41	4832.69	6039.04	3818.44	3268.84	3603.31			4246.99			3111.07	1461		2129.88
P16949	STMN1_HUMAN	STMN1	Stathmin	8	22871.4	18817.5	25273.3	22216.7	24345.4	24278.6	8964.08	16532.3	23518.6	14690.7	15521	18795	7659.29	8106.99	21501.1	14149.8	13980.7	14173.9	24777.8	12716.5	12079.2	18510.5	3520.52	19035.7	11206.7	16665.8	19060.7	15239	24196.2	15369.8	10406.5	20451.5	14364.1	20908.5	19932.6	17116.4
P16989	YBOX3_HUMAN	YBX3	Y-box-binding protein 3	10	13165.6	9079.13	10042.7	8461.67	8552.85	9621.89	11506.9	9314.83	9210.93	9224.13	8299.2	12733	13391.5	9474.15	8940.43	8417.29	11815.2	6240.63	13621.1	10542.5	10640.2	6635.22	3627.75	10962.7	9182.91	12544.5	7604.75	8895.2	8372.66	8509.38	10880.5	11913.5	9299.67	7942.78	12276.9	7053.91
P17096	HMGA1_HUMAN	HMGA1	High mobility group protein HMG-I/HMG-Y	4	15077.1	13458.9	28651.6	25090.3	14109.5	18220.4	12783.9	25770.3	30924.9	20753.9	15498.5	12934.6	20544.4	15974	31399	25344.3	21632.6	17975.8	19232.1	18110.5	19347	15885.6		18452.9	18416.8	34873.3	31100.5	27696	20125.6	18015.3	18944.6	19785.6	26409.4	23805	24991	33696.6
P17174;P17174-2	AATC-2_HUMAN;AATC_HUMAN	GOT1	Aspartate aminotransferase, cytoplasmic	6	1207.27	302.858	2197.14	2259.63	1695.8	1647.99	777.419	1912.12	4625.55	1495.7	1739.19	2953.31								4965.98			2567.97		967.807		12542.5				1786.53
P17252;P05771;P05771-2	KPCA_HUMAN;KPCB-2_HUMAN;KPCB_HUMAN	PRKCA;PRKCB	Protein kinase C beta type	1	836.49	1470.24			915.236		1207.48	825.335	804.989	448.918	1494.7		1282.93	1310.18
P17275	JUNB_HUMAN	JUNB	Transcription factor jun-B	1	969.466	419.096	1005.53	921.06	598.455		714.947	825.147	815.892	968.572	1364.65	611.228				1333.31
P17301	ITA2_HUMAN	ITGA2	Integrin alpha-2	5	3556.63	1215.16	1807.61	1782.14	2068.71	1377.99	354.296	2126.18	1516.55	5481.78	4744.79					2501.37				778.186					2907.1				1919.46			1977.44		3243.12
P17480;P17480-2	UBF1-2_HUMAN;UBF1_HUMAN	UBTF	Nucleolar transcription factor 1	5	1253.03	1457.13	1934.27	1698.52	1342.31	1366.3	1463.96	1991.25	1753.11	1022.29		1396.24
P17612;P17612-2	KAPCA-2_HUMAN;KAPCA_HUMAN	PRKACA	cAMP-dependent protein kinase catalytic subunit alpha	1	2718.36	3836.28	3184.6	3667.1	3727.56	2784.35	3625.98	2575.76	3923.23	1824.1	1576.45	4154.54	1924.37	3117.6	1625.87	2287.97	3030.04	3725.96	2241.59	1539.65	2138.95		1762.67	3517.44	3000.22	3095.79	2531.99	3059.1	2549.59	2008.53	1713.89	2424.37	2296.43	3407.2	1629.28
P17655	CAN2_HUMAN	CAPN2	Calpain-2 catalytic subunit	4	1901.51	983.185	3053.24	2876.41	3221.68	1601.12	1501.83	4538.17	3156.68	5001.73	4618.96	2144.4											2208.85		2779.97				5060.61		2469.41			2575.32
P17706;P17706-2;P17706-3;P17706-4	PTN2-2_HUMAN;PTN2-3_HUMAN;PTN2-4_HUMAN;PTN2_HUMAN	PTPN2	Tyrosine-protein phosphatase non-receptor type 2	3	1872.78	1391.11	1733.17	1920.58		1117.07	1560.81		1494.45	1922.56		1092.65		2564.97
P17812	PYRG1_HUMAN	CTPS1	CTP synthase 1	10	2981.65	3170.54	5017.84	3405.96	4269.93	3258.74	2559.38	3515.17	3838.11	3355.05	2790.43	4886.91	1506.28	2421.88	4607.45	2727.66	3602.04	2564.67	4262.14	4078.55	2033.73	5197.94	2990.84	3976.97	3107.07	4652.21		5338.7	4312.99	5206.76	2601.98	4628.17	3061.89	4268.65	4516.3	5699.38
P17844;P17844-2	DDX5-2_HUMAN;DDX5_HUMAN	DDX5	Probable ATP-dependent RNA helicase DDX5	9	11136	6079.25	8295.86	12950	6910.59	7992.91	8126.97	9187.93	8297.01	5718.86	4098.69	9171.59	12920	6387.32	7156.21	8344.97	4865.3	5564.16	4681.09	6328.68	6503.28		4566.59	9738.12	4206.77	6517.53	4322.7	5571.15	7656.6	6782.56	4920.25	6192.94	6620.13	6583	4063.07	5981.5
P17858	PFKAL_HUMAN	PFKL	ATP-dependent 6-phosphofructokinase, liver type	8	8999.1	15683.3	7193.15	9202.15	7311.45	9444.36	10651.5	7178.37	9552.17	8985.41	12390.7	3387.19	8683.71	15011.6	12540.1	6949.03	8150.13	6244.63	5885.17	5670.94	6751.78	13541.2	6934.5	8571.13	5329.77	5919.58	12096.4	7198.24	5682.66	2275.76	4972.06	4432.05	5760.7	3954.62	8537.99	5614.42
P17900	SAP3_HUMAN	GM2A	Ganglioside GM2 activator	1									7329.5													29189.8	6213.08				20942.2
P17931	LEG3_HUMAN	LGALS3	Galectin-3	5	10727.1	5025.67	10228.4	16192.7	13807.4	14380.9	4894.21	14213.3	13985.3	12858.7	12371.9	13914.6	8117.95	6383.31	7994.15	14765.3	12140.1	11695	11315	13641.8	9999.49	16817.6	17043.1	12171.2	13887.2	15877.6	24179.9	5953.85	12324.9	11587.1	10955.8	10065.9		20485.4	10880.2	9156.09
P17980	PRS6A_HUMAN	PSMC3	26S proteasome regulatory subunit 6A	12	23323.2	15318.5	12837.4	13950.9	15582.6	15429.1	15571.4	12384.7	14265.9	15637	12096.5	16908.4	10498.6	13075.2	13766.1	13604	12434.3	15538.5	14906.2	11454.8	8740.15	9430.55	2923.02	14717.9	16308.9	13151.1	13375.6	11921.4	14507.1	12845.6	12717.4	10599.4	10863.2	11269.9	11647.5	9604.82
P17987	TCPA_HUMAN	TCP1	T-complex protein 1 subunit alpha	18	15587.3	17909.4	13224.2	11043.3	12009.6	10886.7	15390.8	11954.5	13138.6	10892.3	10820.2	15841.2	11843.6	15964.4	13040	12197.1	10374.5	10799.1	10142.2	14580.1	11704.7	11870.3	2368.21	14202.8	12329.5	13883.7	11477.5	11261.6	11408.8	12165.7	10787.5	13550.1	10861.8	10286.4	12413.1	10565.3
P18031	PTN1_HUMAN	PTPN1	Tyrosine-protein phosphatase non-receptor type 1	3	1271.58	607.155	1395.78	1829.24	1450.08	1429.92	630.736	1379	1492.42	1198.61	1652.64	1030.79
P18065	IBP2_HUMAN	IGFBP2	Insulin-like growth factor-binding protein 2	1	1524.2	1963.79					2234.96											11388.6
P18077	RL35A_HUMAN	RPL35A	60S ribosomal protein L35a	6	18394.4	11120.2	23530.7	25231.4	26050.3	25922.8	17017.5	26592.3	18178.4	27832.6	27735.8	32801.3	6578.05	7669.01	18865.4	29161.9	25413.5	18848.4	28530.5	24126.3	20580.9	11029.4	6813.44	20157.8	8046.8	22540.8	18317.2	26554.2	19418.6	29484.1	25856.3	22855.8	27212.1	17818.5	27789	28374.2
P18085	ARF4_HUMAN	ARF4	ADP-ribosylation factor 4	3	4418.79	3848.19	6932.98	5472.48	6834.43	6536.03	3415.11	6992.85	6326.71	6743.06	6174.43	6887.04	2086.58	3038.21	5685.5	5999.5	10072.8		8029.26	5877.53			4288.19	4425	4913.61	4314.17			4094.13	7250.91	7657.55	5842.29	7514.45	4026.23	5563.81	3317.98
P18124	RL7_HUMAN	RPL7	60S ribosomal protein L7	11	26304.6	27262.4	42501.9	30508.9	33090.4	35734.7	27860.2	34704.6	34117.3	34500.7	33024.2	36177	23035.4	29084.5	27353.9	31390.9	34801.1	26217.6	36431.8	32528.6	28782.9	21828.9	4740.12	29592.6	23484.9	37508.8	25134.7	38220.6	24069	33140.6	30853.3	34421.5	36196	29010.5	35105.4	35167.8
P18206;P18206-2	VINC-2_HUMAN;VINC_HUMAN	VCL	Vinculin	26	4892.35	2123.56	4429.63	4572.83	6891.47	3941.44	2408.58	4605.21	4721.07	4265.03	4571.64	5586.06	3328.62	2828.78	5310.64	4362.82	4367.72	6128.15	5313.35	5941.14	3513.83	18620.5	8679.01	5117.81	5347.17	4022.97	9482.62	4932.99	4490.89	2963.43	4549.76	5686.46	4495.68	3734.65	5043.03	4300.51
P18463;P30462;P30475;Q29718;Q29836;Q95365	1B14_HUMAN;1B37_HUMAN;1B38_HUMAN;1B39_HUMAN;1B67_HUMAN;1B82_HUMAN	HLA-B	Isoform of Q31612, HLA class I histocompatibility antigen, B-37 alpha chain	1			1379.05	2021.52	1544.08	1806.17	509.815	1212.46		1929.99		1138.24									2345.9			3733.68
P18564;P18564-2	ITB6-2_HUMAN;ITB6_HUMAN	ITGB6	Integrin beta-6	1	2317.47													1968.52			2547.76				2538.04			1864.25	7903.18	2981.8	2894.33
P18583;P18583-5;P18583-7;P18583-9;P18583-2	SON-2_HUMAN;SON-5_HUMAN;SON-7_HUMAN;SON-9_HUMAN;SON_HUMAN	SON	Protein SON	4	1821.04	457.48	2379.42	1638.45	2160.85	1640.57	841.036	1627.28	1936.41	2229.45	2724.76	785.009	1831.03	1618.92	2567.32	3440.89	2384.63	2556.88		3808.69	2306.23			1511.68	3182.78	2442.79		2842.97	2763.4		1946.54	2916.85		1814.22
P18615;P18615-4;P18615-3	NELFE-3_HUMAN;NELFE-4_HUMAN;NELFE_HUMAN	NELFE	Negative elongation factor E	1	1750.15	628.513	1615.72		869.937		1118.55		1467.89		1021.21		1053.25	733.71					1490.86
P18621;P18621-3	RL17-3_HUMAN;RL17_HUMAN	RPL17	60S ribosomal protein L17	5	19279.7	17858	28907.2	20164.4	24269.6	22493.2	24530.7	25839.2	26595	23928.8	22240.3	24321.1	16724.2	28588	30973.7	28004.8	26209.9	21297.6	21037.4	23524.7	24011.9	26204.5	8379.83	26217.9	16918.8	29146.8	27019.8	27427.8	23203.1	23284.3	17983.7	26463.1	25043.4	19393.9	23088.4	22340.2
P18669	PGAM1_HUMAN	PGAM1	Phosphoglycerate mutase 1	2	6814.32	2278	7640.04	7627.09	7485.35	8908.27	1822.64	8257.45	8266.39	7102.2	8206.59	8439.37	3571.94	2774.88	8491.9	3850.34	6881.78	5324.97	2763.79	4626.28	3651.87	5855.59	3859.21	5640.74	4911.02	5986.75	7821.91	3525.4	9455.75	3338.84	5234.79	3677.99		3766.59
P18754;P18754-2	RCC1-2_HUMAN;RCC1_HUMAN	RCC1	Regulator of chromosome condensation	6	10437.9	6530.1	7757.54	7443.75	6172.5	6870.25	9149.56	6419.35	6495.96	5784.9	8386.29	6655.5	23553	12271.7	10148.6	11375.8	10959.3	7940.07	8294.07	7039.37	5667.55	6384.87	2881.34	7119.47	9166.78	10663.6	6524.67	7768.64	6843.75	9572.2	8130.3	10397.5	8820.06	9639.11	6641.8	11578.3
P18858;P18858-3	DNLI1-3_HUMAN;DNLI1_HUMAN	LIG1	DNA ligase 1	15	2620.08	2519.12	1364.84	2931.12	1665.68	1367.1	2680.45	2097.22	1795.62	841.307		1160.12	2863.57	2969.69								25165.7			2950.15	2563.97		5799.64	2035.96			5032.02			1557.83	3250.44
P18859;P18859-2	ATP5J-2_HUMAN;ATP5J_HUMAN	ATP5PF	ATP synthase-coupling factor 6, mitochondrial	2	3323.83	1584.25	10331.6	9226.91	9559.39	9936.23	3177.99	6900.44	9977.29	11402.8	9434.03	8315.81	6663.12			22625.1		14817	20440.5	9444.17				20085.8	15259.5	8419.39			15494.9					13900.6
P18887	XRCC1_HUMAN	XRCC1	DNA repair protein XRCC1	3	1859.67	1765.07		1929.88	2214.68	895.515	2094.36	1135.05		1457.5			3019.9	2263.21	6515.46	2162.69	1944.64								2355.2	1786.07	2315.33	2220.38	1976.7		1568.85	1957.26			2274.44	1645.29
P19256;P19256-2;P19256-3	LFA3-2_HUMAN;LFA3-3_HUMAN;LFA3_HUMAN	CD58	Lymphocyte function-associated antigen 3	1	611.558		813.669		1116.33		264.884		467.809	1156.64
P19338	NUCL_HUMAN	NCL	Nucleolin	22	94240.4	54552.8	56508.4	61315.8	39494.2	45006.9	71152.6	44881.7	53209.9	64836.2	57539.5	48148.5	140862	87312.2	79538.1	92093.9	63182.5	46849.4	65899.7	61424.9	52333.8	45522.1	11326.9	54765.9	75324	72502	36585.2	66625.5	59610.6	54470.8	58782.1	56792	79825.1	61333.5	85850	74412
P19367;P19367-2;P19367-3;P19367-4	HXK1-2_HUMAN;HXK1-3_HUMAN;HXK1-4_HUMAN;HXK1_HUMAN	HK1	Hexokinase-1	2			1828.53							2511.78	1829.12																								2620.9
P19387	RPB3_HUMAN	POLR2C	DNA-directed RNA polymerase II subunit RPB3	2	622.663	290.822		607.381			610.193	786.591		557.019		546.705		946.154							1132.78			793.163			2434.01
P19388	RPAB1_HUMAN	POLR2E	DNA-directed RNA polymerases I, II, and III subunit RPABC1	3	2759.15	2021.11	2229.28	2140.76	2382.57	2088.83	2108.1	2478.28	1776.04	2134.16	1776.53	2605.38	1546.66	1703.45							2155.67				3092.24					2232.39	2170.95
P19404	NDUV2_HUMAN	NDUFV2	NADH dehydrogenase [ubiquinone] flavoprotein 2, mitochondrial	3	2314.45	661.805	3128.82	4852.39	5114.77	5143.31	1392.97	4986.86	2635.64	3286.46	3886.45	4088.1	2204.57	1265.07	2498.04	5152.07	4963.96	2219.43		2693.74	3179.33	1940.81		2873.65	5069.74	3900.77	4209.05	3174.53	4842.02	4538.83	6076.69	2246.93	4131.5	3779.36	2948.77	2753.3
P19525	E2AK2_HUMAN	EIF2AK2	Interferon-induced, double-stranded RNA-activated protein kinase	8	9596.26	6947.96	3847.83	4901.74	5863.84	5189.94	7382.06	4196.1	4878.65	5923.46	3406.75	4148.8	12459.8	8691.52	5987.97	4000.7	4888.28	5669.05	3617	4545.63	3769.59	4186.49		3779.26	6592.59	4928.27	7437.69	3494.97	3545.35	3976.49	1270.22	3452.98		4220.61	3249.69	4275.59
P19623	SPEE_HUMAN	SRM	Spermidine synthase	5	8167.9	2961.84	12102.7	9025.29	11243.1	8446.49	5266.87	12499.6	9756.11	9311.9	8806.57	14363	4479.24	1805.52	12465.1	8273.4	10275.3	5683.95	9583.73	9342.7	5995.46		3393.54	10729.6	9393.86	11308	8353.71	10097.1	8828.9	11892.8	13922.7	11910.9	10181.6	13564.5	10850.4	9320.09
P19784	CSK22_HUMAN	CSNK2A2	Casein kinase II subunit alpha'	4	985.466	1102.07	1565.25	1316.84	910.954	1450.58	1490.65	1371		1257		1654.24																	5381.15
P19823	ITIH2_HUMAN	ITIH2	Inter-alpha-trypsin inhibitor heavy chain H2	2	3852.07	5015.89	403.301				4663.34	326.187	356.473				1524.72	5446.02											1919.41
P19827	ITIH1_HUMAN	ITIH1	Inter-alpha-trypsin inhibitor heavy chain H1	1	1264.14	1661.06					2129.41							1756.2
P19838;P19838-2	NFKB1-2_HUMAN;NFKB1_HUMAN	NFKB1	Nuclear factor NF-kappa-B p105 subunit	1	718.593						1107.91			908.483		937.979
P19971	TYPH_HUMAN	TYMP	Thymidine phosphorylase	7										2056.93													24625.7
P20020;P20020-1;P20020-2;P20020-4;P20020-5;P20020-6	AT2B1-1_HUMAN;AT2B1-2_HUMAN;AT2B1-4_HUMAN;AT2B1-5_HUMAN;AT2B1-6_HUMAN;AT2B1_HUMAN	ATP2B1	Plasma membrane calcium-transporting ATPase 1	10	1662.77	791.988	2453.34	3293.11	2475.95	2299.75	788.693	2652.85	2847.92	3958.33	3611.03	2173.14		1036.9	2224.62	2458.12	1348.24	3141.86	1881.06	3141.36	1758.59			2220.07	4618.35	2380.96	3027.22	2651.17			2300.28	3213.97	1947.38		2199.53
P20042	IF2B_HUMAN	EIF2S2	Eukaryotic translation initiation factor 2 subunit 2	14	11424.8	11776.3	14191.8	10827.7	12003.1	8784.59	9670.32	12351.1	10374.5	14285.5	11180.3	9939.84	13181.5	10211.7	13115.5	13217.9	9529.11	8786.14	9740.86	8939.92	8626.39			10259.2	8367.63	9392.94	12683.5	13466.5	8726.8	9676.82	9387.87	11868.1	10781.7	10196.3	11181.5	10806.7
P20073;P20073-2	ANXA7-2_HUMAN;ANXA7_HUMAN	ANXA7	Annexin A7	8	3275.32	1276.6	4911.06	4814.09	4465.66	3965.22	2215.33	5357.83	5511.27	5645.04	4355.23	5061.32		1497.52	19697.9	2582.26	3422.13		1925.93	4013.45	2202.78	16069.2	20879.3	4007.46	8920.36	2623.74	12470.3	4251.87	3564.74	2452.66	4703.48	2869.57	1539.54	2465.54	3554.88
P20226;P20226-2	TBP-2_HUMAN;TBP_HUMAN	TBP	TATA-box-binding protein	1		460.764			894.879	986.39			1164.59	569.59
P20290;P20290-2	BTF3-2_HUMAN;BTF3_HUMAN	BTF3	Transcription factor BTF3	3	8987.78	8648.61	2442.9	1361.21	2216.88	1741.92	7038.66	2605.51	2346.72	1654.01	2556.54	2485.23	19474.4	12696.2	3536.85	5384.94	2682.41		2796.91	3155.69			3239.14	5201.01	9226.03	4752.3		3975.61	3323.26	3029.04	4089.29	2386.13			3043.49	2682.44
P20339;P20339-2	RAB5A-2_HUMAN;RAB5A_HUMAN	RAB5A	Ras-related protein Rab-5A	4	4187	1922.97	5210.44	6680.66	6446.87	6922.85	2205.83	7033.4	8034.45	5714.57	8306.08	7565.77		3024.41	5539.5	4601.78		6657.04	5089.77	6105.24	5078.25	8352.84	15017.4	8212.48	5856.39	7876.24	9331.08	6212.52	7106.98		6853.2	5827.57	7990.82		5495.31	5273.54
P20340;P20340-2	RAB6A-2_HUMAN;RAB6A_HUMAN	RAB6A	Ras-related protein Rab-6A	4	2592.15	1009.16	2605.48	3838.7	3691.69	2602.21	1018.45	3305.42	3965.68	3506.39	4205.5	2918.47	2913.75	1282.41		3874.24					3407.36		2676.14	3606.98	4430	3446.81			4571.34	2733.38				4403.07	3973.83	5347.52
P20585	MSH3_HUMAN	MSH3	DNA mismatch repair protein Msh3	4	3121.99	2940.84	2619.1	3186.17	2329.57		2481.25	3545.58	4096.44	3079.21	3706.77	2497.82	3994.15	4429.03										3815.17	2789.84
P20618	PSB1_HUMAN	PSMB1	Proteasome subunit beta type-1	7	5796.97	2101.64	9569.01	10319.1	12264.6	11890.2	2889.17	11950.6	17146.9	11495.3	11405.8	13881.7	6195.9	5279.49	20957.2	10054.6	13906.9	15106.5	15154.9	17183.5	11372.2	53683.2	26606.5	10220.5	11437.9	15679.5	33774.5	21549.2	17549.3	15394.7	15962.4	17756.8	14637.7	15079.3	15332.9	13170.7
P20645	MPRD_HUMAN	M6PR	Cation-dependent mannose-6-phosphate receptor	1	598.709	584.19	1154.65	1718.04	1360.26	1885.42	708.75	1273.94	1059.8	1300.7	2702.15	1553.29					3769.04				2444.24			2362.39
P20674	COX5A_HUMAN	COX5A	Cytochrome c oxidase subunit 5A, mitochondrial	2	7973.59	2330.76	17142	15511.4	18481.9	20778.3	4845.34	17938.3	13913.9	10192.8	18494.8	16610.5	11986.6	4793.16		20747	21219.1	18780.2	18720.6	9551.18	18179.5			17607.2	12834.8	21019.4	14576.3	13853.2	18065.3	17986.8	20807.5	10626.8	19660.2	15959.6	10490	14220.6
P20700	LMNB1_HUMAN	LMNB1	Lamin-B1	22	8437.59	2813.63	13753.7	10737.8	13521.2	10545.3	3911	9491.71	11579.1	9108.41	15009.3	8550.43	9455.57	4183.35	8749.75	12957.3	12382.7	8982.8	14730.2	11714.9	11396.4	11021.6		11794.4	8632.8	13627.4	10890.6	11572.1	11635.6	13101.1	14388.7	12968.9	17530.3	14066.1	12194.6	17729.2
P20810;P20810-10;P20810-4;P20810-6;P20810-7;P20810-8;P20810-9;P20810-2;P20810-5	ICAL-10_HUMAN;ICAL-2_HUMAN;ICAL-4_HUMAN;ICAL-5_HUMAN;ICAL-6_HUMAN;ICAL-7_HUMAN;ICAL-8_HUMAN;ICAL-9_HUMAN;ICAL_HUMAN	CAST	Calpastatin	10	15713.5	9885.12	10599.9	8502.15	8058.68	9750.59	11768.4	8425.3	9915.02	10438.1	8885.39	8355.58	11544.6	10967.6	5283.44	12442.2	10071.7	11203.7	7067.09	8983.84	10268	12184.2	3112.26	12310	13055.2	6637.7	10558.7	9732.82	9443.92	7574.61	10305.6	11827.9	10761.6	8223.01	10179.1	8048.09
P20839;P20839-3;P20839-5;P20839-6;P20839-7	IMDH1-3_HUMAN;IMDH1-5_HUMAN;IMDH1-6_HUMAN;IMDH1-7_HUMAN;IMDH1_HUMAN	IMPDH1	Inosine-5'-monophosphate dehydrogenase 1	7	3597.94	3100.09	1367.04	1804.53	1030.67	1301.18	4422.99	1658.34	1708.98	1346.06	1746.33	1197.25	5656.45	5986.27										4033.97	2852.27							3131.7	3092.55
P20936;P20936-2;P20936-4	RASA1-2_HUMAN;RASA1-4_HUMAN;RASA1_HUMAN	RASA1	Ras GTPase-activating protein 1	2	540.718	669.074			847.417		371.727			385.132
P20962	PTMS_HUMAN	PTMS	Parathymosin	3	5294.32	2566.67	17794.2	22607.2	24483.5	20359.1	6459.96	16627.7	13776.2	15566.5	17308	18257.5	4811.48	4750.08	9724.21	10606.6	16271.3	18585.7	19867.7	12144	11655.2	12616.9	2103.5	23119	6580.07	12852.2	11693.8	12376	16694.8	22513.9	16916.8	14031.2	9805.57	17550.3	17902.6	11993.2
P21127;P21127-2;P21127-3;P21127-8	CD11B-2_HUMAN;CD11B-3_HUMAN;CD11B-8_HUMAN;CD11B_HUMAN	CDK11B	Cyclin-dependent kinase 11B	10	1329.93	1511.13	1295.35	1618.23	1439.63	1140.12	1631.21	1471.02	1499.75	1336.81	1245.29	1453.66	2404.33	1677.27		2689.65								1641.52	1529.55	2638.88					2228.03	3459.28
P21266	GSTM3_HUMAN	GSTM3	Glutathione S-transferase Mu 3	4	2162.48	475.329	2570.09	4340.19	2209.4	3948.51	533.854	2237.32	2224.04	3599.45	1871.48	1787.22			2964.02		2111.89	2990.49	2850.15		2491.59	5394.34	9777.57	2981.66	3090.6				3009.79						3598.46
P21281	VATB2_HUMAN	ATP6V1B2	V-type proton ATPase subunit B, brain isoform	5	1736.63	1376.39	2094.6	1140.74	2204.26	1889.98	1256.3	1971.87	1514.17	2362.12	1992.44	1902.18	1502.2	997.783						1558.35	2522.12		6311.14	1934.26	1898.37		5225.89
P21283	VATC1_HUMAN	ATP6V1C1	V-type proton ATPase subunit C 1	4	1059.63	763.892		1173.57			1107.42	792.329	699.207	926.365		1121.53						1743.62			2707.51
P21291	CSRP1_HUMAN	CSRP1	Cysteine and glycine-rich protein 1	2	5997.58	3889.22	6277.81	3659.37	4142.8	4158.15	3217.46	3948.33	5390.18	8790.45	5523.59	7395.05	2965.07	6194.11	5421.38		3824.55	6341.23		2947.02	3694.22			4306.98	11389.8	4165.37
P21333;P21333-2	FLNA-2_HUMAN;FLNA_HUMAN	FLNA	Filamin-A	71	37363.3	26944.7	43742.1	31504.7	50028.9	24031.1	35804.4	39646.8	51923.4	56706.2	20400.7	34250.7	32859	31661.9	48699.4	26833.8	34131.5	34415.2	33508	20174.1	35203.3	28974.5	12591.9	29877.2	27644.4	43252.5	19944.1	33886.5	21282.4	24167.7	32837.7	25474.3	33037.1	22709.9	29286.2	28493.5
P21399	ACOC_HUMAN	ACO1	Cytoplasmic aconitate hydratase	3	1014.23	168.274	1004	970.09	1154.15	1582.36	329.217	932.494	695.204	763.665	713.759	627.026			1155.75			4210.24		1255.07	2835.73		676.587	1607.89		1097.38	1215.29				1731.58	1127.77	2056.6	1211.76
P21796	VDAC1_HUMAN	VDAC1	Voltage-dependent anion-selective channel protein 1	8	6077.19	1557.86	10694.2	13618	10625	12368.4	3185.8	12352.7	10651.8	13195.4	12345.9	10250.7	6432.66	2468.18	8209.42	14654.4	12531.9	9826.37	12805.1	11518	13161.5	15034.9	6113.73	10635.3	6560.79	12893.5	12167.7	10351.6	11124.9	9788.25	11784	12781.7	13378.8	12281.9	9649.44	9445.78
P21912	SDHB_HUMAN	SDHB	Succinate dehydrogenase [ubiquinone] iron-sulfur subunit, mitochondrial	6	3172.28	1243.39	6027.33	5859.52	6944.53	7073.78	2027.94	6270.42	4034.7	5551.88	7072.75	4959.19					7226.01		5719.84		4632.36		2987.18	5777.85	2481.18	3306.15	4655.25	4752.46	6417.04	6276.3	6321	6833.9	8033.72	6062.19	6007.12
P21980	TGM2_HUMAN	TGM2	Protein-glutamine gamma-glutamyltransferase 2	5	1437.52	795.45	2102.32	1298.13	2515.34	1982	535.535	2554.47	1743.39	3392.26	3822.89	834.188					5383.58	3788.96							7061.08		4428.63		2724.73	2480.37				3815.29
P22033	MUTA_HUMAN	MMUT	Methylmalonyl-CoA mutase, mitochondrial	3	727.358	275.835	1172.24	975.915	1345.15	945.617	329.453	747.264	999.408	982.29
P22059	OSBP1_HUMAN	OSBP	Oxysterol-binding protein 1	7	952.102	1074.02	834.093		947.037	858.425	957.47	546.26	1433.47	828.458		836.421		1099.7											5006.84
P22061;P22061-2	PIMT-2_HUMAN;PIMT_HUMAN	PCMT1	Protein-L-isoaspartate(D-aspartate) O-methyltransferase	2	2598.98	904.461	3456.07	4058.69	3538.71	3997.14	1137.32	3688.86	2967.96	3498.14	2630.54	2995.23	3442.39	1829.69	6641.39	2863.08		5730.29	5729.9				4484.56	3291.87	5026.11	4996.53		3591.88					5382.58		3204.25
P22087	FBRL_HUMAN	FBL	rRNA 2'-O-methyltransferase fibrillarin	9	10295.3	5196.19	15581.5	15421.4	16043.4	14035.8	6136.57	14179.2	14465.4	16409.5	15090.4	13578	6278.28	6430.36	13994.7	20313.6	20103.4	17086.1	23122.3	22068.3	14273.1	19618.3	9435.08	23516.4	8406	25911.9	11396.8	24930.9	19277.5	25577	18937	20775.3	18881.9	16191	21332.7	26875.2
P22102	PUR2_HUMAN	GART	Trifunctional purine biosynthetic protein adenosine-3	19	10616.7	6680.01	11712.5	14047.8	12959.3	12023.2	7874.47	13362.7	12655.3	12882.6	12466.8	9891.77	6641.03	6715.18	13492.1	12823.6	14952.7	14442.7	13111.7	13007.6	15037.2	16275.1	8003.6	13252.8	7180.73	12703	14141.1	16121.2	15721.6	14163.9	12809.8	16204.4	14023.9	12105.2	16879.3	14004.8
P22234;P22234-2	PUR6-2_HUMAN;PUR6_HUMAN	PAICS	Multifunctional protein ADE2	7	33763	23103.5	16752.4	18693.6	22324.3	20393	26413	22582.2	21191.5	17223.7	22777.5	26233.4	11156	17758.1	15929.4	14801.7	14798.1	14160.6	14415.8	12571.5	12572.9	34304.1	13064	17423.7	10076.2	11411.2	17125.9	14506.7	19812.3	13629.1	12646.9	16604.7	16666.4	12289.4	11278.9	15492.3
P22307;P22307-8;P22307-7	NLTP-7_HUMAN;NLTP-8_HUMAN;NLTP_HUMAN	SCP2	Non-specific lipid-transfer protein	6	1914.1	501.947	2354.59	2377.08	2528.71	3245.55	996.685	2960.64	2914.44	2193.97	1705.54	2254.4	2690.82	2857.42	2989.43	4570.15	4912.91	7253.28	2376.35	8740.64	6417.93			3653.38	6631.41			3732.27
P22314;P22314-2	UBA1-2_HUMAN;UBA1_HUMAN	UBA1	Ubiquitin-like modifier-activating enzyme 1	19	26158.2	12039.2	30710.2	30060.7	37211.8	36551.6	13741.2	33046.3	32785.5	34786.6	32254.6	32093	15760.3	13958.1	29658	26597.1	28897.9	25845.6	33189.2	27777.4	32346.6	22180.9	8114.62	30862.2	20959.9	27848.8	29840.7	26217.3	27657.2	27738.4	24105.5	25106.3	24592.9	28970.9	24161.9	30122.5
P22392-2	NDKB-2_HUMAN	NME2	Isoform of P22392, Isoform 3 of Nucleoside diphosphate kinase B	3	6914.43	3278.87	11687.7	13278.9	18833.8	17012.9	4539.41	18005.4	15628.1	18271.2	15350	22701.3	4382.2	4292.9	16274.1	9537.47	18461.9	13841.1	16611	13949.9	13334.8	15415.2	8141.64	18404.6	10823.3	15630	14149	11588.5	18166.9	12754.6	14062.7	14252.5	11919.7	11923.9	14567.8	11891.9
P22570;P22570-2;P22570-3;P22570-4;P22570-7;P22570-5;P22570-6	ADRO-2_HUMAN;ADRO-3_HUMAN;ADRO-4_HUMAN;ADRO-5_HUMAN;ADRO-6_HUMAN;ADRO-7_HUMAN;ADRO_HUMAN	FDXR	NADPH:adrenodoxin oxidoreductase, mitochondrial	2	1345.15	752.309	1693.54	1749.36	1955.39	1634.5	786.899	1129.17	1316.05	1035.26	2011.46	1480.48		611.592				1503.09		1583.99		2043.01			2340.45	1703.98
P22626	ROA2_HUMAN	HNRNPA2B1	Heterogeneous nuclear ribonucleoproteins A2/B1	13	130139	69496	155034	156644	142420	163826	79976.5	146683	131125	104852	161669	111920	102732	75965.2	142340	172387	154257	156083	182013	158644	174935	145860	37146.9	151667	98302.3	126231	116336	141987	151626	175697	106894	159230	170185	165237	157679	186076
P22694;P22694-2;P22694-3;P22694-4;P22694-5;P22694-6;P22694-7;P22694-9	KAPCB-2_HUMAN;KAPCB-3_HUMAN;KAPCB-4_HUMAN;KAPCB-5_HUMAN;KAPCB-6_HUMAN;KAPCB-7_HUMAN;KAPCB-9_HUMAN;KAPCB_HUMAN	PRKACB	cAMP-dependent protein kinase catalytic subunit beta	3	2276.76	3046.38	2457	2236.23	3000.88	2277.01	2706.26	2276.49	2209.1	2390.01	1825.38	3171.63	3259.37	3532.86	3283.56	2282.77	2032.56	2510.26		2634.98	1391			3739.38	1676.99	2783.57	3004.7		2190.27	2679.15	2331.44	2316.02	3159.49	2406.63	2887.53
P22695	QCR2_HUMAN	UQCRC2	Cytochrome b-c1 complex subunit 2, mitochondrial	6	1328.68	559.733	3623.95	3926.8	3509.84	4524.84	1232.71	4836.88	3563.62	2497.58	2506.38	3791.3	2572.29	487.733	2053.22	1729.99	2222.08	11673.9	2707.5		2815.47		564.533	3425.82	2594.77	2445.13		7673.36	4724.35		4914.21				4405.61	3039.77
P23142	FBLN1_HUMAN	FBLN1	Fibulin-1	1		1559.21					918.67
P23193	TCEA1_HUMAN	TCEA1	Transcription elongation factor A protein 1	9	22416.8	15435.9	6537.09	7680.86	6771.08	7171.81	21368.7	4163.42	4293.77	8578.16	1917.56	8787.51	21385.7	21830.2	7330.32	16093.9	8101.21			9373.59				9918.16	19152	12476.2		10614.8	1927.14	4807.12	15989.7		13289.2	6965.35	13295.8	9955.8
P23246	SFPQ_HUMAN	SFPQ	Splicing factor, proline- and glutamine-rich	14	43342.3	21945.2	51463.7	56858.8	48882.3	52621.7	30682.3	51968.4	45745.7	45879.7	54760.7	44660.1	54709	26656	50749.3	58472.6	45165.7	40424.7	50555.8	48007.5	46287.3	48456.5	12905.2	45343.6	37072.4	50797.4	37936	49601.7	50354.3	62026.3	43230.9	51897	49529.1	44404.3	57395.2	59494
P23258	TBG1_HUMAN	TUBG1	Tubulin gamma-1 chain	5	3786.54	3306.39	1980.65	1969.01	1471.15	2000.15	3436.9	1477.8	1853.84	1634.28	2149.3	1503.18	3940.93	2997.11										1931.59	6031.06			13199.8	2145.89				7288.96			10645.9
P23284	PPIB_HUMAN	PPIB	Peptidyl-prolyl cis-trans isomerase B	10	60241.3	86977.8	53961.3	29541.7	43773	36585.8	70991.4	56077	65886.3	42502.5	40768.6	33300.8	49384.3	71328.4	40058.5	31328.6	37845.1	40779.7	28729.7	24403.8	29487.5	11153.3	7264.21	23036.5	55934.3	29341.9	37042.8	40295.5	32762.5	34277.1	46223.8	34574.4	40735.8	40322.2	32911.7	35076.9
P23368	MAOM_HUMAN	ME2	NAD-dependent malic enzyme, mitochondrial	2	188.951		712.224		515.674	918.68	237.558	387.284	485.566	862.727	392.742	550.915
P23381;P23381-2	SYWC-2_HUMAN;SYWC_HUMAN	WARS	Tryptophan--tRNA ligase, cytoplasmic	10	4099.24	2642.65	7035.78	3405.44	8726.81	4912.8	3259.96	5597.24	5514.44	10169.3	4082.76	5535.88	6359.5	3772.56		8946.91	5984.92	5760.96	2997.86	4361.09	7624.07			8147.67	9224.72	8973.47	8900.22	11670.2	9985.46	12367.3	13753.8	6238.84	5796.01		7430.46	8465.73
P23396	RS3_HUMAN	RPS3	40S ribosomal protein S3	14	102646	92139.6	60217	55083.5	50102.9	54611.7	99150.6	59584.2	58592.9	57332.7	52386.1	59218.9	115585	103195	59397.3	53761.7	55542.9	46527.6	53337.8	59351.9	51434.5	37760.9	29546.6	46592.6	68929.4	55719.2	50443.6	60113.5	46412.8	54282.6	49432.5	54532.6	57041.5	48169.8	55311	49353.1
P23443;P23443-2;P23443-3;P23443-4;P23443-5	KS6B1-2_HUMAN;KS6B1-3_HUMAN;KS6B1-4_HUMAN;KS6B1-5_HUMAN;KS6B1_HUMAN	RPS6KB1	Ribosomal protein S6 kinase beta-1	1	1084.43						1635.12
P23497	SP100_HUMAN	SP100	Nuclear autoantigen Sp-100	1		230.049	1079.34				641.696			1039.31					1754.31	1637.64		1940.65		1264.71
P23526	SAHH_HUMAN	AHCY	Adenosylhomocysteinase	13	8562.46	2538.95	14220.7	11212	12164.2	12541.6	3611	15719.1	14265.6	14901.9	13907.3	17633.5	7405	2653.39	8957.24	9148.02	12057.7	7160.76	9622.82	8756.59	6580.14	22041.7	13842.8	15704.1	8969.19	16526.3	22967.4	12508.9	19374.6	10087.3	16194.9	11989.3	14778.1	14955.6	15269.5	11841.7
P23528	COF1_HUMAN	CFL1	Cofilin-1	4	27969.9	11427.8	38655.3	45631.5	47967	42240.1	13042.1	38112.1	48685.4	35870.1	53636.9	40592.8	24363.2	28090.5	70263.3	44035.2	51867.7	62301.4	47816.5	55869.7	67013.2	39974.3	4544.42	50337.3	43712.1	42832.1	31622.2	51754.4	65080.3	49075	52496.9	53354.1	35664.3	65820.5	33237.3	58098.1
P23588;P23588-2	IF4B-2_HUMAN;IF4B_HUMAN	EIF4B	Eukaryotic translation initiation factor 4B	4	40760.2	20059.8	16556	15011	13885.8	12372.9	24494.2	14467	15553.3	17132.7	13184.6	18686.3	29723	25066.8	19316	10697.7	17021.5	8115.75	15256.1	17271.7	9398.23			14467	27790.5	14806.3	11369.2		12196.4	12253.8			11874.3		13488.3	16617.7
P23634;P23634-2;P23634-3;P23634-4;P23634-5;P23634-6;P23634-7;P23634-8	AT2B4-2_HUMAN;AT2B4-3_HUMAN;AT2B4-4_HUMAN;AT2B4-5_HUMAN;AT2B4-6_HUMAN;AT2B4-7_HUMAN;AT2B4-8_HUMAN;AT2B4_HUMAN	ATP2B4	Plasma membrane calcium-transporting ATPase 4	1	758.216	276.647	579.325	979.683	1293.84	1533.66	450.835	963.171	493.435	2185.27	2667.87							1821.7						978.261					1255.26						1616.17
P23786	CPT2_HUMAN	CPT2	Carnitine O-palmitoyltransferase 2, mitochondrial	1	440.815		759.808	1612.23	1502.04	1216.3				873.71						1964.03													903.016	853.343				900.707	1517.38
P23919;P23919-2	KTHY-2_HUMAN;KTHY_HUMAN	DTYMK	Thymidylate kinase	5	7836.02	6553.5	5255.51	5348.96	4643.64	5409.98	5902.4	6494.75	4444.23	6692.01	4552.95	4604.62	4711.25	5200.35	5705.59		5751.36	5055.57	9003.04		5572.65			4686.55	4920.06	4394.17	5144.34		5886.65	6780.38			4950.42	4980.58	6472.75	5322.75
P23921	RIR1_HUMAN	RRM1	Ribonucleoside-diphosphate reductase large subunit	9	1953.09	2815.19	928.521	1630.36	1779.49	1590.32	2534.75	1825.51	2106.27	1258.54	1380.99		1298.71	1575.1				3971.02							1057.54						1358.82
P24390	ERD21_HUMAN	KDELR1	ER lumen protein-retaining receptor 1	2	2489.69	703.71	4030.42	4429.76	6430.85	4107.84	1384.63	4764.48	2684.78	3711.37	2668.43	5651.64		1005.01	3152.4	3179.24	3004.98	3774.62	3663.23	2349.94	1970.71	4570.83		2645.94	1446.18	1949.83	4075.47	3358.48	3707.19	3993.62	3109.28	1468.79		2925.8	2265.55	2882.35
P24534	EF1B_HUMAN	EEF1B2	Elongation factor 1-beta	3	18678.3	25162	7180.29	8955.5	8140.7	9087.12	28503	10170.6	7689.07	10065.6	5877.75	9675.89	7172.05	9094.2		2824.94	7341.71	8072.49	7358.1	8392.63	7885.2		5368.35	11756.6	7685.97	6695.74	11763.6	12566.7	10696.9	10255.2	9171.64	11728.5	9818.61	11603	12435.9	14049.2
P24539	AT5F1_HUMAN	ATP5PB	ATP synthase F(0) complex subunit B1, mitochondrial	7	3949.11	626.834	10678.7	10600.1	9328.44	11458.8	3469.01	9024.27	6547.7	12610.3	9190.55	9886.78	2881.92	1096.77	4363.78	10017.4	9803.7	13727	15102.7	9463.51	12917.4	6752.13		10024.8	3803.01	9625.88	4001.05	6294.63	7252.52	11074	14336.7	14211.7	9586.26		13475.4	11724.6
P24666	PPAC_HUMAN	ACP1	Low molecular weight phosphotyrosine protein phosphatase	2	8506.69	5563.06	6927.11	11315.1	11625	11050.2	5284.76	12494.5	15937	20089.1	14650.6	10253.8		4449.62	5886.62	7712.86	9595.65	6565.97		7747.31	9760.69	13812	10650.9	10716.2	9916.56	8859.53	9781.14	10907	10145.7	10396.5	9942.31	12373.3	5868.53	10668.8	12215	10825.8
P24752	THIL_HUMAN	ACAT1	Acetyl-CoA acetyltransferase, mitochondrial	11	10875.9	6097.52	15512.5	15871.5	19671	22857	8045.52	11917.5	12206.8	10789.7	16416.4	12070.9	8458.25	7590.17	13184.1	14407.5	17332.5	11960.8	16046.8	13426.3	18908.7	7239.06	2586.96	5475.15	16439.6	17599.7	11227.1	12905.9	11085.5	15992.7	14998.9	12615.4	14369	12858.5	10177.4	13210.3
P24928	RPB1_HUMAN	POLR2A	DNA-directed RNA polymerase II subunit RPB1	6	1514.9	761.014	1470.03	1792.5	1436.91	1592.32	1048.85	1293.54	1399.5	1180.47		1174.39	1564.72	1378.52	2399.18	3506.82	1577.9			2248.41				1733.77					2050.79		2023.31		1834.29
P24941;P24941-2	CDK2-2_HUMAN;CDK2_HUMAN	CDK2	Cyclin-dependent kinase 2	5	8345.36	5998.24	5375.18	7497.35	8286.74	6668.45	6210.87	7998.63	8021.14	5264.99	5395.82	4710.65	7102.62	7821.17	4820.77	7455.73			8300.92		6411.68	7715.45	2580	8465.06		4289.77						9433.07
P25098;P35626	ARBK1_HUMAN;ARBK2_HUMAN	GRK2;GRK3	Beta-adrenergic receptor kinase 1	1		916.808		1420.72			1157.3							1281.85
P25205;P25205-2	MCM3-2_HUMAN;MCM3_HUMAN	MCM3	DNA replication licensing factor MCM3	24	16140.1	14852.8	12475.8	10196.5	11051.3	11484.2	14723.7	11478	14349.7	8556.72	8787.41	4923.79	16402.6	15567.3	9086.11	7184.2	6890.56	10489.9	6940.31	6948.58	8821.38	4959.06		8649.5	10385.8	7417.72	7564.19	4240.28	6974.75	10259.6	4236.67	9246.26	9047.25	8675.8	10918.6	8512.15
P25398	RS12_HUMAN	RPS12	40S ribosomal protein S12	2	15624.8	18655.6	26469.1	20592.9	20592.3	21695.7	15478.3	22358.2	24553	21742.1	21061.5	21091.9	11696.5	11758.3	18050.5	18153.2	20906.5	15749.2	19437.2	22407.6	17824.2	17212	5149.47	18967.2	9835.37	18767.8	17141	21948.7	14254.1	20757.6	16987.6	18150.4	18503.7	23373.1	13672.8	22031.1
P25440;P25440-2;P25440-3;P25440-4	BRD2-2_HUMAN;BRD2-3_HUMAN;BRD2-4_HUMAN;BRD2_HUMAN	BRD2	Bromodomain-containing protein 2	1		523.802					239.148
P25490	TYY1_HUMAN	YY1	Transcriptional repressor protein YY1	3	3844.99	3102.57	1887.97	2591.4	2621.8	2140.79	3902.02	2469.14	2761.73	2669.77		2137.57	7237.26	3887.41	5858.95			3870.79							3257.29	2060.79	3400.44	8762.61	3603.59	1592.36	2599.89	2328.78	2151.84	2821.65
P25685	DNJB1_HUMAN	DNAJB1	DnaJ homolog subfamily B member 1	9	9292.08	11169.9	4708.69	4144.93	3709.61	4486.06	11008.6	3237.26	3078.01	3951.48	3621.16	3825.38	9107.11	9346.23	2609.31	4269.5	2287.29	2891.39	3344.27	4223.1	4014.1		2464.33	3726.39	4820.75			1834.26	3472.96		3524.4		4596.78	3507.99	7749.83	5223.55
P25705	ATPA_HUMAN	ATP5F1A	ATP synthase subunit alpha, mitochondrial	22	34396.3	11905.7	72304.5	60846.3	60731.9	68799	20846.2	56993.3	62452.7	70389.7	64496.5	60175.8	42686.9	18985.2	38354.1	69292.7	65639.1	68261.1	63312.8	67306	65411.8	36002.7	10030.3	58904.3	56788.4	71579.8	48561.7	53604	51359.8	64978.7	67209.8	63483.4	65915.5	59209.2	52398.2	49131.7
P25786;P25786-2	PSA1-2_HUMAN;PSA1_HUMAN	PSMA1	Proteasome subunit alpha type-1	8	5657.54	3972.28	8225.61	8195.77	9150.47	8647.03	4121.2	10321.6	20793.7	12986.9	10654.1	12546.7	5187.17	4581.47	11525.9	11273.5	10097.3	17448.5		12524.3	5705.76	19461.8	17530.5	5802.04	9303.02	9881.07	20427.5	10362.7	9547.12	9337.49	8748.52	10018.9	10588.7	9535.51	8418.31	10856.2
P25787	PSA2_HUMAN	PSMA2	Proteasome subunit alpha type-2	5	8459.89	3280.17	12531.6	12238	12957.5	15260.4	4530.32	13662.5	19987.4	14333.9	13912.4	13570.4	4531.42	3961.85	11396.3	10347.3	13339.8	15071.7	13111.7	15079	13066.6	43976.3	30348.2	11737.4	6147.65	7857.86	13850.1	11454	13552.7	9100.5	11662.7	10233.4	11292.6	12034.5	14601.5	11597.5
P25788;P25788-2	PSA3-2_HUMAN;PSA3_HUMAN	PSMA3	Proteasome subunit alpha type-3	5	2657.13	1262.68	5215.77	4503.64	5541.03	5934.6	1513.67	5635.23	8640	6364.05	5677.81	6940.19	2482.22	1297.45	6405.17	5295.34	5246.33	4224.63	4917.28	4835.46	4881.35	20373.1	9771.09	3060.75	3665.67	4823.07	13869	6368.64	5920.76	4102.07	5233.26	5809.81	3815.67	4549.18	4426.02	2950.2
P25789	PSA4_HUMAN	PSMA4	Proteasome subunit alpha type-4	5	7987.86	4394.06	12471.1	14730.8	13257.8	12691.7	5241.25	13575.9	25355.3	15581.8	14177.9	15665.4	5374.49	4296.09	13913	14940.6	10394.7	9257.66	12827.7	11220.1	9029.06	40642.8	27418.7	8274.57	8324.71	9426.62	20939.4	15632.3	13513.7	10531.6	11433.3	12783.9	13431	11788.3	14657.2	10567.4
P25815	S100P_HUMAN	S100P	Protein S100-P	1	15133.5	4767.6	32212	29840.7	35458.6	36059.7	8182.79	19851.6	17908.4	20074.5	17265.9	26329.6		7213.54	17685.1	16508.8	16427.9	28687.8	8061.25	17090.5	54055.9	12138.1	3899.05	23482.4	20164	12190.2	21777.7	19492.8	18815.7	22215.6	23568.1	27601.2	10552.6	30340.5	22274.1	21452.7
P26038	MOES_HUMAN	MSN	Moesin	26	91030.6	116791	43648.7	43015	49649.6	39915	111728	43155.5	46156.7	49372.1	48090.1	40137.3	59741.4	92660.3	44323.2	30634.9	34025.6	46641.5	34224.9	35793.9	45234.2	45380.9	20302.6	37017.3	61678.7	27646.5	46042.9	40226.3	47560.8	34995.4	36504.7	47159	33474.6	39261.4	42128.3	38408.4
P26196	DDX6_HUMAN	DDX6	Probable ATP-dependent RNA helicase DDX6	8	5759.72	6220.31	2797.81	2486.91	3658.32	4052.75	6526.51	2551.45	2670.38	3279.41	3011.26	6363.16	2437.01	3575.24		2632.76	2306.2	5545.28		4962.08	3923.54	4661.24	3452.48	4285.43		2872.23	3078.5	2807.05	5497.88	2180.02	3975.22	2971.85	4516.87			5134.9
P26232;P26232-2;P26232-5	CTNA2-2_HUMAN;CTNA2-5_HUMAN;CTNA2_HUMAN	CTNNA2	Catenin alpha-2	1	1136.18	1225.55	963.935	792.756	1077.23		955.712	787.512	1270.25		1216.38		1792.03	2100.66		1714.97		1853.74						1714.35	2533.68
P26358;P26358-2	DNMT1-2_HUMAN;DNMT1_HUMAN	DNMT1	DNA (cytosine-5)-methyltransferase 1	21	5357.21	4608.63	2954.67	3406.27	3122.35	3110.82	4958.11	3395.33	3083.84	2560.39	3651.28	2270.23	8842.86	4675.19	4326.45	3959.77		3114.2	3046.1	4417.73	4192.11			4370.64	4559.45	5090.52	5421.58		5612.73	4999.81	3097.79			4772.88		5161.26
P26368;P26368-2	U2AF2-2_HUMAN;U2AF2_HUMAN	U2AF2	Splicing factor U2AF 65 kDa subunit	7	58093.8	26330.3	19147.8	16844.5	14639	12573.5	46513	13277.2	9558.16	10663.4	17931	13626.6	41145.4	20086.7	13592.6	12624.9	8177.06	6370.1	17967.8	11477.4	9615.41	9372.21	3349.92	11188	17753.8	8202.53	9713.03	12786.6	15193.5	16689.7	10967.6	17323.6	15153.5	9333.67	18307	17714.2
P26373	RL13_HUMAN	RPL13	60S ribosomal protein L13	8	56169	40102.7	44787.8	37954.9	39459.7	46732.9	50307.6	40068	38344.1	46358	40162.1	50841.1	51967.8	59420.4	37773.3	38353.7	39678.5	29899.5	30238.6	38314.3	30861.6	19702.6	5449.53	34856	49547.9	43116.3	29742.9	55501.7	35956.4	43023.9	47851.1	37943	43879.6	37513.2	45450.8	41272.6
P26447	S10A4_HUMAN	S100A4	Protein S100-A4	3	54919.9	62356.1	56367.6	64806.2	72250.5	72645.6	50764.7	60400.3	76549.9	58675.9	58253.9	33290.3	18312.6	40112.9	40883.5	20653.1	36575.8	56016.7	31645	33078.2	41396.3	43291.6	7332.35	59810.3	47040.9	27272.9	58828.2	29932.8	63909	30217.7	31023.1	44690.1	16017.6	55764.6	50456.3	26584.7
P26583	HMGB2_HUMAN	HMGB2	High mobility group protein B2	2	19769.5	26361.7	10195.5	10968.9	8746.65	6317.11	23063.3	6367.69	8320.16	4619.8	8213.82	7337.69	21353.2	13946.6	7929.54	7951.97	8111.47	4691.42	9796.59	7351.65	9203.16			4711.77	5151.19	10815.1	5931.32	7007.23	5403.32	6554.06	3470.67	5318.28	5923.77	7690.83	6851.14	9983.3
P26599;P26599-2;P26599-3	PTBP1-2_HUMAN;PTBP1-3_HUMAN;PTBP1_HUMAN	PTBP1	Polypyrimidine tract-binding protein 1	10	34726.9	30676.1	45938.5	38696.4	40816.6	42520.6	31062.1	36628.4	40096.8	35576.5	44063.5	37211.6	28091.1	29294.9	46875.5	52152.8	35751.7	38698.7	42639.2	39738.9	47696.6	39831	20819.1	36713.1	28756.8	43235.7	25455.1	39766.7	39277.1	40900	28947.3	36882.3	39104.4	35305.2	38189.8	41326.8
P26639;P26639-2	SYTC-2_HUMAN;SYTC_HUMAN	TARS	Threonine--tRNA ligase, cytoplasmic	20	54619.2	47719.5	15904.3	10261.3	12308	11369.9	59773.9	14491	17076.7	16683.5	9670.73	13860.2	29164.9	54505.5	9257.08	14757.5	10494.9	9323.28	6298.9	12422.8	12480.4	7221.54	2938.99	15583.2	26911.6	10814.5	14161.6	10228.7	10118.4	11795.6	13646.1	9809.67	10288.9	7661.23	10563.2	7059.1
P26640	SYVC_HUMAN	VARS	Valine--tRNA ligase	23	9573.23	10483.5	6811.99	5210.28	4355.12	3825.26	9343.71	5482.76	6403.66	3675.43	3191.06	3171.07	29393.7	10521.8	41566.8	5360.65	43053.8	5084.38	72284.1	88947.2	5884.22		8481.62	5786.72	6397.91	56156.4	11238.3	67695.3	6258.42	94276.3	53080.2	60603.5	4089.14	86939.2	6515.21	5714.22
P26641;P26641-2	EF1G-2_HUMAN;EF1G_HUMAN	EEF1G	Elongation factor 1-gamma	14	140864	133703	67374.2	45333.1	56215.2	47204.3	130506	65028.4	63344.6	67107.5	43579.2	77288.2	118151	107904	57607	43029	46093.9	37620.6	43472.9	45456.6	32689.2	38900.6	26694.1	45771.6	72258.6	55146.7	42809.7	46750.5	41419.2	38888.1	45046.4	44558.2	41894.9	42989.3	47545.1	44554.5
P26885	FKBP2_HUMAN	FKBP2	Peptidyl-prolyl cis-trans isomerase FKBP2	2	9371.43	2434.09	7784.02	6946.51	10071.9	7202.44	3419.11	8705.51	7055.63	5349.12	10425.6	9011.93	5796.52	6985.33	9713.77	5468.87	7491.11	9405.78	7031.96	10569	11349.6	12595.6	3729.23	8783.53	13096.1	6962.9	7888.47	9799.59	5794.72	5904.59		6053.04	6439.89	9320.25	6370.52	7916.92
P27105	STOM_HUMAN	STOM	Erythrocyte band 7 integral membrane protein	6	839.856	566.736	1595.05	2797.17	1414.95	2664.99	436.556	2620.5	2280.78	2023.41	2693.03	1477.59		1457.58						3485.48					3679.38								5493.41
P27144	KAD4_HUMAN	AK4	Adenylate kinase 4, mitochondrial	3	3765.33	747.561	2619.5	5673.2	3471.35	4593.89	1047.36	4243.34	3747.77	6750.33	5762.05	2051.49	2900.94								14807.2			4433.73	2296.58		3030.9							1877.2	4151.38
P27348	1433T_HUMAN	YWHAQ	14-3-3 protein theta	3	6097.48	2665.77	6819.2	13141.9	11539.5	10206.6	3806.08	10436.7	7400.46	24747.5	8697.43	7248.07	6758.46	5668.41	22218.5	11598.4	9908.16	13387.2	15791.6	11682.6	18843.4			13830.7	16148.9	12873.7			16497.7		13331.8		9059.77		12672.9
P27361	MK03_HUMAN	MAPK3	Mitogen-activated protein kinase 3	2	1687.18	1002.83		1144.76	1215.66	1162.58	1180.03			1079.6
P27448;P27448-2;P27448-3;P27448-4	MARK3-2_HUMAN;MARK3-3_HUMAN;MARK3-4_HUMAN;MARK3_HUMAN	MARK3	MAP/microtubule affinity-regulating kinase 3	1	251.535	109.278					181.063
P27635	RL10_HUMAN	RPL10	60S ribosomal protein L10	4	19023.9	19441.8	17021	16443.2	18145.9	17023.8	18431.4	19822.3	18731	19927.4	17187.8	19981.6	14253.7	28386.8	20024.1				13543.3		14936.5			13573	20153.2	29197.1	28048.8	28788	22947.8	17046.4	22686	26690.4	24140.1	17316.6	25215.3	24539.3
P27694	RFA1_HUMAN	RPA1	Replication protein A 70 kDa DNA-binding subunit	10	9597.44	7618.5	9226.93	9173.51	8447.98	10112.5	8093.12	8118.62	7502.97	6007.09	8989.13	4924.92	8788.83	7288.15	10593.7	4224.18	7996	7469.39	7230.57	4013.93	6325.62	8932	4360.29	7652.56	7659.5	8422.31	8973.31	8088.69	9016.01	9794.37	6055.67	7789.81	7150.02	9049.06	8200.83	10739
P27695	APEX1_HUMAN	APEX1	DNA-(apurinic or apyrimidinic site) lyase	8	98261.4	113151	32046.2	25794.8	20843.2	22710.6	99857.9	28124.8	28456.8	21209.5	19930.1	19689.4	101265	106487	33456.6	26991.9	28235.4	20031.6	31025.3	26813.3	15506.6	12852.7	7769.21	24622.7	56878.4	22827	20303.9	25632	17888.2	25018.9	22427.7	18858.9	23590.9	19895.4	22370	30805.7
P27707	DCK_HUMAN	DCK	Deoxycytidine kinase	2	746.661	379.298	1399.8	761.737	1594.93	1911.89	522.98		601.589	831.328					2378.05
P27708	PYR1_HUMAN	CAD	CAD protein	38	28566	38178.4	32740.8	28679.8	27518.2	24642.9	36881.8	25766.4	34527.6	35204.9	28999.4	25153.1	26345.8	35427.9	34574.7	26223.2	30404.3	27738.8	24098.2	35897.3	29904.6	18834.6	9375.16	29907.3	25633.1	25810.1	32541.3	22944	22557.1	17337.3	20090.1	25767.1	21126.5	25633.5	25539	24086.8
P27797	CALR_HUMAN	CALR	Calreticulin	8	8102.89	3351.3	17441.7	17199.6	17305.8	20124.5	3318.19	19787.5	14855.7	17303.7	21979.1	14935.7	1823.55	4335.86	8869.82	5942.68	14930.3	23352.8	11562.7	6722.02	14480.7	14534.2	14480.4	13139.1	20424.5	9253.71	10885.6	17173.7	20053.8	19067.7	19720.5	19921.8	18251.2	23825.7	19873.1	16646
P27816	MAP4_HUMAN	MAP4	Microtubule-associated protein 4	24	7202.83	4858.21	10977.5	9138.92	11898.6	7332.31	7827.58	5984.77	6544.47	10264.9	7105.56	12683.6	9635.29	8438.46	6490.69	5360.53	5843.14	7407.64	9384.43	7125.85	6270.89	5234.57	6640.4	8093	6356.54	12218	7043.8	8420.89	8113.65	9946.38	7901.75	8243.37	8324.79	7062.17	8315.92	11261.9
P27824;P27824-2	CALX-2_HUMAN;CALX_HUMAN	CANX	Calnexin	12	10885.7	3870.77	21134.2	20824.5	19718.5	22214.3	4786.62	22141.2	19427.1	16344.9	27659.3	20991.4	7903.14	6439.06	17519.1	22643.6	19966.4	23062.2	20165.1	18154.8	23657.5	21737.6	11491.2	22931.8	13525.8	18751.7	16514.9	20122	22470.1	21813.8	26494.8	20895.7	19786.3	25582.7	23152.2	23113.7
P28062;P28062-2	PSB8-2_HUMAN;PSB8_HUMAN	PSMB8	Proteasome subunit beta type-8	2	364.75	263.125	1329.99	1441.71	1653.83	1426.51	336.926	1390.65	1082.58	1122.17	954.469	1512.96
P28065;P28065-2	PSB9-2_HUMAN;PSB9_HUMAN	PSMB9	Proteasome subunit beta type-9	4		174.622	1162.21	2257.75	1713.9	2011.81	522.119	1140.37	1170.24	785.656		1059.08		727.102							1590.05			1110.4				2064.42	2462.57			1235.23			2126.85
P28066	PSA5_HUMAN	PSMA5	Proteasome subunit alpha type-5	7	5831.42	2055.44	8053.81	11467	10185	11010.6	3565.18	12274.9	12582.9	12081.3	11130.1	12635	3126.54	3564.86	6754.69	7475.32	8528.99	9920.56	9803.03	7938.01	9399.41	26479.4	22932.1	13080.3	6363.32	5210.16	16366	8420.7	9769.81	7132.99	8594.25	11310.6	7623.26	9404.44	9809.14	11012.8
P28070	PSB4_HUMAN	PSMB4	Proteasome subunit beta type-4	3	5430.26	1998.32	8063.81	7878.45	7260.23	8824.07	2357.14	8403.94	14303.7	8954.39	6592.51	8520.65	3956.08	3508.08	10219.3	7406.61	8337.26	8259.28	9056.8	9884.78	7989.57	33728.7	12262.5	6345.2	8535.78	8742.54	20290.4	8370.33	11009.9	7444.89	11615.6	9741.51	8431.03	9580.51	10280.2	9387.83
P28072	PSB6_HUMAN	PSMB6	Proteasome subunit beta type-6	3	4935.32	2269.26	8477.87	8865.63	9763.02	10833.9	2622.49	10360.7	15808.8	11981.3	9953.03	12586.8	3425.27	2958.1	8467.38	11853	7832.91	5973.99		7492.81	7704.09	24285.1	15603.9	7710.8	8096.62	8656.8	25042.7	10014.4	8283.65	6896.75	12785.3	6854.74	10270	5566.23	8641.42	7638.71
P28074	PSB5_HUMAN	PSMB5	Proteasome subunit beta type-5	6	711.878	528.873	1509.4	1777.03	2053.11	2570.87	478.79	2372	2905.83	2808.36	2487.7	2911.69										3339.68	6590.7			4225.33					3169.64	2709.22	3092.52	2038.5
P28290;P28290-2;P28290-3	ITPI2-2_HUMAN;ITPI2-3_HUMAN;ITPI2_HUMAN	ITPRID2	Protein ITPRID2	2										760.738				2947.76
P28331;P28331-2;P28331-3;P28331-4;P28331-5	NDUS1-2_HUMAN;NDUS1-3_HUMAN;NDUS1-4_HUMAN;NDUS1-5_HUMAN;NDUS1_HUMAN	NDUFS1	NADH-ubiquinone oxidoreductase 75 kDa subunit, mitochondrial	6	2428.67	565.834	3371.76	3482.92	3729.81	3745.81	1059.81	3308.58	2609.4	2530.27	4866.28	4029.23	3350.82		3404.44	6009.48	6052.98	6012.02	4473.82	2629.92	4767.04	4668.03		4760.18	4427.94	5151.95			4646.62	4547.75	5367.95		3743.91	3292.04		2999.57
P28340	DPOD1_HUMAN	POLD1	DNA polymerase delta catalytic subunit	16	9202.97	8321.03	5197.35	4947.78	5110.73	5667.23	7931.33	2782.49	4079.52	4595.09	2902.27	3554.87	7126.7	5831.43	2553.29	2340.48	2526.55	2702.48	2434.99	2214.91	2130.3			3979.87	3715.84	1963.84	3597.31	5485.88	2111.87	3579.59	2683.04	5473.27	2010.76	2718.63	1735.19	3255.64
P28482	MK01_HUMAN	MAPK1	Mitogen-activated protein kinase 1	6	3352.1	3981.98	2378.87	3062.26	3071.42	2291.61	3512.66	1661.36	2528.49	1735.76	2280.28	3117.25		6790.82		7637.54									9529.42				8316.71
P28702;P28702-3	RXRB-3_HUMAN;RXRB_HUMAN	RXRB	Retinoic acid receptor RXR-beta	2		484.758					387.308	1231	804.324
P28715	ERCC5_HUMAN	ERCC5	DNA repair protein complementing XP-G cells	1		371.561					188.495
P28838;P28838-2	AMPL-2_HUMAN;AMPL_HUMAN	LAP3	Cytosol aminopeptidase	7	3948.68	2954.23	4591.65	6573.29	5003.15	5354.65	3019.33	6385.56	5848.44	5672.59	6280.19	6824.17	3069.76	3246.08	4358.71	5347.35	3723.39	4043.3	6515.88	4973.94	3828.46		5662.88	5745.2	6455.59	8946.03		5982.76	5141.61	5358.71	5319.29		6361.5	4669.04		4245.69
P29083	T2EA_HUMAN	GTF2E1	General transcription factor IIE subunit 1	1	2583.79	1420.71	1152.46		1500.74		1955.16		1500.33	1122.2	1429.25
P29084	T2EB_HUMAN	GTF2E2	Transcription initiation factor IIE subunit beta	2	2335.16	1370.91	896.095		812.196		2105.47	754.401	1906.05	1202.89		729.278	2403.72
P29144	TPP2_HUMAN	TPP2	Tripeptidyl-peptidase 2	5	1117.62	514.948	1096.94	1595.66	1478.65	1348.97	507.116	1428.39	1500.91	1349.84	2229.49	1743.86													1562.42	1685.72	1881.01		2971.52	1444.48			2217.4
P29218;P29218-3	IMPA1-3_HUMAN;IMPA1_HUMAN	IMPA1	Inositol monophosphatase 1	4	1052.4	477.554	1354.83	1237.92	1249.93	2272.94	488.681	1492.68	2928.71	2129.57	2423.78	1514.88			2856.75									3725.9		1357.67			2569.03	1798.97			2055.63	2451.93
P29350;P29350-3;P29350-4;P29350-2	PTN6-2_HUMAN;PTN6-3_HUMAN;PTN6-4_HUMAN;PTN6_HUMAN	PTPN6	Tyrosine-protein phosphatase non-receptor type 6	2	941.969	717.977		1090.3			590.096			525.431
P29353;P29353-2;P29353-6;P29353-7;P29353-3;P29353-5	SHC1-2_HUMAN;SHC1-3_HUMAN;SHC1-5_HUMAN;SHC1-6_HUMAN;SHC1-7_HUMAN;SHC1_HUMAN	SHC1	SHC-transforming protein 1	2	1182.99	1537.57	1157.39		737.856	1395.52	1541.38	2339.54	1255.8	1721.68			2342.51	1524.2															4392.59				3499.54	3303.41		2529.57
P29372;P29372-2;P29372-4;P29372-5	3MG-2_HUMAN;3MG-4_HUMAN;3MG-5_HUMAN;3MG_HUMAN	MPG	DNA-3-methyladenine glycosylase	3	3437.72	2165.13		1982.16	2478.48	1704.84	3672.52	2195.11	1463.18		2275.86	1086.29	6145.46	4554.67	1233.62			2953.15						2297.16	3931.82		2711.32		3950	2859.63
P29373	RABP2_HUMAN	CRABP2	Cellular retinoic acid-binding protein 2	4																							17279.9				5381.65
P29401;P29401-2	TKT-2_HUMAN;TKT_HUMAN	TKT	Transketolase	19	38898.5	26676.4	26091.7	38355.6	31420.1	32198.2	23971.4	37528.2	34200	16021.2	22873.4	34755.5	25546.8	22774.7	43622.5	32802.9	20109.2	33740.2	16704.9	31387.1	10855.7	21658.8	14725.5	9012.75	40953.7	21364.7	42379.7	17746.5	31173.5	14688	21176.9	9981.17	15247.4	10714.8	8572.82	7729.15
P29692;P29692-2	EF1D-2_HUMAN;EF1D_HUMAN	EEF1D	Elongation factor 1-delta	9	29486.1	19929.1	9336.28	12647.8	10097.4	10292.8	21166.3	12000.4	10322.3	10513.6	9038.93	15067.4	28827.2	20209.2	13667	10668.8	12221.8	8555.27	11875.4	14618	10090.5	9690.35		10201.8	17813.8	8125.49	9913.3	10017.5	13477.7	9539.72	8604.78	11591.8	11827.2	8177.06	10053	9845.91
P29992	GNA11_HUMAN	GNA11	Guanine nucleotide-binding protein subunit alpha-11	1	430.168	210.003			787.341	568.041	229.149			1036.21		684.214
P30038;P30038-2;P30038-3	AL4A1-2_HUMAN;AL4A1-3_HUMAN;AL4A1_HUMAN	ALDH4A1	Delta-1-pyrroline-5-carboxylate dehydrogenase, mitochondrial	2	890.284		1162.11		1224.27		589.424	1362.55	397.394	805.474
P30040	ERP29_HUMAN	ERP29	Endoplasmic reticulum resident protein 29	8	20266.1	10115.4	18153.4	20101	25671.1	23252.9	9177.35	28186.8	17786	25099	19541.8	22398	8547.88	10492.3	11073.1	11623.6	16776.4	25489.2	17653	21796.4	15588.2	15697.2	2808	20931.4	18071.6	9650.77	14286.8	9015.63	12419.9	11014.9	17485.6	11391.8	14498.7	17504	9902.92	13904.5
P30041	PRDX6_HUMAN	PRDX6	Peroxiredoxin-6	9	41592	13982	102973	86328.2	87513.6	89335.4	32227.6	91116.5	112032	111857	84316.5	103071	16618.3	13192.9	49643.8	66525.5	83965.4	69203.9	68001.2	70057.7	100768	55581.6	41339.7	103630	35581.5	53250.1	109521	91862.6	77708.3	67924.4	69200.2	79363.1	81444.8	95191.7	75424.9	66069.5
P30043	BLVRB_HUMAN	BLVRB	Flavin reductase (NADPH)	4	18792	7981.52	21398.3	20396	18846.8	25115.6	9379.81	26246.5	21363.1	26624.1	16485.4	23610.9	6546.25	7015.2	15268.2	11146.1	13138.4	25444.8	11578.2	12889.8	12044.3	10642.7	8280.06	20220.6	13939.8	12372.5	11141.1	19728.9	16679.5	16237.8	18903.1	21710.4	6800.23	12414.2	14137	12785.7
P30044;P30044-2	PRDX5-2_HUMAN;PRDX5_HUMAN	PRDX5	Peroxiredoxin-5, mitochondrial	7	64717.9	22494.8	67893.3	57587.2	68312.6	74832.8	24045.5	67744.9	72106.1	77510.7	85808.6	55223.2	15686.5	20177.5	37416.5	37811.1	59292.3	77399.5	46309.4	47478.6	60127.6	40927.1	14017.9	43296.2	46451.2	31038.2	33274	42792.9	39113.7	47995	55981.8	56565.1	39044.1	46771.2	52985.6	41135.9
P30048;P30048-2	PRDX3-2_HUMAN;PRDX3_HUMAN	PRDX3	Thioredoxin-dependent peroxide reductase, mitochondrial	6	30709	10751.4	63584.8	73079.6	73550.1	72883.9	17218.6	72859.5	58932.2	53059.1	65068.5	60591.1	24910.8	15148.8	31831.8	60182.3	62448.3	78728.5	48345.5	65354.8	58596.2	48826.9	11284.2	45585.8	34361.3	45487.5	35721.4	44184.4	44901.9	49910	51645.2	40059	48223.7	53212.3	37259.8	36355
P30049	ATPD_HUMAN	ATP5F1D	ATP synthase subunit delta, mitochondrial	2	4233.73	1421.12	12725.9	8420.56	9777.73	11754	3002.58	12221.8	10639.3	11726.5	11109.5	9434.62	6118.54	2523.17	6199.59	9560.94	9362.82	10223.8	9959.67	6299.51	12926.6			8628.4	9235.37	11697.4	10525.2	8162.58	7797.59	7913.17	10551.7	8529.39	9219.2	8462.99	7341.22	5618.16
P30050	RL12_HUMAN	RPL12	60S ribosomal protein L12	4	32440.6	42879.1	38145.6	33765.7	34478.4	34459.8	41475.8	40510.4	36928.1	33296	32875.1	43077.8	32854.6	43155.9	45595.3	41822.4	45462.8	27959.5	36879.9	42219.9	34555	28397.9	9736.13	36235.8	28468.5	40290.5	31701.4	38254.8	29969.6	31923.6	31956	31851.6	38042	30477.1	33043	28067.3
P30084	ECHM_HUMAN	ECHS1	Enoyl-CoA hydratase, mitochondrial	8	5212.05	1508.35	9176.98	7218.48	8434.51	9984.27	2696.96	6655.17	10630.2	9040.83	11218.5	8903.32	4460.41	2605.4		8096.16	11242.2	12767.3	12268.3	4437.61	8243.1			8776.26	9841.15	13552.4	13415.1	10340.3	10097.7	8709.76	9969.66	11212.7	10781.9	2324.2	8941.72	4497.8
P30085;P30085-3	KCY-3_HUMAN;KCY_HUMAN	CMPK1	UMP-CMP kinase	3	16179.1	6942.11	13013.3	12408.4	15627.6	15075.6	7887.56	14009.9	12699.7	10791.5	15977.2	16573.8	4386.79	6332.54	8735.01	10404.5	13151.3	17000.3	11734.1	9196.12	9105.82	10580.8	17709	12155.7	8411.56	8188.73	11835.3	6664.69	10235.9	8471.43	10767.8	9933.3	5695.01	7595.6	13416.2	10607.9
P30086	PEBP1_HUMAN	PEBP1	Phosphatidylethanolamine-binding protein 1	4	9279.11	3632.65	16615.4	17766.2	18191.8	19916.7	5518.89	16786.6	18350.1	12936.9	24436	23691.4	6489.41	3818	16161.9	14331.3	19072.7	14494.7	17625.2	16452.8	25724.4	13585	6885.37	18406.9	10334.9	13791	16190.5	18345.6	22816.5	16595	10746.2	21536.6	6956.71	25870.1	14773.2	15468.5
P30101	PDIA3_HUMAN	PDIA3	Protein disulfide-isomerase A3	22	28242.3	21344.6	36407.5	43461.9	32531.4	36878.4	20328.8	38012.8	45981.1	47952.9	53870.7	36462.5	16000.7	18687.7	22699.1	26968.1	33177.6	49381.7	28229.3	31105.4	34894.3	34407.8	10744	41183.3	24465.7	19853.5	25233.1	27539.4	27821.7	26197.9	35170.6	32968.7	35692.1	33076.4	38668.3	39501.7
P30153	2AAA_HUMAN	PPP2R1A	Serine/threonine-protein phosphatase 2A 65 kDa regulatory subunit A alpha isoform	15	7968.29	3034.21	4958.79	6074.43	6661.65	5144.51	3227.89	7263.65	5097.2	5493.29	6291.06	6876.47	10130.1	6573.98	12724.5	9476.94	9753.36	8275.43	3900.16	7882.02	8037.51	3127.16	6615.49	6132.71	6463.24	7031.85	8467.27	9306.5	8191.87	6125.8	7108.88	4929.32	5073.76	6074.96	7915.6	4630.3
P30260;P30260-2	CDC27-2_HUMAN;CDC27_HUMAN	CDC27	Cell division cycle protein 27 homolog	3	713.755	515.851	538.637	1090.38	786.829		340.925	828.533	721.803	734.294	1251	1028.14							6524.73								1481.06	2450.76
P30419	NMT1_HUMAN	NMT1	Glycylpeptide N-tetradecanoyltransferase 1	6	13976.4	9352.01	5058.94	3543.96	3938.05	5052.85	9129.27	4678.51	4255.14	4054.65	2547.94	5385.08	12059.6	10301	5100.69	2829.86	3068.69	4049.11		3130.87	5072.54				9785.36	3410.75	5230.05	5146.47	3262.16	3304.53	4018.43	4921.42	3530.85	2399.71	2927.61	5401.42
P30508;Q95604	1C12_HUMAN;1C17_HUMAN	HLA-C	Isoform of Q95604, HLA class I histocompatibility antigen, Cw-12 alpha chain	1	1687.35	840.608	3553.65	5115.14	5587.32	7772.31	1480.84	8153.01	2246.56	6626.64	8525.73	3176.13	5339.46			8566.89								4298.38
P30519;P30519-2	HMOX2-2_HUMAN;HMOX2_HUMAN	HMOX2	Heme oxygenase 2	3		187.808		838.713	953.251	915.655	237.5	811.169		906.957		1129.41																2661.36
P30520	PURA2_HUMAN	ADSS	Adenylosuccinate synthetase isozyme 2	4	1414.29	983.657	2226.72	3070.03	2312.02	2621.81	1011.15	3081.27	2689.54	2732.69	2199.88	2611.35	2465.27	1501.01			3486.92	5221.37		2828.99	2868.1			3194.25	3805.31	2737.29	6023.67		4235.5	7341.51	4832.81	5618.3	3555.39		3720.14
P30533	AMRP_HUMAN	LRPAP1	Alpha-2-macroglobulin receptor-associated protein	1	653.684					605.592	363.792		582.419			360.728
P30566	PUR8_HUMAN	ADSL	Adenylosuccinate lyase	5	1010.18	924.037	1636.81	1506.81	1220.71	966.01	856.684	1783.21	1630.73	1309.24	2307.59	1638.94					1793.35	1475.54		1719.92	1398.99			1961.46	1206.39	1629.38	3789.05	2104.32	2125.38	1588.85	2136.64		1495.52
P30622;P30622-1;P30622-2	CLIP1-1_HUMAN;CLIP1-2_HUMAN;CLIP1_HUMAN	CLIP1	CAP-Gly domain-containing linker protein 1	20	1897.99	1417.86	1359.74	2265.46	1635.89	1520.91	1780.01	1478.1	1609.45	1561.55	3464.01	2058.24	2829.02	1753.96							3127.66				4095.99
P30626;P30626-2;P30626-3	SORCN-2_HUMAN;SORCN-3_HUMAN;SORCN_HUMAN	SRI	Sorcin	4	2575.32	1812.09	4219.7	7352.92	8662.92	9168.35	2991.39	6980.83	4433.39	2709.24	5787.53	5013.7	3456.51	2667.12	7290.68	5532.16	10732	5124.4	6647.18	6665.97	7085.41		3983.46	3024.45	5783	4963.97	7186.7	4340.86	5478.77	5986.67	5159.27	2449.83			5870.58
P30711;P30711-2	GSTT1-2_HUMAN;GSTT1_HUMAN	GSTT1	Glutathione S-transferase theta-1	1	1210.23	277.344	1218.44	1435.87			506.949	1662.31	869.718										2652.8						958.616				1466.61						1540.19
P30740	ILEU_HUMAN	SERPINB1	Leukocyte elastase inhibitor	12	7734.37	3482.34	13398.9	12415.4	14714	9916.18	2589.31	15226.7	13545.7	25292.8	17122.8	10719.9	3793.99	5683.22	7967.32	8182.27	13974.3	11759.5	11155.1	7231.6	8197.6	17061.2	8731.76	8623.12	21369.9	9241.83	13993.8	8805.08	9452.19	10109	12032.8	8403.17	5046.86	11346	8619.21	12793.5
P30825	CTR1_HUMAN	SLC7A1	High affinity cationic amino acid transporter 1	1			830.081		900.128	691.24	333.704	875.58		503.183	1009.29															1385.99
P30837	AL1B1_HUMAN	ALDH1B1	Aldehyde dehydrogenase X, mitochondrial	2	780.354	486.211	1135.86	1066.38	783.5	1290.85	314.041	1689.82	592.662	1136.41		1791.61				2111.99			2713.24													1709.59
P30876	RPB2_HUMAN	POLR2B	DNA-directed RNA polymerase II subunit RPB2	10	1385.8	1213.92	1530.76	1595.99	2030.3	1454.58	1411.64	1346.25	1737.25	1696.86	1730.49	1344.11		1359.39		1759.81	2076.58	2377.65	3201.38		2226.3			2535.45	2494.72	2018.94
P31040;P31040-2	SDHA-2_HUMAN;SDHA_HUMAN	SDHA	Succinate dehydrogenase [ubiquinone] flavoprotein subunit, mitochondrial	8	10060.7	4445.68	18633.4	22578.6	18847.7	23060.5	6082.34	17679.3	15300.8	13814.5	15895	13573.2	9868.59	6807.93	8780.58	10367.6	10153.2	15768.9	8711.86	11399.9	13111.4	18987.8	3683.19	15156.1	10551.5	12455.9	8918.59	11496	15583.5	10424.9	11990	9556.58	11905	10868.4	10071.9	10454.8
P31150	GDIA_HUMAN	GDI1	Rab GDP dissociation inhibitor alpha	6	1974.59	670.857	2511.44	2137.12	2414.65	1964.82	798.515	2260.09	2642.51	3058.57	2281.58	2667.71			3519.82			3102.8						1899.26	3529.16			3205.61				3838.85	2310.74
P31153	METK2_HUMAN	MAT2A	S-adenosylmethionine synthase isoform type-2	7	3466.98	2903.94	4287.33	5358.01	5579.34	5098.65	2913.13	6656.3	6059.4	4613.17	7358.37	5989.8	3167.85	2629.52	5289.1	6028.2	6973.64	4475.17	8471.51	8093.15	6514.44			4452.87	5843.18	6465.7	7672.87	7561.87	7447.67	6651.46	7265.33	2983.67	5112.75	2826.74	6913.69	6610.33
P31327;P31327-3	CPSM-3_HUMAN;CPSM_HUMAN	CPS1	Carbamoyl-phosphate synthase [ammonia], mitochondrial	24	166303	51595.4	258457	253212	241902	266742	89224.7	194248	189006	298236	228374	182113	115778	67850	75211.6	238534	268480	222378	148364	184375	236548	168413	47945.7	198304	165333	261717	168182	250867	136679	226144	180352	74238.6	155974	218694	129174	131104
P31350;P31350-2	RIR2-2_HUMAN;RIR2_HUMAN	RRM2	Ribonucleoside-diphosphate reductase subunit M2	8	9527.54	2670.05	1228.17	11361	8815.2	10171.8	1344.12	8296.14	9759.5	8258.51		1953.46		2364.36	4128.76	3445.11	3306.92	9444		2700.39	2849.83	8747.36		2945.69				2992.35	3794.2				1911.51	7215.99	8767.16	4464.01
P31689	DNJA1_HUMAN	DNAJA1	DnaJ homolog subfamily A member 1	5	1390.81	2254.85	1165.38	1615.96	1197.3	2347.3	1986.42	1220.21	1670.94	842.732		974.228		1991.45											1015.73
P31930	QCR1_HUMAN	UQCRC1	Cytochrome b-c1 complex subunit 1, mitochondrial	2	2375.57	1183.9	5909.58	7152.69	5842.6	5125.44	1881.58	6509.06	4606.97	4196.81	4600.01	5548.8	3872.83			6455.91	4565.27	5514.4	5680.34	4443.51				5532.67	4044.18	6034.6		3648.04	4926.37		6246.68			2666.66		2870.79
P31937	3HIDH_HUMAN	HIBADH	3-hydroxyisobutyrate dehydrogenase, mitochondrial	4	1056.94	380.762	2224.64	1770.02	2829.48	1944.04	632.94	1650.9	1527.85	1955.04	1653.85	1832.56					5027.06								4140.55	2567.19			2182.73
P31939;P31939-2	PUR9-2_HUMAN;PUR9_HUMAN	ATIC	Bifunctional purine biosynthesis protein PURH	17	9972.15	3207.86	14569.1	17559	14744.4	13122.6	5446.22	12052.6	15428.9	21726.6	14796.1	16603.8	2719.82	2600.45	9444.02	16484.5	18175.8	18184.3	14133.5	17030.8	16883.1	15667	9927.3	20037.5	5234.67	11360.9	17121.7	18663.1	19864	23627.3	19536.5	19595.6	19698.9	22112.1	23840.7	16775.9
P31942;P31942-2	HNRH3-2_HUMAN;HNRH3_HUMAN	HNRNPH3	Heterogeneous nuclear ribonucleoprotein H3	6	25696	11404.9	27975.6	17995.8	28643.6	25393.7	15932.7	21493.7	19848.2	20742.6	24053.6	22132.2	8205.58	7327.8	11588.5	17483.5	11714.5	12408.3	14865.7	13515.3	18081.9	10722.5	4816.72	11464.5	12605.9	16322.1	10019.9	21327.9	14614.1	19334.5	17798.2	17470.6	18180.5	15989	28331.8	21614.3
P31943	HNRH1_HUMAN	HNRNPH1	Heterogeneous nuclear ribonucleoprotein H	7	44288.1	30777.9	39913.7	44778.1	37469.8	41969.8	39098.3	41192.9	40582.6	36640.3	44642.4	43342.8	41624.2	38281.6	45871.6	47741.8	39875.6	35762.4	46927.5	43172.7	35455.1	41264	26414.2	36269.4	35896.4	39077.4	26415	44168.3	36640.5	47435.6	27015.5	45908.4	36923	32778.7	41914.6	44454.9
P31946;P31946-2	1433B-2_HUMAN;1433B_HUMAN	YWHAB	14-3-3 protein beta/alpha	7	12829.4	3634.91	14080.4	22074	21777.1	22451	5279.8	20866.3	16930.7	17763.8	21049.9	21072.6	10154.1	6337.3	15194.3	17090.6	21927.6	27863.7	25550.3	22917.4	19960.8	17732.2	20828.4	21440.8	15498.3	15183.5		21530	23340.2	18516.9	19487.3	24267.8	13671.1	24344	24563.2	22128.5
P31947;P31947-2	1433S-2_HUMAN;1433S_HUMAN	SFN	14-3-3 protein sigma	7	22503.1	7153.03	37586.8	47157.8	43978.9	49449.7	10942.4	40998.1	42617.8	41301.8	48379.4	44616.1	24079.6	17985.4	45937.1	35165.5	33677	66679.7	52481	43509	37233.5	45043.4	37904.6	52803.2	38738.5	32566.2	42272.1	44784.2	49224	36406.9	41837.6	48830.1	39937.4	56307.6	50572.9	39270.5
P31948;P31948-2	STIP1-2_HUMAN;STIP1_HUMAN	STIP1	Stress-induced-phosphoprotein 1	21	29100.1	32154.3	14749.5	14700.1	13469.1	12609.6	26393.5	14514.3	16221.1	12269.1	12845.9	17325.2	15353.1	23851.6	15387.7	9331.46	12185.1	12402.2	11442.3	14701.5	15137.9	10046.9	1643.13	12584.2	14656.3	13874.2	12926.3	13427.1	16545.3	14499.8	12867.1	12631.5	14648.3	14542.5	15791.5	15019.3
P31949	S10AB_HUMAN	S100A11	Protein S100-A11	3	107594	40653.2	137914	125407	117701	140412	56094.9	141084	137524	226115	188716	124768	81379.5	106288	170681	168699	215262	233606	159669	172708	170147	211568	315616	182189	134666	125737	160111	157447	152045	139399	196210	240544	89279.5	241955	183975	168417
P32004;P32004-2;P32004-3	L1CAM-2_HUMAN;L1CAM-3_HUMAN;L1CAM_HUMAN	L1CAM	Neural cell adhesion molecule L1	2		391.146	734.755			2072.23		1284.24	1559.92												2715.97								4882.44				2723.64	1337.94
P32119	PRDX2_HUMAN	PRDX2	Peroxiredoxin-2	6	33755.9	24854.6	24179.7	54042.6	41359	39966.9	29360.3	32562.7	43062.1	33508.6	49739.3	32396.1	18708.7	29602.9	33680.9	18384.9	33264.9	37480.6	32803.5	23161.1	42493.1	171393	84987.6	46689.3	24430	19982.1	65841.6	29945.5	37537.2	28900.6	30004.5	52859.7	42618.5	50880.3	48645.3	43614.7
P32322;P32322-3	P5CR1-3_HUMAN;P5CR1_HUMAN	PYCR1	Pyrroline-5-carboxylate reductase 1, mitochondrial	6	1782.3	819.395	2922.88	1830.62	1920.67	1869.36	1187.07	2389.76	1288.53	2705.49	3824.82	2111.54	1173.11	510.998		1307.38	2790.28	4411.41		4830.7	4836.15			2319.41	1777.96	3751.05	2458.24	2712.59	1165	2315.29	2942.62	2005.28		1062.93	1993.02	1785.38
P32455;P32456	GBP1_HUMAN;GBP2_HUMAN	GBP1;GBP2	Guanylate-binding protein 1	1	617.114	1471.66		1626.43	959.37		1202.04	1744.58		898.447				1113.16				3576.56						1445.38	1010.54							1618.24	1378.86
P32929;P32929-2;P32929-3	CGL-2_HUMAN;CGL-3_HUMAN;CGL_HUMAN	CTH	Cystathionine gamma-lyase	1	2499.59			4448.01	7009.28				1656.22			1984.61																			4710.99
P32969	RL9_HUMAN	RPL9P9	60S ribosomal protein L9	5	47324.9	50736.4	59881.7	31693.2	56642	39326.7	63910.4	48037.2	74195.8	62296.9	51080.9	58790	22918.8	30414.4	27426.2	31393.1	33405.3	20752.4	29768.3	29164.2	38715.1	39003	113180	24203.8	21046.6	17933.3	117802	22962.2	17573.8	34878.8	18764.8	23834.7	28751.5	26227	31041.2	27356.2
P33121;P33121-3;P33121-2	ACSL1-2_HUMAN;ACSL1-3_HUMAN;ACSL1_HUMAN	ACSL1	Long-chain-fatty-acid--CoA ligase 1	2	710.878	431.17	739.339	1098.62	1401.64	1071.73	658.916	1659.19	1574.93	1476.64	441.417												2342.79	1344.47
P33176	KINH_HUMAN	KIF5B	Kinesin-1 heavy chain	27	3672.9	3597.86	1881.96	2170.43	2211.94	2180.78	3424.34	1710.73	1899.1	2147.28	2986.86	2171.38	5228.91	3976.27			2287.34				3810.99		6497.88	3726.55	4021.01		5395.4		2816.02						3552.1
P33240;P33240-2	CSTF2-2_HUMAN;CSTF2_HUMAN	CSTF2	Cleavage stimulation factor subunit 2	6	4106.6	1826	2200.76	3069.62	2924.34	2603.08	2477.27	3161.94	2511.56	3073.98	3481.43	2650.03	1643.54	1593.22		3438.27		2184.83	3364.65	2479.68		2846.25		2711.48	4087.3	3568.19		3509.92	4068.73	4172.63		3546.32			4586.28
P33316	DUT_HUMAN	DUT	Deoxyuridine 5'-triphosphate nucleotidohydrolase, mitochondrial	5	17356.8	14314.9	14722.1	24224.5	21689.2	23106.5	11119.5	21221.1	23864.9	12265.1	14992.4	12597.7	6260.5	9077.55	19180.9	14982.8	10720.8	15600.6	8594.57	11456.6	12133.9	6729.28	2663.31	14689.9	7811.54	15772.1	7651.65	13712.7	18048.5	17391.2	9405.01	17055.2	18839.7	11060.5	19435.4	21330.3
P33527;P33527-2;P33527-3;P33527-4;P33527-5;P33527-6;P33527-7;P33527-8;P33527-9	MRP1-2_HUMAN;MRP1-3_HUMAN;MRP1-4_HUMAN;MRP1-5_HUMAN;MRP1-6_HUMAN;MRP1-7_HUMAN;MRP1-8_HUMAN;MRP1-9_HUMAN;MRP1_HUMAN	ABCC1	Multidrug resistance-associated protein 1	2	1116.62	353.381	565.035	905.427	1018.97	1071.51	527.373	1119.03	831.584	1724.19	1171.03	873.446		635.454	1777.27	2096.28	953.257	997.182				2837.72	2127.67	2379.09	2493.65	1907.3					1980.62			1569.12
P33991	MCM4_HUMAN	MCM4	DNA replication licensing factor MCM4	23	13429.2	20016.8	16190	10974.1	11490.5	10767.5	16121	12814.6	17010	9668.48	7685.38	5265.55	11371.9	11843.6	9770.92	8160.27	7728.54	5994.84	4432.95	5541.31	6897.83	5263.53	2879.6	7051.54	11174.1	8704.77	11507	5899.26	6386	12609	4154.75	9044.99	9615.67	8884.5	8456.22	6567.98
P33992	MCM5_HUMAN	MCM5	DNA replication licensing factor MCM5	25	12742.9	11070.5	8596.93	8333.42	6744.34	8771.5	10819.4	8219.73	10146.1	6282.49	5330.84	2468.5	15484.6	9517.56	6744.62	6206.12	7732.88	7832.53	4502.35	3828.73	7339.41	7035		5914.28	7447.04	7128.15	5330.65	3976.07	6589.32	10109.9	3839.19	7838.94	8440.76	8188.72	10092	10057.4
P33993	MCM7_HUMAN	MCM7	DNA replication licensing factor MCM7	23	16916.8	15876.1	7071.64	5991.04	7324.94	8768.4	22587.2	6594.11	7714.56	6753.3	5313.02	3282.38	16061.9	20309.3	5039.33	6196.8	5650.49	8210.68	4058.31	4999.95	8016.59	7949.13	1545.71	6604.6	10446.8	6931.47	5338.59	4047.9	5919.26	5852.89	3191.51	8625.83	10683.7	11790.7	8041.68	7317.83
P34896;P34896-2	GLYC-2_HUMAN;GLYC_HUMAN	SHMT1	Serine hydroxymethyltransferase, cytosolic	3	2572.28	1278.27	3886.74	3157.15	3307.25	4439.65	2008.42	5702.34	3814.79	3418.52	6102.58	1746.76	3263.49			10556.1		10531.6			5043.56			4396.29		5651.16	5268.49						5934.88
P34897;P34897-3	GLYM-3_HUMAN;GLYM_HUMAN	SHMT2	Serine hydroxymethyltransferase, mitochondrial	14	7316.21	5621.7	22836.9	14737.4	16972.5	16325.7	6652.99	19544.6	17841.1	16741.5	13771.8	10225.7	9086.12	6225.93	3004.28	22235.8	19241.9	13202.6	21270.2	13716.2	21417.7	5585.84	1757.7	28648.9	10371.5	20543.4	15139.9	24443.3	17963.8	20241.2	29074.6	16499.4	23898	17173	23435.6	9993.84
P34932	HSP74_HUMAN	HSPA4	Heat shock 70 kDa protein 4	19	2664.62	1226.02	6016.95	6106.06	6673.78	5641.48	2202.07	5210.4	5745.8	6319.17	6982.71	7683.3	3613.26	1482.65	4915.52	4666.82	6197.91	5292.59	6746.02	7696.28	6082.93	6334.23	2989.94	7146.23	4302.42	5004.36	6452.47	6289.59	6564.16	6093.76	8069.42	7421	8391.11	7208.93	7897.02	7669.95
P34949	MPI_HUMAN	MPI	Mannose-6-phosphate isomerase	6		445.872	679.008	2000.29	976.218	1066.37	478.903	923.145	1660.23	1345.94	1325.64	2322.74		1043.38		1301.94		860.014	2827.79	1847.81	1154.85		1600.06	1314.38	659.691	1433.49		3278.41	2057.46			2210.35	2092.22	2424.27	1988.05
P35030;P35030-2;P35030-3;P35030-4;P35030-5	TRY3-2_HUMAN;TRY3-3_HUMAN;TRY3-4_HUMAN;TRY3-5_HUMAN;TRY3_HUMAN	PRSS3	Trypsin-3	1		20892	59218.1	98952.1	58837.1	14369.8	22329.8	26746.1	42330.5		90369.2	6408.35		24219.5	139814	54087.8	53311		35710.2	46005.8		32889.9				20329.2	17504	36058.4	33307.9						15380.2
P35221	CTNA1_HUMAN	CTNNA1	Catenin alpha-1	12	3124.06	1991.98			1505.66	1286.12	2100.3	1849.54	1324.42	839.265		1130.29	3782.44	3044.26										7118.85	3757.7
P35232	PHB_HUMAN	PHB	Prohibitin	16	10823.3	2795.38	22363.1	20617.1	19278.1	22669.3	5948.71	22259.9	18600.1	23947.7	21252.4	20439.3	13628.4	4739.77	12794.6	25887.3	25022.1	18151.7	22294.2	17929.9	23199.2	19064.1	8700.67	26526.1	14190.2	24022.4	13873.6	23674.5	16959.2	15809.7	28601	20515.5	21968.9	14074.9	19775.1	16782.4
P35237	SPB6_HUMAN	SERPINB6	Serpin B6	4	1678.12	1047.6					994.563						1040.37	883.836											1875.29		3100.89
P35241	RADI_HUMAN	RDX	Radixin	16	14751.8	15210.9	4502.16	6842.86	4431.81	6425.56	15265.5	5958.15	5712.29	5888.35	5681.44	5394.57	13718.4	14521.8	7497.3	4437.26	5422.54	3577.92		4930.65	6138.56			4771.84	10601.9	5263.96	9548	6036.7	5994.12	5433.48	7190.34	6819.04	5268.45	5616.38	7043.96	4726.04
P35244	RFA3_HUMAN	RPA3	Replication protein A 14 kDa subunit	1	5467.88	3365.44	3874.05	4015.48	3742.77	4417	2670.99	3416.41	3980.45	4211.98	5834.27	2746.14	5260.47	3378.37	5571.89									7386.98
P35249	RFC4_HUMAN	RFC4	Replication factor C subunit 4	11	3213.69	3180.3	2606.63	2884.84	3188.46	3420.47	2943.28	2999.42	2747	2314.06	2193.76	2262.32	4071.98	3380		4843.39	2326.66			11072.6	3898.15			3645.41	3734.49	3259.55				5601.68		7522.73	3403.85	5039.35	3747.57
P35250	RFC2_HUMAN	RFC2	Replication factor C subunit 2	8	2794.96	1727.87	1468.02	2141.75	1623.98	2006.85	2026.91	2031.36	1769.19	1065.82	1884.04	919.572	3941.6	1995.89				5787.58			2750.99			1902.32	3274.2								1934.19
P35251;P35251-2	RFC1-2_HUMAN;RFC1_HUMAN	RFC1	Replication factor C subunit 1	4	1834.62	851.565	1511.21	1052.17	1568.31	963.427	639.055	845.134	1942.31	818.687		731.772	1396.84	979.951	1508.37	1527					1050.97			1126.36	1460.04	1133.18			1462.47	2539.85		2151.61		2643.16		993.496
P35268	RL22_HUMAN	RPL22	60S ribosomal protein L22	3	62744.7	63187	57683.7	39570.5	39704.3	39354.8	61724.5	49762	59242.9	44992.8	36156.6	48967.9	65935.3	65104.6	41377.2	40582	40013.4	23689.8	38489.8	34355.1	26147	16640.5	18535.2	35216.8	35801.5	41570.9	34100.3	35125.1	27379.9	31681.5	28617.2	30884.6	36256.3	27294	35479.7	29850.7
P35269	T2FA_HUMAN	GTF2F1	General transcription factor IIF subunit 1	4	2750.57	2680.9	1756.99	1810.5	1985.45	1637.7	2644.13	1474.32	2394.57				2381.98	2728.15	2653.05					2582.93		4335.46		2667.22
P35270	SPRE_HUMAN	SPR	Sepiapterin reductase	4	2331.73	2864.6	3709.49	3772.11	2509.92	2991.23	2240.91	3027.82	2668.38	5423.92	2075.91	2296.28	3246.42	3649.12	3351.38	3776.04	4469.85	3503.29	3859.99	2669.28	3402.21		3998.06	1850.62	5135.67	3267.53	5175.66		5219.16	5450.08	3923.86	5038				3487.72
P35527	K1C9_HUMAN	KRT9	Keratin, type I cytoskeletal 9	17	10118.3	3163.93	10689.1	82620.5	64592.2	118178	3438.28	23076.2	12855.9	42783.2	195466	86950.4	18632.4	11170.7	68491.6	143752	60409.4	140925	132402		36400.5	28018900	2725000	87225.3	16768.1	28906	9881380	107037	145014	110811	55190.2	14149.5	42885	38375.7	123870	171879
P35573	GDE_HUMAN	AGL	Glycogen debranching enzyme	6	1188.58	417.847	1592.37	2238.1	1738.19	1912.73	483.972	1654.93	1751.84	2109.09	2124.92	1115.44				1222.86					3341.99			1570.32					2073.07					3822.85
P35579	MYH9_HUMAN	MYH9	Myosin-9	52	8998.66	7436.41	6505.32	7637.98	9925.37	6214.1	7354.83	6456.86	7259.09	6500.58	6871.92	8136.51	9156.67	11267.8	9359.94	9877.83	8981.06	10193.2	8657.73	7541.05	8959.15	22936.1	26677.3	7771.11	8753.77	7777.49	11870.8	7418.29	8234.63	7859.77	8179.97	12759.7	6858.79	7495.13	7236.4	5260.07
P35580;P35580-2;P35580-3;P35580-4;P35580-5	MYH10-2_HUMAN;MYH10-3_HUMAN;MYH10-4_HUMAN;MYH10-5_HUMAN;MYH10_HUMAN	MYH10	Myosin-10	3	2086.13	1137.42	3310.08	2488.4	3000.84	2388.32	1077.61	1704.98		1469.16	1344.54	3557.54		1713.11
P35606;P35606-2	COPB2-2_HUMAN;COPB2_HUMAN	COPB2	Coatomer subunit beta'	11	2103.49	3639.21	3337.97	2920.78	3586.78	4072.55	3176.34	3945.51	4538.77	3693.58	4130.45	3557.9	1569.62	3665.6	4970.8	4189.24	5701.95	2625.39		5351.99	4654.3	10538	2795.7	9361.83	3510.87	3364.82	6149.97	4670.09	4020.6	4288.56	4032.95	3385.06	2760.51	4237.84	2180.61	3809.25
P35610	SOAT1_HUMAN	SOAT1	Sterol O-acyltransferase 1	4	5637.1	671.667	5432.73	14150.3	12850.3	6385.94	2311	7527.53	15681.6	11451.6	3253.07	3644.58	1368.5	2779.86	6274.7	6597.11	8619.36	8193.08	6246.09	11334.2	11523	4687.67		9146.03	4391.05	9244.68		6984.63	14178	11949.2	4930.4	5824.7	11695.2	23569.9	10557.4	8849.57
P35611;P35611-2;P35611-3;P35611-6	ADDA-2_HUMAN;ADDA-3_HUMAN;ADDA-6_HUMAN;ADDA_HUMAN	ADD1	Alpha-adducin	4		950.13		1025.61	1254.76	1321.32	1050.15	749.599					1673.28	1319.46							1785.57
P35613;P35613-2	BASI-2_HUMAN;BASI_HUMAN	BSG	Basigin	2	11868.3	6802.02	17442	25448.5	18461.1	25474.5	4543.01	28359.2	16644.7	21791.4	37757.3	16766.6	14293.9	8470.4	20150.8	29390.5	25462.7	18567.6	24448.8	16736.5	17444.2	21190.9		21954.4	19616	23240.5	20211.7	21557.7	27147.9	18068.6	24659.8	12475.4	18479.2	30280	21314.4	16708.8
P35637;P35637-2	FUS-2_HUMAN;FUS_HUMAN	FUS	RNA-binding protein FUS	4	40137.4	30589.3	21480.1	23112.6	21928.2	22914.3	33053.8	20375.3	18570.5	18917.4	18863.5	18817.6	75553.2	35873.7	23037.7	33255.9	25930	21181.3	27566	25434.6	27350.3	30877.8	6181.11	25515.2	33185.7	24649.8	20468.9	24516.2	24123.7	29969.8	22655.6	31381.1	25175.2	26638.6	28505.2	30645.3
P35658;P35658-2;P35658-5;P35658-3;P35658-4	NU214-2_HUMAN;NU214-3_HUMAN;NU214-4_HUMAN;NU214-5_HUMAN;NU214_HUMAN	NUP214	Nuclear pore complex protein Nup214	10	1988.05	1472.46	1637.53	2033.51	2052.5	2262.45	1475.99	1926.94	2223.96	1810.97	2475.11	2247.37	2026.98	1864.97	1980.38		6434.26				2743.8			2138.99		3096.59			2341.64
P35659	DEK_HUMAN	DEK	Protein DEK	10	8101.93	8253.06	10142.9	8981.47	7943.71	8491.06	8233.67	8804.28	10681.4	6823.16	7913.6	7108.76	13152.8	8076.15	8570.94	10850	10766.1	7736.35	6731.6	9239.34	8558.82	9526.79		7406.74	6452.24	10852.9	10164.2	8770.26	8154.35	7208.15	6100.4	10337.7	10795.6	9027.79	10421.9	12721.5
P35754	GLRX1_HUMAN	GLRX	Glutaredoxin-1	1	890.549	270.649		649.448	698.027	880.076	204.18	507.941	4231.57	1525.06	1487.3	987.858		439.306								7890.3	11592.9		1616.85		12404.6
P35908	K22E_HUMAN	KRT2	Keratin, type II cytoskeletal 2 epidermal	28	20963.5	20855.5	40586.1	12506.9	9377.59	185254	13120.4	86820.1	1050280	8098.35	276835	124254	14396.1	12955.3	73974.3	54096.7	10533.2	204319	98598.9	106882	233234	8216660	1320490	430281	21358.1	73580.6	14914000	116163	293189	172008	110046	232773	210303	94711	848141	969798
P35914	HMGCL_HUMAN	HMGCL	Hydroxymethylglutaryl-CoA lyase, mitochondrial	2	1535.34	417.221	1442.44	3975.05	1533.41	2832.01	662.338	1852.47	2183.94	1677.99	3364.74	1207.6		964.582			1910.37								2737.5					3890.96
P35916;P35916-1	VGFR3-1_HUMAN;VGFR3_HUMAN	FLT4	Vascular endothelial growth factor receptor 3	1	4014.38	10466.2	4945.79	2407.4	2197.21	2027.87	6546.52	6154.93	6080.23	3931.98	1859.98	2531.9
P35998	PRS7_HUMAN	PSMC2	26S proteasome regulatory subunit 7	15	6119.85	7476.96	5858.84	3488.05	4415.11	3890.87	7822.59	5324.3	5139.1	4674.18	6498.77	5969.24	5232.8	9019.91	5464.62	4391.87	3332.33	5205.69	5625.29	6665.99	4583.81	5952.36	4080.24	5997.18	7573.31	5931.92	7584.19	7395.81	6211.4	7410.99	7221.18	7317.81	5350.21	3781.46	5138.8	6971.17
P36404	ARL2_HUMAN	ARL2	ADP-ribosylation factor-like protein 2	5	1030.08	547.404	1578.49	1089.91	1504.64	1470.91	591.053	1333.08	1371.82	1310.24	1724.38	1556.75	991.835	705.591													2274.18	2585.62		2777.24					1426.43
P36405	ARL3_HUMAN	ARL3	ADP-ribosylation factor-like protein 3	2	2645.31	831.427	2558.67	3108.3	5234.76	4729.45	1655.56	3261.33	3863.84	3194.36	2616.61	3738.02		1097.2	4324.53									2613.71	3009.43	2559.95		2246.07	1968.22			2700.12		3269.39	3745.76
P36406;P36406-2;P36406-3	TRI23-2_HUMAN;TRI23-3_HUMAN;TRI23_HUMAN	TRIM23	E3 ubiquitin-protein ligase TRIM23	1	7602.11	5154.69	6341.36	6768.71	5225	6869.04	4909.57	6549.42	9587.85	14111.5	4919.85	5922.08	5865.01	4995.25	6358.1		5436.89						18299.4			5417.34	10573.5		6173.93		5880.09				5500.33	9070.71
P36507	MP2K2_HUMAN	MAP2K2	Dual specificity mitogen-activated protein kinase kinase 2	2	2049.44	1830.36	1702.99	1419.48	2157.02	854.79	1734.23	1904.22	1217.79	1781.55		1759.88		2327.47	1264.52			3009.29						2284.6	2078.39	1188.08		1670.73					1759.41
P36542	ATPG_HUMAN	ATP5F1C	ATP synthase subunit gamma, mitochondrial	7	3553.73	1315.84	10542	10355.6	9727.08	11928.5	3259.1	9930.55	10029.1	12045.9	10654.5	8819.78	5367.73	3078.24	5513.59	9768.25	8782.05	9682.93	10104.9	8871.11	9499.66	5621.6		8313.89	5327.68	8818.88	6651.33	7004.2	7232.41	10282.8	10188.4	9191	9109.48	11536.5	8087.13	8890.62
P36543	VATE1_HUMAN	ATP6V1E1	V-type proton ATPase subunit E 1	6	2218.48	1515.83	1967.77	1584.07	1207	2374.51	1453.54	1597.06	1339.58	1956.09	1977.01	2046.29	2691.55								2681.67		4466.89		3061.87
P36551	HEM6_HUMAN	CPOX	Oxygen-dependent coproporphyrinogen-III oxidase, mitochondrial	1	1547.68			1836.96	2356.78	1927.08	888.782	1848.59	1849.15	1660.03		1139.14						2437.34						2587.94
P36578	RL4_HUMAN	RPL4	60S ribosomal protein L4	10	68900.7	65115	68727.1	62255.6	60133	65581.3	75223.4	72801.8	65000.7	79152.7	68145.7	80944.9	44604.1	61708.7	56692.3	61973.5	69614.9	48726.3	61591.8	66412.2	52249.3	47880.2	15387.4	56229.6	51708.9	71595	52180.1	74069	55778.5	58803.3	57459	66669.2	65263.1	50418.8	60179.3	62862.1
P36776;P36776-2	LONM-2_HUMAN;LONM_HUMAN	LONP1	Lon protease homolog, mitochondrial	11	3908.51	2161.83	8130.62	6684.05	6085.65	7316.62	3484.55	6817.27	6861.87	6468.72	6439.92	5014.31	4876.08	2477.01	2791.96	6311.62	6174.47	5194.41	4903.24	6987.33	6617.12	5043.16	1320.58	8405.66	5110.17	5720.69	3965.76	8229.2	5809.65	8469.57	11736.1	5547.89	7834.85	5580.75	7740.8	5423.81
P36871	PGM1_HUMAN	PGM1	Phosphoglucomutase-1	13	3266.93	1395.84	4249.41	6564.28	4394.5	5311.07	1140.19	5374.05	7199.85	5702.45	7413.04	4497.53	3080.68	2667.78		7828.27	6932.27	6380.42						6421.5	4731.06	5694.1		7510.93	5763.58	3434.5	8946.73	8344.91		6818.4	7039.95	4539.39
P36873;P36873-2	PP1G-2_HUMAN;PP1G_HUMAN	PPP1CC	Serine/threonine-protein phosphatase PP1-gamma catalytic subunit	2	762.755	2036.02		667.132	606.403	722.838	1490.54	1393.11	1624.07	353.535	1422.44	1250.14		1307.16											1748.77
P36915	GNL1_HUMAN	GNL1	Guanine nucleotide-binding protein-like 1	6	3329.33	2676.09		1216.58	1203.5	1237.75	2677.91	991.212	1131.47	1377.88	3899.52	1047.8	5160.17	3495.39							1034.85			3415.58	3850.79	1826.74
P36952	SPB5_HUMAN	SERPINB5	Serpin B5	6	6897.01	4443.34	7187.52	8425.82	8111.17	6163.96	3239.72	7891.27	11219.6	24702.1	20796.6	5544.56		5176.83	10137.4	5120.88	13649.8	10227.1	9995.79	12986.4	8707.94	15427.1	40452.6	10890.2	12802.5	6263.84	10966.9	9297.62	6170.13	7837.75	6766.19	9227.3	8478.99	14900.2	7340.85	9687.42
P36955	PEDF_HUMAN	SERPINF1	Pigment epithelium-derived factor	3	3383.7	7356.45					7072.87							4144.7											818.802
P36957;P36957-2	ODO2-2_HUMAN;ODO2_HUMAN	DLST	Dihydrolipoyllysine-residue succinyltransferase component of 2-oxoglutarate dehydrogenase complex, mitochondrial	8	1017.02	622.594	1634.61	1789.14	1477.98	1628.56	998.218	1657.35	1730.8	1459.45	2755.69	1105.03	13218.9	4951.21		35417.2				74077.1	29187.1			25180.7	6633.66	1714.72		24088.8		28472.6	22576.6			673.927	14770.3	32001.5
P37108	SRP14_HUMAN	SRP14	Signal recognition particle 14 kDa protein	5	5414.32	5551.3	5248.77	5828.99	4997.4	6622.94	5574.93	5396.54	5883.1	4428.83	6065	4842.48	4322.32	5327.12		11739.9		13666.7	7937.64		7439.76			3920.24	4720.62	5678.84		7900.09	4013.6	12947.5			9191.06		9825.45	12381.8
P37198	NUP62_HUMAN	NUP62	Nuclear pore glycoprotein p62	3	4309.53	2612.43	2642.63	4079.43	2686.5	4179.38	2541.55	3080.17	3802	2345.87	3073.34	3867.63		2000.66	2738.23	2571.85	2135.45	2386.58	2192.67		1750.73			2982.67		2335.26	4679.21	4543.95	4924.58		4116.36	3379.78			5076.33	3729.3
P37235	HPCL1_HUMAN	HPCAL1	Hippocalcin-like protein 1	2	7387.88	4030.37	1900.3	2367.76	3760.43	2005.79	4396.38	3045.31	3069.09	4373.9	2179.36	2687.1	2373.6	4488.99	1862.27				2664.06	1951.64				1617.56	9301.29	2029.38	2720.35		2073.13	2425.98	1916.2	2032.56	1688.64	6624.05	2160.12	2520.34
P37802;P37802-2	TAGL2-2_HUMAN;TAGL2_HUMAN	TAGLN2	Transgelin-2	7	17933.6	7465.9	22638.6	28663.5	22646.4	29214.2	6859.39	25998.2	26264.4	29082.6	24743.3	21799.5	14494.4	10260.6	25490.5	12589.1	30915.7	20535	17175.4	20535.3	14110	17146.5	12347.3	20856.6	24474.9	18759.9	29466.8	22669.1	19774.9	17726.2	17079.7	27177.2	15879.8	20547.2	16750.1	20155.6
P37837	TALDO_HUMAN	TALDO1	Transaldolase	6	4359.59	1093.92	9196.22	7626.68	8659.06	8009.85	2211.84	10209.9	9502.27	11377.6	7763.8	8436.13	3739.78	3143.66	13639.1	6404.14	11044.7	13723.3	9494.89	7518.67	7125.75	12452.2	6301.98	4760.25	5772.98	6526.58	9765.01	8105.73	8477.32	6623.56	10688.1	9332.61	7613.89	9742.29	10030.6	6404.97
P37840;P37840-2;P37840-3	SYUA-2_HUMAN;SYUA-3_HUMAN;SYUA_HUMAN	SNCA	Alpha-synuclein	1	241.059				495.712	487.446			458.573
P38117;P38117-2	ETFB-2_HUMAN;ETFB_HUMAN	ETFB	Electron transfer flavoprotein subunit beta	10	6893.93	4329.64	11272.2	9334.53	8393.21	11159.9	6260.58	10907.6	12094.7	10229.4	10375.4	9773.18	5351.44	4390.37		9300.95	9223.45	10923.3	9637.49	9630.87	10424.2			8984.75	7895.43	9881.15	8554.01	8646.46	8795.45	9029.53	10875.3	8794.84	10974.9	9520.16	9298.73	8122.14
P38159	RBMX_HUMAN	RBMX	RNA-binding motif protein, X chromosome	7	25465	8904.01	25729.2	21364.4	27477	23320.7	15928.9	27009.7	22619	21205.8	21166.5	28002.4	29611.9	13105.9	26446.5	20324.2	21903.6	15164.6	14855.9	19203.2	20966.5	18049.9	8354.89	17990.6	26298.6	30184.1	11170.3	31416.9	23418.7	31326.7	14881.7	28695.1	30672	23699.4	26753.8	31861.9
P38432	COIL_HUMAN	COIL	Coilin	2	1110.4	411.076	1371.71	1485.5	506.638	910.878	662.1	793.837	1597.84	1070.08		941.872	678.105		1157.1	1959.41	1499.55	1420.53			1373.36	1225.19		1448.31		1130.06
P38606;P38606-2	VATA-2_HUMAN;VATA_HUMAN	ATP6V1A	V-type proton ATPase catalytic subunit A	10	3257.89	2297.89	4453.03	4981.98	3961.4	4145.44	1970.09	4443.62	4286.69	3616.71	4354.73	3972.36	2547.16	2923.66	4295.22	4049.96	3062.11	3403.99	6081.77	6210.3	5034.9	3474.34	3002.42	4360.17	4710.7	4032.49	7081.4	2344.78	2394.68	3061.58		3274.93	2450.35	5252.81		3775.85
P38646	GRP75_HUMAN	HSPA9	Stress-70 protein, mitochondrial	22	34448.4	9698.37	64635.3	54200.9	60933.8	66158.2	18003.7	63779.6	69280.1	65236.1	56063.2	58918.6	35492.6	17613.4	33662.7	67320.8	65315.1	57049.6	61337.1	57729.2	69240.4	38578.2	11478.3	68505.7	40115.7	67265.5	51217.9	71832.4	52236.3	80719.8	103163	53442.1	56871.5	50960.9	51066.9	45441.5
P38919	IF4A3_HUMAN	EIF4A3	Eukaryotic initiation factor 4A-III	17	7277.83	9623.48	12948.3	10143.1	12085.1	9373.79	8173.07	9541.42	13049.9	7340.54	9467.43	7971.02	6622.65	7467.09	10932.8	9419.94	8028.62	6259.88	7689.4	9102.98	7780.34		17118.8	7812.75	6243.3	10627	8104.24	7755.85	8668.71	7166.82	7481.15	8587.46	7200.13	8399.56	8439.6	9483.71
P38935	SMBP2_HUMAN	IGHMBP2	DNA-binding protein SMUBP-2	2	1248.49	705.72					998.03
P39019	RS19_HUMAN	RPS19	40S ribosomal protein S19	6	94085.9	48361.4	35631.7	29318.2	28686.6	33277.6	60421.2	32590	32464.2	30743.7	24818.8	29024.2	74555.5	57563.7	29265.4	27797.5	26749.9	21168.8	26624.5	33035.8	25710.5	16759.9	4134.76	22823.6	58973.4	35893.4	26277	33831.5	23413.3	27900.8	29027.1	25212.3	30024.1	26027.5	26345.5	25594.6
P39023	RL3_HUMAN	RPL3	60S ribosomal protein L3	8	11211	11771.3	13666.6	12962.7	13147.2	13661.5	12038.9	14032.9	11555.2	16386.3	15774.8	16801.5	4951.29	6797.88	9697.07	6396.62	14547.1	8965.68	11262.2	12400.7	10323.4	12128.3	4191.67	12675.8	6413.39	10884.8	11115.8	13079.4	11827.9	13865.6	10655.5	13383.2	18848.3	10697	17364.9	14397.4
P39656;P39656-3	OST48-3_HUMAN;OST48_HUMAN	DDOST	Dolichyl-diphosphooligosaccharide--protein glycosyltransferase 48 kDa subunit	7	4945.76	1680.36	7177.82	6911.77	8102.58	6290.82	1578.95	7953.49	5848.91	7897.25	6939.51	7226.14	3774.54	4233.11	4575.41	7846.43	5436.62	9032.54	4453.01	6612.06	7309.46	7317.05	8173.28	7929.64	8834.49	8158.62	8393.45	7283.14	7050.45	6429.5	7555.9	6717.95	5599.75	6625.18	5403.28	5579.77
P39687	AN32A_HUMAN	ANP32A	Acidic leucine-rich nuclear phosphoprotein 32 family member A	7	11915.4	6753.47	25651.3	25459	24998.2	26830.4	7562.93	23358.1	36295.2	41353.2	30391.9	28146.3	7901.76	4957.47	23077.1	21726.4	18448.8	21130.5	25683.2	20310.4	27972.5	24677	7199	26342.1	9424.6	24408.5	12928.8	23595.3	23563.2	24969.2	28303.2	24787.5	40352.9	28048.9	38259.8	40555.9
P39748	FEN1_HUMAN	FEN1	Flap endonuclease 1	6	58084.1	28565.3	16410.3	15725.2	17228.1	18206.4	33179.4	13447.8	16158.3	10236.9	17816.8	9193.12	27721.9	27908.6	13970.8	13515	13842.7	14242.1	16899.5	12225.9	15876.9	13063.9	1596.48	9189.3	22705.3	10052.7	9623.39	9095.15	11424.3	12189.5	9939.62	16186.7	12673.2	12379.3	14899.9	17654.1
P40121	CAPG_HUMAN	CAPG	Macrophage-capping protein	7	11699.8	7215.49	9233.03	9639.47	10361.5	10888.7	7204.14	11187.7	12768	24073.6	7921.77	5075.38	4510	9152.76	7257.9	6404.78	4693.94	12989.8	8761.91	6677.78	12881.4		5972.41	6428.8	16509.3	6517.73	11021.7	7451.99	7789.79	6392.22	5796.76	8828.49	2920.25	6743.63	11010	4948.59
P40123	CAP2_HUMAN	CAP2	Adenylyl cyclase-associated protein 2	3	1149.39	1946.7					1643.81		1100.85	979.584				2230.26											1708.83
P40222	TXLNA_HUMAN	TXLNA	Alpha-taxilin	12	1752.32	1706.05	1275.39	1023.01	1359.22	1227.3	1634.97	1520.32	1253.69	967.502	1363.92	1168.01	3324.87	1808.41		3278.74			2429.37							2675.74
P40227	TCPZ_HUMAN	CCT6A	T-complex protein 1 subunit zeta	16	23534.9	22471.9	16332	13132.6	13876.4	11923.4	22299.4	13639.4	16935.9	14630.3	14778	18685.5	19506.6	25924.9	17254.9	14665.8	16761.6	13738.3	15107.8	17361.4	15306	19656.1	5638.3	17451.5	17701.8	17841.2	12531.1	15322	15282	12236	12677.5	15629	15506.8	12234.2	15321.6	13336.5
P40261	NNMT_HUMAN	NNMT	Nicotinamide N-methyltransferase	2	973.43		1865.86		2321.26	1989.84	756.312	4112.29	1880.95	3475.19	2567.39	1675.77						9975.08	3194.78					4625.59						11152.7
P40424;P40424-2;P40424-3	PBX1-2_HUMAN;PBX1-3_HUMAN;PBX1_HUMAN	PBX1	Pre-B-cell leukemia transcription factor 1	2		335.076	126.09				298.954		350.871	313.534
P40429	RL13A_HUMAN	RPL13A	60S ribosomal protein L13a	2	5881.39	7252.71	14446.3	11774.8	13570.4	11426.4	7528.39	11936.9	11853.4	16560.8	12229.7	14768.3		1749.36		6541.65	9046.97	10007.6	10659.7	11069.8	15153.1	12335.8	2515.42	13795		5152.3	5260.05	5182.15	8596.89	10877.9	8552.99	11114.8	10325.3	9691.5	12088.3	12040
P40616;P40616-2	ARL1-2_HUMAN;ARL1_HUMAN	ARL1	ADP-ribosylation factor-like protein 1	4	2511.41	1573.71	3623.26	3335.34	3077.09	4358.88	1583.85	4043.7	4353.57	2161.29	4927.46	2820.14	1030.97	1576.23		2716.6		3880	4673.32			6438.46	6723.99	3087.73	3529.34	2859.75	4184.71	3143.46	3180.2		1787.44	2803.5	2441.15	2520.61	2532.17	3158.93
P40692	MLH1_HUMAN	MLH1	DNA mismatch repair protein Mlh1	4	1194.52	861.905	1296.56	866.655	1032.37	1230.31	879.852	1679.46	1055.8	608.886		540.778	2085.64
P40763;P40763-2;P40763-3	STAT3-2_HUMAN;STAT3-3_HUMAN;STAT3_HUMAN	STAT3	Signal transducer and activator of transcription 3	4	1106.8	755.185	1477.01	1397.93	1314.52	932.589	929.636	1271.95	1096.15	757.768		729.135		726.223				1512.16	1334.83
P40818;P40818-2	UBP8-2_HUMAN;UBP8_HUMAN	USP8	Ubiquitin carboxyl-terminal hydrolase 8	6	2302.23	1187.48			548.532		1226.56		932.919	949.657	1604.49		3785.92	1444.65		6930.41				9282.77					1491.58
P40855	PEX19_HUMAN	PEX19	Peroxisomal biogenesis factor 19	1	1334.63	390.836	1094.69	1403.27	1322.88	1874.63	431.08	1396.68		997.429	1366.66	1363.06				1700.38	1889.8	1545.61	2024.06	2017.51	1808.02			1769.41	2309.86				1941.71				1848.65
P40925;P40925-3	MDHC-3_HUMAN;MDHC_HUMAN	MDH1	Malate dehydrogenase, cytoplasmic	6	14346.9	5439.43	18901.2	22362.1	23628.7	24407.2	8586.71	22935.8	22463	45440.7	22790.7	24748.3	10534.5	9336.96	26651.1	25076	31010.5	33149.9	23443.8	26647	24785.2	25863.2	8593.99	30497.1	25383.9	21626.5	29709.6	25880.9	28034.7	24645.3	22876.8	21971	21502.2	27936.9	25287.8	23805
P40926	MDHM_HUMAN	MDH2	Malate dehydrogenase, mitochondrial	11	21052.1	9444.58	42091.5	37749	41201	44977.9	16904.1	47959	50660.5	26808.7	29412.9	41400.1	26143.1	10549.2	26334.3	31647.7	43332.3	36691.9	31830.7	42877.5	34915.5	16586.7	11498.2	31112.3	32937.5	44563.8	26391.8	34347.6	32601.7	28392.2	47465	27756.1	35374.9	23219.7	30753.6	27615.2
P40937;P40937-2	RFC5-2_HUMAN;RFC5_HUMAN	RFC5	Replication factor C subunit 5	6	5240.85	4227.78	3504.89	3570.53	3939.23	3316.56	4177.88	4491.4	4189.27	2931.07	2072.42	2277.74	4402.13	4783.54	4910.78	3362.37	4592	3962.94	4353.62	3423.14	3288.5	4111.3	1656.58	4164.22	4954.12	3423.6		4520.64		4894.07		4220.5		3663.36	3280.68	5813.76
P40938;P40938-2	RFC3-2_HUMAN;RFC3_HUMAN	RFC3	Replication factor C subunit 3	6	2127.41	1642.36	1507.93	1705.9	1754.69	2008.79	1905.13	1738.01	2476.89	1363.59	1026.09	1265.98	2233.8	1938.7		2520.07								1953.16
P40939	ECHA_HUMAN	HADHA	Trifunctional enzyme subunit alpha, mitochondrial	17	5200.32	2342.85	11657.5	11499.1	13975.3	11284.4	4704.85	11521.7	13564.2	18559.1	12223.6	8248.93	5900.48	3575.09	6981.4	13884.3	11343.2	10172.3	10750.6	10414.2	11187.1	10272.5	3955.38	11680.3	10996.8	12100.7	9940.86	10893.9	10493.3	14649.6	11925	10766.4	10929	9984.4	9902.86	8836.08
P41091	IF2G_HUMAN	EIF2S3	Eukaryotic translation initiation factor 2 subunit 3	11	14075.5	12096.9	9342.42	7556.47	8288.59	8022.09	12371.8	8211.75	7122.04	8291.6	9628.71	6959.8	21248.2	18958.6	13385.7	10396	13262.5	7625.45	12591.3	8542.64	11925.6	11932.6	3901.71	12417.7	12907.7	13621.4	14613	13576	10829.5	12697.9	13586.2	13697.7	12302.5	9879.84	15962.5	13606.8
P41214	EIF2D_HUMAN	EIF2D	Eukaryotic translation initiation factor 2D	3	1649.59	1671.09	925.007	1090.22	894.917		1457.03	1335.66	1465.38	792.702			3798.22	1909.05											2646.14
P41223;P41223-2	BUD31-2_HUMAN;BUD31_HUMAN	BUD31	Protein BUD31 homolog	1	2483.98	2969.76	2818.58	1888.64	2584.9	3432.96	3502.45	2935.16	3831.14	2942.47	1275.56	2935.17		1732.08			3309.59			1944.79				3246.35	1587.59	2360.13		2996.88	2325.65	3012.66	2777.77		3325.91	3541.81		3144.37
P41227;P41227-2	NAA10-2_HUMAN;NAA10_HUMAN	NAA10	N-alpha-acetyltransferase 10	7	6631.82	6438.62	3175.99	2639.79	1609.86	1804.04	6953.7	2274.65	3057	2105.02	2548.22	3399.58	7152.29	5732.84											3059.96	2426.81					3519.97			2813.15
P41236;Q6NXS1	IPP2B_HUMAN;IPP2_HUMAN	PPP1R2;PPP1R2B	Protein phosphatase inhibitor 2	2	844.294	333.878	847.872	2188.97	1475.09	1159.03	411.301	1194.34	888.072	1901.56	1526.78													2540.58
P41240	CSK_HUMAN	CSK	Tyrosine-protein kinase CSK	6	781.142	1145.56	183.843		560.202	617.888	1009.81		1417.37	848.177	1607.92	1306.73		648.789									6178.83		1017.78		4487.65				1720.9		2122.64
P41250	GARS_HUMAN	GARS	Glycine--tRNA ligase	18	11776.2	14880.4	13442.2	7500.39	9429.07	7536.89	14163.3	11664.7	10726.6	11063	7681.42	8785.02	12138.1	13142.2	8846.49	12912.4	14439.6	7997.55	9874.55	11167.4	14036.6	7126.62	5472.58	13725.3	14602.5	11218		15098.5	7332.62	13299.1	17783.6	9832.09	8961.42	7394.55	12966.5	11266.6
P41252	SYIC_HUMAN	IARS	Isoleucine--tRNA ligase, cytoplasmic	22	11054.3	9462.91	6558.02	5767.75	6493.32	6730.16	10814	7136.37	6138.54	6515.57	7279.51	5872.9	15766	9880.64	5078.44	8377.64	7077.8	3988.89	3764.62	6060.63	5778.05	4246.05	7235.83	6730.7	7242.93	5814.63	6286.69	6546.67	5191.31	7860.11	7103.06	7516.54	6814.13	5684.51	7428.08	5595.49
P41743	KPCI_HUMAN	PRKCI	Protein kinase C iota type	3	3221.63	4287.47	2287.86			3028.41	3721.93			1948.8		1879.01	3884.36	4492.48			10606.9
P42025	ACTY_HUMAN	ACTR1B	Beta-centractin	3	1664.86	1398.33	1522.45	1541.3	1779.82	1420.87	1723.17	1746.33	2419.61	3272.03	1810.43	1524.31	1523.16	1861.4			1734.7	2251.29	3893.32	1747.57	2082.09			1697.87				2579.34	2428.55		3800.47	3341.79			4236.81
P42126;P42126-2	ECI1-2_HUMAN;ECI1_HUMAN	ECI1	Enoyl-CoA delta isomerase 1, mitochondrial	4	2308.43	913.759	9743.27	10004.5	10968.1	9630.26	3629.81	6736.66	7219.87	5688.59	7640.17	5324.31	5540.45	1046.78		7630.27	5512.97	6764.78	7648.13	7193.29	6519.94			7353.37	4703.09	8475.97	5797.98	8949.21	6293	8434.52	10277.9	5187.55	5210.9	4248.63	6217.52	4824.73
P42166	LAP2A_HUMAN	TMPO	Lamina-associated polypeptide 2, isoform alpha	10	8471.84	4066.7	6739.49	7468.71	5539.61	7218.76	5163.67	6019.9	7168.42	4399.43	6262.48	6453.58	9720.8	4758.65	6976.82	9233.05	8121.33	7486.93	10146.4	7314.99	7086.46	6943.67		8974.99	6288.67	7274.88	7319.63	11049.7	6781.5	7769.93	7024.77	5570.23	8001.47	9646.99	7919.57	7790.33
P42167	LAP2B_HUMAN	TMPO	Isoform of P42166, Lamina-associated polypeptide 2, isoforms beta/gamma	4	3533.93	1055.66	5199.28	6784.34	5873.73	7251.35	1987.26	4776.25	4351.41	3982.25	7577.83	3966.66	3183.76	1062.69		6237.7	5305	5298.66	6456.03	3152.67	4674.23			6708.23	2652.83	6249.24	5900.86	6633.47	6555.91	6786.68	4956.93	6194.93	7430.1	10141.4	5824.29	8075.8
P42224;P42224-2	STAT1-2_HUMAN;STAT1_HUMAN	STAT1	Signal transducer and activator of transcription 1-alpha/beta	7	3887.02	2989.76	2888.03	5005.13	3748.84	4026.31	2968.88	4994.46	2749.91	5642.81		3461.91	2130.66	2734.31									1300.78		5897.62	9822.86									3606.81
P42226;P42226-3	STAT6-3_HUMAN;STAT6_HUMAN	STAT6	Signal transducer and activator of transcription 6	1		164.735					122.711
P42229;P42229-2	STA5A-2_HUMAN;STA5A_HUMAN	STAT5A	Signal transducer and activator of transcription 5A	1		568.714
P42285	MTREX_HUMAN	MTREX	Exosome RNA helicase MTR4	17	4702.69	3216.56	3811.62	3386.63	2877.63	3280.81	3810.28	2943.38	4076.53	2930.34	2316.72	2777.3	2717.79	3050.59	3307.26	4997.73	3865.72	3299.64	3113.72	4530.73	3673.49			3214.27	2411.4	3350.05	2570.18	3284.54	3519.23	2281.8	2971.32	3708.82	3476.06	4028.75	4165.68	1521.54
P42330	AK1C3_HUMAN	AKR1C3	Aldo-keto reductase family 1 member C3	10	10751.9	7374.63	14642.8	9712.04	6858.12	30038.3	9110.49	13955.6	13442.9	15259.1	12262.7	22495.6	11992.9	7946.32	20138.5	6664.29	7990.48	38954.7		14330.1	5299.99	10130.9	13079.5	9970.08	20169.6	7188.1	14860.3	19327.9	7058.01	12945.9	15369.6	10559.1	12011.7	8257.08	5322.44	8616.33
P42345	MTOR_HUMAN	MTOR	Serine/threonine-protein kinase mTOR	10	1911.34	1124.5	1291.63	3220.19	1511.35	1894.88	1414.95	1753.85	2721.04	1808.78		1409.1		1276.63					1777	6985.13	2578.19		3517.3		792.315			3211.23
P42566	EPS15_HUMAN	EPS15	Epidermal growth factor receptor substrate 15	4	385.622	368.557	858.891		491.927		454.577	601.472		499.14
P42677	RS27_HUMAN	RPS27	40S ribosomal protein S27	3	5880.18	6056.79	17315.1	8410.21	9067.74	7506.12	6144.74	11642.3	14107.9	11477.5	6792.68	12263	5333.46	5834.46	5340.66	7478.87	13003.4	6430.45	10672	12542.8	4682.73			7586.74	4398.74	8487.95	13146.1	7301.53	8338.82	9435.16	8457.6	8161.83	12052.1	5026.38	9583.54	8442.21
P42696	RBM34_HUMAN	RBM34	RNA-binding protein 34	2	717.797		644.334			552.758	225.716	555.427	1559.99	835.108		646.733														1811.41
P42704	LPPRC_HUMAN	LRPPRC	Leucine-rich PPR motif-containing protein, mitochondrial	36	3530.08	1376.36	7608.89	7798.91	8794.14	6514.27	2163.64	8954.46	6714.6	8876.25	6343.28	7907.86	5015.51	2451.56	4830.62	7107.54	6882.73	5893.88	7587.38	8643.73	11405.6	4413.13		9416.38	6100.1	7688.39	8433.67	8661.23	8581.16	8889.6	11564.4	7257.11	5782.84	7201.7	5835.78	6229.97
P42765	THIM_HUMAN	ACAA2	3-ketoacyl-CoA thiolase, mitochondrial	10	2595.37	846.913	5827.63	5539.05	6535.91	6621.93	1767.17	4777.77	5451.66	7558.76	5187.94	3831.54	2778.35	1639.37	6526.15	5565.04	3963.98	5986.58	5424.94		5444.57			7941.57	3999.86	6330.34	4833.22	3929.88	4385.01	6537.47	6721.22	7558.41	7940.67	3618.02	4175.47	5596.19
P42766	RL35_HUMAN	RPL35	60S ribosomal protein L35	4	32597.2	41296	43115.8	36948.2	32280.6	35073.6	41446.5	41489.3	41014.7	42122.3	30628.5	38552.9	38720.6	37506.1	37030.9	39075.8	35709.1	23693	35725	37023.3	28664.7	14731.6	2037.37	30916	25644	40273.2	24655.2	38082.1	26436.3	29239.1	30740	34084.1	38402	25263	38070	33846.6
P42771;P42771-4	CDN2A-4_HUMAN;CDN2A_HUMAN	CDKN2A	Cyclin-dependent kinase inhibitor 2A	3	2517.23	2048.53	2508.12	1966.02	1936.82	2146.94	2195.32	2323.91	1507.61	2156.71	3248.36	4099.4	1402.3	893.364	3351.99		2657.13		1014.97		2225.73			2437.48	1527.44	2263.6	2534.17	2802.77	1577.17	1723.96	988.952		1472.58		1804.22	1009.02
P42785;P42785-2	PCP-2_HUMAN;PCP_HUMAN	PRCP	Lysosomal Pro-X carboxypeptidase	3			615.404	1213.61					2009.93	349.764												5435.64	7263.2				6416.56
P42858	HD_HUMAN	HTT	Huntingtin	4	675.099	636.369	443.089		1092.16	881.592	521.643			309.064				785.493										851.479	2128.23								976.424
P43034	LIS1_HUMAN	PAFAH1B1	Platelet-activating factor acetylhydrolase IB subunit alpha	8	2224.2	3027.86	2572.81	2399.12	2343.39	2156.72	2170.7	1700.69	2280.78	3069.83	3230.88	3382.38	2631.22	2754.96	3105.71	4487.28	3079.83	2719.76			3111.3		4750.75	2660.9	2541.11	2556.66	3766.02		2235.11		2110.96
P43243	MATR3_HUMAN	MATR3	Matrin-3	14	35188.9	14074	43658.9	41252.6	44068.4	40189.1	19210.5	39678.7	38488.1	36406.3	40766.2	39094.5	43839.7	24132.6	53407.1	45382	44492	36148.7	50459.8	47068.5	44269.7	33428.4	9935.86	44241.9	36270.1	37206.5	32037.3	35750	39272.7	42528	27987.6	38724.9	38898.3	34388	33458.2	42788.3
P43246	MSH2_HUMAN	MSH2	DNA mismatch repair protein Msh2	23	13170.1	19104.9	12495.8	8188.72	10988.7	8619.11	17127.4	10300.2	12279.8	7998.19	6968.15	9496.69	10580.6	12418.2	7742.86	9512.54	7029.28	6540.04	6406.55	6727.79	5363.37	5349.43	1732.31	6200.96	6423.29	7175.77	6368.37	6725.33	6471.21	7638.76	4862.84	6537.05	7394.6	6384.69	6237.9	7519.36
P43304;P43304-2	GPDM-2_HUMAN;GPDM_HUMAN	GPD2	Glycerol-3-phosphate dehydrogenase, mitochondrial	5	1322.5	334.582	1557.54	1355.45	1558.73	2459.91	438.423	1547.49	1510.8	1945.11	2823.1	1869.07		1381.82			3000.08	2603.92		2371.93						3437.68		6871.29	2454.14			6095.77	2760.49		6285.34
P43307	SSRA_HUMAN	SSR1	Translocon-associated protein subunit alpha	3	11643.1	3051.35	16221.3	14249.9	15295.1	16656.3	4423.92	18106.5	16901.5	17726.4	18535	15153.8	2692.97	3004.47	11387.9	13207.2	11640.2	15855.8	14451.4	9394.26	13175.6	33720.4	22649.2	12525.4	10958.2	12256.5	20481.4	14932.7	10326.1	10685.7	13361	12196.7	12782.2	13637.1	9531.86	12432.9
P43353	AL3B1_HUMAN	ALDH3B1	Aldehyde dehydrogenase family 3 member B1	2		832.79			1551.03		434.575	1730.35	1366.31	2814.03	1553.72														3559.77
P43487;P43487-2	RANG-2_HUMAN;RANG_HUMAN	RANBP1	Ran-specific GTPase-activating protein	2	7547.47	7382.51	8135.22	9154.3	9315.84	6062.82	6266.18	8681.63	10452	7730.06	8758.07	11286.6	4706.7	6440.89	8197.47	8461.16	8674.85		9757.02		8654.13			9540.36	6122.24	13426.3					10181.8		11008.5		12115.4
P43490	NAMPT_HUMAN	NAMPT	Nicotinamide phosphoribosyltransferase	10	3243.34	3311.69	4684.78	3150.33	2797.96	3014.74	3087.94	2607.51	4805.75	2400.12	10102.5	2044.74	2005.5	2617.89		3809.8	2137.48				2385.04		1799.63	2598.34	2106.18	1194.42	2065.86	2517.17			3801.78		3178.41		3411.61	3853.94
P43686	PRS6B_HUMAN	PSMC4	26S proteasome regulatory subunit 6B	13	6296.48	6508.33	4894.62	4047.26	5635.97	4815.08	7797.03	6099.59	6559.89	6899.71	5287.13	7192.54	5408.12	6935.28	7272.21	6761.11	4876.23	7151.02	3247.39	5962.19	5651.3			4072.66	5501.2	4664.19	3712.5	5929.19	4082.14	6902.81	4649.68	5564.99	6443.98	5754.04	4337.3	4546.25
P43897	EFTS_HUMAN	TSFM	Elongation factor Ts, mitochondrial	2	3409.77	2000.1	6475.85	7622.25	6378.65	8355.51	3755.49	7660.59	7078.98	4157.38	7278.62	4597.1	4511.81	1999.24	3665.67	2992.7	5238.92	8971.34	10025.1		5447.15			7755.56	2787.47	5897.65	6543.87	5999.15	7658.2		7734.75
P45880;P45880-1;P45880-2	VDAC2-1_HUMAN;VDAC2-2_HUMAN;VDAC2_HUMAN	VDAC2	Voltage-dependent anion-selective channel protein 2	8	10269.8	2824.35	20935.6	21384.6	18809.8	21788.9	4693.37	20292.6	17411.7	21462.1	26453	15751.9	6496.46	4311.27	10000	19369.4	19143.7	22381.9	20833.3	16371.8	17840.6	20379.2	9010.59	20647.4	10103.6	19384.6	17444.9	15526.2	16752.3	17035.9	20511.9	18358.2	19245.9	20387.1	14307.3	15982.6
P45973	CBX5_HUMAN	CBX5	Chromobox protein homolog 5	3	9090.3	7807.94	4263.53	6771.85	5672.95	6743.11	8964.52	4642.04	4107.14	4646.95	4631.19	5558.82	10215.7	7511.38	4128.4	4912.51		5768.36	4616.94					11017.8	7607.4	4800.43			6349.74			7537.5	6228.55		4828.68
P45974;P45974-2	UBP5-2_HUMAN;UBP5_HUMAN	USP5	Ubiquitin carboxyl-terminal hydrolase 5	8	3479.12	1123.64	5914.9	5739.65	5185.62	3853.72	1683.38	3545.52	4814.35	4480.14	2774.41	4726.2		1173.94	4291.73	5191.3	4539.51	5550.18	4961.47	4970.55	5920.96		8766.95	4271.31	3865.32	2375.6	9350.43	2149.42	4178.34	2870.33	2978.26	3134.29	4345.6	3857.72	5100.83	4921.46
P46013	KI67_HUMAN	MKI67	Proliferation marker protein Ki-67	27	3811.22	1339.45	4125.02	4793.21	4262.26	4753.78	1828.89	3309.95	3532.69	2696.17	4598.4	3008.4	4211.41	2569.83	4942.15	5213.2	4045.39	1813.49	4477.26	3538.87	6673.95			3521.46	3165.97	5530.98	4337.83	4051.61	4884.38		2712.28	4379.46	3778.18	4701.19	2276.68	4126.11
P46060	RAGP1_HUMAN	RANGAP1	Ran GTPase-activating protein 1	8	1573.38	1079.81	2471.8	2142.33	2362.3	2033.1	1270.95	1927.4	2041.09	1720	2435.65	2661.86	2436.34	1647.86		4059.13	2238.19		6694.42						2290.39	3106.05			3424.53	3751.96		3572.79	3913.87
P46063	RECQ1_HUMAN	RECQL	ATP-dependent DNA helicase Q1	8	3690.87	4484.37	4899.58	4740.03	4206.7	2648.42	4180.43	4075.23	4191.5	2667.24	3381.46	2058.44	4085.93	3620.2						3997.51
P46087;P46087-4	NOP2-4_HUMAN;NOP2_HUMAN	NOP2	Probable 28S rRNA (cytosine(4447)-C(5))-methyltransferase	13	2749.06	1484.48	4287.28	3910.98	3494.3	4599.02	1953.79	4561.97	4542.02	4493.27	4323.12	5056.03	3999.52	2129.36	6171.01	6699.49	5643.46	3177.44	6649.24	7349.74	5680.8			5293.79	3104.45	5191.43	5263.3	4563.12	4478.63	6088.06	4741.21	6117.96	6179.96	5077.98	4998.45	6167.35
P46100;P46100-2;P46100-3;P46100-4;P46100-5	ATRX-2_HUMAN;ATRX-3_HUMAN;ATRX-4_HUMAN;ATRX-5_HUMAN;ATRX_HUMAN	ATRX	Transcriptional regulator ATRX	8	1530.71	1366.84	1369.71	756.147	916.214	991.672	1057.41	1235.03	1308.32	568.801	1540.62	465.758	2157.81	1134.22	940.535	523.07	1239.22			1501.21	1690.88				2253.8							1953.78		1880.71	1612.88
P46108;P46108-2	CRK-2_HUMAN;CRK_HUMAN	CRK	Adapter molecule crk	3	1373.83	375.462	1388.84	1670.54	1547.99	1825.69	521.071	1391.86	1174.86	1019.21		1325.01						1674.99	1722.95						1953.2	1825.88
P46109	CRKL_HUMAN	CRKL	Crk-like protein	2	1179.77	414.334	700.822		774.234		452.456		1341.74	1006.09																1132.84			1030.65					1136.72
P46199	IF2M_HUMAN	MTIF2	Translation initiation factor IF-2, mitochondrial	1			578.901	286.841			395.808			549.954
P46379;P46379-2;P46379-3	BAG6-2_HUMAN;BAG6-3_HUMAN;BAG6_HUMAN	BAG6	Large proline-rich protein BAG6	7	3650.11	2260.64	1891.24	1552.77	1573.4	1545.22	2115.51	2166.11	1945.11	1393.29		2077.61	3470.19	2499.99						4369.44	2510.97			2818.71	2927.62							2550.28
P46459	NSF_HUMAN	NSF	Vesicle-fusing ATPase	15	3040.05	2370.11	1909.97	1956.67	1477.04	1628.72	2809.86	1843.06	2315.54	1636.5	1445.26	2091.17	2990.45	2622.59									3033.06		2897.55	1728.98	2766.81		1595.5			9324.25
P46734;P46734-2;P46734-3	MP2K3-2_HUMAN;MP2K3-3_HUMAN;MP2K3_HUMAN	MAP2K3	Dual specificity mitogen-activated protein kinase kinase 3	6	3235.19	2308.62	1128.08	964.887	1419.78	1766.82	2182.35	1281.25	1252.18	1034.02	3297.35	1406.2	3459.09	2673.58									3536.68		3973.57
P46776	RL27A_HUMAN	RPL27A	60S ribosomal protein L27a	3	50431.8	51411.2	54299.9	46170.2	45524.8	44595.1	57257.4	42989.6	44250.9	49075.3	46320.6	49318	50098.4	65597.4	36096.3	46432	47992.4	36195.1	43075.2	48386.1	43198.1	29955.7	5826.39	40065.8	47455.2	49134.9	33297.5	47388.5	33684.6	44634.3	46780.8	44955	39893.9	37248.5	42054.4	44287.4
P46777	RL5_HUMAN	RPL5	60S ribosomal protein L5	9	16724.6	23298.8	11967.4	9881.79	11549	11359.9	22931.7	10747.4	11164.2	12755.2	10193.9	13686.8	11781.2	19115.9	8146.91	10604.2	11948.4	7278.26	10043.2	11282.2	12528.6		2629.03	11631.5	11674.7	8975.34	11476.6	9717.58	8971.05	9126.42	8171.93	12107.1	10446.9	9216.26	10540.8	10415.5
P46778	RL21_HUMAN	RPL21	60S ribosomal protein L21	4	19931.3	11173.3	18152.2	19439	20041.8	18077.8	15986	18600.3	15816.9	21179.2	19685.6	23962.1	4370.39	5212.58	13158.5	18880.3	23451.8	24074.4	26528.1	28401	21333.1	20531.9	4355.02	20407	3201.03	9514.5	6660.43	17176	11012.2	17815.6	17848.7	16273.7	16642.2	14053.7	26407	22509
P46779;P46779-2;P46779-3	RL28-2_HUMAN;RL28-3_HUMAN;RL28_HUMAN	RPL28	60S ribosomal protein L28	6	12312.9	9779.89	10570.4	7773.95	8485.3	10671	11932.9	10685.8	9130.83	11994.6	9599.57	11857.1	9699.84	11218.6	10800.9	8818.88	9557.31	7806.15	9245.27	14855.4	12280	13932.8	6903.91	12018.6	10107.9	13380.3	18388.2	12293.1	11094.3	7546.6	16449.8	9144.69	14109.7	11850.2	14320.9	10292.4
P46781	RS9_HUMAN	RPS9	40S ribosomal protein S9	16	54611.3	55106.8	57963.8	44903.6	47567.2	49563.2	83285.9	55709.1	43726.2	54801.8	45348.4	61207.7	39471.5	48384.1	41506.6	38997.4	43495.7	33832.1	37502.5	37893.4	35703.8	28647.1	9607.2	36237.6	30554	43733.1	32989.7	48137.1	39173.8	49678.8	39719.3	44698.5	44932.7	45560.2	47567.2	43899.5
P46782	RS5_HUMAN	RPS5	40S ribosomal protein S5	3	54749.7	40210.1	27798.2	21945.5	20954	20117.9	46084	24045.7	25285.4	21624.5	18727.3	21617.6	50597.6	37110.8		24362.1								9586.77
P46783	RS10_HUMAN	RPS10	40S ribosomal protein S10	5	176673	103242	76778.2	63253.1	63055.2	55911	143317	69582.2	68135.1	76044.9	65275.3	61343.2	131171	103074	64298.1	74465.1	65549.1	44433.1	66365.5	83688.7	67561.3	72713.9	16774.7	66231.5	89093.3	59152.1	60216.9	74689.8	58345	67797.5	64674.4	66398	71835.2	49241.9	73486.1	65907
P46926	GNPI1_HUMAN	GNPDA1	Glucosamine-6-phosphate isomerase 1	5	833.107	400.368	1663.27	1970.06	1792.43	1561.09	575.487	1920.03	2977.68	1803.38	1945.97	1867.43				4020.11				5995.08			4467.6			2481.35	3013.33			3962.68				6807.21
P46934-4	NEDD4-4_HUMAN	NEDD4	Isoform of P46934, Isoform 4 of E3 ubiquitin-protein ligase NEDD4	3	1114.09	1731.59	1676.41	1445.03	1334.64		1545.21	1240.5	1252.9	1498.18		1078.49		1531.51		1775.56	1122.68				1149.66							2428.3		1974.35
P46940	IQGA1_HUMAN	IQGAP1	Ras GTPase-activating-like protein IQGAP1	46	33213.6	26890.3	14972.9	14342.1	14702.1	15182.9	26795.3	16120.5	17936.1	27472.5	22267	12361.2	36696.3	25370.2	16153.6	13952.2	11224.9	17532.5	11878.9	12516.4	14620.6	16257.6	10444.8	13290.9	22125.3	13554	12526.5	12596.5	18655.2	10881.5	13491.4	13834.6	12788.6	14526.6	11383	13937.5
P46977	STT3A_HUMAN	STT3A	Dolichyl-diphosphooligosaccharide--protein glycosyltransferase subunit STT3A	5	1870.6	483.473	3363.85	2852.37	2629.24	2189.07	882.319	3488.28	3249.32	3413.1	3840.31	2156.3											5284.68				6426.76							4666.95	3459.7
P47712	PA24A_HUMAN	PLA2G4A	Cytosolic phospholipase A2	9	2725.56	1442.64	4630.04	4729.48	4237.71	2198.13	2538.57	5398.84	3295.3	6548.64	6600.34	4460.44	4224.31	1765.94	5300.21	19466.1	7132	8721.54	6860.67	3652.2	2551.9			7388.86	2625.86								3842.09	2470.38
P47755	CAZA2_HUMAN	CAPZA2	F-actin-capping protein subunit alpha-2	1	992.62	943.691	1543.93	1160.72	3137.99	2354.48	967.312	1807.92	2277.09	1882.59	1902.86	2054.79		1100.02		1134.97	2054.87	3633.36	2066.02	2545.46	1436.05	7283.87	17754.7	1518.21	1955.28	1559.15	4176.54	2325.68	1675.88	2882.55	1918.73	1522.86		2107.06	818.723
P47756;P47756-2	CAPZB-2_HUMAN;CAPZB_HUMAN	CAPZB	F-actin-capping protein subunit beta	4	3846.02	1940.53	4673.5	5511.15	7031.52	4553.59	2089.45	5582.73	4445.21	5817.36	5657.08	5787.69		3307.28		3129.5		7909.12	10344.2	9185.24	6444.76	13144.6	20162.9	6937.85	5424.37	3889.94	12979.6	4801.1	6030.85	7996.11			5541.63	5460.86	4476.86	5728.33
P47897	SYQ_HUMAN	QARS	Glutamine--tRNA ligase	17	9832.6	4493.62	5899.39	3655.82	5358.82	3993.89	5905.57	5066.61	5270.27	6379.77	5673.07	4090.06	4356.69	4334.38	4141.85	4384.09	3966.16	3938.79	3463.71	5228.1	3612.36		4517.07	3304.83	5352.72	5931.33	5182.13	3158.87	4066.56	3997.28	3823.26	3233.12	4498.94	3835.44	3742.06	3041.41
P47914	RL29_HUMAN	RPL29	60S ribosomal protein L29	2	18969.6	24253.4	18264.9	15075.3	20596.6	15778.1	25881	17537.4	20745	24114	17264	19117.9	32789.9	34832.4	28718.2	13828.5	24115.8	18031.4	13468.5	25376.1	19004.6	11892.6	2560.52	17637.2	28449.6	22812.7	13470.8	21066.7	17226.8	10097.3	16603	15906.5	11516.9	8526.3	11670.9	17911.6
P47929	LEG7_HUMAN	LGALS7B	Galectin-7	3	3030.91								4048.84													92449.1	962297	14749.5	5250.95		168727
P47985	UCRI_HUMAN	UQCRFS1	Cytochrome b-c1 complex subunit Rieske, mitochondrial	8	2042.71	1015.55	6127.79	4756.15	5783.85	7682.1	1543.46	5203.66	5531.57	5155.51	5667.87	5668.57	1915.14	1736.7		9170.61	2411.36			7846.14	3171.65			6845.71	4749.18	6492.99		4173.3	7044.49	1548.51	1908.94		578.473	5127.9		2622.82
P48047	ATPO_HUMAN	ATP5PO	ATP synthase subunit O, mitochondrial	7	12658	3560.86	32113.9	20592.6	28014.3	32060.3	8222.4	19306.9	26792.4	29539.2	27094.4	23233	11900.7	8737.87	17752.7	30924.1	30135.1	29326.3	31326.1	23943.2	32106.2	20288.2	4236.46	21264.5	27769.8	29594.9	21252.8	21046.4	19958.3	25405.9	23424.8	24104.8	22994.8	10911	21078.3	23518.2
P48059;P48059-2;P48059-3;P48059-4;P48059-5	LIMS1-2_HUMAN;LIMS1-3_HUMAN;LIMS1-4_HUMAN;LIMS1-5_HUMAN;LIMS1_HUMAN	LIMS1	LIM and senescent cell antigen-like-containing domain protein 1	1	754.701	1484.41	1621.48		1271.57		949.339	1436.31	1466.7	1177.14		1001.23
P48147	PPCE_HUMAN	PREP	Prolyl endopeptidase	2		191.409			1920.37		334.884	933.474	2565.4						2890.13								9925.06								1745.8	1522.58				1373.6
P48163	MAOX_HUMAN	ME1	NADP-dependent malic enzyme	5	2874.25	633.955	2454.12	3938.86	2913.74	2746.92	682.684	4301.5	6077.07	1390.17	2271.5	4620.81				2830.14		4968.16	4508.57	3023.6			12568.2	2058.47	3770.65		7411.73	4045.95	3560.17		4285.11				3787.99
P48200	IREB2_HUMAN	IREB2	Iron-responsive element-binding protein 2	1	619.962	1583.96		725.078			1458.68	1147.16	1465.8	1194.38		1031.6	1134.8	2275.21							744.123		644.922						1397.05
P48426;P48426-2	PI42A-2_HUMAN;PI42A_HUMAN	PIP4K2A	Phosphatidylinositol 5-phosphate 4-kinase type-2 alpha	1		474.555					820.727
P48444	COPD_HUMAN	ARCN1	Coatomer subunit delta	12	5036.61	6082.14	4595.94	4117.16	4853.18	4204.45	5631.09	4233	5344.89	5623.94	5903.46	5039.1	3000.63	5138.19	3905.29	3672.17	4160.03	3723.05	3986.82	3484.91	5336.03	5191.4	3881.61	2468.05	5898.66	4856.43	4542.36	5092.92	2934.06	3379.41	3279.18	3752.31	5055.31	5207.87	6376.45	3750.41
P48449;P48449-3	ERG7-3_HUMAN;ERG7_HUMAN	LSS	Lanosterol synthase	3			839.213		2385.88	877.925	497.28		1002.6
P48507;P48507-2	GSH0-2_HUMAN;GSH0_HUMAN	GCLM	Glutamate--cysteine ligase regulatory subunit	1	856.095	484.768	938.816	803.13	791.511	866.64	379.957	620.491	1075.77	885.718	1050.1	1291.98													1584.58				1701.99
P48556	PSMD8_HUMAN	PSMD8	26S proteasome non-ATPase regulatory subunit 8	5	5441.45	6421	7029.46	4675.64	6686.4	5235.5	5814.36	6410.93	7177.96	6529.71	5264.93	7050.72	2731.75	5464.13	6414.73	5736.87	5216.86	5575.36	5796.45	5559.97	6071.37			5378.22	5658.09	5629.94	5762.49	4353.36	5327.72	5196.86	5259.88	7322.56	4492.16	5435.36	6541.25	5598.69
P48634;P48634-2;P48634-3	PRC2A-2_HUMAN;PRC2A-3_HUMAN;PRC2A_HUMAN	PRRC2A	Protein PRRC2A	4	1576.99	844.321	1491.53	1733.96	1053.11	1780.81	1189.94	1669.7	1108.55	675.168	615.51	1533.22		1277.82												2899.55							6882.56
P48637	GSHB_HUMAN	GSS	Glutathione synthetase	10	1402.83	513.447	1310.33	3209.83	2015.48	1464.61	886.858	3133.98	2141.98	1331.98	1254.31	1876.67	1665.66	1590.27	2413.35	2641.66		972.981		1601.58		8533.54	2609.33	1250.06	4633.92		8487.21	2894.48	4372.69		3164.25
P48643	TCPE_HUMAN	CCT5	T-complex protein 1 subunit epsilon	22	21471.1	23144.8	20748.4	19745.9	18977.2	19290.1	20718.9	20440.7	21328.8	20427	18111.3	23304.4	16206.1	19835.8	21106.4	18788.2	18564.2	18367.3	15939.4	17278.4	20226.2	21945.3	10650.7	26365.4	12673.2	18127.8	16684.7	17907.3	16576.3	18591.8	15047.6	19520.2	18991.8	14717.9	21742.5	19660.2
P48651;P48651-2;P48651-3	PTSS1-2_HUMAN;PTSS1-3_HUMAN;PTSS1_HUMAN	PTDSS1	Phosphatidylserine synthase 1	1	3395.48	1028.94	7561.17	2915.65	4331.98	5173.22	1066	3058.17	5862.79	7922.01	8771.3	709.889			2162.1	5975.89	5401.92	4115.3		1940.81	4375.9	3903.63		6412.78			1893.18	3672.17		2188.94		2943.24	2643.87	2850.73	2194.07	3592.03
P48729;P48729-3	KC1A-3_HUMAN;KC1A_HUMAN	CSNK1A1	Casein kinase I isoform alpha	3	4008.14	2436.92	3964.13	998.961	1598.06	1065.08	2579.57	3037.85	3655.83	2477.88	3199.36	2167.44	2487.2	2095.83	3617.1	2647.18	2254.59	1224.06	1245.31	1919.35		5408.34	6051.46	1894.24		1620.4				1602.77	2706.05				1113.84	1869.3
P48735;P48735-2	IDHP-2_HUMAN;IDHP_HUMAN	IDH2	Isocitrate dehydrogenase [NADP], mitochondrial	7	5410.64	4079.37	10822.2	11549.2	13988.4	11572	4858.39	9510.57	11262.9	15778.4	9352.94	12445		4130.64	6855.77	6449.62	5817.46	8723.27		8620.85	7120.85	5796.18	3590.27	11096.8	12588.3	9963.64	9445.81	16727.5	14625.4	15673.5	14145.1		12835.7	14856.8	9545.87	7831.38
P48739;P48739-2;P48739-3	PIPNB-2_HUMAN;PIPNB-3_HUMAN;PIPNB_HUMAN	PITPNB	Phosphatidylinositol transfer protein beta isoform	3	2306.28	502.513	1202.13	1464.13	1058.47	1590.93	790.492	1747.88	1413.41	686.637	2135.84	1173.14			2473.01											1841.82								2421.9
P48741	HSP77_HUMAN	HSPA7	Putative heat shock 70 kDa protein 7	1	73612.8	35588.1	123454	141176	120359	137725	44815	126707	141555	145474	160592	144747													126621	159440		171731	152109		197227	158434	144620	171996	161752	136727
P48960;P48960-2;P48960-3	CD97-2_HUMAN;CD97-3_HUMAN;CD97_HUMAN	CD97	CD97 antigen	2	1864.78	911.667	1249.24	924.463	984.813	1513.3	348.584	1074.47	939.125	1041.26	2384.92			2328.59											2366.03	1772.67	1651.88				1764.44			1898.32
P49005	DPOD2_HUMAN	POLD2	DNA polymerase delta subunit 2	6	1852.35	1864.12	2761.54	2335.95	2058.11	2077.56	1939.15	2151.67	2812.32	1329.2	1553.17	2193.24	2982.96	2226.14	3631.77	3728.55	1670.92		3878.56	2181.2		11253.1	20388		2673.06									5409.22
P49006	MRP_HUMAN	MARCKSL1	MARCKS-related protein	2	392.727	600.996	824.026	1009.73	964.541	1357.09	456.869	1096.67	728.032	532.372
P49137	MAPK2_HUMAN	MAPKAPK2	MAP kinase-activated protein kinase 2	3	1296.73	1355.56	1296.9		627.109		1656.51							3112.61
P49189	AL9A1_HUMAN	ALDH9A1	4-trimethylaminobutyraldehyde dehydrogenase	8	3092.76	1120.59	5517.54	7494.65	8200.64	6265.11	1862.04	4889.92	5812.68	5577.2	5703.99	5054.32	2600.82	2376.46	4492.03	6537.32	5181.2	3816.32	6686.28	6467.36	6138.38	8368.51	32017.7	5466.63	5925.65	5726.48	10760	5731.04	8762.88	6398.71	4411.46	5448.44	6489.03	5405.35	6416.04	4006.32
P49207	RL34_HUMAN	RPL34	60S ribosomal protein L34	3	29923.4	23074.2	31983.1	29403.3	28570.6	28792.9	32203.4	31258.7	29508.4	34866.3	32599.4	34977.5	42518.4	51631.6	33749.2	36350.9	39508.4	31829.9	38093.5	41949.8	31400.9		9592.98	32734.8	40462	43058.1	34628.4	41903.9	36734.7	37964.1	42529.4	39383.6	46063.9	34006.3	45290.8	39410.7
P49247	RPIA_HUMAN	RPIA	Ribose-5-phosphate isomerase	3	1030.16	783.886	1040.76	1849.55	1412.27		986.227	1369.23	1978.21	541.128		1325.15															2084.59				897.914
P49257	LMAN1_HUMAN	LMAN1	Protein ERGIC-53	3	3656.31	1528.11	4796.55	5503.47	5044.87	3446.42	2035.59	4244.2	2706.3	5899.82	7110.55	2457.19	2773.54
P49321	NASP_HUMAN	NASP	Nuclear autoantigenic sperm protein	12	4444.25	1490.12	7121.85	8167.92	7140.86	7670.23	2217.94	7215.52	7215.55	6830.99	8824.53	6941.28	3036.98	3054.32		15136	10205	10801.4	7756.8	11272.9	10687.3	7693.36	3631.03	8255.05	5015.55	9823.46	7352.63	9350.56	10786.6	18347.8	11903	14030.5	10309.4	10502.2	10810.2	10190.8
P49327	FAS_HUMAN	FASN	Fatty acid synthase	53	5915.88	2892.41	11340.9	14082	15026.6	15870.6	4516.96	16565.7	14152.3	8705.14	9088.46	11380.4	6224.96	4187.24	14564.2	11487.7	13639.5	14920.9	15179.3	10129	15508.3	8313.67	6991.81	22501.5	7200.1	14316.9	16221.6	15354.2	15651.8	8922.38	11346.4	13042.1	15247.1	17322.8	10235.5	7403.45
P49368	TCPG_HUMAN	CCT3	T-complex protein 1 subunit gamma	19	13724.6	17959.8	11659.6	9797.9	10785.6	9801.97	16182.6	10622.1	12573.8	10445.8	10802.8	14095.1	9540.05	13801.4	15266.3	11135	12025.5	9588.9	10342.1	13242.7	10662.9	7713.28	2149.24	13729	9505.85	13104.2	10517.5	14790.7	12393.5	14225.4	11539.6	13351.5	12033.7	11844.2	15397.8	9723.59
P49406	RM19_HUMAN	MRPL19	39S ribosomal protein L19, mitochondrial	4	831.29	324.073	1171.06	1017.98	1870.22	1535.14	501.708	1695.78	1568.39	1614.56	2404.5	1910.2					1546.17			2220.51				1807.83	1367.48	3655.67	3191.74	2192.33	2541.2	2460.19	1837.76	2074.71	3884.56	2224.66	1673.1	1994.18
P49411	EFTU_HUMAN	TUFM	Elongation factor Tu, mitochondrial	19	18198.1	11429.8	28073.3	34493.8	32116.8	32685.3	19517.7	34184.9	20956.5	25985.4	26613.9	30332.3	23362.7	13861.3	12183.8	29560.4	24830.4	27817.1	36326.9	28177.8	28866.2	14560	5349.17	36234.7	16770.3	26095.8	22400.4	25967.8	24833.4	27435.9	34614.2	25539.5	23507.4	21450.4	20923.8	16064
P49419;P49419-2	AL7A1-2_HUMAN;AL7A1_HUMAN	ALDH7A1	Alpha-aminoadipic semialdehyde dehydrogenase	9	4252.7	1349.74	3216.1	3474.11	4480.59	4035.98	1228.63	2428.52	5015.6	2411.42	3599.34	2420.13	1615.11	2114.69	2211.1	4701.85	1629.57			2641.89	4997.58	12871.9	9786.03	3202.53	6957.83	5594.53	8703.81	6322.69	4631.7	3804.47	590.079	3639.74	4251.78	4371.02	1583.05	4512.95
P49441	INPP_HUMAN	INPP1	Inositol polyphosphate 1-phosphatase	1	661.022		691.146	665.377	1120.82	288.097	247.549	826.887		1086.14				321.595			982.651			493.864	1408.3	633.919		937.155		1321.88									664.673
P49458	SRP09_HUMAN	SRP9	Signal recognition particle 9 kDa protein	2	3862.78	3019.16	5113.57	5331.15	3864.58	3961.65	3330.05	5456.53	4782.39	1962.2	5404.56	3979.38		2132.08										4378.81
P49585	PCY1A_HUMAN	PCYT1A	Choline-phosphate cytidylyltransferase A	5	11366.1	7725.08	4598.85	8146.41	7993.08	6675.37	8206.52	4246.58	6355.58	7247.72	4975.16	5393.77	14628	12715.7											11257.9
P49588;P49588-2	SYAC-2_HUMAN;SYAC_HUMAN	AARS	Alanine--tRNA ligase, cytoplasmic	19	14683.8	13125.7	13658.6	12229.8	18869	13051.5	14464.5	16834.7	11950.9	16820.1	8790.64	17312.5	9368.24	11034	12783.6	17605.6	14249.8	14079.5	13294.4	19465.8	15232.8	12395.9		17602.1	13160.8	17662.3	15533.3	22161.6	14428.7	19474.8	23663.5	15055.8	11210.8	11943.6	15201.3	7800
P49589;P49589-3	SYCC-3_HUMAN;SYCC_HUMAN	CARS	Cysteine--tRNA ligase, cytoplasmic	13	3998.59	4181.26	2272.81	1153.88	1363.44	1455.51	3965.89	1846.71	2133.67	1347.84	2133.06	1165.17	5480.92	3204.43		1842.71									5128.65
P49591	SYSC_HUMAN	SARS	Serine--tRNA ligase, cytoplasmic	9	8441.3	17305.8	8897.92	5364.63	6481.51	4709.73	15492.5	8015.48	9301.37	12037.9	5579.37	8687.12	8838.82	12463.6	6494.93	5525.85	10452.3	5711.08	4816.15	6401.43	7993.79		21114.2	5684.25	7375.74	6149.52	4514.2	13411.2	3446.5	5249.15	6643.33	3799.42	9099.5	4353.03	6872.42	4325.72
P49642	PRI1_HUMAN	PRIM1	DNA primase small subunit	5	1243.41	1868.89	1605.31	579.835	1281.32	1155.3	1739.91	1461.56	2091.57	1245.61														1892.24	1101.96				1599.29		4872.94		1973.82
P49643	PRI2_HUMAN	PRIM2	DNA primase large subunit	8	3825.69	5506.62	5286.81	2108.42	4353.79	2814.91	4453.7	3021.61	5440.72	1866.96	1651.29	2197.38	3221.01	4900.4	5486.64		3240.46	2859.75	2378.3	2336.56	2609.08	1832.07		1835.96					3096.63				3507.3
P49711;P49711-2	CTCF-2_HUMAN;CTCF_HUMAN	CTCF	Transcriptional repressor CTCF	1	523.162	282.984	555.981	784.517	714.955		463.249	516.549				534.93
P49720	PSB3_HUMAN	PSMB3	Proteasome subunit beta type-3	5	4413.32	1618.17	7075.96	6566.64	8731.39	7108.03	2248.32	7893.24	10653.1	8263.77	8407.94	11175.5		1271.11	4613.53	6301.68	4798.42	7219.76	7450.1	7737.71	6070.05	27175.3	26140.5	6303.48	3934.06	6997.96	14262.1	11039.4	8152.83	7526.27	7418.36	9213.78	6573.49	8073.7	9419.95	7845.65
P49721	PSB2_HUMAN	PSMB2	Proteasome subunit beta type-2	5	14095.8	6166.22	24132.6	24290.1	23861	29292.7	7928.96	29966.4	35951.2	23192.1	26898.6	29860.4	7501.98	8075.12	20264.2	23856.6	22717.3	28722.2	20944.4	20523.5	19626	71439.7	43476.5	17195.1	11123.2	12151.4	27470.2	22707.5	18458.9	21480.5	18354.7	22461	19559.1	16461.2	29330.7	20789.7
P49736	MCM2_HUMAN	MCM2	DNA replication licensing factor MCM2	18	10075.8	12698.1	6262.38	5706.02	5517.16	6074.43	10878.9	5004.55	7675.74	4395.92	4490.73	1572.91	8241.49	10254	3958.89	5542.77	4294.85	3305.34	3346.47	1786.97	3621.3	3747.24		4071.39	5487.79	3971.69	4690.87	6021.18	4628.58	5917.09		5004.17	5430.15	5358.43	5078.57	5785.11
P49748;P49748-3	ACADV-3_HUMAN;ACADV_HUMAN	ACADVL	Very long-chain specific acyl-CoA dehydrogenase, mitochondrial	16	5878.96	2589.66	8895.87	9766.77	9297.2	9676.3	3215.68	8889.07	8007.39	7597.59	10672.8	4853.99	4075.88	3722.2	5527.3	10514.2	7657.14	10391.9	6436.72	6380.65	7126.83		5309.48	7653.47	8905.31	7014.84	7372.71	5988.62	6919.18	7423.14	8623.57	7984.68	7507.89	6381.01	6432.83	6990.97
P49750;P49750-1;P49750-3	YLPM1-1_HUMAN;YLPM1-3_HUMAN;YLPM1_HUMAN	YLPM1	YLP motif-containing protein 1	2	732.077	487.007			880.696	880.697	468.16	684.265		432.14		551.099
P49753	ACOT2_HUMAN	ACOT2	Acyl-coenzyme A thioesterase 2, mitochondrial	3	543.976		1108.63	1480.89	1472.79		632.134		2037.72	1706.93	1024.44	1460.8																							2811.87
P49755	TMEDA_HUMAN	TMED10	Transmembrane emp24 domain-containing protein 10	5	3114.21	1578.08	5736.43	6120.57	4854.64	5621.02	2170.48	6212.29	5813.91	5494.91	6969.11	6479.08	1928.85	3213.99	5700.63	8074.6	6382.73	7959.58	4075.89	5148.72	7897.53	12688.2	7582.63	5644.14	8646.09	5292.74	9113.37	7917.22	6386.12	9166.9	7893.29	7604.33	9567.04	6249.78	6058.71	6362.87
P49756	RBM25_HUMAN	RBM25	RNA-binding protein 25	5	1276	700.43	1267.3	2207.73	1327.96	1565.91	990.116	994.613	2112.73	1365.77	1573.76	1859.9	3644.38					2352.2	4449.44		2454.11			3862.01					4853.37	898.028					8664.67	6038.31
P49760;P49760-3	CLK2-3_HUMAN;CLK2_HUMAN	CLK2	Dual specificity protein kinase CLK2	1		643.899					361.02
P49768;P49768-2;P49768-6;P49810;P49810-3;P49768-7;P49810-2	PSN1-2_HUMAN;PSN1-6_HUMAN;PSN1-7_HUMAN;PSN1_HUMAN;PSN2-2_HUMAN;PSN2-3_HUMAN;PSN2_HUMAN	PSEN1;PSEN2	Presenilin-1	1		396.448					221.434			1510.95	1624.35					1316.65					2104.91			1107.06										2772.1
P49770	EI2BB_HUMAN	EIF2B2	Translation initiation factor eIF-2B subunit beta	4	2845.8	1784.62	1010.55	849.178	1038.02	931.049	1862.01	1421.43		865.522		925.338	3511.23	1390.02											2377.39
P49773	HINT1_HUMAN	HINT1	Histidine triad nucleotide-binding protein 1	2	7713.31	2132.7	12572.3	11671.3	10736	8927.32	5036.02	11336	9208.05	14694.6	10244.5	13107.5			14611.3	14174.4	16096.5	15801.3			19631.7			20857.1	11402.4	22186.4	14443.8		19353.4		19134.9	21444.2	14515.8	17497.5	21910.7	21245.4
P49790;P49790-3	NU153-3_HUMAN;NU153_HUMAN	NUP153	Nuclear pore complex protein Nup153	4	1479.46	759.19	1403.25	1714.11	1377.08	2285.51	1013.45	1863.5	1853.74	1606.26	2280.08	1577.44									2527.89						5874.9	2553.1
P49792	RBP2_HUMAN	RANBP2	E3 SUMO-protein ligase RanBP2	15	1508.58	1613.42	2238.45	1821.74	2183.55	1171.63	1344.74	1194.46	1531.82	2403.82	2203.42	2197.05		1040.62	38994.7		25280.8	16987.4	28393.3	30364.4	2055.49					1899			27317.3	35713.4	56398.9	2859.68	31998.7		2250.86
P49821;P49821-2	NDUV1-2_HUMAN;NDUV1_HUMAN	NDUFV1	NADH dehydrogenase [ubiquinone] flavoprotein 1, mitochondrial	2	414.741	194.172	728.149	1060.32	821.864	977.937	220.332	602.918	674.817	743.395	888.798	681.593
P49840	GSK3A_HUMAN	GSK3A	Glycogen synthase kinase-3 alpha	2		427.629	1963.62		811.09		390.28	1540.93
P49902;P49902-2	5NTC-2_HUMAN;5NTC_HUMAN	NT5C2	Cytosolic purine 5'-nucleotidase	2	1052.1	1171.31		699.597	598.763	3664.22	1354.46	1296.2	1118.03	1100.94	1387.98	1428.72					1631.92						3630.7
P49903;P49903-4;P49903-2	SPS1-2_HUMAN;SPS1-4_HUMAN;SPS1_HUMAN	SEPHS1	Selenide, water dikinase 1	2	800.367			585.814	901.707	1686.6	398.088			1212.84		1210.42											2284.72				818.987
P49915	GUAA_HUMAN	GMPS	GMP synthase [glutamine-hydrolyzing]	19	7533.1	6251.72	8370.52	9794.26	8114.48	8824.99	5505.7	7551.26	9167.07	7603.47	8687.99	7999.75	5562.84	5240.77	7971.42	6911.4	10062.9	7788.39	8468.59	9970.12	6444.17	7639.3	4193.12	8959.77	6231.51	8510.35	9248.64	7827.54	8106.69	7879.57	6650.6	8341.6	9059.87	7691.04	7362.1	8430.33
P49916;P49916-3	DNLI3-3_HUMAN;DNLI3_HUMAN	LIG3	DNA ligase 3	11	2550.16	2064.29	1960.66	1905.94	1601.6	1706.18	2152.45	1393.04	1474.26	1592.07	1602.39	1005.63	3486.18	3085.63	2541.93	3779.02	2737.92			9292.2	3870.4					2904.65			1668.54	2120.44	2306.82	2025.47	2282.2		2637.06
P49959;P49959-3	MRE11-3_HUMAN;MRE11_HUMAN	MRE11	Double-strand break repair protein MRE11	10	2859.27	1858.89	1877.99	2064.29	1470.49	1557.47	2352.62	1897.33	1310.5	1001.05	2618.48	1079.01	2790.12	2130.08							1870.2				1878.08		7039.76				2719.29		3942.58		1954.1	2192.24
P50213	IDH3A_HUMAN	IDH3A	Isocitrate dehydrogenase [NAD] subunit alpha, mitochondrial	3	1314.49	575.426	2054.28	2281.09	2000.26	2239.54	657.704	1799.2	2778.57	2370.9	1946.85	2157.42									3662.57			2980.54		2714.11							3875.43			3741.08
P50238	CRIP1_HUMAN	CRIP1	Cysteine-rich protein 1	1	20911.1	14425.1	33493.1	26369.4	38215.3	42772.8	15349.9	23708.1	40731.2	41075.6	11216.6	32879	7530.71	17350.2	17908	12148.9		41692						12327.9	26050	18997.5	26627.8	23259.8	39516.4	36764	29592.7	43798.2		34773.6	25704.2	30204.7
P50336	PPOX_HUMAN	PPOX	Protoporphyrinogen oxidase	3	661.79	363.808	1997.3	865.148	1019.91	1881.85	500.896	1037.17	1273.51	1187.92							1066.07
P50395	GDIB_HUMAN	GDI2	Rab GDP dissociation inhibitor beta	16	15808	6849.59	15309.4	18476.4	14444.8	14672.3	6271.69	16481.4	19813.4	16858.3	19449.3	19376.4	8008.73	8276.29	17723.6	17591.7	15972.2	18558	16501.1	13865.9	16268.9	16143.5	54118.7	16493.7	12396	18611.2	17937.4	24126	14391.8	20993.6	11923.2	14726.4	12155.8	15456.9	15888.8	12811
P50402	EMD_HUMAN	EMD	Emerin	4	1665	576.899	2998.01	5742.34	3771.89	2139.27	726.654	4300.97	3251.96	3466.31	4164.05	3972.68									7374.59			4036.2					3059.18
P50416	CPT1A_HUMAN	CPT1A	Carnitine O-palmitoyltransferase 1, liver isoform	10	1088.75	298.07	2512.04	2613.04	2748.28	2309.85	948.105	2697.01	2168.12	2273.3	1365.02	2428.49	1924.85	467.948	2811.7	2820.08	3226.99	2532.09	2763.77	3361.26	2820.5			2456.15	1519.35	3123.76	3333.99	3100.97	3522.51	3241.75	2384.17	3297.4	3586.03	2201.95	4418.92	4336.35
P50454	SERPH_HUMAN	SERPINH1	Serpin H1	13	9709.34	5740.62	10414.5	12363.3	12531.8	10360.5	6923.35	12941.2	10174.6	12466.8	15576.4	10345.8	8469.31	6994.57	10288	9763.54	11679.6	17079.5	8280.35	10463.9	7814.87	8520.25		7281.25	8781.47	12260.6	8518.88	10424.8	8785.36	10082	10342.1	9768.65	8649.24	9949.06	9388	10854
P50502	F10A1_HUMAN	ST13	Hsc70-interacting protein	6	4606.2	10857.5	7041.16	5862.42	7536.8	4733.88	7230.8	5177.02	8816.78	4575.32	5932.26	4942.49	2877.16	5509.63	5113.1	8674	6351.07	3151.47	2230.31	8438.36	6642.57			6482.08	3340.29	4733.86	8947.75	4988.99	6063.39	4364.86	5037.41	5821.06	4146.12		4878.48
P50552	VASP_HUMAN	VASP	Vasodilator-stimulated phosphoprotein	3	2581.97	1472.08		1788.82	859.109		1341.06		947.845	1122.84		1521.9	2453.39												3945.49
P50570;P50570-5	DYN2-5_HUMAN;DYN2_HUMAN	DNM2	Dynamin-2	17	5856.61	4491.23	2682.69	4096.49	3438.83	3129.94	5397.27	3519.8	3094.32	2800.42	3329.03	2358.98	6157.07	5059.77	2316.53	2692.61	4090.55	4226.61	2368.02	2384.99			3604.66	2602.54	4736.36	4264.3	5566.35	3557.6	3948.02	2582.58	3319.92	3045.51	3719.58	6109.35		4604.87
P50579;P50579-2;P50579-3	MAP2-2_HUMAN;MAP2-3_HUMAN;MAP2_HUMAN	METAP2	Methionine aminopeptidase 2	4	1693.02	2521.27	1368.93	1587.72	1681.05		2486.87	1378.11	2044.74	1478.8	1259.4	2167.65		1345.19				10851.6					3084.15	4414.23			3956.17
P50748	KNTC1_HUMAN	KNTC1	Kinetochore-associated protein 1	3		370.533			1178.48		495.493	1212.88		1553.86				182.427											428.698	825.964
P50750;P50750-2	CDK9-2_HUMAN;CDK9_HUMAN	CDK9	Cyclin-dependent kinase 9	3	833.329	794.011	869.209		1239.15		892.439	1200.22	716.864	1232.21	2198.93	905.89
P50851;P50851-2	LRBA-2_HUMAN;LRBA_HUMAN	LRBA	Lipopolysaccharide-responsive and beige-like anchor protein	7	1765.5	1765.97	1638.82	2892.55	1439.12	2093.32	1343.33	1863.94	1708.81	1646.34	1938.89	1433.01		2219.95		3046.23							2961.12	2009.72										1292.39
P50897	PPT1_HUMAN	PPT1	Palmitoyl-protein thioesterase 1	1	1036.19	477.969	723.724	1624.82	592.595	909.636	527.028	971.136	596.666	1603.55	2563.08										2666.09	7525.46	5332.98	3081.93
P50914	RL14_HUMAN	RPL14	60S ribosomal protein L14	2	27991.7	31989	44559.7	40141.4	44711.2	36865.2	36812	37220	30797.7	38500.8	39544.9	42354.7	28444.8	43885.4	44883.4	55859.1	55954.9	31934.3	46251.5	50324.1	42337.9	29715.1	9887.47	44307.6	22810.4	39011.9	24162.7	40271.1	29191.1	38162	29836.8	33702.2	47239.2	33794.3	44789.5	40824.9
P50990	TCPQ_HUMAN	CCT8	T-complex protein 1 subunit theta	25	18547.8	18886.2	16510.1	15081.2	15493.3	14334.7	16589.7	16519.6	17529.2	15361.3	14515.6	16266.3	14377.5	17775.2	15683.3	14288.6	13900.4	11958.4	11064.6	14679.4	15116.6	12337.5	3616.11	20401.8	12814.6	16417.6	13113.4	14546.9	16862.9	13228.4	14229.2	15224.1	13144.2	15705	13834.1	12871.3
P50991	TCPD_HUMAN	CCT4	T-complex protein 1 subunit delta	12	23554.5	29289.6	22123	18083.2	17633.1	18139.5	24230.1	23235.7	26254	20436.9	17158.7	20534.6	17239.4	19362.3	26288.4	20618.5	20882.2	14121.5	16469.5	21163.1	17249.3	16693	8168.98	23186.2	12741.4	19930.1	19048.1	15756.4	17161.9	16839.7	15084.4	15922.2	15389.4	15188.4	14962	13667.7
P50995;P50995-2	ANX11-2_HUMAN;ANX11_HUMAN	ANXA11	Annexin A11	12	3380.4	3220.79	4427.17	5731.51	6243.85	4243.18	3214.64	4978.01	5542.55	4671.46	4223.5	3189.67	2936.83	3226.81	4805.1	3182.44	5974.53	8344.53	4807.22	4851.47	7248.02	8179.2	6678.77	4744.56	3817.55	3985.46	10071.8	4315.88	3992.05	4745.71	3666.82	3727.92	3123.3	4061.97	3764.63	4439.9
P51003	PAPOA_HUMAN	PAPOLA	Poly(A) polymerase alpha	7	1769.24	1629.41	1606.17	793.788	770.198		1326.55	957.27	1282.89	1060.42	1630.57	1030.95	1479.99	1788.68		336.837									1415.34				1648.73
P51114	FXR1_HUMAN	FXR1	Fragile X mental retardation syndrome-related protein 1	8	9051.47	4577.95	3397.12	3308.53	4834.79	3756.39	6008.68	3620.37	2539.25	3753.06	6193.49	4913.28	12192.5	7026.92		1445.96	2456.84				3681.2			3266.12	5778.94	4710.18			3193.02		2249.48	4676.94	5132.49			4351.05
P51148;P51148-2	RAB5C-2_HUMAN;RAB5C_HUMAN	RAB5C	Ras-related protein Rab-5C	3	2960.81	776.877	2643.06	3651.81	3566.52	2981.91	1516.43	3459.53	3217.06	2549.08	3284.58	3548.63	2169.87	2213.72		3473.9		4286.67	3929.05		4476.07			4125.97	5084.95	2518.31	4328.05		4911.4	4452.9	5397.67	5180.54	4525.38	5169.95		3975.3
P51149	RAB7A_HUMAN	RAB7A	Ras-related protein Rab-7a	7	7191.06	2382.45	8637.99	7753.45	7865.13	8318.8	3240.76	6853.36	10084.2	8278.24	10139.7	9623.11	4535.25	4177.41	6533.48	7234.96	8174.29	7313.51	5795.47	8451.26	11078.5	8094.75	16764.4	9890.94	8488.96	8328.85	9183.12	6557.67	9988.48	5556.76	6884.05	9558.35	9661.51	7855.88	9181.51	6930.35
P51151	RAB9A_HUMAN	RAB9A	Ras-related protein Rab-9A	3	2071.97	866.249	1782.57	2745.11	3300.78	2384.62	884.902	2268.72	2005.6	3214.46	4007.47	1969.27									4915.49				3665.28			5020.19	3971.39			2613.88	5102.43	7916.35	4815.8
P51153	RAB13_HUMAN	RAB13	Ras-related protein Rab-13	1	1676.42				983.901		618.958	1440.56	1823.7		910.892
P51398;P51398-2;P51398-3	RT29-2_HUMAN;RT29-3_HUMAN;RT29_HUMAN	DAP3	28S ribosomal protein S29, mitochondrial	3			1005.22		537.897		393.841	641.03	1879.01	1347.35		763.824												1730.73		1993.89				1872.45	2701.57
P51452;P51452-2	DUS3-2_HUMAN;DUS3_HUMAN	DUSP3	Dual specificity protein phosphatase 3	2	1145.02	903.302	1250.81	1506.46	1175.45	1259.33	458.823	1170.14		528.285		962.714		928.152
P51532;P51532-2;P51532-3;P51532-4;P51532-5	SMCA4-2_HUMAN;SMCA4-3_HUMAN;SMCA4-4_HUMAN;SMCA4-5_HUMAN;SMCA4_HUMAN	SMARCA4	Transcription activator BRG1	5	1477.52	812.723	1765.06	2339.7	1943.84	1772	1141.69	1294.75	1369.72	1259.77	2727.54	1515.18	2397.76	915.172	3472.86	2827.13					2207.37			2721.39	1829.42		1606.49				3714.83	1503.82				3504.06
P51570;P51570-2	GALK1-2_HUMAN;GALK1_HUMAN	GALK1	Galactokinase	4	1883	792.072	1355.72	1657.22	1606.53	1589.92	804.398	1830.64	1632.53	1637.21	1366.56	1616.81	1091.23	595.247			1889.27	948.013	2419.03	1363.11				1568.08	2098.31	1909.48	3021.98
P51571	SSRD_HUMAN	SSR4	Translocon-associated protein subunit delta	3	20369.6	6285.15	24989	24175.6	30863.3	33086.7	8404.16	30646.5	28109.6	33539.4	33943.2	27465.3	8504.97	10111.3	18434	27944.4	24920.9	30757.4	26390.8	19841	26189.8	48693.8	41409.8	24689.2	25051.6	21911.8	38686.2	27416.9	25187.8	19066.5	22836	23615	23553.1	30167.4	18278.6	18796.8
P51572;P51572-2	BAP31-2_HUMAN;BAP31_HUMAN	BCAP31	B-cell receptor-associated protein 31	5	4045.88	1547.07	8244.43	9770.46	9798.19	12923.5	2649.38	10529.2	9842.44	10090.8	9920.97	9359.67		4625.05			11508	21993.6		7114.26		14586.1		10547.7	10558.3	12756.7			13492.8		13880.2		9760.11	13648.8	6558.61	11870.2
P51610;P51610-2;P51610-4	HCFC1-2_HUMAN;HCFC1-4_HUMAN;HCFC1_HUMAN	HCFC1	Host cell factor 1	9	3237.04	1727.58	2061.45	1558.56	1469.05	2010.87	1472.33	2200.84	1651.36	1647.07	2092.37	1878.81	606.704	2566.04							1831			4324.86	2620.85			3182.2
P51648;P51648-2	AL3A2-2_HUMAN;AL3A2_HUMAN	ALDH3A2	Fatty aldehyde dehydrogenase	7	874.143	318.861	1923.34	2056.97	1741.67	2249.74	642.141	2080.27	3450.6	2114.26	1038.32	1460.46	587.531	457.242		1749.79	2990.78	1362.91	1180.75	1657.04	1209.08	2442.1	1933.77	3301.74	2692.21	1705.85	1217.36	1834.83	1694.03		2876.69	1874.3				1865.97
P51649;P51649-2	SSDH-2_HUMAN;SSDH_HUMAN	ALDH5A1	Succinate-semialdehyde dehydrogenase, mitochondrial	2	705.053	322.594	1495.09		1783.55	1662.04	633.466	617.341	1277.81	787.783		1665.54		1052.03											1805.39	3764.95			2717.74
P51659	DHB4_HUMAN	HSD17B4	Peroxisomal multifunctional enzyme type 2	12	4625.81	1441.02	6139.01	5148.35	7327.19	6375.96	3033.21	4617.78	8033.7	4141.22	3416.6	7747.83	4218.88	4250.15	4604.96	7094.71	8766.8	7006.78	5674.9	6431.66	6630.1	8575.91	6388.79	5516.08	9090.97	5471.67	7151.61	6204.86	7906.48	3953.25	6375.57	7865.53	6160.77	7852.42	7044.9	3421.29
P51665	PSMD7_HUMAN	PSMD7	26S proteasome non-ATPase regulatory subunit 7	6	8305.83	7110.29	4883.29	3572.28	5485.43	4287.87	7491.13	6016.62	5723.43	6335.15	4151.98	6181.71	5786.66	6838.15	2722.33	2283.03	1389.54	2087.14	3172.67	2883.51	2084.79		951.732	1745.54	3979.09	1850.23	2383.88	2339.8	2521.93		2117.5	2995.3	2472.9	2625.63	1156.58	2168.33
P51692	STA5B_HUMAN	STAT5B	Signal transducer and activator of transcription 5B	5	1545.6	1351.35	1135.27	1359.36	1887.07		779.398	1093.8	1605.82	1250.96	3335.76	768.591		1131.34							3604.19					3069.82			2655.32
P51784	UBP11_HUMAN	USP11	Ubiquitin carboxyl-terminal hydrolase 11	2	567.652	375.48	575.302		1552.07	558.779	1023.19	432.862	1424.89	434.711
P51790;P51790-4;P51790-5;P51790-2;P51793;P51793-2;P51795;P51795-2	CLCN3-2_HUMAN;CLCN3-4_HUMAN;CLCN3-5_HUMAN;CLCN3_HUMAN;CLCN4-2_HUMAN;CLCN4_HUMAN;CLCN5-2_HUMAN;CLCN5_HUMAN	CLCN3;CLCN4;CLCN5	H(+)/Cl(-) exchange transporter 3	1		159.328				683.29	120.966	659.388		754.778																	1243.37								1114.68
P51809;P51809-3	VAMP7-3_HUMAN;VAMP7_HUMAN	VAMP7	Vesicle-associated membrane protein 7	4	4942.24	2719.7	9447.49	22774	7603.38	11046	4119.47	13150	6705.69	9730.59		11466.4		3018.68															10296.4
P51812	KS6A3_HUMAN	RPS6KA3	Ribosomal protein S6 kinase alpha-3	9	3047.08	3807.55	1425.43	1867.94	2003.07	1583.82	4007.33	2236.09	2142.28	1403.17		1877.4	4040.15	3882						6012.63	2469.69			3452	4292.65		4058.23		2692.74			1952.88		2842.19		4130.23
P51858	HDGF_HUMAN	HDGF	Hepatoma-derived growth factor	10	30192.9	39129.7	19463.5	16706.7	16962.3	14903.9	38024.9	17486.5	15571.6	21252.5	18775.4	17670.1	25821.4	38461.3	12094	11158.6	15812.6	18599.6	14597	17045.9	13075.5	23366.6		17291.6	20288.3	13338.3	23985.8	16224.2	13828	17266.9	16376.5	17250.6	18487.6	18040.1	15518.1	16159.3
P51948	MAT1_HUMAN	MNAT1	CDK-activating kinase assembly factor MAT1	2	538.667	294.219	565.39	589.731			209.537	239.659		460.262
P51991;P51991-2	ROA3-2_HUMAN;ROA3_HUMAN	HNRNPA3	Heterogeneous nuclear ribonucleoprotein A3	9	12855	8525.88	17475	16691.8	16839.6	19056.6	9663.36	15327.6	15639.4	24669	14406	16882.6	13599.1	9600.2	14059.7	24444.1	16613.6	14131	18330.3	22855.4	21030.7	12427.9	9368.74	18016.3	12999.5	15288.4	7507.83	17335	18105.4	20340	15638.9	21292.8	13376.8	19321.7	21437.4	15717.6
P52209;P52209-2	6PGD-2_HUMAN;6PGD_HUMAN	PGD	6-phosphogluconate dehydrogenase, decarboxylating	12	4468.97	2423.23	8938.02	8620.48	10339.4	9031.57	2757.07	9675.66	9212.79	7289.29	7979.11	9459.66	4566.92	4707.93	7566.94	8213.75	8845.16	11273.7	9860.31	8332.01	6953.72	9195.13	8414.31	11003.6	12132.9	8942.83	11295.1	9082.01	13110.8	9214.06	10547.5	9592.93	11425.5	9657.72	8692.82	10587.8
P52272;P52272-2	HNRPM-2_HUMAN;HNRPM_HUMAN	HNRNPM	Heterogeneous nuclear ribonucleoprotein M	18	29340.4	15286.6	30478	31620.2	30820.1	27816.4	18839.5	23978.7	26229.2	25201	32506.8	27375.8	28242	16557.7	29638.6	27546.3	26043.1	20898.2	26719.7	22973.4	29334.1	23009.1	20357.2	25615.5	26883.4	27396.5	29699.8	28563.1	28771	32097.1	23894.9	33007.9	29568.1	25930.8	32725.7	35268.4
P52292	IMA1_HUMAN	KPNA2	Importin subunit alpha-1	9	11754.1	12864.1	7804.98	4131.91	4441.9	2820.19	12876.5	6445.19	3687.65	5504.94	777.031	8496.8	9781.59	12843.4	8233.64	4790.88	7100.73	7399.81	7270.22	6980.79	13464.8			9587.58	10084.6	11750.6		5442.66	10710.5	4545.85	6696.43	9871.51	6747.49	5386.54	5849.47	7548.3
P52294	IMA5_HUMAN	KPNA1	Importin subunit alpha-5	3	2158.6	1857.65	3112.15	3450.16	2976.03	2299.85	1847.08	2169.28	2408.17	1185.44	2156.95	2094.56		777.073	2650.59	2704.61	2726.9	3126.54	2265	2735.26	2183.11		888.868			1997.63		2137.36				1747.96		2002.68
P52298	NCBP2_HUMAN	NCBP2	Nuclear cap-binding protein subunit 2	2	1644.13	1060.77	1197.17	1405.56	900.036	960.306	1228.77	1746.34	1174.83	959.256
P52306;P52306-2;P52306-3;P52306-4;P52306-5;P52306-6	GDS1-2_HUMAN;GDS1-3_HUMAN;GDS1-4_HUMAN;GDS1-5_HUMAN;GDS1-6_HUMAN;GDS1_HUMAN	RAP1GDS1	Rap1 GTPase-GDP dissociation stimulator 1	2	349.682			1338.34	986.117	857.35	291.137		1186.89	608.803		1301.85						1143.95																1953.69
P52434;P52434-3	RPAB3-3_HUMAN;RPAB3_HUMAN	POLR2H	DNA-directed RNA polymerases I, II, and III subunit RPABC3	3	1442.69	807.973	1479.94	1646.55	1415.6	1580.28	579.336	1300.57	1549.5	1509.93	2290.75	2030.16	1094.92	1073.55										2115.71	1852.5
P52564	MP2K6_HUMAN	MAP2K6	Dual specificity mitogen-activated protein kinase kinase 6	3	494.919	1562.37	1020.35	1239.94	1339.04	835.509	936.684	1286.51	1434.19	1038.84	811.235	1036.54	2318.6																						2835.29
P52565	GDIR1_HUMAN	ARHGDIA	Rho GDP-dissociation inhibitor 1	3	6038.17	1909.48	10235.6	11228.5	8907.02	7740.99	3641.53	8991.17	9937.53	9952.75	10245.9	12766.6	2880.6	2714.02	8657.38	6516.4	14168.7	8634.72	9812.39	15378.8	11448.1	13316.7	20077.8	9296.68	6256.97	8432.92	14423.6	7005.64	10791.7	8704.95	7443.43	10239.7	7017	12405.7	10919.1	11341.5
P52569;P52569-3	CTR2-3_HUMAN;CTR2_HUMAN	SLC7A2	Cationic amino acid transporter 2	3	489.581	273.083	1205.45		572.445	1087.71		1443.08	825.222	984.245	1465.19						1888.07												1464.76
P52594;P52594-2;P52594-3;P52594-4	AGFG1-2_HUMAN;AGFG1-3_HUMAN;AGFG1-4_HUMAN;AGFG1_HUMAN	AGFG1	Arf-GAP domain and FG repeat-containing protein 1	2	550.134	231.436	396.877		269.537		182.063	497.606		738.288		625.39
P52597	HNRPF_HUMAN	HNRNPF	Heterogeneous nuclear ribonucleoprotein F	3	12786.8	7401.12	19056.2	16319.8	15624.5	18803.9	7817.99	16421.4	17537.4	14557.6	20085.1	12319.4	12759.5	10824.5	21376.6	25992.1	25619.1	19143.3	24685.3	21355.9	18794.7	15338.1	1996.17	21889.3	8031.08	13660.6		10903.6	14515.5	15184.3	10921.9	16185.8	27901.1	19880.2	12776	16321.6
P52655	TF2AA_HUMAN	GTF2A1	Transcription initiation factor IIA subunit 1	1	1825.8	712.228					940.219	549.16						1952.86											2751.23
P52701	MSH6_HUMAN	MSH6	DNA mismatch repair protein Msh6	26	5317.46	5682.28	3415.65	3713.29	3364.1	2728.07	5073.5	3374.14	3589.45	2730.7	2847.5	2400.05	6998.32	4428.6	6977.69	4688.42	4476.12	2677.78	3936.52	3736.68				2976.97	3143.91	4792.91	3962.92	5149.1		4491.7		2434.56	3569.27	4122.07		4047.42
P52732	KIF11_HUMAN	KIF11	Kinesin-like protein KIF11	15	3107.47	1676.99	1731.22	2109.13	1640.75		2111.23	1464		1788.98		2574.75	4131.42	2604.35						3627.2	3553.84											3677.6
P52735;P52735-2;P52735-3	VAV2-2_HUMAN;VAV2-3_HUMAN;VAV2_HUMAN	VAV2	Guanine nucleotide exchange factor VAV2	4	2527.02	2830.25	1071.17		1030.98		2387.27	1066	1247.68	501.286		1358.81	4668.55	3603.03	3652.82										2106.26
P52758	RIDA_HUMAN	RIDA	2-iminobutanoate/2-iminopropanoate deaminase	2	3256.92	793.491	2117.87	5878.99	2572.16	1717.35	1054.67	4363.89	1888.83	1574.66	2314.46	3391.94		789.661			2456.47	2219.84	3826.89					2190.09	4680.47				2518.24		5384.95			4593.31	3921.58
P52788	SPSY_HUMAN	SMS	Spermine synthase	3	2070.32	1165.52	2697.6	5687.57	4953.76	3314.52	926.243	5048.05	3691.62	4435.5	7952.78	3308.83					3209.85			3798.99				3847.13	1941.29			1949.32	3772.18					2963.23	4301.85	7922.37
P52789	HXK2_HUMAN	HK2	Hexokinase-2	9	4863.31	994.109	2614.44	3201.04	1603.21	2693.5	1074.54	3159.51	2339.77	4931.59	7624.68	1703.92									2422.63	12482.5	10070.4	5550.77		1038.22										1764.06
P52815	RM12_HUMAN	MRPL12	39S ribosomal protein L12, mitochondrial	1	1153.82	459.718	3395.46	2573.85	1673.11		454.398	3025.91	1963.89	1512.16	1935.83	2735.38					2846.13		2984.66		3337.5				2007.23	4725.61		3910.42	3528.16		4740.25		3833.01
P52888	THOP1_HUMAN	THOP1	Thimet oligopeptidase	5	820.738	687.132	2102.78	2586.64	2495.04	1877.76	808.993	2522.7	1900.63	1492.35	2306.01	1790.65	1388.01	924.36	1839.52						2084.51		1885.85	2391.19	2002.85			3313.76	6853.29	4753.99				5817.36		4109.68
P52907	CAZA1_HUMAN	CAPZA1	F-actin-capping protein subunit alpha-1	5	9389.45	4470.13	9538.66	10096.8	11661.9	9497.37	4714.41	10399.5	8651	12450.7	8968.2	10242.3	5482.74	6748.33	10927.8	13344.8	11612.9	12111	7550.76	7537.16	7295.78	18683.2	36145.3	11489.1	10875.2	9213.33	17713.1	12732.7	13250.2	7375.63	10813.7	13201.1	9862.97	10676.2	12885.8	8588.87
P52948;P52948-5;P52948-6	NUP98-5_HUMAN;NUP98-6_HUMAN;NUP98_HUMAN	NUP98	Nuclear pore complex protein Nup98-Nup96	6	2390.35	1314.19	3795.01	3487.98	4066.43	2820.74	1369.31	3114.07	4986.85	2806.29	3913.91	3570.19					4297.44	3812.48		4328.53	6164.59	13641.4								6275.65			7054.78	3527.21
P53004	BIEA_HUMAN	BLVRA	Biliverdin reductase A	6	4374.56	1938.93	8530.88	8587.48	9009.69	8683.09	3255.58	4172.96	7443.69	6862.15	6241	5711.93			8344.38		14459.1				8157.44		10649.5	3400.49	8021.83	7419.03	6593.18	7704.89	8077.5	7501.05	7658.99	8789.1	6862.92	8560.61	12854.9	6176.41
P53007	TXTP_HUMAN	SLC25A1	Tricarboxylate transport protein, mitochondrial	1	380.459		272.525	613.562	1060.64			456.902	346.408	501.077		418.987
P53041	PPP5_HUMAN	PPP5C	Serine/threonine-protein phosphatase 5	2	1045.3	1248.92	1625.06	1780.01	904.725	1249.63	734.424	2224.52	1631.66	1280.99		1092.1
P53350	PLK1_HUMAN	PLK1	Serine/threonine-protein kinase PLK1	2	624.856	593.84					680.45					510.813														3726.17
P53365;P53365-2;P53365-3	ARFP2-2_HUMAN;ARFP2-3_HUMAN;ARFP2_HUMAN	ARFIP2	Arfaptin-2	1		637.193
P53367	ARFP1_HUMAN	ARFIP1	Arfaptin-1	4	739.173	715.389		568.83	720.778	1009.33	587.552	915.163	646.936	541.363		780.743
P53384;P53384-2	NUBP1-2_HUMAN;NUBP1_HUMAN	NUBP1	Cytosolic Fe-S cluster assembly factor NUBP1	1	859.011	758.443	976.966	1794.84	1691.95	1211.14	719.219	1673.38	1170.65	720.009		1861.21		647.374				1446.17													1760.05
P53396;P53396-2	ACLY-2_HUMAN;ACLY_HUMAN	ACLY	ATP-citrate synthase	28	12400.1	13046.2	12881.5	11144.8	14360.7	10756.4	13441.9	13419.3	13199.2	10077.8	7166.06	13378.2	9602.7	12543.3	13820.5	9567.18	10881.7	11344	13670.9	9872.82	12709	6996.71	4220.72	11190.8	12360.5	14961.5	13836.2	13456.6	14623.3	7771.96	9620.92	11327.1	9332.74	11275.9	9374.65	9912
P53582	MAP11_HUMAN	METAP1	Methionine aminopeptidase 1	2	2314.46	3555.09	1778.03	1747.99	1835.35	1425.42	2533.8	1745.17	2446.2	481.584		1329.4
P53602	MVD1_HUMAN	MVD	Diphosphomevalonate decarboxylase	2	1480.76	293.562	2295.15	2477.69	2520.94	2785.14	759.133	2473.86		1854.43	1738.09	2616.4					2784.82						3686.29		2099.58							2146.93
P53611	PGTB2_HUMAN	RABGGTB	Geranylgeranyl transferase type-2 subunit beta	2	749.93		1702.58		1190.07	1406.07	458.969	1501.46		1339.78		1921.99
P53618	COPB_HUMAN	COPB1	Coatomer subunit beta	14	2184.59	3716.9	3260.98	3411.18	2485.21	2263.56	1931.41	2986.12	3923.38	2768.06	2750.79	3215.73	1682.39	2848.12	4663.76	3705.19	4101.56	4166.85	3751.11		3333.03	2991.53	2478.12		3608.19	5183.24	2553.09	4494.27	3909.95	4165.08	3825.57	3832.49	4785.89	4096.91	3452.35	4340.79
P53621;P53621-2	COPA-2_HUMAN;COPA_HUMAN	COPA	Coatomer subunit alpha	20	4069.31	4502.5	4029.72	3766.8	3923.12	3908.61	4068.59	4822.1	4050.93	4286.78	4220.17	4065.45	5210.2	4366.33	5932.34		2805.71	4224.97	4335.03	4218.95	4038.64	3615.61	5671.77	4874.45	4492.85	3867.73	5369.24	4869.12	3954.54	4614.4		3346.35	4428.21	4634.23	4819.75	5270.83
P53680	AP2S1_HUMAN	AP2S1	AP-2 complex subunit sigma	3	3201.08	2450.99	4321.83	5238.48	4259.6	2926.87	2705.91	4830.86	4988.91	5321.48	5980	4177.15		3709.49	5966.26					9069.99					4847.44		5219.31		7722.52			5388.73	8845.48
P53804;P53804-2;P53804-3	TTC3-2_HUMAN;TTC3-3_HUMAN;TTC3_HUMAN	TTC3	E3 ubiquitin-protein ligase TTC3	2	7182.62	2779.3	7558.81		7109.35		5732.51	6565.7	5058.7	5989.18		8983.16
P53985	MOT1_HUMAN	SLC16A1	Monocarboxylate transporter 1	3	2243.99	1224.35	5679.9	4951.74	3755.17	5722.82	1298.24	4991.94	5182.24	7348.46	4604.27	3933.44	1899.77	1050.11	3288.28	6374.34	6030.77	3291.4	2782.62		3206.8	4049.16		4431.4	1714.26	4173.66	2552.88	4108.94	4570.31	3310.19	1911.6		7156.65	4399.58	5224.17	4308.15
P53990;P53990-2;P53990-4;P53990-5	IST1-2_HUMAN;IST1-4_HUMAN;IST1-5_HUMAN;IST1_HUMAN	IST1	IST1 homolog	3	1390.59	2114.02	1559.11	4438.3	2710.07	2116.99	1737.87	3689.02	2001.61	2108.01	2946.71	1618.49	1679.71	2320.11											3299.91				3300.55
P53992	SC24C_HUMAN	SEC24C	Protein transport protein Sec24C	10	5484.01	7259.72	4604.47	3083.73	5475.21	4076.49	6708.7	5164.87	4578.61	3461.25	3810.36	3373.01	7111.95	8964.84		11483.3	5821.28	5723.1		7704.08	4325.75		2277.63	2940.57	10074.6	10332.3	8245.05		7796.23	9566.4	11655.8	6315.25	9759.72	6444.16	10533.2	8694.59
P53999	TCP4_HUMAN	SUB1	Activated RNA polymerase II transcriptional coactivator p15	3	187225	105653	44281.7	35119.7	29115.8	33977.1	113332	35218.9	39384.1	30483.8	21361.9	31717	203787	167183	24359.7	33497.9	20936.1	30445.3	21357.8	31915.8	28923.4		8690.41	29235.2	148220	34984.1	58049.3	35258.1	30206	32947.3	31558.5	33302.4	34791	38608.8	36483.9	37018.8
P54105	ICLN_HUMAN	CLNS1A	Methylosome subunit pICln	2	845.96	447.728	1689.79	2133.75	1575.33	1587.58	828.803	2043.38	1914.95	817.565	2008.72	1678.95						2078.04						2033.4	1356.42	2234.46			2467.78
P54136	SYRC_HUMAN	RARS	Arginine--tRNA ligase, cytoplasmic	23	9896.52	9329.22	7714.3	6222.34	6718.02	6110.93	8757.42	5381.38	7337.55	8070.55	5267.31	9511.82	12015.4	7275.62	8037.92	5690.62	5467.82	4427.39	6081.86	6158.06	7340.75	4572.32	12562.3	8106.38	9573.72	9644.95	7094.1	8055.04	4457.16	4782.45	5536.92	6750.32	3908.16	3996.79	7468.56	7272.95
P54278	PMS2_HUMAN	PMS2	Mismatch repair endonuclease PMS2	3	1316.3	1201.27	847.838		1177.76		979.569	957.156	1678.97				1332.77	1294.68											730.276				1084.05
P54577	SYYC_HUMAN	YARS	Tyrosine--tRNA ligase, cytoplasmic	23	34114.4	27464.8	15103.8	5438.34	7990.4	9499.27	30042.4	10039	16853.4	10285.5	7439.67	7061.85	45196.6	42787.5	12164.9	12890.6	14480.8	7786.7	8422.14	12325.2	7418.04		3151.14	16718.3	20221	11608.1	10275.7	9768.3	7507.28	16567.6	13649.8	13613.7	11234.2	7307.29	9353.95	6683.24
P54578;P54578-2;P54578-3	UBP14-2_HUMAN;UBP14-3_HUMAN;UBP14_HUMAN	USP14	Ubiquitin carboxyl-terminal hydrolase 14	7	3363.89	2271.56	3015.79	4570.53	4028.27	4234.66	2889.21	1741.43	4721.47	4922.29	4113.71	4790.89	1513.63	1854.92	5016.47	3244.22	2589.98	2594.24		2503.62	3646.68		3419.78	3861.68	1864.91	1278.44		3794.41		3328.04	2617.13	4411.71	2725.56	2969.21		1920.11
P54619;P54619-2;P54619-3	AAKG1-2_HUMAN;AAKG1-3_HUMAN;AAKG1_HUMAN	PRKAG1	5'-AMP-activated protein kinase subunit gamma-1	4	1565.92	1483.66	1315.45	2009.73	1387.82	1070.71	1504.3	1065.96	791.675	923.9	1914.4	1577.84		1459.23	1685.68										1411.82						1506.68
P54652	HSP72_HUMAN	HSPA2	Heat shock-related 70 kDa protein 2	5	2190.05	2425.16			2405.35	840.054	2577.36	2371.48	1327.14	822.233	1155.4	2047.82		3028.97									13376.2		2054				2939.16			3483.28
P54709	AT1B3_HUMAN	ATP1B3	Sodium/potassium-transporting ATPase subunit beta-3	2	2483.6	1111.93	3271.48	3743.89	4514.32	4315.67	1285.72	6764.9	2089.28	4625.83							3010.95															10834.5			9994.03
P54725;P54725-2;P54725-3	RD23A-2_HUMAN;RD23A-3_HUMAN;RD23A_HUMAN	RAD23A	UV excision repair protein RAD23 homolog A	2	3069.69	783.983	3966.76	3684.16	3027.7	3872.33	1077.1	4102.23	3808.31	3382.44	4138.92	3319.4												2091.69					4530.72
P54727	RD23B_HUMAN	RAD23B	UV excision repair protein RAD23 homolog B	11	8730.7	2502.25	7090.86	9218.8	7577.35	8320.7	3070.75	8955.05	8960.46	7454.01	9377.63	7062.88	4919.62	3666.4	8788.11	9725.88	8342.52	8836.44	7784.04	6163.39	6667.55	7010.84	2795.06	8782.99	6298.7	6597.88	8226.18	9303.02	8164.9	8904.15	8092.31	7347.4	7275.41	13994.7	5227.63	8404.63
P54819;P54819-2;P54819-3	KAD2-2_HUMAN;KAD2-3_HUMAN;KAD2_HUMAN	AK2	Adenylate kinase 2, mitochondrial	8	8673.41	3060.05	12383.7	11995.5	9795.35	12106.4	4206.46	11207.4	10677	9852.66	13917.7	7604.57	7868.43	3432.37	5368.48	14368.8	14259	10870.2	11647.5	9172	8297.04	11577.1	4595.22	15624	9721.67	16395.4	7334.65	16072.3	9960.92	21486.7	25362.6	12676.1	14878.7	18554	15004.4	13252.6
P54886;P54886-2	P5CS-2_HUMAN;P5CS_HUMAN	ALDH18A1	Delta-1-pyrroline-5-carboxylate synthase	14	3333.05	1422.74	2441.13	3469.31	2545.31	3979.59	1098.35	3116.81	2996.75	2939.29	6207.61	3916.8	2344.93	1793.49	3126.3	2366.79	5743.45	4416.94	4993.68	9478.92	4512.21	4584.76	4144.35	4383.31	4407.48	2506.43	2798.94	2074.7	3168.98	3009.37	3981.59	3137.12		3264.06		3696.48
P54920	SNAA_HUMAN	NAPA	Alpha-soluble NSF attachment protein	2	2274.84	578.239	1770.19	1786.3	1891.9	2151.22	1043.25		1448.12	1937.81	1698.91	1884.22
P55010	IF5_HUMAN	EIF5	Eukaryotic translation initiation factor 5	7	28477.7	25637.3	12452.1	10088.3	8545.62	10551.9	26050	10824	19071.7	16109.6	10844.8	8279.23	24584.9	23444.6	11822.8	11365.2	14621.8	9115.1	6972.02	11203	7973.09	10462	11148.4	9144.52	16622.6	10013.4	19629.1	13615.7	5850.78	13737.1	14258.3	6056.7	12125.7	9968.8	13200.1	15026
P55036	PSMD4_HUMAN	PSMD4	26S proteasome non-ATPase regulatory subunit 4	6	3509.65	3969.69	2635.18	2183.24	2306.79	2386.51	3501.83	2020.77	2564.44	2607.59	2388.52	3016.11	3915.58	3647.72						4381.66				2112.39	2562.59				3439.07		2993.02					3047.83
P55039	DRG2_HUMAN	DRG2	Developmentally-regulated GTP-binding protein 2	6	1420.18	2224.69	1798.66	971.102	1354.96	1013.42	2068.86	1304.05	2072.18	1053.28	1258.53	1403.21	1273.46	1931.41		1122.14	2115.75						2519.59		3539.1		4399.49		3907.36			1238.4			842.933
P55060;P55060-3	XPO2-3_HUMAN;XPO2_HUMAN	CSE1L	Exportin-2	21	9354.48	3754.87	15652.6	16493.6	13640	12896.4	5000.27	15264.8	13941.2	10648.7	12958.6	15764.5	4533.78	3404.62	12635	11869.6	15133.5	12779.8	18276.8	12463.2	14323.6	11340.4	6375.9	13835.5	4760.01	11153.2	9852.13	12347.8	13508.3	13148.1	14652.2	12762.4	15387	13352.1	13904.6	15671.4
P55072	TERA_HUMAN	VCP	Transitional endoplasmic reticulum ATPase	18	10857.2	4328.18	19388.8	18241.2	20295.9	18088.4	5985.54	13465.7	17310.8	18443.2	14591.4	19230.8	6883.62	7734.24	16139.8	17443.1	17966	16990	14211.8	19060.5	17463.8	18775.8	6048.99	15891.5	12354.4	16079.4	16487.1	17528.2	18440.8	15168.9	19983.9	15706	13822.2	15859.3	16276.6	18503.3
P55081	MFAP1_HUMAN	MFAP1	Microfibrillar-associated protein 1	1	349.597	265.395		370.672	457.443	720.331	285.415		357.872	158.218
P55084;P55084-2	ECHB-2_HUMAN;ECHB_HUMAN	HADHB	Trifunctional enzyme subunit beta, mitochondrial	13	6091.97	2510.18	14644.8	12423.8	16551.1	15149.6	4718.09	12711.9	11486.1	19959.4	15576.6	10463.9	4029.32	4675.09	7194.43	17767.1	17741.1	16090	14621.8	12325.5	14562.1			12038.6	10986	12749.6	9426.6	12508.9	12173.1	16838.1	12422.3	16214.9	14894.1	14048.5	13547.3	11322.5
P55145	MANF_HUMAN	MANF	Mesencephalic astrocyte-derived neurotrophic factor	2	3946.96	2151.74	5077.34	4701.29	3632.5	3329.25	2569.98	5928.66	5041.37	2522.43	4482.11	2134.6		2446.98	3686.33			4160.63		2917.26		10765.3		3662.26	4718.54	4750.01			3732.61		5187.28	5013.1		8525.46
P55209;P55209-2	NP1L1-2_HUMAN;NP1L1_HUMAN	NAP1L1	Nucleosome assembly protein 1-like 1	5	4753.79	4509.81	5447.44	6105.69	4542.42	3794.83	4642.08	5043.87	4378.1	4592.16	4421	6186.67	1391.7	2068.4	3349.57	3638.91	5856.07		6950.71	2584.23	5540.87			6322.56	3182.12	5346.77	8624.59	5497.77	7277.92	4114.01	2227.46	6534.02	7123.6	6500.37	6848.38	3203.82
P55210;P55210-3	CASP7-3_HUMAN;CASP7_HUMAN	CASP7	Caspase-7	2	778.339	1479.61	1329.47	1527.26	665.909	1016.17	1284.99		1287.76	770.547				1502.93											1823.84							1645.81
P55263;P55263-2	ADK-2_HUMAN;ADK_HUMAN	ADK	Adenosine kinase	3	3121.78	1548.75	4255.75	6192.79	4021.48	5710.44	1971.34	6785.42	5009.15	4295.55	5594.73	5302.34		2060.83	4409.09	3067.41	3398.48	5031.51	6125.3	3957.21	4887.74	6028.04	5471.16	6196.42	3446.46	6242.99	3834.7		4485.04		5208.28	5495.02	4552.16	5710.46	4730.66	5673.53
P55265;P55265-4;P55265-5	DSRAD-4_HUMAN;DSRAD-5_HUMAN;DSRAD_HUMAN	ADAR	Double-stranded RNA-specific adenosine deaminase	13	2243.5	1389.82	2968.84	3292.74	3257.38	3259.78	1655.4	3029.85	2997.88	3263.01	2772.12	3674.7	1959.78	2483.54	6536.7	9589.61	3179.81			2954.8	4782.82			2942.65	3888.86	4549.89			4235.07		2935.51	4325.15				12363.7
P55327;P55327-2;P55327-3;P55327-4;P55327-5;P55327-6;P55327-7	TPD52-2_HUMAN;TPD52-3_HUMAN;TPD52-4_HUMAN;TPD52-5_HUMAN;TPD52-6_HUMAN;TPD52-7_HUMAN;TPD52_HUMAN	TPD52	Tumor protein D52	5	5578.47	2181.28	4515.69	7568.61	5263.32	6877.76	1881.96	5845.91	4297.19	4812.33	6332.6	4300.77	1941.95	2296.24	7160.38	3797.52	2351.05	6352.07	4334.01	6160.67	3674.09	7989.45	2399.38	3412.37	5671.51	4795.83	3564.44	5530.22	4770.9	3000.65	2536.56	5116.94	3147.48	4047.07	3530.43	4272.76
P55735;P55735-2;P55735-3;P55735-4	SEC13-2_HUMAN;SEC13-3_HUMAN;SEC13-4_HUMAN;SEC13_HUMAN	SEC13	Protein SEC13 homolog	1	2360.2	2642.56	4247.67	4557.83	4941.47	4002.63	2081.75	4964.01	4841.15	2674.98	3484.16	5412.11		2624.87	6313.89	4130.27	3415.67	3635.82		4168.46	4145.91	3898.53	1932.37	3588.54	4801.13	4602.65	2815.93	2641.17	3192.09		4696.62	3850.06	2548.86	5049.05	3762.21
P55769	NH2L1_HUMAN	SNU13	NHP2-like protein 1	2	3810.12	1727	4484.12	3074.75	4096.66	3864.66	2265.04	4543.65	5003.35	5382.79	3783.48	4960.26	3255.76	2044.11	4517.05	4753.38	4363.17			5331.45	4242.55			4147.77							5312.52		6386.56			7893.4
P55786	PSA_HUMAN	NPEPPS	Puromycin-sensitive aminopeptidase	18	3929.14	1250.67	4909.21	6498.43	4492.98	5519.62	1627.58	5956.48	5842.82	5009.92	7243.63	5023.33	2030.89	2047.62	6104.35	4495.12	4894.22	7722.58	6293.24	4109.09	4941.11	6131.15	8763.06	4979.14	4511.47	4075.8	7566.61	4285.35	5021.31	3644.92	4316.56	5766.52	4618.21	5295.37	5085.8	6234.34
P55809	SCOT1_HUMAN	OXCT1	Succinyl-CoA:3-ketoacid coenzyme A transferase 1, mitochondrial	5	1775.2	642.055	6296.5	4852.89	5950.8	5120.17	1730.18	4328.84	3971.09	6117.87	2346.17	4287.58	2645.48	1319.51		4533.19	3028.08	5784.07	2841.77	4654.48	2849.51			4846.23	4426.52	8402.23	3871.27	6495.47	4265.24						3102.34
P55884;P55884-2	EIF3B-2_HUMAN;EIF3B_HUMAN	EIF3B	Eukaryotic translation initiation factor 3 subunit B	14	16880.5	19210.9	9565.54	9160.36	9727.33	7885.57	21304.6	11530.8	12106.4	8165.38	9038.87	10868.8	25418.1	22063.5	6432.13	9670.82	10055.6	3974.2	4998.16	9401.62	13074.8		23228.6	11897.2	11196.6	10103.9	6320.42	11364.1	8377.11	7866.45	16208	12219.4	18773.2	8660.11	9419.55	7967.28
P55957;P55957-2	BID-2_HUMAN;BID_HUMAN	BID	BH3-interacting domain death agonist	3	1431.47	805.915	1545.11	1670.13	1263.47	1396.2	949.924	2079.57	1501.43	1235.58	2934.48	1240.07	729.388	768.318	797.968	1510.11	1326.86	1498.88	3417.6	1200.92	2883.98			2028.95	1798.2	984.936		1827.5	1919.93		1870.12	1837.21		2160.1	1414.87	1676.72
P56159;P56159-2	GFRA1-2_HUMAN;GFRA1_HUMAN	GFRA1	GDNF family receptor alpha-1	1	10726.4	7182.53	6326.28	7376.85	10955	6360.48	8420.4	7136.62	4982.73	8843.48		9122.12	3912.46	6023.76	3946.8	6884.91	2853.88		6293	6429.72	5933.16			5664.38	9124.23	10433.3	7920.87	13733.7	5792.72	11277.2	11504.7	9703.39		5367.76	8625.68	6359.17
P56182	RRP1_HUMAN	RRP1	Ribosomal RNA processing protein 1 homolog A	2		530.902	1564.56	1847.77	1495.54	2125.29	1108.63	1919.16	1425.52	1121.83	1566.95	1653.38												3382.08									4170.38
P56192	SYMC_HUMAN	MARS	Methionine--tRNA ligase, cytoplasmic	13	10156.7	12312.4	9518.35	7591.34	6851.22	8584.27	12693.9	8969.32	8317.13	7906.85	5302.86	7362.88	13239.5	14092.8	9516.76	10647.8	8127.16	8888.5	8238.45	4215.04	12262.7	5643.78	7261.88	8206.05	6343.65	8781.47	7792.94	8193.51	6149.26	6747.02	6950.95	6071.85	6454.36	4975.38	7596.41	4398.77
P56211;P56211-2	ARP19-2_HUMAN;ARP19_HUMAN	ARPP19	cAMP-regulated phosphoprotein 19	2	3783.53	4165.98	2687.52	1532.71	2244.51	3062.75	3712.1	3293.48	3029.91	4024.06	2808.85	3802.69		3537.92											5467.46										6340.78
P56385	ATP5I_HUMAN	ATP5ME	ATP synthase subunit e, mitochondrial	2	3355.03	984.692	7324.86	8415.56	8802.64	7556.15	1969.28	5876.98	6021.21	7039.99	7240.7	6611.16	6156.44	2945.4	6670.33	11397.5	8206.13	8483.02	3572.43	8057.57	7588.81	8662.37		6901.07					8169.95	8850.69	12648.4	12758.9	9940.58	10884.4	7765.24	8838.68
P56537	IF6_HUMAN	EIF6	Eukaryotic translation initiation factor 6	5	10682	3095.55	13800.6	13203.1	12684.3	11436.7	5601.51	11021.4	14448.3	10388.7	13060.5	13866	8963.46	5474.92	15797.1	17032.3	15734.6	12437.3	11652	13251.7	14901	35459.9	17582.7	17350	9828.06	10023.5	20420	12950	12150.4	11578.8	10673.8	9390.64	10223.9	9797.06	14009.7	12398.3
P56545;P56545-2;P56545-3	CTBP2-2_HUMAN;CTBP2-3_HUMAN;CTBP2_HUMAN	CTBP2	C-terminal-binding protein 2	4	5894.9	3623.01	2897.32	2759.21	2495.21	2767.99	4464.86	2580.48	3479.3	2407.65	3221.99	2224.5	4368.86	4708.86				1965.42						3770.84	3009.65		2870.51					2161.11			3157.67
P56556	NDUA6_HUMAN	NDUFA6	NADH dehydrogenase [ubiquinone] 1 alpha subcomplex subunit 6	1				899.6	1286.19	1447.82	262.286	1095.34				1547.16																		2275.14
P57076	CF298_HUMAN	CFAP298	Cilia- and flagella-associated protein 298	2	1469.87	851.56		1325.25	1437.19	785.043	720.039	942.224	1298.68	895.357	1519.4
P57081;P57081-2	WDR4-2_HUMAN;WDR4_HUMAN	WDR4	tRNA (guanine-N(7)-)-methyltransferase non-catalytic subunit WDR4	3	589.297	1703.72	1618.51	1026.17	936.171		1155.08	1130.32	1039.67					1661.41
P57088	TMM33_HUMAN	TMEM33	Transmembrane protein 33	4	1806.5	623.937	3533.42	2735.5	3496.18	2256.84	1977.94	3239.52	2404.84	5593.95	2931.46	3111.79	1684.31	1661.98	4830.23	2930.1	3412.13	1940.56		2545.26	1812.97	2898.46	2550.48	2986.21	4666.29	5363.89	4404.27	2948.71	4482.37	2565.05	2997.9	2172.53	3085.31	3208.15	2540.92	2044.46
P57105	SYJ2B_HUMAN	SYNJ2BP	Synaptojanin-2-binding protein	1	783.556		716.534	1325.79	1594.72	1827.68	327.054	924.209	1273.74	1953.87
P57678	GEMI4_HUMAN	GEMIN4	Gem-associated protein 4	4	1473.03	1189.38	1949.13	3060.49	1813.81	1228.54	866.656	1754.32	1656.85	1091.14		1209.58																	2964.31				1889.55
P57735	RAB25_HUMAN	RAB25	Ras-related protein Rab-25	3	474.009	277.322	1147.54		1957.37		393.557		1908.6	1878.57	2522.26												9096.6	2873.41
P57737-3;P57737;P57737-2;P57737-4	CORO7-2_HUMAN;CORO7-3_HUMAN;CORO7-4_HUMAN;CORO7_HUMAN	CORO7	Coronin-7	2	1707.26	751.759		2206.35	2320.76		1052.81	2705.09	2086.17	1322.71		605.48		1857.99	2416.94	1192.97		3694.6			1991.14			2838.72				5485.76
P57740	NU107_HUMAN	NUP107	Nuclear pore complex protein Nup107	6	972.596	456.397	1411.88	1218.13	1828.59	1482.82	417.919	1427.98	1638.24	1181.26	1811.15	1211.88													1970.86				1785.62
P57772	SELB_HUMAN	EEFSEC	Selenocysteine-specific elongation factor	7	977.923	822.509	919.55	575.02	815.581	1075.79	1056.44	1009.84	995.108	1124.68		1049.03	2161.61	1937.75											727.006	802.238									1000.79
P58107	EPIPL_HUMAN	EPPK1	Epiplakin	18	2451.41	1286.58	2687.24	2634.6	2907.86	1900.38	874.429	1659.41	3453.66	1760.5	3008.69	2575.83	1192.12	1619.98	4742.57		3988.52	3184.84	3710.52	3099.11	3756.58	9029.44	86340.8	10530.8	4177.63	3938.3	16452.6	4288.9	5335.18		22344.1	5113.68	2431.22	8187.89	5306.62
P58546	MTPN_HUMAN	MTPN	Myotrophin	1	1442.34	630.859	1993.82	1625	2485.51	2905.51	546.02	2420.33	2341.04	1991.09		2164.8		1861.23					4248.38						4485.73
P59998;P59998-3	ARPC4-3_HUMAN;ARPC4_HUMAN	ARPC4	Actin-related protein 2/3 complex subunit 4	4	10210.6	11535.1	6960.86	4677.78	5864.11	5786.19	12446.6	6287.69	7223.77	8762.84	5456.78	6424.1	6510.23	11392.4	5654.42	4258.23	5663.98	3555.16	4426.58	4629.2	4327.2	4252.31	2462.28	3980.2	7896.92	4834.71	6374.97	3466.67	4377.38	3486.75	4537.86	4300.03	5440.79	4035.98	3765.57	5645.33
P60174;P60174-1	TPIS-1_HUMAN;TPIS_HUMAN	TPI1	Triosephosphate isomerase	5	41115.4	14162.8	39705.5	65903.1	31985.4	54187.6	10069.5	46877.6	51668	47760.3	67027.5	31548.3	35142.8	33828.7	79845.8	34143.1	41604.8	52447.4	28404.5	34405.3	44951.1	31262.8	10965.7	34014.2	41628.1	45597.4	18870.6	40729.2	55534.1	35118.9	36409.2	33556.5	31130.2	66821.6	54600.8	50361
P60228	EIF3E_HUMAN	EIF3E	Eukaryotic translation initiation factor 3 subunit E	13	14322.2	11282.7	8282.9	6785.43	7607.76	6626.92	11588.1	6876.33	8278.46	6784.66	7866.01	7177.01	21617.7	15143	13464.9	6801.48	9041.68	8234.38		11343.8	6693.59	4220.87	2780.67	6809.95	12057.3	8153.47		9356.83	5690.14	7013.41	6834.09	8168.89	8578.87	5420.79	8356.44	7497.92
P60468	SC61B_HUMAN	SEC61B	Protein transport protein Sec61 subunit beta	1	1551	894.983	4968.3	4169.52	4537.17	5362.93	956.956	6056.31	5292.45	5201.85	7859.72	4853.75				4831.77	6391.25		9148.73		9845.88			9772.59	4498.87	4936.56		7031.14	5852.83		10756.4	8630.75	5523.53
P60510	PP4C_HUMAN	PPP4C	Serine/threonine-protein phosphatase 4 catalytic subunit	2	1201.42	671.61	2140.97	2022.01	2063.21	1808.96	671.464	2161.33	2381.41	1990.22	1393.39	2011.44		1711.95											1687.06			2916.43	3264.09		3207.53	3618.92				2340.42
P60520	GBRL2_HUMAN	GABARAPL2	Gamma-aminobutyric acid receptor-associated protein-like 2	2	645.668	343.325		1001.74		1179.11	544.621		1049.46	1025.24		2110.68													1331.59	1087.91						1375.15
P60660;P60660-2	MYL6-2_HUMAN;MYL6_HUMAN	MYL6	Myosin light polypeptide 6	6	24661.9	13659.1	14150.8	15242.2	18490.5	14665.2	15415.5	13048.9	15233.4	20614.8	16206.4	13428	24210.5	19746.4	16818.3	14208.2	11621.1	22093.1	11207	11940.1	10446	12577.1		11671.4	19040.1	12011.7	13711.3	11419.3	16207.6	10827.3	13476.4	18067.8	11308.3	10905.5	8126.15	10263.7
P60709;P63261	ACTB_HUMAN;ACTG_HUMAN	ACTB;ACTG1	Actin, cytoplasmic 1	9	383471	236439	438189	424201	609218	473050	217707	452487	467113	696045	468415	651039	162865	239252	507697	431854	434036	542111	495269	480054	499836	506483	337234	518095	373809	430509	435724	464416	454241	419400	511633	589343	403487	466603	434389	423096
P60842	IF4A1_HUMAN	EIF4A1	Eukaryotic initiation factor 4A-I	19	86545.7	29853	29612.6	50248.7	43941.4	51927.7	41581.2	57101.7	48619.1	37873.1	51113.8	67355.4	54016.4	48173.6	46535.5	60044.3	72711.9	34765.1	76083.4	57790.9	57464.1	40376.9	51804	54777.3	58595.1	72391.8	53565	59914	53791.6	52015.3	65555.9	61239.8	54671.1	63404.3	52235.8	52487.7
P60866;P60866-2	RS20-2_HUMAN;RS20_HUMAN	RPS20	40S ribosomal protein S20	3	22545.4	22368.6	13714.1	10296	11551.4	11336.8	22024.6	12894.4	12082.8	10954.9	9597.36	12133.8	21117.6	23821.5	24957.8	11678.7	18978.3	10727.8		12830.8	16785.6	13476.7		10605.6	13308.9	9298.18	11091.7	9814.2	9864.39	8218.45	7311.26	12652.7	8704.33	5399.08	8142.45	8712.92
P60891	PRPS1_HUMAN	PRPS1	Ribose-phosphate pyrophosphokinase 1	2	2493.77	4491.4	2714.37	1787.51	2025.77	2696.84	3939.21	2710.83	3547.93	2273.24		3383.82		3760.4											2477.03
P60900	PSA6_HUMAN	PSMA6	Proteasome subunit alpha type-6	5	4222.33	2319.28	6376.7	6329.5	7416.91	8373.44	2673.72	8711.25	11043.1	7902.12	5961.49	9539.08	2913.69	2304.52	5472.36	5440.63	5820.36	5784.92	2738.79	5213.93	3246.81	22572.3	14126.8	5443.93	4708.74	6295.13	16880.1	5695.37	7117.99	6787.17	6884.48	5918.89	6196.88	6012.27	6622.96	4787.91
P60903	S10AA_HUMAN	S100A10	Protein S100-A10	1	3637.02	1455.17				2706.09		4915.16	5556.87	4243.15		3844.93																				12325.6	6153.49
P60953	CDC42_HUMAN	CDC42	Cell division control protein 42 homolog	4	37710.8	23083.4	23288.6	23627.3	29442.1	22497.5	24945.6	23327.4	30841	29985.2	27742.5	22937.6	28795.6	29620.7	32261.4	21300.8	20938.7	27025.1	20863.6	20904.5	21142.2	20527.3	10945.5	21865.6	27568.5	22221.8	37099.6	20912.8	24472.8	17523.6	22241.4	19957.1	18451.5	22131.2	22188.9	19564
P60981;P60981-2	DEST-2_HUMAN;DEST_HUMAN	DSTN	Destrin	3	6186.94	2859.25	6881.23	11703.7	15569.1	10269.2	4091.44	8391.3	10283.6	9098.88	6798.58	11081.6	2774.72	3666.89	9401.89	9289.41	7879.94	10268.3	9200.28	10187.9	7657.19	9084.38	15793.2	9858.05	6516.89	6841.71		9937.37	12598	9635.41	6409.15	9738	7559.28	11709.6	10204.1	8525.79
P60983	GMFB_HUMAN	GMFB	Glia maturation factor beta	2	2867.61	753.476	3517.48	2916.7	4162.36	4265.79	1272.61	3484.25	2991.66	1844.85	4803	4039.49		1225.69			3145.96	3095.8		3583.72	2431.25		2576.53	2771.03	2201.59	2346.49	5182.06	2919.35	3002.77	2377.16	3128.96	2704.81			2525.71	2161.53
P61006	RAB8A_HUMAN	RAB8A	Ras-related protein Rab-8A	2	3896.44	1257.51	3629.37	3311.32	2382.85	3579.04	1663.25	3012.53	2662.82	2212.72	3097.45	2649.1	2967.65	3429.5	4283.58		3143.3	3239.15		2386.33	5092.12			3510.46	3723.36		5568.27		3849.35		3236.48
P61009	SPCS3_HUMAN	SPCS3	Signal peptidase complex subunit 3	2	1355.01	338.341	2722.08	3094.52	4234.63	3748.6	949.813	4029.46	3137.56	2835.66	3819.77	3492.19	2855.68	2541.54			2730.63	3779.66					8864.5	2614.54	2365.44	3463.11		4352.48	4966.04	3788.33	4670.87	5419.34	5840.98	6537.7	4892.67	4789.84
P61011;P61011-2	SRP54-2_HUMAN;SRP54_HUMAN	SRP54	Signal recognition particle 54 kDa protein	7	1895.7	1419.57	1888.2	2114.41	1583.72	2529.12	1553.78	1518.45	1574.08	2032.81		1176.19		1023.11			2334.61
P61019	RAB2A_HUMAN	RAB2A	Ras-related protein Rab-2A	4	1447.18	595.977	1557.76	1778.38	2104.43	2071.95	714.236	2126.03	2106.62	1906.6	2307.11	2500.88		1375.65							2304.45		5086.76	1405.95	1564.13	2509.11			2640.58			2528.87			4108.87
P61020	RAB5B_HUMAN	RAB5B	Ras-related protein Rab-5B	2	2211.55	630.164	1447.78	2170.16	1664.66	2534.5	707.869	1259.24	1952.45	1119.03		1314.7	1844.33	2569.44		2075.33		2709.2		2914.46	2829.97		2337.87		3367.19	2423.84			2502.83
P61026	RAB10_HUMAN	RAB10	Ras-related protein Rab-10	4	11027.2	4256.84	14142	10038	9335.86	15686.5	5567.64	15931.2	19718.1	24692.4	18021.9	17148.9	5840.75	6661.02	12981.1	14962	11650.4	14727.7	8269.9	10636.3	17066.8	19465.5	10864	14118	10820.8	6227.45	11830	11916	7126.67	8574.86	7900.59	6530.78	12302.9	9289.4	9756.18	9630.8
P61081	UBC12_HUMAN	UBE2M	NEDD8-conjugating enzyme Ubc12	3	7041.24	3753.85	8096.15	6658.22	7671.16	8226.1	3244.12	7178.93	8712.96	8061.47	7882.25	8744.4		2560.74	10437.1		8876.4		8506.08		8767.58			6094.85	4022.39				7205.91							11069.9
P61086;P61086-3	UBE2K-3_HUMAN;UBE2K_HUMAN	UBE2K	Ubiquitin-conjugating enzyme E2 K	1	2204.32	642.376	2207.34	2454.93	1892.23	2863.81	955.29	2559.46	1977.87		1406.21	2747.65					3752.5	4281.41						2723.03
P61088	UBE2N_HUMAN	UBE2N	Ubiquitin-conjugating enzyme E2 N	4	7243.26	3505.69	9899.3	9932.93	11104.9	8689.99	4064.25	10405.7	9478.46	10208.6	11125.4	9747.31	5412.96	3603.91	10665.2	4438.88	9246.21	8871.75	7477.87	9747.83	8118.64	8570.25	4621.74	8492.62	6598.08	8017.25	9587.64	6527.26	9034.76	7641.52	7723.86	11931.3	7098.2	6097.81	7764.94	8445.44
P61106	RAB14_HUMAN	RAB14	Ras-related protein Rab-14	8	3751.84	1958.99	5768.06	5235.2	6187.98	5279.67	2252.57	5306.36	3978.34	4442.08	5289.49	5699.5	1673.51	2131.27	3808.14	5825.53	3981.56	2395.41	3088.82	5521.05	6657.44	2886.47	7373.67	3636.31	4370.23	4373.04	7245.06	4839.59	3257.6	3717.82	4100.76	6304.99	6038.92	5260.89	3042.87	6156.09
P61158	ARP3_HUMAN	ACTR3	Actin-related protein 3	8	7812.55	7508.46	6961.7	4040.24	6553.68	5340.03	6665.36	5945.8	5768.92	8596.52	6150.02	6400.51	2883.72	8261.89	3434.53	3525.89	4878.57	4721.22	4544.55	4184.83	6317.58	8132.53	4681.69	4658.28	6169.11	1424.93	4637.55		4390.01	3922.46		6866.99	3458.72	5088.64	4999.31
P61160	ARP2_HUMAN	ACTR2	Actin-related protein 2	6	6310.03	8551.82	5289.07	4225.82	4341.79	4474.16	7448.81	3976.71	4377.16	5777.17	3884.3	4245.88	3750.61	7473.14	4322.61	3021.56	6234.86	5930.96	4555.21	4062.49	4260.5	6254.2	6530.73	6547.63	6775.65	6086.15	7756	5420.86	8172.66	4228.63	4921.6	7657.64	4317.5	5036.86	4296.38	7277.13
P61163	ACTZ_HUMAN	ACTR1A	Alpha-centractin	4	3081.28	2595.36	3265.09	2505.23	3523.08	2803.47	2560.21	3769.85	3586.58	3249.17	4537.98	3452.68	5081.31	4505.99	5093.6	2705.49	4667.73	5464.6	3548.49	4859.61	3801.36	8325.41	4358.07	3442.96	4211.36	4012.49	6241.84		2768.43		3160.1	3493.17	2421.92
P61201;P61201-2	CSN2-2_HUMAN;CSN2_HUMAN	COPS2	COP9 signalosome complex subunit 2	3	1295.05	1726.77	2169.4	2476.23	2774.83	3196.7	1382.61	2681.62	1001.09	1855.22		2552.62														3996.2			3393.51
P61204;P84077	ARF1_HUMAN;ARF3_HUMAN	ARF1;ARF3	ADP-ribosylation factor 3	3	7829.9	3116.07	9777.15	6116.36	6202.01	11351.9	4032.57	7900.17	14205.1	15984.9	10708.2	5479.47	11601.9	15182.5	17965.8	9628.63	5581.28	2907.15	10064		2722.29	12472.8	8365.19	5689.54	22472.7	18459.3	12893.7	7880.15	13593.9		6640.82	6769.64	11214.4	6739.05		17479.5
P61221	ABCE1_HUMAN	ABCE1	ATP-binding cassette sub-family E member 1	12	5004.15	9147.65	5381.6	3553.55	3447.75	3081.3	6868.88	4711.9	4919.63	3088.94	4076.34	3448.78	7514.37	7277.61	4680.46	5199.53	4226.55	2715.17	7832.72	3985.08	3461.12	5682.44	12596.1	3506.3	5051.16	5101.39	6355.68	4511.16	5237.36	9107.65	5105.44	6457.34	4073.29	4819.12		4296.77
P61224;P61224-3	RAP1B-3_HUMAN;RAP1B_HUMAN	RAP1B	Ras-related protein Rap-1b	5	8211.19	4090.94	9374.9	10043.6	7676.65	10179.7	4631.45	8971.7	10843.5	7611.65	9890.16	9415.46	2754.2	4561.74	5874.15	6681.96	15357.8	7578.31	6650.89	4731.42	8165.26	10949.1	2777.75	15470.3	3361.24	11641.2	7025.75	5188.27	8528.91	8063.52	6450.55	5512.03	4257.96	9194.13	6046.76	4942.85
P61225	RAP2B_HUMAN	RAP2B	Ras-related protein Rap-2b	1	2108.5	638.305		881.261		1649.16	380.377	1301.12		827.275		1292.26										2813.89
P61247	RS3A_HUMAN	RPS3A	40S ribosomal protein S3a	10	43536.2	33005.7	35918.4	32740.1	29973.8	29837.9	35672.3	30898.1	30958.1	31613.4	32617.3	35040.7	43473.6	37339.1	33219	32607.6	27852.6	22166.5	31145.7	30536	31682.3	27495.3	8841.77	30119.1	33839.4	32461.3	24037.8	30451.4	33535.2	31120	30373.6	35047.7	28916.1	31376.6	41636	34524.2
P61254	RL26_HUMAN	RPL26	60S ribosomal protein L26	8	27978.2	22479	32728.1	33185.9	29397.4	31538.9	27792.4	30348.7	30666	36788.9	26709.6	32580.5	33595.6	36281.2	42714	58319.7	45546.3	36363.4	43772.5	43409	41875.1	33899.4	6364.01	41519.7	30841.5	44442.9	32176.4	51679.4	44918.1	40968.2	45128.2	40868.5	59174.8	41439.3	49571.8	40908
P61289;P61289-2;P61289-3	PSME3-2_HUMAN;PSME3-3_HUMAN;PSME3_HUMAN	PSME3	Proteasome activator complex subunit 3	6	5668.66	6036.25	4801.33	5194.09	3920.89	3372.69	5222.16	5474.89	5799.95	3702.53	5534.84	5010.86	4343.1	4052.13	4659.89	6211.74	4594.76	4025.81	4451.81	4042.69	4716.23			3477.73	8944.46	9242.35	4913.27	8809.99	8823.51	8133.56	5179.3	9308.15	8260.06	9825.18	9765.04	6696.29
P61313	RL15_HUMAN	RPL15	60S ribosomal protein L15	5	35502	34624.7	46982.5	44468.7	39064.5	40338.1	40860	39140.5	41120.2	50584.3	42683	51492.5	21155.4	29510.5	37531.9	38508.1	45775.9	31054.8	44333.5	44444.3	38863.6	38060.5	13859.9	37491.2	22798.8	38072.8	34070.1	44474	32729.9	35077	40885.9	40242.3	41979.1	31219.8	43294.9	41592.5
P61326;Q96A72	MGN2_HUMAN;MGN_HUMAN	MAGOH;MAGOHB	Protein mago nashi homolog	5	13388.9	9154.06	10040.4	7485.6	7248.09	5349.79	12662.4	7164.57	7199.54	5560.51	8095.46	8474.56	11935.4	9265.66		4399.08			8390.88		7577.72			8220.9	4566.09	9401.6	13059.6	5560.9	8529.08	10487.9	8405.12	8691.55	9800.33		9867.93	9220.94
P61353	RL27_HUMAN	RPL27	60S ribosomal protein L27	3	15022.6	12036	18324.3	14505.1	16960	16817.6	14902.2	16403.2	16859.5	20628.9	19181.2	21463.7	23209.4	8556.94		14450.8	13668.9	9787.6	17711.9	18684.8	11360.9			15298.9	5326.4	9045.95	11106.7	13442.4	12108.2	18141	16092.1	17680.6	20417.6	15691.3	17465.8	13592.1
P61421	VA0D1_HUMAN	ATP6V0D1	V-type proton ATPase subunit d 1	3	687.413	392.222	991.331	1801.17	2154.07	1784.16	373.638	1248.47	896.575	1503.87	1440.07	1994.77										3339.84			1961.88	1488.39									1399.93
P61457	PHS_HUMAN	PCBD1	Pterin-4-alpha-carbinolamine dehydratase	1	3212.15	688.333	3617.03	3543.55	3681.98		642.624	2240.72		4158.01	2867.97	6601.06			4708.21		5727.36		5194.63		2922.68			3679.34	3924.27	3976.2		3830.32	4880.41		3895.29	3951.58				4085.67
P61513	RL37A_HUMAN	RPL37A	60S ribosomal protein L37a	2	2719.25	4160.92	2205.81	3532.21	2712.69	3085.44	3911.02	4037.72	3807.83	3843.74	1324.91	2695.68		1931.85									2157.65	1169.7	6954.62
P61599	NAA20_HUMAN	NAA20	N-alpha-acetyltransferase 20	3	2247.65	2517.25		1180.1	520.552	1150.92	2171.94	1124.1	1115.28	1113.23		1240.72		1728.16
P61604	CH10_HUMAN	HSPE1	10 kDa heat shock protein, mitochondrial	7	9959.44	5501.84	31074.3	22722.6	25732.6	29614.4	9432.82	23951.6	27345.4	38192	27823.5	29146.6	9963.7	4414.7	11897.5	16652.2	26145	16942.2	16357	20809.3	22223.1			18466.3	10665	33040.3	16303.8	10075.4	20597.8	15943.6	26058.2	18256.3	22291.8	15766.2	16020.2	10755.4
P61619	S61A1_HUMAN	SEC61A1	Protein transport protein Sec61 subunit alpha isoform 1	2	4147.45	1623.14	9920.72	9109.21	9689.04	9387.08	1901.5	9863.02	11256.8	10660.6	11562.4	7327.53	1242.36	1864.46	7120.77	9788.7	9548.86	8297.08	6496.85	7550.94	7820.8	13449.9	4862.12	5828.74	3435.93	8435.96	15075.3	8752.32	6510.87	5670.56	16649.9	8417.09	8616.66	7747.31	8186.98
P61626	LYSC_HUMAN	LYZ	Lysozyme C	1									9223.29													10487.4	108769				8185.65
P61758;P61758-2	PFD3-2_HUMAN;PFD3_HUMAN	VBP1	Prefoldin subunit 3	4	3161.35	1986.06	2717.5	3203.06	2831.55	2180.55	2335.67	3055.68	2569.99	2470.41	2603.98	3317.72	2477.55	1732.64	3206.5	2293.2	2173.62			2740.57	2933.71			3258.7					5869.97					7559.2
P61764;P61764-2	STXB1-2_HUMAN;STXB1_HUMAN	STXBP1	Syntaxin-binding protein 1	5	1886.07	1396.29	829.55	1199.3	1079.4	828.985	1396.38	893.36	1524.06	1012.81		658.122	1233.99	1494.9											2028.47				2624.42
P61769	B2MG_HUMAN	B2M	Beta-2-microglobulin	2		254.48	1675.83	1736.69	1725.23	2016.26	530.805	2500.93	835.082	1857.71	2598.07	1245.43	1040	1138.51									1754.23	2682.72	1907.52		6893.3
P61803	DAD1_HUMAN	DAD1	Dolichyl-diphosphooligosaccharide--protein glycosyltransferase subunit DAD1	2	1797.59	884.287	2788.9	4613.9	4580.07	3867.83	993.077	3190.4	4434.66	5061.52	4007.24	3038.68		1469.87				5876.3			5942.23	15580.1	7242.34	6724.98	5056.25	3711.57		3987.5	5086.16	6804.15	5792.94	7478.86		6470.4	6105.88	4697.79
P61923;P61923-4;P61923-5	COPZ1-4_HUMAN;COPZ1-5_HUMAN;COPZ1_HUMAN	COPZ1	Coatomer subunit zeta-1	1	3378.99	3002.92	2553.14	2383.94	3291.69	3055.41	2914.91	3543.78	3667.65	4529.52	4291.48	7116.03		3120.96	3890.97									3777.8	4225.99	4047.88	4848.12			3813.6	5139.9	4129.83	4696.93	2845.08
P61956;P61956-2	SUMO2-2_HUMAN;SUMO2_HUMAN	SUMO2	Small ubiquitin-related modifier 2	2	16937.4	10207.2	21408.7	17998.2	16168.9	17447.3	11580.4	21078.9	24194.1	17953.9	17488.5	13375.3	17177	12094.2	15401.3	17002.1	20672.5	16393	21204.2	12039.8	24462.5	14505.9	3353.06	19888	12616.1	14862.2	9854.3	14976.2	14912.1	14583.3	14209.9	16415.4	12212.2	20368.6	11889.3	15324.5
P61960	UFM1_HUMAN	UFM1	Ubiquitin-fold modifier 1	2	8556.03	4457.02	5511.09	3852.77	5122.23	5425.9	5410.26	4852.69	6454.12	4969.41	4102.67	9888.23	2619.58	3750.17	2404.98	4027.41	2920.77			2836.2	3958.95	4484.58	3061.41	4016.06	8576.71	5466.2	4876.59	6977.91	3237.44		5852.04		5902.37		3939.15	6009.57
P61962	DCAF7_HUMAN	DCAF7	DDB1- and CUL4-associated factor 7	1	1570.7	911.044					715.208			550.454				2650.67
P61964	WDR5_HUMAN	WDR5	WD repeat-containing protein 5	3	1643.78	1272.29	1741.66		1562.23		1407.7	1821.72		807.588		1213.01					3521.53
P61966	AP1S1_HUMAN	AP1S1	AP-1 complex subunit sigma-1A	2	382.067	386.961			605.153	413.616	339.183	661.668			567.493	523.558		707.784
P61970	NTF2_HUMAN	NUTF2	Nuclear transport factor 2	1	2024.8	944.105	5242.91	7101.5	8318.44	7858.49	1389.93	7995.63	6633.07	6571.67	5045.77	9514.36	2510.27	2156.52	4338.47	4698.7		5102.52			4402.81		4912.71	8178.41	7076.58	8171.51	7256.38	6360.63	8438.8	6673.3		8209.87	3267.53	6321.86	4387.54	4561.34
P61978;P61978-2;P61978-3	HNRPK-2_HUMAN;HNRPK-3_HUMAN;HNRPK_HUMAN	HNRNPK	Heterogeneous nuclear ribonucleoprotein K	15	121729	67331.1	84194.8	77091	75866.6	74085.6	79894.8	75797.5	80973.1	56386.9	80182.3	64590.9	110344	75472.6	84055.2	79212.2	80640.3	66154.5	79331.8	76091.2	62862.6	68177.9	22667.6	74212.5	66337.8	72951.2	62237.5	64058.1	65930.4	79766	64214	72034.8	68508.2	66206.7	69701.9	85511.4
P61981	1433G_HUMAN	YWHAG	14-3-3 protein gamma	4	9091.5	2917.76	10397.1	12896.5	11562.3	14317.4	3339.98	13583.4	14831	17289.3	13439.3	13587.7	5921.49	4977.82	13502	16151.3	14409.7	17066.8	10113.2	13780.9	13797		5568.49	14893.7	17752.4	14836.9	8073.36	14775.2	11548.3	12270.8	12769.7	13750.5	12959	12966.6	16849.9	15738.6
P62081	RS7_HUMAN	RPS7	40S ribosomal protein S7	6	107195	87078	111548	78680.5	75952.9	75343.4	94888.2	97509.5	100017	85055.9	68469.8	90519.8	82611.4	81720.2	98048.8	62323.8	66235.9	49240.3	56464.9	72188.8	52235.5	44737.1	22206.6	43373.4	56724.3	55917.6	44178	53562.6	36720.2	45113.6	44209.8	40820.6	46730.1	35355.2	42425.2	44033.1
P62136	PP1A_HUMAN	PPP1CA	Serine/threonine-protein phosphatase PP1-alpha catalytic subunit	8	5846.96	6752.06	5325.84	4916.2	4624.84	4592.55	5990.71	6167.71	6244.23	4433.2	4565.05	4284.55	5858.57	6393.07	8735.54	4245.53	4993.76	5778.33		3285.01	3722.74	2950.33	9849.85	6836.19	4877.5	3067.5	7085.04	3980.25	3815.56	5163.24	4889.04	5103.17	6101.52	5688.97	5381.11	5403.54
P62140	PP1B_HUMAN	PPP1CB	Serine/threonine-protein phosphatase PP1-beta catalytic subunit	2	5453.83	6782.89	4703.69	4550.37	3932.77	4118.92	4188.81	4121.05	4380.63	4112.52	3560.95	3565.28	8706.29	9936.58	6414.42	7372.92	5183.29	3069.77	5172.08	4423.98	4585.25		9226.13	4993.27	6190.66	5670.44	9755.35		5738.02	5787.05	7418.01	7001.91		6352.82	7325.68	6047.06
P62191	PRS4_HUMAN	PSMC1	26S proteasome regulatory subunit 4	10	6427.66	4811	3320.08	4546.35	4940.09	3876.33	5360.33	3732.14	4344.14	4068.83	3890.81	4182.46	4676.5	6588.87		6263.32	4503.33	2697.95	3138.24	4452.59	4358.37		6647.81	4518.18	6375.23	5500.12	6320.73	3268.57	5898.46	5756.46	5179.04	2907.16	4709.86		4669.83	5019.81
P62195;P62195-2	PRS8-2_HUMAN;PRS8_HUMAN	PSMC5	26S proteasome regulatory subunit 8	14	5551.12	5655.15	3823.32	3955.65	3861.48	3506.51	5841.92	3739.99	3986.56	5080.98	4658.11	5521.44	4862.51	7541.45	5167.31	3849.49	3818.13	8881.88	4489.32	8659.59	7519.56		3604.36	5679.38	6685.14	5538.73	4837.97	6911.36	4965.71	19254.6	7421.63	5352.34	8327.99	4203.22		6432.73
P62241	RS8_HUMAN	RPS8	40S ribosomal protein S8	6	51253.3	78770.1	87908	67073.4	62323.6	62140.9	71678.1	70484.1	74509.5	63147.4	65071	74193.3	48271.6	62821	51337.5	45136.1	57770.7	18312.8	36980.7	55155.9	23255.6	35167.5	9138.45	47659	40681.4	47078.1	41371.8	38967.6	39074.7	37080.2	34239.3	37609.4	41674.2	28405	40575.9	51813
P62244	RS15A_HUMAN	RPS15A	40S ribosomal protein S15a	5	35079.8	41803.7	66291.5	47477.1	42368.4	45369.3	37010.3	55501.1	52111.4	46429.1	40867	46078.5	32354	31738.6	43000.8	34178.1	34090	23952.4	31515.8	34596.5	31850	22831.3	24640.8	28647.7	24961.6	45031.7	36397.7	42299.3	32996.4	39972.1	34794.3	31390.8	40289.1	34512.5	35282.6	32575.2
P62249	RS16_HUMAN	RPS16	40S ribosomal protein S16	9	96855.8	106005	102349	84206	79593.9	84180.3	114917	84425.3	97319.5	90808.8	77501.2	94405.7	93629.3	110305	78903.9	83648.4	87113.9	71680.3	82594.4	81961.2	89937.7	64874.6	30328.3	75116.5	70997.9	82382.8	61798.2	92829.5	72408.7	79857.8	66478	71701.9	86720.4	77954.4	76187.7	78969.4
P62258	1433E_HUMAN	YWHAE	14-3-3 protein epsilon	13	78347.8	21721.4	116777	145845	133780	140184	36368.4	129576	115521	141909	147347	140375	28642.7	22217.8	90741.7	103614	114324	145725	122489	120701	117180	98836.3	57860.1	158478	39507.4	82048.8	95910.4	120228	143533	122310	105759	137979	125470	134227	162382	144375
P62263	RS14_HUMAN	RPS14	40S ribosomal protein S14	4	60478	40905.2	42267.2	30513.8	34788.9	33658.1	49001.2	37056.2	40016.1	41129.8	26714.3	36599.7	98496.5	64719.6	38598.1	39019.7	36810.1	28759.4	35311.4	43671.9	35918.3	25323.3	6735.56	33142.9	45393.3	36730.9	30869.9	41067.4	29510.8	34410.8	29760.4	39895.5	41001.8	29663.1	27682.8	36922.4
P62266	RS23_HUMAN	RPS23	40S ribosomal protein S23	5	16709.1	17568.3	17545.9	18028.8	13537	16471.4	20344.4	17474.3	14841.1	18987.9	15415.5	21260.6	7960.6	8422.69	12537.1	13566.8	13476	17246.6	18371.2	16138.4	15794.4	18351.4	4024.63	12336.5	6276.59	8974.76	9135.1	15066.7	11737.2	14980.5	11812	16956.4	17278	16019.6	13825.4	12507.7
P62269	RS18_HUMAN	RPS18	40S ribosomal protein S18	10	57700.6	56368.1	49800.1	44559.1	39169.6	41810.3	61550.7	48445	49467.7	44358.7	42704.1	48065	67981.4	61917.7	49025.8	45528.7	48018.8	35816.9	43938.7	49893.9	42727.6	28636.7	8265.98	40821.4	44117.9	42241	37259.2	45149.5	37080.4	38346.7	36537.1	42881.3	44549.5	36101	39130.5	38918.9
P62277	RS13_HUMAN	RPS13	40S ribosomal protein S13	6	39211.6	40418.9	57161.9	47012.9	38783	42709.5	40674.6	42170.1	44743.3	47698.7	36292.8	49999.3	20620.2	29740.7	39409.7	39117.2	38780.3	31265.3	42061.5	49059.2	38386.5	32973.9	9347.77	34308.2	19843.2	42084.3	35178.6	42366.6	38440.8	38955.2	30541.7	41627.6	45199.6	38198.7	48156.1	43682.8
P62280	RS11_HUMAN	RPS11	40S ribosomal protein S11	6	22867.2	17483.9	23710.1	26612.3	21015.8	23373	22494.1	24685.3	23136	24407.7	20153.4	23422	24457.8	24373.6	20371	13310.9	17364.2	14114.7	23500	20722.1	20297.2	14259.8	9387.63	16622.4	21575	18252	23538.2	20133.5	19128.9	18199.2	16888.2	20456.4	17306.3	20925.6	22626.5	21805.2
P62304	RUXE_HUMAN	SNRPE	Small nuclear ribonucleoprotein E	2	111329	81791.6	54696.1	45597.3	41664.7	40390.4	93648.7	47894.5	60678.2	32439.2	37231.7	44558.4	156447	117672	76093.3	65860.9	58513.3	46474.7	56047.8	53029.9	45732.2	18946.9	13419	42808.5	59688.4	50348.6	22076.2	38726.4	33666.7	35636.4	27956.1	30439.4	34115.1	21744.9	34962.5	36772.8
P62306	RUXF_HUMAN	SNRPF	Small nuclear ribonucleoprotein F	4	2153.1	2432.7	1753.71	1796.14	999.655	812.488	1927.78	1999.11	1172.01	1274.93	1144.27	1312	4165.51	1839.4											2765.82	1391.47	5616.07
P62310	LSM3_HUMAN	LSM3	U6 snRNA-associated Sm-like protein LSm3	2	14905.5	7765.64	3941.07	4623.05	4473.68	4104.69	9170.95	4579.39	3765.93	2719.99	3004.61	5080.52	5964.65	6813.63	4168.09	6338.42	2770	4259.68	2577.7	4432.43	2494.28		2356.37	3441.38	8758.72	3292.64	3758.35	3565.51	1965.64	3665.51	4177.23	3155.7	2893.51	11035.1	2679.36	2403.85
P62312	LSM6_HUMAN	LSM6	U6 snRNA-associated Sm-like protein LSm6	4	3772.33	2970.95	2217.79	2071.96	2109.57	1549.17	3074.2	2097.97	1541.64	772.493	1941.8	827.189	4418.07	3043.23											3678.02
P62314	SMD1_HUMAN	SNRPD1	Small nuclear ribonucleoprotein Sm D1	5	16357.9	11844.4	6564.8	9974.33	6109.87	5192.24	13274.1	8369.44	6966.48	5179.53	5913.05	7188.09	19848.5	8083.82	8081.32	7471.01	4696.95	5293.3	8541.11	5143.56	4120.72			6723.61	7012.05	5064.43	3559.12	5856.2	5267.3	8057.71	5921.66	5751.03	3528.35	3221.48	4580.17	6170.95
P62316	SMD2_HUMAN	SNRPD2	Small nuclear ribonucleoprotein Sm D2	2	25367.4	25198.3	17239.3	16437.1	15442	15316.6	23309	17945.3	18804.7	14916.5	14437.4	15340.9	42483.6	30040.3	19537.7	15170	15379.4	12984.4	9687.66	14989.9	12139.4	6665.38	1959.3	11990.2	21455.3	19279	12737.1	15254.8	15538	19039.5	11028.8	13332	15550.7	13210.7	13213.3	17007.8
P62318;P62318-2	SMD3-2_HUMAN;SMD3_HUMAN	SNRPD3	Small nuclear ribonucleoprotein Sm D3	2	61188.7	55428.9	36953.2	38721.5	29319.3	30183	64197.2	31126.3	35639.1	21009.5	28994.2	27639.7	61755	41873	27895.4	20392.1	20556.8	17685.6	22911.4	19099.3	17677.7	9747.24	10472	15697.2	32017.6	30270.7	20945.1	27143.2	31798.4	32048.4	23916.3	24997.7	24135.1	25696	23655.5	28260.6
P62330	ARF6_HUMAN	ARF6	ADP-ribosylation factor 6	3	4180.54	3203.98	3746.22	3010.44	3995.73	4630.66	2080.89	5997.27	5277.26	7746.55	5357.58	4549.08		2207.33	2380.58	5713.53							7852.15		4565.99	3343.84	6321.85	3561.26	7126.77	3612.49	5073.29	2810.17		3879.55
P62333	PRS10_HUMAN	PSMC6	26S proteasome regulatory subunit 10B	10	11511.2	13472.2	8991.17	9091.35	9539.52	8146.79	11358.9	8895.29	8131.24	9809.19	6117.9	9658.71	8248.44	11976.2	10430.9	12297.4	6071.29	9223.68	7071.66	7553.06	4192.54	5501.37	2698.99	7849.82	7771.53	9647.94		22239.1	16301.9	10391.8	6639.02		32176.1	7826.8	4402.91	5569.68
P62424	RL7A_HUMAN	RPL7A	60S ribosomal protein L7a	8	24947.3	19506.1	25117.8	24262.3	19803.9	23041.8	23574.7	24038.1	26142.3	25345.1	19692.3	26102.3	30279.2	30213.8	24109.6	34825.8	22442	13340.2	20052.1	24115.9	18761.1	20775.3	4223.52	21730.5	24213.2	23211.8	15824.6	21913.2	15233.9	15633.1	21660.2	20872.7	24484.2	19520.6	20434.4	18456.2
P62491;P62491-2;Q15907;Q15907-2	RB11A-2_HUMAN;RB11A_HUMAN;RB11B-2_HUMAN;RB11B_HUMAN	RAB11A;RAB11B	Ras-related protein Rab-11A	7	8677.42	3466.77	10268	9089	13035.8	10362.2	4009.48	7972.67	11247.2	11625.5	11645.6	7969.16	7124.39	5168.04	11802.5	10263.4	7498.6	9988.87		10630.6	11749.1		1626.79	13087.1	10000.6	8221.08	12913	10863.6	9888.21	9890.84	9991.97	10005.2	11747.6	8992.91	10218.5	13126.6
P62495;P62495-2	ERF1-2_HUMAN;ERF1_HUMAN	ETF1	Eukaryotic peptide chain release factor subunit 1	11	18451.4	23106.3	12416.5	10571.1	9670.9	9793.44	24158.8	10071.2	10969.4	10015.4	8473.63	11730.9	11774.7	22417.2	10774.1	6731.42	9010.79	8579.89	6895.99	7908.99	8056.25	5972.29	5065.25	9423.73	14640.1	11693.6	11340.2	11576.8	11713.4	12659.8	12530.6	13785.6	11283.8	8718	10815.9	10909
P62701	RS4X_HUMAN	RPS4X	40S ribosomal protein S4, X isoform	9	32181.8	33519.4	47777.3	33051.6	33436	36462.7	35804.2	36696.7	41661	41571.1	33618.3	43439.2	27800.7	33209	42235.8	34942.1	41393.1	25168.9	34131.4	42791.4	34796.5	23356.1	8033.15	35467.3	23951.9	40116.4	39708.6	42188.3	36308.6	34547.6	37740.6	42219.5	38496.7	26642.3	45713.6	39590.3
P62714;P67775	PP2AA_HUMAN;PP2AB_HUMAN	PPP2CA;PPP2CB	Serine/threonine-protein phosphatase 2A catalytic subunit beta isoform	3	3889.71	1642.25	4160.15	5156.5	6657.78	6188.77	1976.34	5989.86	6761.05	5625.52	6467.42	5520.85				3045.09	2632.09	4940.99			6579.87	9282.37	9879.97	6951.89		2785.88	7196.22	6892.51	8337.93	9152.36	5457.44	5376.66	5038.26	5373.67	6572.85	7046.91
P62750	RL23A_HUMAN	RPL23A	60S ribosomal protein L23a	8	47571.1	34784.6	37931.6	28679.7	30393	34124.2	46331	31351.1	32506.3	34407.4	34253	35659.7	38814.2	51036	63971.1	51248.4	45868.7	31439.3	29012.6	35711.1	36369.7	27344.8	9633.49	30206.6	31550.7	38732.5	31357.7	38698.9	29681.1	32774.9	35016.3	38657.7	42938.5	26590.7	43540.4	30881.3
P62753	RS6_HUMAN	RPS6	40S ribosomal protein S6	5	56918.1	72432.8	64515.8	50914.8	45105	58260.9	66844.6	54631.5	59677.2	56677.5	51867	53187.6	41825.7	59496.7	50204.4	55734.1	53149.3	44546.9	42317.6	52939.1	46345.4	33797.5	11069.1	44171.5	38849	55380.1	51381.7	51051.7	46269	44019	46755.2	48769.1	52887	53243.4	49099.1	50572.1
P62805	H4_HUMAN	HIST4H4	Histone H4	14	1352090	492924	1239870	1794380	1494620	1476740	594499	1294730	1420900	832425	1626640	1566630	705530	351794	255714	2509190	1671100	1466380	2065820	2215460	1375120	922025	175296	820724	320714	753483	827932	1095800	1987800	1165900	1335160	1318930	1418070	1064730	1111660	1413510
P62820	RAB1A_HUMAN	RAB1A	Ras-related protein Rab-1A	5	24113.6	11628	22834.7	25953.1	26265.5	26996.2	13175.3	18887.3	26258.3	33125.6	26376.9	30178.4	14016.7	17781.5	20987.4	26662	20108.3	28958.3	23491.4	22779.3	26854.2	26282.5	17126.8	17677.6	29488.6	20715.6	20730	24798.1	21762.9	22243.4	21317.5	24865.8	25106.5	28134.5	20954.1	22417.4
P62826	RAN_HUMAN	RAN	GTP-binding nuclear protein Ran	5	144445	189554	99785.7	99253.6	88826.1	99579	176585	97767.8	91861.1	91240.1	107890	85899.2	43209.4	72188.6	67931	60974.4	70684.5	70324.4	85358.5	105899	104696	114194	30296.5	92063.4	91782.8	84738	75112.6	69424.9	86180.7	84546.6	85354	93890.7	79357.4	114474	111352	114301
P62829	RL23_HUMAN	RPL23	60S ribosomal protein L23	5	18317.1	24550.7	29419.5	20619.5	21855.9	16004.8	21519.5	27449.8	28761.6	21769.2	14027.3	22592.6	19740.5	20062.1	21236	19298.6	20408.9	13003.6	12894.2	20382.3	12753.6	13571.4	5087.15	14906.5	16076.2	17579	15093.2	14119.2	17397.3	13172.4	18334.1	15383.8	19407	19557.1	17549.5	21956.5
P62841	RS15_HUMAN	RPS15	40S ribosomal protein S15	2	10493.8	18879.5	9311.19	6582.13	6079.35	9780.67	15298.5	14758.7	12536.5	11231.5	5295.36	10081.4	12762.6	24766.2	17635	13143.7	12538.4	9959.22	6662.97	11254.1	7239.47			9498.31	9357.66		13863.6			12051.3
P62847;P62847-2;P62847-3;P62847-4	RS24-2_HUMAN;RS24-3_HUMAN;RS24-4_HUMAN;RS24_HUMAN	RPS24	40S ribosomal protein S24	4	133359	125151	111407	83871.7	92801.5	88860.7	152024	68567.8	96374.2	100492	81333.9	106838	125327	128359	90741.9	84109.8	106161	70750.9	78647.4	92127.4	68659.1	86635	19840.7	75148.8	101752	84619.4	41799.4	70847.4	48839.7	66053.6	57317	71833.9	72765.2	64217.2	67796.2	64163.7
P62851	RS25_HUMAN	RPS25	40S ribosomal protein S25	5	26594	58899.6	57721.1	38056.1	39111.6	40860.8	43794.2	50659.7	56017.7	40519.4	34259.8	47115.6	26631.6	40697.1	39847.4	32572.1	34338.8	23478.5	28414.4	28581	24648.2	21007	4597.7	21468.7	24203.3	45695.1	31436.5	34858.5	27227.1	34207.7	29068	34927	38784.5	30399.6	31525.2	31999.5
P62854	RS26_HUMAN	RPS26	40S ribosomal protein S26	3	18838.6	21506.4	26836.6	23888.5	22969.3	22396.7	19386	21978.9	22550	25033.6	22598.8	23301.9	14320.7	18173	17975.4	15109.3	21426.2	11560.2	18227.9	18032.3	22310.2	22490.7	6858.24	15737.1	9351.76	12372.4	12101.8	15492	13644.9	14407	13408	18177.5	19077.4	15662.2	17688.1	18117.6
P62857	RS28_HUMAN	RPS28	40S ribosomal protein S28	2	90440.6	59645.1	69451.6	66875.6	64321.5	69225.8	51877.5	60172.1	66621	74910.2	58585.6	76889.7	47040.1	49499.4	66703.7	71824.2	67605.1	48787.4	62884.7	77197.4	60266.9	40227.8	17185.9	51159.1	70999.6	66487.9	59289.7	72779	65090.7	76589.5	59279.3	66793.4	71619	62708.1	67318.2	65040.9
P62861	RS30_HUMAN	FAU	Isoform of P35544, 40S ribosomal protein S30	2	82524.4	33607.9	25426	26397.3	23659.1	16360.6	49296.5	17473.6	11804.8	27483.9	22177.1	30241	51404.4	23372.4	19775.8	23887.3	17004.6	17162	18224.9	16173.7	19668.2	17735.4	6231.63	17282.7	33421.7	18495.9	13174.7	20895.1	15445.6	21230.8	22765.3	26953.9	23093.3	20743.9	24559.4	22868.7
P62873;P62873-2;P62879;P16520;P16520-2	GBB1-2_HUMAN;GBB1_HUMAN;GBB2_HUMAN;GBB3-2_HUMAN;GBB3_HUMAN	GNB1;GNB2;GNB3	Guanine nucleotide-binding protein G(I)/G(S)/G(T) subunit beta-3	2	6277.19	3615.84	10717.2	14999.9	10259.9	13275.2	3165.86	14562.6	12123.8	17625.1	15588.7	9029.16	2594.24	3170.6	8247.42	13394.9	9978.17	7858.63		7333.96	10249.8	10759	2171.52	8982.06	3710.32		8922.73								10933.8
P62875	RPAB5_HUMAN	POLR2L	DNA-directed RNA polymerases I, II, and III subunit RPABC5	1		244.467					263.22	608.432	455.552			579.903
P62888	RL30_HUMAN	RPL30	60S ribosomal protein L30	4	14046.2	9621.49	14762.6	12711.9	12336.6	11885.2	14019.8	15119	10721.5	15340.3	13285.8	16378.1	25687.4	28082.1	18169.6	25548					24907.6			17864.7	23695.5	26329.3	24529.2				19977.3	11740.2	24509.5		22955.8
P62899	RL31_HUMAN	RPL31	60S ribosomal protein L31	5	39918.4	27783.5	40661.9	42406.8	39478	42355.4	38630.4	40946.9	35125.3	41422.9	42318.9	48403.2	41511.6	39346	26663.2	37203.4	35120.7	33666.3	47252.9	45057.7	46164.4	38640.1	13991.9	43858.3	38349	29238.9	28267	36181.3	33431.6	37645.1	40124.6	40103.8	41427.1	37088.5	46955	44594.1
P62906	RL10A_HUMAN	RPL10A	60S ribosomal protein L10a	6	15502.3	12556.9	32686.6	26866.8	22451.1	24760.6	15297.2	31706.6	21414.9	34041.4	27375.3	29074.6	19228.3	19207.4	28785.5	28051.2	28644.8	22962.2	29688.5	31483	27472.5	24485.3	4350.07	25095.8	15609.5	24490.1	15646.1	30821.6	26494.6	29513.5	28749.5	30136.1	34631.4	30725.2	32342.3	30804.1
P62910	RL32_HUMAN	RPL32	60S ribosomal protein L32	3	7594.91	9619.62	17994.8	13884	15247.5	11709.2	8294.23	18188	16364.5	17035.7	15067.7	15856.4	5324.06	6371.62		10335.9	13057.1	9881.54		11749.1	13375.2			10743.9	5591.71		11346.6	15340.7	16547.9	15002.2					17510.3	13685.8
P62913;P62913-2	RL11-2_HUMAN;RL11_HUMAN	RPL11	60S ribosomal protein L11	3	44153.4	48996.5	30711.7	26293.9	25758	26988.3	50789.2	30801.2	30249.2	29136	24882.1	28298	39503	34949.4	17622.6	14468	17738.6	13741.6	19270	22890	14078.3	14466.3	8451.57	20966.7	34362.9	24304.2	21033.2	27486.4	23468.8	23903.5	29469.4	28457.9	28161.7	22668.7	33898.6	22050
P62917	RL8_HUMAN	RPL8	60S ribosomal protein L8	6	47739.7	36054.9	44078.3	39845.3	40226.8	42241.3	46342.8	39362.3	41994.5	49847.1	40811.2	49469.1	38951.2	49553.8	42683	41484.4	40607.5	31017.6	37870.9	49740	39874.6	23947	5576.86	34542.8	38783.1	47180.1	37917.8	54104.3	36324.9	41814.1	37619.3	43292.7	42576.4	39423.3	43755.1	40670.3
P62937	PPIA_HUMAN	PPIA	Peptidyl-prolyl cis-trans isomerase A	4	103825	38978.9	132280	145833	113686	150841	49860.1	110220	137899	111355	155071	117149	45234.8	49102.4	133982	107832	121039	119102	141421	122646	166213	126915	53734.1	120570	67508.5	97501.3	95962.4	113521	112314	116605	99565.3	96160.5	99892.7	163185	121950	133515
P62993	GRB2_HUMAN	GRB2	Growth factor receptor-bound protein 2	2	440.327	174.361	1501.77	1132.7	777.671	837.597	337.926	1001.64	884.089	962.896	1114.03	846.287														2082.57	1706.46
P62995;P62995-3	TRA2B-3_HUMAN;TRA2B_HUMAN	TRA2B	Transformer-2 protein homolog beta	4	17484.7	14942.9	12189.1	10271.9	14875.9	10518	16701.1	12037.6	9297.19	9385.24	12197	11657.1	10409.3	9097.46	6858.24	7940.24	7106.46	6276.35	12239.8	11702.7	8605.21	13374.6	4809.52	7946.9	7289.39	7730.03	7550.41	8920.48	9440.81	9651.68	9901.93	9337.86	10388.1	6122.06	9821.69	12649.7
P63000;P63000-2	RAC1-2_HUMAN;RAC1_HUMAN	RAC1	Ras-related C3 botulinum toxin substrate 1	2	6345.98	5441.72	11103.9	10277.6	10343.1	10286.4	5990.28	12369.9	11774.9	14448.5	14016.1	13134.6		8074.97		19365.6				9974.44	9735.04	15436.1		15762.8	11126.2	9211.66	16050.7	10741.5	8529.43	11310.4	15402.3	9805.31	17209.7	12859.6	13277.1
P63010;P63010-2	AP2B1-2_HUMAN;AP2B1_HUMAN	AP2B1	AP-2 complex subunit beta	13	2544.84	2459.7	3566.59	3479.2	3875.57	3590.51	1999.04	3444.41	4156	3682.16	3875.99	3666.27	3392.22	2165.49		4990.79	2189.43	3788.29		4862.12	4088.7			4499.28		3459.94	3685.69	6760.37	4869.83		3140.48			4020.21		5114.4
P63092;P63092-2;P63092-3;P63092-4;Q5JWF2;Q5JWF2-2	GNAS1-2_HUMAN;GNAS1_HUMAN;GNAS2-2_HUMAN;GNAS2-3_HUMAN;GNAS2-4_HUMAN;GNAS2_HUMAN	GNAS	Isoform of Q5JWF2, Guanine nucleotide-binding protein G(s) subunit alpha isoforms short	6	5180.67	2359.94	4721.71	7085.97	3150.21	4492.91	1455.78	5811.5	7789.45	6399.31	5639.45	4021.85	1547.2	4216.27	4959.12	5410.02	5975.11	11326.3	11919.9	6180.75	6678.1	7815.56			4499.9	6046.3		8086.4	10912.5	6288.6	7656.79	6001.94	6830.92	8395.89	6442.59	5422.81
P63104	1433Z_HUMAN	YWHAZ	14-3-3 protein zeta/delta	8	13502.5	4768.75	21362.7	29202.2	29167.5	28431.2	6725.49	25143.5	24204.9	25454.2	25927.4	27299	12035.7	7626.57	45295.4	25657.8	31872.9	38360.3	30371.1	29727.5	35837	34788.3	22467.3	33286.6	22460.3	26039.2	40046.8	26374.4	31655.5	25970.2	26995.1	32397.3	21967.4	33777	27649.1	22536.2
P63151;P63151-2	2ABA-2_HUMAN;2ABA_HUMAN	PPP2R2A	Serine/threonine-protein phosphatase 2A 55 kDa regulatory subunit B alpha isoform	6	9797.21	13277.1	7287.36	7077.76	5503.5	5633.76	12450.2	6942.04	7075.58	7705.73	6528.36	9317.07	7112.59	11268.1	6933.05	5480.37	6733.32	5197.19	4977.96	4920.71	4905.64		12169.1	5242.82	7897.51	7062.04	11389.9	6373.68	6707.99	3170.26	5563.73	4178.32	4412.15	2854.99	5969.6	6156.46
P63165;G2XKQ0	SUMO1_HUMAN;SUMO5_HUMAN	SUMO1;SUMO1P1	Small ubiquitin-related modifier 5	2	2845.73	1048.43	3015.24	3106.1	1315.89	3899.28	1027.15	3082.5	2283.79	3317.09	4106.21	1880.09		2026.9											2949.2											4178.15
P63173	RL38_HUMAN	RPL38	60S ribosomal protein L38	5	9964.02	8756.74	9903.49	8662.47	9426.56	10056.7	8891.23	9759.59	4515.96	12386.7	9650.37	10044.2	20710.2	23182.7	11398.7	10522.7	11996.2	9177.17	13116.1	11618.5	11425.6	10277.5	3573.05	10722.7	19115.1	16044.4	16708.2	10079.7	10087.6	12308.6	11218.9	13172.7	13979.7	9259.97	9032	10992.4
P63208	SKP1_HUMAN	SKP1	S-phase kinase-associated protein 1	2	2879.51	1583.04	5023.96	4802.14	4122.76	3472.1	3018.87	5835.3	5125.13	3658.25	5217.34	4078.76	4971.62	3958.57	6269.63	3900.43	5019.8	6941.84	5212.62	4348.28	4378.63	9055.37		8815.99	5769.23	6122.75		4643.77	8291.83	7239.55	5198.14	5994.96	6183.12	4466.45
P63220	RS21_HUMAN	RPS21	40S ribosomal protein S21	2	9640.32	4809.74	15630.2	17891.5	15700	14166.3	6827.06	19872.4	14571	14997.7	20073.6	20994.9	4994.1	4903.1	16199.9	13149.7	16228.5	12718.8	13041.5	15915.8	14287.9			16444.7	9947.16	14879.7	17812.7	16384	16641.7	17085.7	14677.7	21786.6	18319.9	17194.6	22747.1	14623.6
P63241;P63241-2	IF5A1-2_HUMAN;IF5A1_HUMAN	EIF5A	Eukaryotic translation initiation factor 5A-1	8	35695.5	32162.9	67227.4	45610	52025.7	46968.3	36896.8	53916.2	69772.9	42887.1	44002.1	53106.3	23055.9	32444.1	68440.4	48435.7	67904.4	42179.6	61507.1	52313.3	49760.7	38626.8	20044.6	60234.3	21385.9	46821.6	35613.9	50420.8	42770.9	53311.6	42853.9	45353.5	44011.2	45547.8	48406.1	54349.2
P63244	RACK1_HUMAN	RACK1	Receptor of activated protein C kinase 1	6	21332.4	18268.1	26333.5	28443	27745.1	29937.7	17739.6	28729.9	27412.4	30115.4	26768	33368.8	12398.1	20227.3	22038.7	23630.2	30010.3	23394.4	31093.7	30965.1	25343.2	25377.7	25488.4	27497.7	19312.3	25477	27629.5	32948.9	29751.4	32359.8	26867.7	29931	33480.2	26692.9	33354.3	31223.8
P63279	UBC9_HUMAN	UBE2I	SUMO-conjugating enzyme UBC9	3	2182.29	2176.04	4464.3	4199	3967.62	4218.32	1883.48	4629.57	4028.45	2267.89	4995.35	2943.24		1429.71	2994.58		2217.06		4052.24		3656.64			3303.75	2213.72					2702.99	3252.76	4128.96			3263.68
P67809	YBOX1_HUMAN	YBX1	Nuclease-sensitive element-binding protein 1	2	12124.9	12148.6	6193.04	5712.12	6457.72	7670.37	10468.8	8596.93	6731.58	6558.25	5559.34	10053.2	19501.6	18193.3	12605.5	6977.79	12240.8	6990.18	7837.75	14428.5	8813.86	7389.78	1882.64	10517.4	11755	13059.9	13541.4	10544.7	5154.7	9408.14	9897.59	8533.3	7593.33	4661.66	7121.99	10078.9
P67812;P67812-3;P67812-4	SC11A-3_HUMAN;SC11A-4_HUMAN;SC11A_HUMAN	SEC11A	Signal peptidase complex catalytic subunit SEC11A	4	2968.61	745.563	4244.71	4334.98	5860.37	5410.57	1177.4	4797.93	5666.43	5128.89	5418.92	4702.34	2269.65	1953.18	5490.51		4431.09	5165.38	4638.48	1534.47	5290.92	9686.13	4972.55	5267.34	3986.37	5408.88	5693.28		5814.8	4609.35	4683.39	6923.39	5815.49	6492.44	5211.52	4552.1
P67870	CSK2B_HUMAN	CSNK2B	Casein kinase II subunit beta	2	1744.92	2634.14		2201.04	1914.65	1269.09	2818.6		1177.24	1667.69
P67936	TPM4_HUMAN	TPM4	Tropomyosin alpha-4 chain	8	21687	6810.02	33176.3	36382.8	47759.6	32563.8	9428.1	37024.2	34983	57807.7	28789	35002.1	8030.83	9112.96	39993.1	21071.4	24990.8	31266.8	32840.5	28407.8	26911	57177.5	47778.8	33666.3	21059.3	21601.4	38299.5	25933.6	34381.1	23412.9	25206.2	45802.9	32366.5	25147.1	32064.5	23150
P68036	UB2L3_HUMAN	UBE2L3	Ubiquitin-conjugating enzyme E2 L3	3	2602.39	2372.16	5770.38	5403.73	5106.94	4573.66	2126.48	7811.69	6564.66	4853.96	6562.6	9140.18	683.613	802.779			2706.3		2843.27		6163.12		4252.53	2715.08		2911.47	3222.58	5000.46	3322.78	4109.76	3901.69	4404.76	2861.21	3981.11	8293.6	8980.16
P68104	EF1A1_HUMAN	EEF1A1	Elongation factor 1-alpha 1	6	54665.4	70272	41238.1	35336.8	37613.5	33066.5	71105.6	48882.5	38897.9	55766.1	40792.9	50792.2	16704.2	13972.6	15597.6	18748.8	26948.1	17802.8	29602.5	35064.3	25659.4	33543.7	113100	37315.6	6529.24	13610.8	28413.2	27896.7	18228.5	22554.4	24369	31846.7	22428.8	26257.4	30282.6	26435
P68363;Q9BQE3	TBA1B_HUMAN;TBA1C_HUMAN	TUBA1B;TUBA1C	Tubulin alpha-1B chain	3	362166	311871	365838	336045	318959	326111	310327	297464	318922	356854	309906	332627	197930	269595	293379	320419	295990	309763	316800	320159	317942	176654	163945	281262	195272	239965	203927	225209	239661	211576	229778	219972	217368	247340	243146	250823
P68366;P68366-2	TBA4A-2_HUMAN;TBA4A_HUMAN	TUBA4A	Tubulin alpha-4A chain	13	132173	131394	127487	111777	90840.9	107205	121835	111234	109767	135981	108904	122485	63244.2	119624	91291.9	110360	138039	127461	117687	151534	147332	104817	131495	110704	58889	73076.8	66527.4	85561.2	94117.3	80263.1	104670	100550	91683.2	109760	113232	119640
P68371	TBB4B_HUMAN	TUBB4B	Tubulin beta-4B chain	4	85651.5	66665.2	64355.4	49069.3	54135	56939.6	59479.6	50043.1	57236.7	69597.2	60658.9	60649	52823.4	71503.2	55713	52279.2	51547.3	59632	44105.6	48804.8	44500.9	45269.7	43694.4	47431.7	91569	60971.5	56672.8	52772.4	58141.9	50487.6	61580.5	48095.9	51878.5	67762.5	62016.8	63070.4
P68400;Q8NEV1	CSK21_HUMAN;CSK23_HUMAN	CSNK2A1;CSNK2A3	Casein kinase II subunit alpha	7	6356.42	10542.6	3733.68	3347.37	3680.7	5861.73	9191.06	3921.83	4833.13	4114.08	4632.98	3900.49	9396.67	13470.2			3079.37	3517.7		2282.04	5293.69	4461.12	2744.61	4077.02	7005.79	5054.68	2941.04	4087.16	3847.72	4709.51	4544.12	1955.62	2778.16	4961.99	6899.8	5729.29
P68402	PA1B2_HUMAN	PAFAH1B2	Platelet-activating factor acetylhydrolase IB subunit beta	2	6036.79	2176.47	8223.91	9083.58	10634.7	8447.53	3101.62	5790.01	12107.6	10261.6	8791.75	10936.9	5503.26	4289.35	11588.6	8629.88	12280.2	9013.47	8896.63	7454.5	11513.3	6805.32	6841.33	5985.62	13963.6	9786.13	10047.5	7671.89	11346.8	8894.39	8913.92	7538.55	4676.6	10958.7	9509.08	9117.71
P68431;Q71DI3;P84243	H31_HUMAN;H32_HUMAN;H33_HUMAN	H3F3B;HIST1H3J;HIST2H3D	Histone H3.1	8	409486	191768	766309	778597	610125	681698	283654	487916	634293	452924	741963	640305	446503	344242	711499	1109710	664387	560868	813212	738416	129375	461083	68093.8	536432	246070	747544	427637	718884	888725	486283	607269	115060	855036	619221	735264	904279
P69905	HBA_HUMAN	HBA2	Hemoglobin subunit alpha	3	18848.7	23376.8	4243.61	2798.62	2081.8	7286.22	18448.6	2408.64	2336.11	962.472	1473.79	6683.75	11680.7	33164.2		6543.13									20615.8		17389.5
P78316;P78316-2	NOP14-2_HUMAN;NOP14_HUMAN	NOP14	Nucleolar protein 14	2	1105.29	614.088		2341.81	615.603		575.874	1514	1045.33	1020.81		953.842
P78318	IGBP1_HUMAN	IGBP1	Immunoglobulin-binding protein 1	3	1431.62	803.695	1482.12	1123.86	1808.79	1333.32	661.652	1290.38	1569.05	1524.08	2210.05	2240.1		849.581										3224.2
P78330	SERB_HUMAN	PSPH	Phosphoserine phosphatase	5	2674.81	789.767	3788.74	2339.37	3294.58	2703.95	1460.35	3355.45	2886.1	3878.88	2532.63	2458.42	1942.29	1128.13	3431.87	4339.27	4276.72				5969.15		3604.04	4320.82	2833.7	3903.97	3876.51	3938.89	2607.78	5163.79	4500.95				3126.27	1837.83
P78344;P78344-2	IF4G2-2_HUMAN;IF4G2_HUMAN	EIF4G2	Eukaryotic translation initiation factor 4 gamma 2	16	5606.4	2865.19	2734.71	2770.55	2969.32	1817.88	4053.43	3044.14	3680.48	2965.83	3106.69	4692	6576.09	3982.46		1746.31	2103.13	1568.19		3421.16	2811.21		1553.62	2786.84	6503.3	3966.5	1392.67	1927.85	1547.11	1001.89	3475.36	2223.7	4185.23		2838.2	5004.3
P78345	RPP38_HUMAN	RPP38	Ribonuclease P protein subunit p38	3	729.213	733.786					451.617		555.509	540.555
P78346;P78346-2	RPP30-2_HUMAN;RPP30_HUMAN	RPP30	Ribonuclease P protein subunit p30	4	1410.03	2064.04	2116.09	1640.58	1817.79	954.154	2154.01	2359.75	2711.39	1929.12	1009.44	2055.11	1593.32	3314.9		2103.73	2620.47				2814.18			3037.82		1641.65			1595.86			1579.6	1963.57	1625.86
P78347;P78347-2;P78347-3;P78347-4	GTF2I-2_HUMAN;GTF2I-3_HUMAN;GTF2I-4_HUMAN;GTF2I_HUMAN	GTF2I	General transcription factor II-I	18	5254.25	4353.77	4838.6	5159.18	4108.58	4995.82	4872.54	4078.06	4712.62	3884.82	5051.26	3292.62	7299.4	4654.96	6570.36	9312.5	4787.9	4825.03	7264		3534.49		4525.7	3593.56	4235.19	3284.18	3987.58	4280.57	3420.7	3248.41	16248.5	3699.56	5466.85	3336.32		5043.58
P78371	TCPB_HUMAN	CCT2	T-complex protein 1 subunit beta	20	29554.5	23354.9	17345.5	16483.9	16181.5	14798.3	24062	16596.2	19388.5	17279.5	16778.8	18493.1	18231.6	22484.9	22551.4	18289.2	16826.6	16441.2	18030	15963.5	16542.2	16636.9	3402.78	20197.4	18510.2	18919.1	13238.5	15676.1	18051.5	15764.5	16592.3	17963.6	16332	14867.5	16628.9	16165.7
P78386	KRT85_HUMAN	KRT85	Keratin, type II cuticular Hb5	2		1164.7			4350.24		5198.72	6517.27	7121.34		4353.92			6160.03			8002.04				8788.11				27825.5
P78406	RAE1L_HUMAN	RAE1	mRNA export factor	3	1584.85	859.373	1340.63	1497.78	1205.87	1657.73	669.792	1972.53	1662.38	1064.39	1659.84	1875.41						2204.71			1252.65				1806.65	2300.8					1998.81
P78417	GSTO1_HUMAN	GSTO1	Glutathione S-transferase omega-1	8	4785.46	1354.34	6731.4	9785.3	11147.3	9241.03	2039.39	11197.4	6063.69	7330.58	7098.69	8566.75	3076.87	2469.22	6432.23	4007.08	8624.95	8721.1	10230.5	3838.01	10892.2		5236.46	5857.58	11061.4	12075.7	11254.2	8516.01	11562.9	9991.41	9241.35	5511.98	7746.75	7672.14	11157.7	7245.03
P78527	PRKDC_HUMAN	PRKDC	DNA-dependent protein kinase catalytic subunit	90	23361.6	20937.8	30608.7	24393.3	29273.1	26677.5	21252.5	26697.2	30299.7	22837.1	25283.7	18931.5	20852.7	16466.5	25256.5	27497.2	23398.6	21551.1	20693	22424.3	21231	24639.1	13464.9	21559	17919.2	25926.3	24336.7	25496.7	24570.5	29556.7	19619.4	22214.9	26760	23963.2	28160.5	29690.7
P78537;P78537-2	BL1S1-2_HUMAN;BL1S1_HUMAN	BLOC1S1	Biogenesis of lysosome-related organelles complex 1 subunit 1	1	925.214	457.968				434.934	556.095			351.949			953.056
P80723	BASP1_HUMAN	BASP1	Brain acid soluble protein 1	7	16179.1	12760.3	55092.6	52085.8	40470.8	47479.9	12045.6	48296.1	38664.9	57792.6	45827.2	35745.9	9639.77	18559.7	25357.7	38060.9	36492.8	52315.4	23611.7	45310.4	46943.8	68890.4	7316.82	52270.8	34318.8	35479.3	41913.6	37774.1	35054.2	34044.4	45879.3	51150.1	53412.8	51200.5	37612	47480.1
P81605	DCD_HUMAN	DCD	Dermcidin	4	3845.03	3469.09	8583.79	7676.63	5975.47	12827.7	2151.46	23267.9	91737.8	5603.52	12204.7	13311.4	6352.68	3495.39	13435.8	31188.2	8616.89	18702.3	17396.2	24019.7	18479.9	1084890	289973	12067.7		13552.9	5121460	35239.3	11285.5	18585.5	16742.7	23569.9	21873.5	26452.7	23418.6	17634.5
P81877;P81877-2;P81877-3;P81877-4;P81877-5;Q9BWG4;Q9BWG4-2;Q9BWW4;Q9BWW4-2;Q9BWW4-3	SSBP2-2_HUMAN;SSBP2-3_HUMAN;SSBP2-4_HUMAN;SSBP2-5_HUMAN;SSBP2_HUMAN;SSBP3-2_HUMAN;SSBP3-3_HUMAN;SSBP3_HUMAN;SSBP4-2_HUMAN;SSBP4_HUMAN	SSBP2;SSBP3;SSBP4	Single-stranded DNA-binding protein 2	1	970.16	1030.4					1239.5		1285.01
P82650	RT22_HUMAN	MRPS22	28S ribosomal protein S22, mitochondrial	4	1061.87	421.944	2271.84	1838.12	1610.73	2435.88	489.276	2157.36	1493.52	1394.5	1837.8	1116.86									3657.94			4082.66	1359.91											2060.67
P82663;P82663-2;P82663-3	RT25-2_HUMAN;RT25-3_HUMAN;RT25_HUMAN	MRPS25	28S ribosomal protein S25, mitochondrial	1				285.036		395.701	184.793			508.623		439.558
P82912;P82912-2;P82912-3	RT11-2_HUMAN;RT11-3_HUMAN;RT11_HUMAN	MRPS11	28S ribosomal protein S11, mitochondrial	1			407.303		321.114	370.223		514.459		298.421		386.086
P82930	RT34_HUMAN	MRPS34	28S ribosomal protein S34, mitochondrial	2	547.945	447.262	2234.85	881.816	2298.39	2315.49	870.342	2854.4	2585.99	2042.31	2812.79	1188.19					1767.03			1523.76	1389.42			1732.09		2210.23	2281.52		2488.7		2951		1973.51		1300.83
P82970	HMGN5_HUMAN	HMGN5	High mobility group nucleosome-binding domain-containing protein 5	5	11009.3	10912.1	7027.02	8681.77	6126.33	8078.27	11277.1	7502.65	8728.91	5225.11	7410.45	5504.46	10334.4	8098.22	8565.72	9238.12	8805.62	5483.58	7541.46	10476.4	10806.1			8576.14	6603.77	7847.78	6829.62	7932.58	10216.3	10712.7	7683.33		6982.61	9452.76	8867.83	10719
P82979	SARNP_HUMAN	SARNP	SAP domain-containing ribonucleoprotein	5	19363.2	9015.5	11033	9153.41	11229	8746.5	10621.8	10601.5	9135.17	9282.72	11945.3	10483.2	12591.4	10441.2	5541.43	11842	6176.33	4652.99			10832.5			6818.06	13083.5	7995.34		8734.13	6619.63	10647.2	9574.03	8292.11	10669.3	8218.01	9427.59	11577.2
P83731	RL24_HUMAN	RPL24	60S ribosomal protein L24	3	29962.5	33679.9	36456.6	29129.2	30111.2	26339.7	31194	29801.3	33355.2	32224.9	25260.9	30063.6	23946.1	30985.3	26858.1	19775.1	21167.8	16429.4	20314.6	20040.9	20524.4	14977.3	4631.31	21257	28066.8	29375.8	26489.7	31185	26807.2	27755.3	24900	27991	29806.1	27112.5	34020.3	26204.3
P84085	ARF5_HUMAN	ARF5	ADP-ribosylation factor 5	6	15802.1	8397.77	28963.9	27460.8	25964.7	23956.8	10210.6	25022.8	22590.2	21932.2	28146	27898	8678.42	9188.16	23728.2	24520.3	23824.3	24375.3	19159.2	18298	20701	13494.6	14416.2	25060.9	20547.9	22446.8	29190	27370.1	31613.3	23823.1	26341.2	26589	21149.4	32440.9	24917.7	26864.4
P84090	ERH_HUMAN	ERH	Enhancer of rudimentary homolog	1	939.728	472.171	1712.59		2662.74	1210.98	512.199		1300.51	1807.3	2048.61	1989.95					2425.67							1813.38
P84095	RHOG_HUMAN	RHOG	Rho-related GTP-binding protein RhoG	1			318.913	534.489			281.651		532.963
P84098	RL19_HUMAN	RPL19	60S ribosomal protein L19	2	32929.8	38649	44349.7	33520.4	35424.4	20094.4	38062	36893.7	37787.1	36262.1	26825.9	46249.9	43751	50634.9	43719.2	48561.8	47638.4	35694.1	40711	42805.1	35010.1	33814.7		33470	32089.1	43230.2	40506.8	40333.6	39797.6	35525.5	40670.8		47735.1	40476.3	41598.5	39296.9
P84103;P84103-2	SRSF3-2_HUMAN;SRSF3_HUMAN	SRSF3	Serine/arginine-rich splicing factor 3	3	8296.99	5884.87	9191.77	7395.14	10837.6	9322.06	7243.44	7788.47	8269.79	9094.33	10142.9	11429.2			4974.18	4927.32	4353.22	5635.86	9652.73		7558.73		6575.68	10084.7		5165.02			9443.51	10320.2	9115.56	9986.67	8755.6	12074.2	8022.37	15387.4
P85037	FOXK1_HUMAN	FOXK1	Forkhead box protein K1	5	1990.2	2054.13	1934.59	2063.8	1849.56	1535.24	2169.69	2054.17	1195.38	1702.12	1679.92	1952.31	3192.28	2976.55															11839.3		6944.72
P86790;P86791	CCZ1B_HUMAN;CCZ1_HUMAN	CCZ1;CCZ1B	Vacuolar fusion protein CCZ1 homolog B	1		473.183					775.757
P98082;P98082-2;P98082-3	DAB2-2_HUMAN;DAB2-3_HUMAN;DAB2_HUMAN	DAB2	Disabled homolog 2	4	1801.75	1366.81	2016.89	2238.83	966.83	1679.18	1628.79	1816.97	1582.58	991.874		1009.57		1325.79				2828.89		2556.22				2244.17									5369.49
P98175;P98175-2;P98175-3;P98175-4;P98175-5	RBM10-2_HUMAN;RBM10-3_HUMAN;RBM10-4_HUMAN;RBM10-5_HUMAN;RBM10_HUMAN	RBM10	RNA-binding protein 10	6	1938.94	1500.47	1869.05	2294.43	2078.92	2111.83	1462.41	2314.25	2061.73	1356.68	1839.6	1688.33		1826.73											3225.68	5487.04			3641.33		6416.5			3614.33
P98179	RBM3_HUMAN	RBM3	RNA-binding protein 3	2	9332.98	9117.22	2631.72	7298.12	3480.67	3491.04	8184.3	4655.88	2380.9	1943.99		4317.68	6232.7	3669.19											13283.4		6950.7			6034.71		6212.78	5982.67
P99999	CYC_HUMAN	CYCS	Cytochrome c	6	144556	98543.1	111987	49073.1	65530.1	49254	106426	92134.6	116480	49392.5	28032.1	57111.1	58074.7	87156	102640	18743	49766.7	15288.9	25523.7	41479	22838.8	93793.7	9741.61	26218.8	73436.1	62868.3	59302.4	38040.5	27587.2	45486.9	42690.2	22034.4	43104.7	23176.6	58153.6	25226.9
Q00059	TFAM_HUMAN	TFAM	Transcription factor A, mitochondrial	4	802.424	451.204	1889.88	1964.58	1795.51	1316.11	510.461	1754.38	1110.24	1148.2	2300.09	1316.16														1911.16					1212.69
Q00325;Q00325-2	MPCP-2_HUMAN;MPCP_HUMAN	SLC25A3	Phosphate carrier protein, mitochondrial	6	11874.7	3427.71	25908.8	26022.1	23468.2	25148.5	6010.73	19825.5	18864	24596.9	22306.8	23606	12575.8	7561.09	12068.6	19443.7	33072.3	26378.9	21157.3	23924.8	27972.9	19289.3	7356.25	24709.7	14676.8	23998.2	16756.3	20739.2	23137.5	26219.8	28473.2	22855.4	25594.8	25423.5	22674.9	22989.7
Q00341	VIGLN_HUMAN	HDLBP	Vigilin	14	2491.08	1412	1865.78	1869.04	2128.16	1569.11	1345.39	2096.15	2152.48	3198.04	2470.48	2188.85	3536.5	3396.28		5587.17							4069.68	1474.66	3629.31				2650.24			2011.12	1257.06	4646.48
Q00403	TF2B_HUMAN	GTF2B	Transcription initiation factor IIB	2	1418.33	499.88					594.319						2171.68	1248.32											2268.71									6477.21
Q00535	CDK5_HUMAN	CDK5	Cyclin-dependent-like kinase 5	4	1696.75	941.723	1356.22	960.443	847.293	972.607	1253	1611.43	2126.82	1062.2				1400.79	2663.8		1388.43	1094.53		1516.65			593.146	1604.97	1748.73						1302.31	1038.92
Q00537;Q00537-2	CDK17-2_HUMAN;CDK17_HUMAN	CDK17	Cyclin-dependent kinase 17	1	275.572						193.629	577.497		856.712
Q00577	PURA_HUMAN	PURA	Transcriptional activator protein Pur-alpha	3	2291.43	707.939			1210.06	1157.08	1187.02	533.425	2761.21	1669.99	2561.94	2831.33	2838.25	1656.01									5951.77		3679.71		10209		5236.09						1148.68	4502.18
Q00610;Q00610-2	CLH1-2_HUMAN;CLH1_HUMAN	CLTC	Clathrin heavy chain 1	30	8798.12	6006.51	13977.3	13212.2	14682.6	13399.7	6161.11	11746	11685.8	14180.6	13804.7	15109.5	3858.4	5949.63	11488.8	10493.2	11960.2	13170.4	12422.1	12357.6	14884.2	10129.8	10761.9	11384.4	7723.96	8779.63	9332.92	8977.82	10683.2	11183.8	10596.6	11438.3	13831	11718.8	12473.3	12229
Q00613;Q00613-2	HSF1-2_HUMAN;HSF1_HUMAN	HSF1	Heat shock factor protein 1	1	438.93	499.629	719.336		675.171	433.625	471.136
Q00653;Q00653-4	NFKB2-4_HUMAN;NFKB2_HUMAN	NFKB2	Nuclear factor NF-kappa-B p100 subunit	8	1122.8	1637.27	1720.72	1093.98	880.874		1857.23	1437.9	1097.21	1204.02	1595	1027.24	1677.43	1753.65								4991.72			3026.03
Q00688	FKBP3_HUMAN	FKBP3	Peptidyl-prolyl cis-trans isomerase FKBP3	5	11825.5	14511.2	8365	5961.56	6690.62	5690.95	12499.6	7369.81	7025.43	9330.49	5634.48	6337.71	16517.3	15933	9739.35	6861.65	7610.87	4250.14	5305.31	3527.29	6167.2			7245.35	11536.9	3924.25	30116	4707.58		7332.74			8181.98	5866.08		8711.65
Q00765	REEP5_HUMAN	REEP5	Receptor expression-enhancing protein 5	1			972.613		726.78		427.972			834.035
Q00796	DHSO_HUMAN	SORD	Sorbitol dehydrogenase	10	3065.78	2326.31	5374.45	5000.81	4986.92	4426.78	2949.79	5153.4	6853.7	6749.32	5125.27	4772.6	4500.38	2996.89	9866.86	5988.8	9187.03	5883.35	9624.69	9359.65	8339.82			6276.96	6097.72	5720.12	7320.04	7651.78	7233.58	7269.48	7846.53	9376.62	7639.54	5709.48	8541.74	9709
Q00839;Q00839-2	HNRPU-2_HUMAN;HNRPU_HUMAN	HNRNPU	Heterogeneous nuclear ribonucleoprotein U	13	80163	25996.7	63852.5	68333.3	79407.2	73351.3	48352.4	58230.2	67772.2	57369.9	76584.3	63292.2	79795.2	38792.2	76828.6	68080.6	53557.1	50791.4	62972.2	69809.8	51832.8	52434.4	14636.7	45998.2	70298.9	66716.8	49710	49822.7	55752.3	56042.7	37516.2	56866.3	69827	51617.6	59562.6	65543.8
Q01082	SPTB2_HUMAN	SPTBN1	Spectrin beta chain, non-erythrocytic 1	49	6901.64	4784.02	4482.46	4744.32	3101.98	3748.95	4252.35	5145.96	5834.17	11126.2	9282.15	4377.09	6014.18	4651.69	3371.06	4012.83	5365.29	3226.92	4612.77	1937.81	5945.04	3057.03		4386.49	5691.41	4194.76	3883.61	4474.14	3231.81	4466.8	3992.35	3811.17	5938.54	6215.14	5589.54	4530.52
Q01085;Q01085-2	TIAR-2_HUMAN;TIAR_HUMAN	TIAL1	Nucleolysin TIAR	4	2081.12	1926.66	2013.88	3156.46	1765.42	2168.48	2272.82	2720.92	2394.16	2168.89	5671.74	2688.62	2685.53	1779.42	3991.91	3695.66	2737.18		2217.68	2393.58			1489.97	1745.54	1864.42	3371.37	2647.3		2357.02		2629.73	2674.06	2991.57		2483.85
Q01105;Q01105-2;Q01105-3;Q01105-4	SET-2_HUMAN;SET-3_HUMAN;SET-4_HUMAN;SET_HUMAN	SET	Protein SET	5	37165	27314.6	44535.4	50649.4	45536	52682.3	31006	44613.8	46370.7	39712.6	48670	41957	18869.6	19881.4	35139.4	38669.3	35359.4	35715.7	44389	42502.9	37450	42318.5	16963.7	38914.9	17620	31963	28542.1	37433.2	36681.1	41243.5	31922.9	34031.7	41171.5	45097.2	45518	45731.8
Q01130;Q01130-2;Q9BRL6;Q9BRL6-2	SRSF2-2_HUMAN;SRSF2_HUMAN;SRSF8-2_HUMAN;SRSF8_HUMAN	SRSF2;SRSF8	Serine/arginine-rich splicing factor 2	2	52056.3	21151.4	15511.2	15834	16305.9	15011.4	29174.1	15329.2	16916.9	16537.8	17873.4	19321.7	13122.6	8358.72	13978.9	15373.9	9915.92	9807.08	8192.27	20423.9	11627.8			11337.4	10093.7	7867.22		15405.1				14132	13076	12242.8	10839.9
Q01415;Q01415-2	GALK2-2_HUMAN;GALK2_HUMAN	GALK2	N-acetylgalactosamine kinase	2	1297.61	621.755	2123.37	2215.86	765.352	1656.44	1067.07	1986.67		1664.58														2090.15				1839.2	1970.33
Q01469	FABP5_HUMAN	FABP5	Fatty acid-binding protein 5	3	3744.48												23255.8									191772	1324560		4030.05		154602
Q01518;Q01518-2	CAP1-2_HUMAN;CAP1_HUMAN	CAP1	Adenylyl cyclase-associated protein 1	9	16534.7	33802.6	10045.3	8277.5	8602.68	5694.83	26949.4	9491.58	11389.5	8323.5	12507.2	8472.91	18698.6	32305	18166.4	8520.37	12192.8	8831.76	9041.22	7140.89	4369.52	13484.5	32044.5	11701.9	15306.8	9695.66	13608.6	9510.34	6549.94	5942.78	6808.9	6680.76	4253.92	6744.21	6791.68	4198.73
Q01650	LAT1_HUMAN	SLC7A5	Large neutral amino acids transporter small subunit 1	4	5651.46	1353.62	14038.2	6446.79	11436.4	13074.2	2902.46	11867.4	6747.08	15040	13874.1	12844.2	5162.8	8999.41	9739.53	15201	17221.4	13994.1	6457.3	14419.3	17028.5	20403.9		10009.7	15163.8	13800		14539.1	9853.35	16775.3	21312.2	10670.8		9317.85	14805.6	11606.6
Q01658	NC2B_HUMAN	DR1	Protein Dr1	2	5189.33	5153.05	2125.95	2091.63	1980.51	1676.35	5634.62	1158.42	2058.25	1451.16	1474.02	2591.28	10162.1	6587.52		3970.6	3592.25								3874.71	2077.38						2749.27	2880.82
Q01780;Q01780-2	EXOSX-2_HUMAN;EXOSX_HUMAN	EXOSC10	Exosome component 10	9	4411.58	2680.22	2425.49	3512.58	3459.35	3580.88	3778.11	3699.74	3806.25	2328.91	2761.88	2790.81	3397.09	3918.75	5784.29	4041.58	3654.49	3774.8	2782.39	4995.1	4169.52			2694.46	2928.78			2190.47	4828.53	4740.99			3583.21			3241.45
Q01813	PFKAP_HUMAN	PFKP	ATP-dependent 6-phosphofructokinase, platelet type	13	10493.5	10730.3	4624.97	7457.07	6214.54	5295.07	9019.18	7719.55	6818.87	6424.43	9025.84	5592.25	7198.93	7540.8	1600.31	2534.59	2304.1	4088.64	7175.56	4797.13	4655.62	9251.41	2270.88	5835.53	5109.41	3064.86	8425.17	4475.05	6085.67	5494.36	4725.58	5924.5	4679.32	8215.89	8285.73	4744.69
Q01844;Q01844-2;Q01844-3;Q01844-5;Q01844-6	EWS-2_HUMAN;EWS-3_HUMAN;EWS-5_HUMAN;EWS-6_HUMAN;EWS_HUMAN	EWSR1	RNA-binding protein EWS	1	7134.23	5295.48	2860.91	1817.21	3404.17	3506.75	6154.16	2997.1	3601.68	2244.9	4514.69	3409.23	7106.46	5269.64		5045.06	5903.73		2418.37	4649.86	6463.1			6279.89	4039.76	3318.92		5866.83	5309.72	6450.05			4432.34		6318.19	3402.04
Q01968;Q01968-2	OCRL-2_HUMAN;OCRL_HUMAN	OCRL	Inositol polyphosphate 5-phosphatase OCRL-1	2		848.879		1873.31			1039.29			1000.14		452.205
Q01970	PLCB3_HUMAN	PLCB3	1-phosphatidylinositol 4,5-bisphosphate phosphodiesterase beta-3	9	4463.42	3947.67	977.446	686.842	2574.4	1467.11	3809.6	1020.1	1784.2	1448.1	1082.45	556.693	4626.03	2432.63											1400.69
Q02127	PYRD_HUMAN	DHODH	Dihydroorotate dehydrogenase (quinone), mitochondrial	1								1218.92
Q02218;Q02218-2	ODO1-2_HUMAN;ODO1_HUMAN	OGDH	2-oxoglutarate dehydrogenase, mitochondrial	8	1896.88	610.827	3527.19	3418.04	3681.75	3062.17	1147.39	13656.8	5166.05	3260.52	2201.84	3452.48	954.096	1042.2	893.642	1433.05	1766.22	1900.04	1744.96	1051.81		2841.04		1388.77	2939.93	2174.71	2937.09	1715.88	2337.67	2211.27	2588.78	4977.14	2792.51	1272.55		2387.05
Q02241;Q02241-2	KIF23-2_HUMAN;KIF23_HUMAN	KIF23	Kinesin-like protein KIF23	5	1211.67	673.246	899.285		1081.69		1460.32	975.152	617.538	1038.54			834.782	1265.01		1019.24	1456.12				1605.49
Q02252;Q02252-2	MMSA-2_HUMAN;MMSA_HUMAN	ALDH6A1	Methylmalonate-semialdehyde dehydrogenase [acylating], mitochondrial	2	515.143	759.737	826.917	998.549	1382.84	2981.27	588.754	1322.36	1619.41	1889.64	3730.47
Q02543	RL18A_HUMAN	RPL18A	60S ribosomal protein L18a	3	6822.07	8542.87	12518.4	8971.7	8693.91	9111.52	8713.77	10233.8	9400.61	11038.7	8786.95	10962.1	7187.05	10392.5	9830.64	9637.66	10885.1	7657.96	6467.68	11112.9	8587.56	5076.34	1565.34	6189.38	5243.9	10956.1	6607.53	15120.6	7412.17	10974	11987.5	8566.94	11693.6	9207.74	9802.19	10438.2
Q02750	MP2K1_HUMAN	MAP2K1	Dual specificity mitogen-activated protein kinase kinase 1	8	3155.84	4032.46	3444.15	2368.6	1928.53	2833	2878.05	3246.12	2912.54	2460.4	4433.9	2446.57	1844.59	3110.11							1708.79				2057.33	2051.78	1834.35
Q02790	FKBP4_HUMAN	FKBP4	Peptidyl-prolyl cis-trans isomerase FKBP4	13	9731.33	6996.97	9338.29	10796.3	9939	9500.22	6189.23	10734.5	9835.66	8910.08	10403.7	12002.5	4408.9	4714.08	8580.77	8572.1	10007	8210.19	13215	11436.6	10786.4		4345.73	14039.1	4142.35	9576.04	13182.4	11855.1	14066.8	11548.4	12858.1	12044.9	11799.4	10440.5	10148.9	11546.3
Q02809;Q02809-2	PLOD1-2_HUMAN;PLOD1_HUMAN	PLOD1	Procollagen-lysine,2-oxoglutarate 5-dioxygenase 1	7	2240.01	1194.64	4476.13	6730.9	3116.18	4085.11	1375.81	4793.54	5481.74	5227.05	3992.4	2730.34	2353.36	1708.83	2368.35	2230.89	6257.03	6850.61		5083.67	3097.45	4097.45		4152.87	2502.54	3365.33	3559.78		4351.92	3608.28	5241.82	2852.61	2916.39	4257.2	2655.49	3681.15
Q02818	NUCB1_HUMAN	NUCB1	Nucleobindin-1	3	1932.55	1038.91	776.789	1957.4	1393.84	1156.02	824.565	1676.24	1801.14	1793.72	1673.6	1223.75	1137.45	966.489	3615.02	1509.58	1137.09						2291.44	1774.27	3176.79	2311.07	7333.91		1868.3					3737.78
Q02878	RL6_HUMAN	RPL6	60S ribosomal protein L6	13	55356.2	36986.4	86192.3	74228.9	75159.5	73738.9	44134.8	73913	75663.5	88034.1	70119.5	87864.9	28622.5	36257.7	63923.3	65331.6	83744.2	55255.1	66034	72272.1	58458.7	41589.6	19808.6	54166.4	38056.2	58894.4	37729.3	67319.4	51752.4	61641.9	58350.7	60547.3	70964.4	46969.7	66226.9	66655.1
Q02880;Q02880-2	TOP2B-2_HUMAN;TOP2B_HUMAN	TOP2B	DNA topoisomerase 2-beta	4	823.198	387.719	972.158	1212.67	993.677	1000.39	505.036	1239.72	1073.94	619.105	1430.47	1457.12	1180.64		1847.52														1140.76
Q02952;Q02952-2;Q02952-3	AKA12-2_HUMAN;AKA12-3_HUMAN;AKA12_HUMAN	AKAP12	A-kinase anchor protein 12	4		702.652						625.681			2951.39																						1333.53
Q02978;Q02978-2	M2OM-2_HUMAN;M2OM_HUMAN	SLC25A11	Mitochondrial 2-oxoglutarate/malate carrier protein	6	2706.3	458.076	3917.55	3552.32	3401.3	3309.12	1075.53	4523.73	3231.44	4968.68	3961.38	4043.15		1671.66	1625.84	4061.2	4939.51	3280.52	4141.79	2417.51	1733.17	3268.39		2729.5	3706.88	6925.62	3547.77	6479.56	4976.04	6219.55	7053.63	4189.86	5257.27	5059.7	3072.13
Q03154;Q03154-4;Q03154-2	ACY1-2_HUMAN;ACY1-4_HUMAN;ACY1_HUMAN	ACY1	Aminoacylase-1	3	1781.83	843.385	1951.86	2780.76	4347.49	3824.41	1631.85	4197.93	3054.26	3291.79	4590.33	2050.77	2887.12	1642.34		3768.38	3297.37							6025.13	2488.07	1895.19		6582.84	3161.5	3767.63	3984.02	2637.33	1853.91	2893.31	3827.7	3501.93
Q03169	TNAP2_HUMAN	TNFAIP2	Tumor necrosis factor alpha-induced protein 2	2	1685.6	1113.73	905.508	952.763		1038.83	734.726	1028.78	823.252	554.731	1597.8	435.912	1210.26	1088.09				1952.26				1760.93					1731.48			1618.41				1087.57
Q03252	LMNB2_HUMAN	LMNB2	Lamin-B2	16	2093.78	1208.3	3025.13	3978.05	4367.14	4080.95	2198.27	4034.87	4140.29	3443.57	4875.02	4324.9	1219.31								5241.63			3188.07	2857.86	1558.79	6908.05					6882			3236.97	5583.17
Q03426	KIME_HUMAN	MVK	Mevalonate kinase	2	986.039	903.419		1854.76	881.607		1035.24	901.811		686.845			1173.84	890.878									2388.17		1203.53									1125.56		1337.37
Q03518	TAP1_HUMAN	TAP1	Antigen peptide transporter 1	2	235.512	130.848	1020.6	1646.77	1520.34	1259.13	332.312	1233.91	619.665	961.947	1226.03	1023.42		280.227			723.7	2023.73		1028.43	1196.8							633.186	1218.03	1177.54	1285.69	1495.84		1569.69	1361.36
Q03519	TAP2_HUMAN	TAP2	Antigen peptide transporter 2	2		286.019	1149.74	1194.26	2394.84	1281.62	529.726	1798.82	899.999	1352.11	1920.71	902.607				1488.52				1794.83					1088.15		1558.41		1307.04	1983.58		1573.67		1087.62		1606.53
Q03701	CEBPZ_HUMAN	CEBPZ	CCAAT/enhancer-binding protein zeta	4	1045.6	350.556	1167.85	1542.34	949.237	1268.16	488.225	1192.83	1713.77	1236.15		850.688				1946.59	2307.91							1415.45					1416.67						2005.87
Q04206;Q04206-2;Q04206-3;Q04206-4	TF65-2_HUMAN;TF65-3_HUMAN;TF65-4_HUMAN;TF65_HUMAN	RELA	Transcription factor p65	2	1187.24	947.034	1260.69	1869.27	1515.39		1443.74	1402.18		953.589				1960.55
Q04323	UBXN1_HUMAN	UBXN1	UBX domain-containing protein 1	5	3760.06	5592.4	2716.79	3265.91	2009.28	1739.43	4852.9	2572.31	3051.09	1794.36	2436.25	1861.86	7006.58	5203.69			2808.21	3038.91		3147.56	3446.85			2939.46	2135.35				4918.86		5921.62
Q04446	GLGB_HUMAN	GBE1	1,4-alpha-glucan-branching enzyme	8	2848.22	875.76	1319.98	3339.91	2956.1	2821.24	843.504	2829.43	2619.52	4087.67	4992.36	2935.82									3361.6	2823.17	1926.54	1293.53	1898.83	901.025	2382.27		1097.85		1114.34			3930.28	8498.59	2919.56
Q04637;Q04637-3;Q04637-4;Q04637-5;Q04637-8;Q04637-9	IF4G1-3_HUMAN;IF4G1-4_HUMAN;IF4G1-5_HUMAN;IF4G1-8_HUMAN;IF4G1-9_HUMAN;IF4G1_HUMAN	EIF4G1	Eukaryotic translation initiation factor 4 gamma 1	28	16853.4	10953.5	10902	8605.84	8150.01	7521.36	12684.2	10544.5	10825	12121.7	7592.19	10730.4	18353	10341.8	8463.2	7884.46	6891.42	5311.83	8287.81	7761.72	9489.86	5297.34	11423.7	9814.88	12530.3	10136.3	9092.36	9249.36	8403.8	9110.4	9238.34	9576.53	12028.5	8487.17	9337.3	8667.95
Q04695	K1C17_HUMAN	KRT17	Keratin, type I cytoskeletal 17	5	7684.83	2305.87	8207.61	10861.4	51671.3	8593.44	3853.98	11595.7	2755.65	29695.9	35684.2	8124.04	10256.9	12960.6	13023		12452	123700	19558.7	21784.9	61173.1	636427	391136	13081.5	10246.2	8791.39	186418			24719.2	16462.5	46189.4	22943.8	39073.8		13476.7
Q04726;Q04726-2;Q04726-5;Q04726-7	TLE3-2_HUMAN;TLE3-5_HUMAN;TLE3-7_HUMAN;TLE3_HUMAN	TLE3	Transducin-like enhancer protein 3	1	1707.58	1004.74	808.664	1554.9	1730.99	1082.11	1142.24		1088.06	1251.86			1928.04	1687.35										1609.85	1722.12
[truncated: 1,772 more rows]

## Sheet: S5B
Precursors - Comparison between 3 LC methods: Whisper ZOOM 40SPD, 80SPD and 120SPD, HeLa single cells
[truncated: 18,341 more rows]

## Sheet: S5C
Protein Groups -slice PASEF, HeLa single cells
[truncated: 3,640 more rows]

[truncated: 1 more sheets: S5D]
