# Supplementary material for: High-Throughput Single-Cell Proteomics of In Vivo Cells
Source: Mol Cell Proteomics. 2025 Jun 20;24(7):101018. doi: 10.1016/j.mcpro.2025.101018 (PMC12301781; doi:10.1016/j.mcpro.2025.101018)
Supplement: Supplemental Data 2 [file mmc8.xlsx]

## Sheet: S6_Legend
Supplementary Table 6: Information about the excel sheets in this file
Excel Sheet	Information	Related figure in manuscrupt
S6A	Protein Groups - in vivo Macrophages in 1536wp. Comparison between tumor macrophaages (MacT) and control macrphages (MacPBS) originating in murine lungs metastasis model	Figure 6A
S6B	Precursors -in vivo Macrophages in 1536wp. Comparison between tumor macrophaages (MacT) and control macrphages (MacPBS) originating in murine lungs metastasis model	Figure 6B
S6C	Significantly changing protein IDs tumor macrophages (MacT) versus control macrphages (MacPBS). Student's t-test, FDR = 5%, S0 = 0.1	Figure 6D

## Sheet: S6A
Protein Groups - in vivo Macrophages in 1536wp. Comparison between tumor macrophages (MacT) and control macrphages (MacPBS) originating in murine lungs metastasis model
Protein.Group	Protein.Names	Genes	First.Protein.Description	num_peptide_per_protein	Batch1_MacPBS_1_S3-B1_1_13172.d	Batch1_MacPBS_1_S3-B2_1_13173.d	Batch1_MacPBS_1_S3-B3_1_13174.d	Batch1_MacPBS_1_S3-B4_1_13175.d	Batch1_MacPBS_1_S3-B7_1_13178.d	Batch1_MacPBS_1_S3-B8_1_13179.d	Batch1_MacPBS_1_S3-B9_1_13180.d	Batch1_MacPBS_1_S3-B10_1_13181.d	Batch1_MacPBS_1_S3-B11_1_13182.d	Batch1_MacPBS_1_S3-B12_1_13183.d	Batch1_MacPBS_1_S3-E1_1_13208.d	Batch1_MacPBS_1_S3-E2_1_13211.d	Batch1_MacPBS_1_S3-E3_1_13252.d	Batch1_MacPBS_1_S3-E4_1_13230.d	Batch1_MacPBS_1_S3-E5_1_13273.d	Batch1_MacPBS_1_S3-E6_1_13264.d	Batch1_MacPBS_1_S3-E7_1_13242.d	Batch1_MacPBS_1_S3-E8_1_13275.d	Batch1_MacPBS_1_S3-E9_1_13235.d	Batch1_MacPBS_1_S3-E10_1_13277.d	Batch1_MacPBS_1_S3-E11_1_13250.d	Batch1_MacPBS_1_S3-E12_1_13229.d	Batch1_MacPBS_1_S1-B1_1_13340.d	Batch1_MacPBS_1_S1-B2_1_13341.d	Batch1_MacPBS_1_S1-B4_1_13343.d	Batch1_MacPBS_1_S1-B5_1_13344.d	Batch1_MacPBS_1_S1-B6_1_13345.d	Batch1_MacPBS_1_S1-B7_1_13346.d	Batch1_MacPBS_1_S1-B8_1_13347.d	Batch1_MacPBS_1_S1-B9_1_13348.d	Batch1_MacPBS_1_S1-B10_1_13349.d	Batch1_MacPBS_1_S1-B11_1_13350.d	Batch1_MacPBS_1_S1-B12_1_13351.d	Batch1_MacPBS_1_S1-D1_1_13364.d	Batch1_MacPBS_1_S1-D2_1_13365.d	Batch1_MacPBS_1_S1-D3_1_13366.d	Batch1_MacPBS_1_S1-D4_1_13367.d	Batch1_MacPBS_1_S1-D5_1_13368.d	Batch1_MacPBS_1_S1-D6_1_13369.d	Batch1_MacPBS_1_S1-D7_1_13370.d	Batch1_MacPBS_1_S1-D8_1_13371.d	Batch1_MacPBS_1_S1-D9_1_13372.d	Batch1_MacPBS_1_S1-D10_1_13373.d	Batch1_MacPBS_1_S1-D11_1_13374.d	Batch1_MacT_S3-A1_1_13160.d
A0A075B5J9;A0A075B5K3;A0A0G2JDN5;A0A0G2JFA8	A0A075B5J9_MOUSE;A0A075B5K3_MOUSE;A0A0G2JDN5_MOUSE;A0A0G2JFA8_MOUSE	Igkv17-121;Igkv17-127	Ig-like domain-containing protein	1																																562.53
A0A075B5M3	A0A075B5M3_MOUSE	Igkv4-58	Ig-like domain-containing protein	1			1144.61									862.314					833.025
A0A075B5M7;A0A0G2JDV4;A0A0B4J1J1;A0A0B4J1J2	A0A075B5M7_MOUSE;A0A0B4J1J1_MOUSE;A0A0B4J1J2_MOUSE;A0A0G2JDV4_MOUSE	Igkv5-39;Igkv5-43;Igkv5-45	Ig-like domain-containing protein	1
A0A075B5V1	A0A075B5V1_MOUSE	Ighv1-31	Ig-like domain-containing protein	2							313.646																																						337.052
A0A075B6A3;A0A0A6YXW6	A0A075B6A3_MOUSE;A0A0A6YXW6_MOUSE	Igha	Isoform of A0A0A6YXW6, Immunoglobulin heavy constant alpha (Fragment)	1			240.734																																		501.376
A0A087WP24;A0A087WPF8;A0A087WRJ2;A0A087WSR2;E9QN99	A0A087WP24_MOUSE;A0A087WPF8_MOUSE;A0A087WRJ2_MOUSE;A0A087WSR2_MOUSE;E9QN99_MOUSE	Abhd14b	Isoform of Q8VCR7, AB hydrolase-1 domain-containing protein (Fragment)	1		1528.5	982.055	801.519	1667.35	1225.27	782.852	857.943	850.29	1551.64			1198.06	660.646			989.43	855.461	1132.25		801.621	941.988		974.239		1480.49		1163.87					1129.98		786.672		880.027	976.884	1095.01	1375.5		3235.76	1782.26
A0A087WPC9	A0A087WPC9_MOUSE	Dnah7b	Isoform of L7N1Y0, Dynein, axonemal, heavy chain 7B (Fragment)	1	21953.3	46062.4	53944.7	44041.2	70226.5	63615.6	75683.3	47638.9	62811.7	72261.3	86616.4	51903.9	58895.4	44024.6	54061.7	73867.8	48151.6	64140.4	62397.9	74714.9	57278.7	87233.8	56059.8	81987	61989.9	71243.2	53346.6	59286.8	109468	61800.3	98145.7	63600.5	81006.8	91029.5	46877.9	48856.5	56769.7	55651.7	80313.2	77023.6		64974.2	55036.7	76597.7	1888.54
A0A087WPL5;E9QNN1	A0A087WPL5_MOUSE;E9QNN1_MOUSE	Dhx9	Isoform of O70133, RNA helicase	13	4007.01	1927.36	2142.68	1795.04	2369.48	1808.26	2662.77	2359.19	2530.01	2481.5	2543.15	2798.11	2453.99	2359.35	2538.82	3069.28	2195.16	1963.34	2080.95	2465.16	2539.78	2530.47	2399.45	2752.34	2286.48	2268.23	1644.05	2912.98	2507.96	2555.82	2546.43	2419.63	2200.26	1994.96	2044.08	2083.72	2327.03	2853.58	2737.5	2560.38		2530.09	2937.01	2505.85	2472.47
A0A087WRT4;A0A1L1SQU7;F2Z4A3	A0A087WRT4_MOUSE;A0A1L1SQU7_MOUSE;F2Z4A3_MOUSE	Fat1	Isoform of A0A1L1SQU7, FAT atypical cadherin 1	1			1291.02		1731.7	1121.05	1686.2										2311.54		2435.78									1142.33				1157.41						1180.25						1500.82	776.665
A0A087WSP5;Q8C3V4	A0A087WSP5_MOUSE;Q8C3V4_MOUSE	Stat1	Isoform of P42225, Signal transducer and activator of transcription	12		1490.66	1442.22	1130.41	1476.37	1037.07	1137.01	794.755	871.66	1153.99		1660.14	1816	1141.27	1431.42	1095.71	1190.36	1435.68	1550.11	1312.72	1515.24	1871.47	1495.73	1401.64	1229.81	1587.34	1412.83	1184.25		1341.36	1595.38	1138.46	1518.04	1307.48	1199.92	1434.3	1179.26	1632.56	1017.84	1197.32		1345.2	1070.13	1139.14	4539.84
A0A0A6YY25	BTBDI_MOUSE	Btbd18	BTB/POZ domain-containing protein 18	1												836.203						1390.4
A0A0B4J1G0	FCGR4_MOUSE	Fcgr4	Low affinity immunoglobulin gamma Fc region receptor IV	1		413.463			518.355					413.157											414.549									686.513							243.372			468.226		553.954
A0A0G2JDV3;L7N1X8	A0A0G2JDV3_MOUSE;L7N1X8_MOUSE	Gbp6;Gm43302	GB1/RHD3-type G domain-containing protein	2
A0A0J9YUD5;B9EJ54	A0A0J9YUD5_MOUSE;B9EJ54_MOUSE	Nup205	Nucleoporin 205	3										266.734						227.701						389.898					266.414	233.914		337.707															193.863
A0A0R4J007	A0A0R4J007_MOUSE	Pald1	Isoform of P70261, Paladin	13		2618.71	3062.36	2068.06	2926.84	2787.12	2536.9	3136.03	3063.95	2700.34		2976.56	2323.52	2844.01	3152.3	2995.04	2328.39	2763.51	3569.01	2182.07	2603.8	2289.7	3345.41	2244.48	2795.85	3736.11	2881.51	2704.36		3149.78	2939.39	3201.41	2263.16	2072.44	2380.1	3398.66	2400.21	3385.89	2941.89	2865.82		2805.43	2386.09	2757	3889.81
A0A0R4J083	A0A0R4J083_MOUSE	Acadl	Isoform of P51174, Long-chain specific acyl-CoA dehydrogenase, mitochondrial	8	2679.07	2409.5	1496.74	2981.39	1880.8	3350.46	1938.88	2575.37	3446.6	2003.1	2857.02	1854.53	1590.86	1940.41	1758.51	3385.12	3059.72	1906.42	1657.65	1932.82	1992.66	1653.55	2286.65	2328.23	2612.34	1852.19	1531.48	2029.45	2289.03	1474.16	2442.49	2446.33	1950.49	1809.5	2207.38	2103.01	1945.72	2831.88	1874.7	2107.94	1596.25	2183.84	2341.91	1774.88	1389.29
A0A0R4J0B5	A0A0R4J0B5_MOUSE	Rusf1	Isoform of Q91W34, RUS family member 1	1
A0A0R4J0I1	A0A0R4J0I1_MOUSE	Serpina3k	Isoform of P07759, Serine protease inhibitor A3K	3																304.304
A0A0R4J140;Z4YLI8	A0A0R4J140_MOUSE;Z4YLI8_MOUSE	Cluh	Isoform of Q5SW19, Clustered mitochondria protein homolog	4					423.399	526.237													519.838				720.481				468.704			405.863							488.083						396.039		467.143
A0A0R4J256	A0A0R4J256_MOUSE	Psmb9	Isoform of P28076, Proteasome subunit beta	3		1348.51	1218.27	699.871	1136.41	1144.81	1025.08	1049.6	615.704	1138.45		816.396	1458.59	698.318	775.192	1447.91		1106.34	1028.06		607.237		1165.34	871.271	1253.76	1180.73	720.622				943.288	874.713		1141.81	925.046	913.666	890.951	706.642	583.654	1063.42		755.664
A0A140T8N5;A0A140T8N7;A0A075B5N4;A0A0G2JF28;A0A0G2JFN8;A0A140T8M3;A0A140T8M4;A0A140T8P7	A0A075B5N4_MOUSE;A0A0G2JF28_MOUSE;A0A0G2JFN8_MOUSE;A0A140T8M3_MOUSE;A0A140T8M4_MOUSE;A0A140T8N5_MOUSE;A0A140T8N7_MOUSE;A0A140T8P7_MOUSE	Igkv6-23;Igkv6-25;Igkv8-19;Igkv8-21;Igkv8-27;Igkv8-30	Ig-like domain-containing protein	1
A0A140T8N9	A0A140T8N9_MOUSE	Igkv6-32	Ig-like domain-containing protein	1
A0A1B0GSH8	A0A1B0GSH8_MOUSE	Gm45808	Gm45808 readthrough, Predicted gene 45808 (Fragment)	1		2730.12	3125.06	3166.98	1780.75	2607.14	3251.24	2365.5	2224.2	3678.85		2096.6	3604.25	2611.68	1968.98	1552.96	1804	2640.53	2068.78	1725.77	2272.24	2255.77	1357.48	3019.93	2612.29	2639.61	2795.03	2722.23		2553.34	2357.29	2132.14	3454.39	3003.41	1431.52	2327.96	3009.18	2566.13	2824.33	2097.54		1868.32	2787.06	2352.65	4249.45
A0A1W2P7A1	A0A1W2P7A1_MOUSE	Rps12	Isoform of P63323, 40S ribosomal protein S12	2	1593.43	6103.17	5157.28	6655.69	5688.41	5974.94	6819.34	4716.41	6220.14	5096.24		6300.29	5992.69	5327.4	6260.31	2379.33	6148.73	7096.75	5448.84	4046.96	4354.05	6192.37	2895.63	6085.18	3961.7	3116.76	5770.98	6502.57		4593.1	4024.75	5729.25	3812.84	5609.34	5772.54	5969.3	4685.6	4589.14	6357.51	4900.67		6002.74	5857.8	5753.53	10534.6
A0A286YCV9;E9Q4K7	A0A286YCV9_MOUSE;E9Q4K7_MOUSE	Kif13b	Kinesin family member 13B	4		983.086		768.869		456.076	323.908			689.597			432.51			487.181	575.042	992.96			305.014	858.283	586.106			543.479					1168.05	497.543			581.565	233.946		1048.33					568.23		673.11
A0A286YCX6	A0A286YCX6_MOUSE	Trappc8	Trafficking protein particle complex 8	1								230.242	663.151																			241.8
A0A286YDI8;G3X972	A0A286YDI8_MOUSE;G3X972_MOUSE	Sec24c	Isoform of G3X972, Sec24-related gene family, member C (S. cerevisiae)	4		636.358	287.184			321.835	609.494	439.048	323.419	492.433		319.494		230.021	351.051		427.411				596.836						371.186			421.223		799.101			553.311	449.495	556.406						411.557	902.543	528.083
A0A3B2W3I1;A0A3B2WAY9;A0A3B2WCS9;E9Q107;H3BJ88	A0A3B2W3I1_MOUSE;A0A3B2WAY9_MOUSE;A0A3B2WCS9_MOUSE;E9Q107_MOUSE;H3BJ88_MOUSE	Vmn2r3	Isoform of H3BJ88, ANF_receptor domain-containing protein	1																																													364.923
A0A494B9J3	A0A494B9J3_MOUSE	Fkbp2	Isoform of P45878, Peptidyl-prolyl cis-trans isomerase FKBP2	1								1354.48		1083.52		919.737			1320.82	993.099	956.341	1045.32		2115.17			1247.85		997.965	642.873	1197.19				1232.71		1812.05			847.356								1780.85
A0A494BBE3;G3X8R0	A0A494BBE3_MOUSE;G3X8R0_MOUSE	Reep5	Isoform of Q60870, Receptor expression-enhancing protein 5 (Fragment)	1	33031.8	10180.8	13300.3	13863.7	15336.5	17569	15834.1	17964.2	15119.2	13738.5	24350.4	8428.24	12119.8	16165.9	18050.8	18052.2	21623.2	14424.5	10801.4	19925	14847.2	12461.6	16756	16476.6	15912	17337.7	11546.6	17406.9	9678.31	22013.4	19840	25384.9	17307.2	12816.1	17897.4	16435.2	17835.1	18966.3	13434.2	18259.6		17215	22070.6	20030.7	11619.3
A0A571BG59;A0A5F8MPH8;E9Q2T3;O35452	A0A571BG59_MOUSE;A0A5F8MPH8_MOUSE;E9Q2T3_MOUSE;O35452_MOUSE	Tnxb	Isoform of A0A5F8MPH8, Tenascin XB	1	34284.2	31948.6	46481.3	40696.3	50522.1		35057.2		25891.6	26269.8	18831.8	29529	25037.1	30140.1	25977.1	24703.7	28674.1	44444.6	31756.4	17309.3	25150.4	13338.3	14422.4	19605.1	27796.2	21383.4	9426.52	16863.9		17035	13948	15735.6	19927.7		19794.3	17914.8	14195.7	17736.1	23369.5				13915.9		52487.3
A0A5F8MPZ2;E9Q7C9;Q5UE59;Q7TNF4;Q8CD76	A0A5F8MPZ2_MOUSE;E9Q7C9_MOUSE;Q5UE59_MOUSE;Q7TNF4_MOUSE;Q8CD76_MOUSE	Klc1	Isoform of O88447, Kinesin light chain	4			327.66	737.907	418.74	431.059		583.582	694.364					641.684	671.373		671.669	432.294		1152.84	542.76		745.115	535.355		560.374	471.504			605.656		471.133				415.07	437.664	521.035	416.699	530.984			513.863	416.893
A0A668KL51;Q91VA7	A0A668KL51_MOUSE;Q91VA7_MOUSE	Idh3b	Isoform of Q91VA7, Isocitrate dehydrogenase [NAD] subunit, mitochondrial	5	1589.68		820.206	715.174	546.502		556.004	509.85	420.743	575.945	2142.14	787.035		913.125		1224.05	1213.63	687.497			786.322	738.892		1007.77	1071.25	693.079				838.258				749.691	642.471	1088.97	669.158	477.799					742.038	678.499
A1L314	MPEG1_MOUSE	Mpeg1	Macrophage-expressed gene 1 protein	3	1016.57	1339.94	1086.55	1252.66	1579.45	806.448	1431.74	1229.21	695.82	860.353	599.991	1384.22	938.564	1552.99	887.968	463.837		1276.73	1511.77	726.718	854.403		673.108		2157.35	1150.48	3475.97	569.398		503.167	494.136	957.912	1636.7		865.987	1876.1	1244.33	1048.31	917.937	1010.56		822.279	1110.81	2119.49	871.9
A1L317	K1C24_MOUSE	Krt24	Keratin, type I cytoskeletal 24	1		1652.01	1664.72	10333.6	1561.31		46194.9	18162.4	5166.79	923.461						330.806	431.109	306.941					1335.81											1823.82	783.982										3641.75
A2A432;A2A432-2	CUL4B-2_MOUSE;CUL4B_MOUSE	Cul4b	Cullin-4B	1			227.943			529.198	347.665																566.125					593.538
A2A8Z1;A2A8Z1-2	OSBL9-2_MOUSE;OSBL9_MOUSE	Osbpl9	Oxysterol-binding protein-related protein 9	1		832.865	546.165	624.638	736.987	1285.58	800.672	814.767	789.798	923.967		830.182	997.958	835.357	614.706	595.716	819.937		544.278	703.864	1401.13	826.629	1234.58	718.493		425.042	600.355	1388.98		670.812	828.57			835.924		1268.14		1122.06	824.606				1000.99	676.424	642.235
A2AAY5;O89032;O89032-2;O89032-3	SPD2A-2_MOUSE;SPD2A-3_MOUSE;SPD2A_MOUSE;SPD2B_MOUSE	Sh3pxd2a;Sh3pxd2b	SH3 and PX domain-containing protein 2B	1					436.759							623.923										702.941			554.99
A2AB59;A2AB59-2	RHG27-2_MOUSE;RHG27_MOUSE	Arhgap27	Rho GTPase-activating protein 27	1
A2ADY9	DDI2_MOUSE	Ddi2	Protein DDI1 homolog 2	3		425.82	542.499			444.758		312.922	518.582	486.783		551.581	316.365				375.422		507.658			464.851	795.689	396.842			257.641			519.878	474.341	426.453			550.976	771.313		492.213	422.8			322.069	398.529		1047.84
A2AGT5;A2AGT5-2;A2AGT5-3	CKAP5-2_MOUSE;CKAP5-3_MOUSE;CKAP5_MOUSE	Ckap5	Cytoskeleton-associated protein 5	2			244.798	171.619		396.2		155.427		230.351												459.307	168.782	558.667								406.511											189.569	379.303	183.832
A2AIV8	CARD9_MOUSE	Card9	Caspase recruitment domain-containing protein 9	3		1506.48	1250.24	1539.06	1172.41	1286.25	1833.85	855.554	1216.25	1605.68		1120.11	1246.51	871.291	1199.25	1576.88	1198.09	1708	902.231	1021.37	733.449	1656.43	1088.87	729.363	713.804	1254.91	1787.56	1330.53		874.194	1373.59	947.163	1778.72	780.839	1139.97	2176.99	2220.62	1358.93	1654.5	1119.75		808.189	1543.15	1637.57	1064.53
A2AJ72;Q3TIX6	A2AJ72_MOUSE;Q3TIX6_MOUSE	Fubp3	Isoform of Q3TIX6, Far upstream element (FUSE)-binding protein 3	4			352.209	305.363					344.751			446.891		506.346		583.936	320.41		444.419		334.483			468.973	468.351						375.247	719.72	276.357		412.88					291.486			273.448	593.074	365.18
A2AJI0;A2AJI0-2	MA7D1-2_MOUSE;MA7D1_MOUSE	Map7d1	MAP7 domain-containing protein 1	2		1291.67	852.582	1434.14	1433.03	910.813	1619.91	1119.24	1267.83	1098.76		966.862	938.521	1036.62	968.225	1036.87	942.644	750.988	905.408	891.644	1502.47	1120.33	970.791	1272.91	1375.13	1337.97	1258.58	591.77		1108.05	1273.72				1059.78	811.173	1124.92	942.835		715.535			1304.21		1334.58
A2AKU9	A2AKU9_MOUSE	Atp5c1	Isoform of Q91VR2, ATP synthase subunit gamma	6	7559.11	5181.45	4224.21	5424.55	4727.1	5639.03	5642.77	6240.41	4893.01	4860.76	7222.44	6120.11	5363.39	5441.13	5533.33	6888.52	6461.02	4654.22	4782.86	5609.91	5274.6	4720	6204.67	4918.13	6070.7	4975.79	4253.45	4924.59	8592.08	4167.81	5314.09	7022.41	5455.23	5729.54	5375.3	5194.31	5396.07	5574.82	4381.94	6202.43	4220.85	4835.94	5374.25	5828.66	2214.33
A2AN08;A2AN08-3;A2AN08-5	UBR4-3_MOUSE;UBR4-5_MOUSE;UBR4_MOUSE	Ubr4	E3 ubiquitin-protein ligase UBR4	7		155.264	293.024	411.627	354.106	392.238	410.631	221.432	503.308	319.813			442.682	510.578	534.558	649.23	535.078		519.199	369.248	364.774	319.738	233.719	531.28	377.365		548.72	345.474			804.113			484.17	354.821	492.708		481.149	551.646	353.678			549.683	426.23	494.29
A2AQ25;A2AQ25-3;A2AQ25-4;A2AQ25-2;A2AQ25-5;A2AQ25-6;A2AQ25-8;A2AQ25-9	SKT-2_MOUSE;SKT-3_MOUSE;SKT-4_MOUSE;SKT-5_MOUSE;SKT-6_MOUSE;SKT-8_MOUSE;SKT-9_MOUSE;SKT_MOUSE	Skt	Sickle tail protein	1			3409.43	3263.73	4292.36	6744.98	9886.46	5662.59	8676.05	11148	26353.1	16604.8			54836.2	77207	84307.6	188501	118338	78998.3	69196.6	61948	3411.94			5352.79		51816.9	23211.1		15841.5	33483.7	37356.9		4956.94				26518.9	29448.3			31708.3	34038.1	2067.43
A2AWP8;A2AWP8-2;A2AWP8-3;A2AWP8-4;A2AWP8-5	ARGAL-2_MOUSE;ARGAL-3_MOUSE;ARGAL-4_MOUSE;ARGAL-5_MOUSE;ARGAL_MOUSE	Arhgef10l	Rho guanine nucleotide exchange factor 10-like protein	2
A2BDX3	MOCS3_MOUSE	Mocs3	Adenylyltransferase and sulfurtransferase MOCS3	1		2524.66	2570.71		3001.23	3863.67	3660.1	3779.41	2539.07	3603.81	1777.8	2654.76	3523.18	3486.54		3663.89	2554.97	2847.35	2547.7			2452.9	3472.33	3664.03	3018.76	2990.93	2778.42	3592.55			2356.94	3483.33	2820.49				2750.67						2815.73		2975.12
A2RSY6;A2RSY6-2	TRM1L-2_MOUSE;TRM1L_MOUSE	Trmt1l	TRMT1-like protein	1
A3KFU5;A3KFU8;Q6PHQ9;Q91YZ8	A3KFU5_MOUSE;A3KFU8_MOUSE;Q6PHQ9_MOUSE;Q91YZ8_MOUSE	Pabpc4	Isoform of Q6PHQ9, Polyadenylate-binding protein	4		654.296		985.689		451.139		782.951	511.476	462.256			794.715		482.891	601.319	484.361	394.378	838.91	483.522	535.828			434.735		433.045	681.445	668.111		714.111	488.428		664.14		686.339	376.275		507.088	501.912	318.342					1228.96
A3KG57	A3KG57_MOUSE	Srsf12	Isoform of Q8C8K3, RRM domain-containing protein (Fragment)	1								644.653				905.066				1205.68															821.192
A3KMP2;A3KMP2-2	TTC38-2_MOUSE;TTC38_MOUSE	Ttc38	Tetratricopeptide repeat protein 38	2		620.712	703.288	301.282	818.697	967.423	729.708	606.812	436.836	688.264		608.958		386.464	382.303		428.588	719.616	594.432	418.186	556.798	595.99	688.279	620.686	1299.9	1012.85	689.065	256.218			384.555	523.182			448.92	849.936	379.078	1126.97	674.739	615.793			368.413	633.303
A6H5Z3;A6H5Z3-2	EXC6B-2_MOUSE;EXC6B_MOUSE	Exoc6b	Exocyst complex component 6B	1
A6H6E9	TT23L_MOUSE	Ttc23l	Tetratricopeptide repeat protein 23-like	1						197.004		306.747														615.64					221.84
A6H8H2;A6H8H2-2	DEN4C-2_MOUSE;DEN4C_MOUSE	Dennd4c	DENN domain-containing protein 4C	3		450.243		356.943	483.964	299.348	339.425		643.325	380.116		497.23	299.849	532.746	466.538	437.28	623.932	494.345	316.977	735.224	621.196	268.999		507.701	427.708	245.771	624.548	284.992		493.794	234.716	234.48			661.609	466.596	597.253	377.956					595.482		373.093
A6X8Z5	RHG31_MOUSE	Arhgap31	Rho GTPase-activating protein 31	1		480.243	487.231	435.896	473.411					332.539												293.881	444.585																						963.508
A6X935;A6X935-2	ITIH4-2_MOUSE;ITIH4_MOUSE	Itih4	Inter alpha-trypsin inhibitor, heavy chain 4	3																																		937.417
A8DUK4	A8DUK4_MOUSE	Hbb-bs	GLOBIN domain-containing protein	6	1516.21	678.089		1022.68	1014.48	3524.71	2956.4	680.294	1482.57	752.277	1802.15	1048.61	2822.94		9906.37	1660.27	10478.7	1628.03	3190.66	1453.9	1541.51	5621.18	2225.21	812.954	2909.15	1390.1	1637.32	1191.99	2478.29	652.081	20216.4	1166.24	3931.59	4656.58	864.043	861.611	992.153	742.958		2852.49		972.381	1952.75	32449.2	1736.54
B1ATE0;Q9EQ08	B1ATE0_MOUSE;Q9EQ08_MOUSE	Sgsh	Isoform of Q9EQ08, Sulfatase domain-containing protein	1			179.89		571.402	283.533	1113.03	1161.57				766.55										726.081		755.738	622.718		773.129												677.705
B1AUN2;B1AUN3;Q3UKV0	B1AUN2_MOUSE;B1AUN3_MOUSE;Q3UKV0_MOUSE	Eif2b3	Eukaryotic translation initiation factor 2B, subunit 3	1
B1AVH7	TBD2A_MOUSE	Tbc1d2	TBC1 domain family member 2A	1		636.083	375.413			208.177		154.691									464.182		478.79		463.724			474.836	260.898					200.899	213.714				712.523	441.084	563.426		439.515						512.392
B1AVZ0	UPP_MOUSE	Uprt	Uracil phosphoribosyltransferase homolog	1																														559.881													253.079
B1AY10;B1AY10-2;B1AY10-3	NFX1-2_MOUSE;NFX1-3_MOUSE;NFX1_MOUSE	Nfx1	Transcriptional repressor NF-X1	1
B2RQC6	PYR1_MOUSE	Cad	CAD protein	11	736.575	777.435	606.753	490.335	587.315	685.288	863.822	699.802	549.72	808.532		349.36	456.698	378.366	323.76	487.271	428.374	489.285	603.916		435.502	397.554	473.863	374.264		456.302	453.029			367.297				312.8	364.299			270.017	362.998				332.85		838.927
B2RRE7	OTUD4_MOUSE	Otud4	OTU domain-containing protein 4	1																																													166.796
B2RXR6	ANR44_MOUSE	Ankrd44	Serine/threonine-protein phosphatase 6 regulatory ankyrin repeat subunit B	2		600.39	380.988	498.299	826.376	501.695		292.918	328.243			779.499	251.42				392.553	679.517	506.118	360.726	438.141		532.477			302.986		766.88		617.232		467.322			454.602	612.638	432.327					971.452	517.761	413.186	398.448
B2RXS4	PLXB2_MOUSE	Plxnb2	Plexin-B2	5			176.693						497.303																329.394
B2RY04	DOCK5_MOUSE	Dock5	Dedicator of cytokinesis protein 5	2		611.245	737.521									516.471				715.376														1035.48				1113.9		502.566						1615.12
B2RY56	RBM25_MOUSE	Rbm25	RNA-binding protein 25	2	983.552	742.331	686.43		733.807	628.872	1035.65	898.553		791.61		745.631	1044.3	674.115		805.203	553.715	469.017				540.551	729.07	574.506	534.573	594.931	510.883	605.511				593.082					854.023	611.836	599.057	664.818			649.838	794.761	534.942
B8JJG7;B8JJG8;B8JJG9;Q9Z1A1	B8JJG7_MOUSE;B8JJG8_MOUSE;B8JJG9_MOUSE;Q9Z1A1_MOUSE	Tfg	Isoform of Q9Z1A1, PB1 domain-containing protein (Fragment)	1		654.212	761.333		622.244	1184.09	1951.77		654.605					543.777	965.88	548.107	840.13	1006.79	1343.88							681.353	927.705						903.727		406.539		1680.63	1156.95		1397.56			969.475
B8JK39	ITA9_MOUSE	Itga9	Integrin alpha-9	1		133878	137264		130931		130900		127706	157568		191643		189232	144110		121401		162972	114623	121043	137053	334627	190897	247083	98230.7	102488	215098		173909			174524	299040	170879	249410		207779	198503					85525.9
B9EJ86	OSBL8_MOUSE	Osbpl8	Oxysterol-binding protein-related protein 8	1
B9EJR8	DAAF5_MOUSE	Dnaaf5	Dynein assembly factor 5, axonemal	1																										750.396
C0HKE1;C0HKE2;C0HKE3;C0HKE4;C0HKE5;C0HKE6;C0HKE7;C0HKE8;C0HKE9;Q8BFU2;Q8CGP5;Q8CGP6;Q8CGP7;Q8R1M2	H2A1B_MOUSE;H2A1C_MOUSE;H2A1D_MOUSE;H2A1E_MOUSE;H2A1F_MOUSE;H2A1G_MOUSE;H2A1H_MOUSE;H2A1I_MOUSE;H2A1K_MOUSE;H2A1N_MOUSE;H2A1O_MOUSE;H2A1P_MOUSE;H2A3_MOUSE;H2AJ_MOUSE	H2ac11;H2ac12;H2ac13;H2ac15;H2ac4;H2ac6;H2ac7;H2ac8;H2aj;H2aw;Hist1h2af;Hist1h2an;Hist1h2ao;Hist1h2ap	Histone H2A type 1-B	3	367918	93234.3	99168.7	96248.5	126256	87451.2	115412	107504	91819.3	101998	366728	91228.7	108040	103232	94524.3	156741	76205.9	91738.6	103777	129236	133238	192400	111520	173654	142194	118877	85390.2	104991	111952	101793	191892	156283	136772	137980	99031.5	90838.9	113655	104814	106680	89271.5		126409	148582	108988	341970
D0QMC3	MNDAL_MOUSE	Mndal	Myeloid cell nuclear differentiation antigen-like protein	1
D3YWT1;D3Z3N4	D3YWT1_MOUSE;D3Z3N4_MOUSE	Hnrnph3	Isoform of D3Z3N4, Heterogeneous nuclear ribonucleoprotein H3	3	1173.85	684.238	1492.37	987.23		802.254	1436.39								937.277			1392.18																										640.256
D3YYR5;D3Z5U5;Q9Z256;Q9Z257	D3YYR5_MOUSE;D3Z5U5_MOUSE;Q9Z256_MOUSE;Q9Z257_MOUSE	P2rx4	Isoform of Q9JJX6, ATP receptor	4	521.891	683.31	620.602	549.643	1665.63	701.241	1309.68	1317.56	1789.88	686.053	986.815	1319.49		443.748	975.599	917.791	447.818	519.651	1089.56	1821.34	690.644	928.932	721.228	493.431	1437.77	521.687	764.417	511.026	645.065	863.23	525.821	1033.82	1521.07		1020.77	790.992	951.004	1307.46	667.194	1422.35		1051.65	977.841	1217.5
D3YZP9	CCDC6_MOUSE	Ccdc6	Coiled-coil domain-containing protein 6	1
D3YZZ5;E9Q7G1	D3YZZ5_MOUSE;E9Q7G1_MOUSE	Tmed7	GOLD domain-containing protein	2	833.697		950.089	1206.81	987.97	1074.89	1229.61	990.804	1142.27					1180.51			1224.33		672.084			821.768		1007.53	1369.45		1074.06			1381.41			715.322					1137.16					1086.35
D3Z0M9	D3Z0M9_MOUSE	Ddx23	RNA helicase	5	985.418	876.92	716.857	700.969		659.691		731.364					1576.79	953.417	1322.73	1596.75	955.736		1189.85		996.309	1029.84		1443.71	1025.92	678.996	1241.96	818.378			1166.78	1466.91	981.05	724.405	845.259	1413.09	663.24			1297.09			823.946		683.959
D3Z2E7;E9Q3L4	D3Z2E7_MOUSE;E9Q3L4_MOUSE	Ifi207	Isoform of E9Q3L4, Interferon-activated gene 207	4	716.415	404.871		623.56				585.226	359.296	394.245		545.303	446.624	433.229		395.254				574.665	471.217	518.949			582.829										730.994	731.394		352.431		591.972				471.758	1786.11
D3Z4W5;Q9D9G7	D3Z4W5_MOUSE;Q9D9G7_MOUSE	1700074P13Rik	Isoform of Q9D9G7, Peptidase S1 domain-containing protein (Fragment)	1			607.076	321.739	677.678	641.031		449.193	142.906									567.916	439.216	760.925	578.167	260.731
D3Z5I1	D3Z5I1_MOUSE	Zc3hav1	Isoform of Q3UPF5, Zinc finger CCCH-type antiviral protein 1	2							780.621														726.588						342.508																		545.065
D3Z7A9	D3Z7A9_MOUSE	Lilra5	Leukocyte immunoglobulin-like receptor, subfamily A (with TM domain), member 5	1																																					700.813
D3Z7P3-2	GLSK-2_MOUSE	Gls	Isoform of D3Z7P3, Isoform 2 of Glutaminase kidney isoform, mitochondrial	5	1453.2	986.843	753.245	845.59	834.217	1021.04	529.466	1086.1	893.626	841.629	1555.53	940.631		1217.43	801.991	888.492	1029.18	892.317	955.963	1533.97	863.237	845.751	796.09		1249.54	863.74	1076.09	810.428	1235.97	864.003	770.395	1200.11		998.973	1215.13	1109.19	807.579	810.632	697.256	1031.66			834.438	1103.61	582.35
D4AFX7;G3X922	D4AFX7_MOUSE;G3X922_MOUSE	Dnajc13	J domain-containing protein	5	1296.08	705.532	518.703	844.44	1051.85	556.323	645.804	924.959	861.376	799.804	1240.62	1135.47	605.852	858.128	627.211	1560.17	841.338	948.139	763.981	870.779	1052.07	1031.16	648.607	858.252	794.95	588.798	603.789	1093.08	985.167	780.415	583.519	597.384	825.983		680.725	725.517	628.506	493.365	426.108	1147.85		775.427	564.102	702.087	641.69
E0CZ22	E0CZ22_MOUSE	Mroh1	Maestro heat-like repeat family member 1	4		631.146	769.603	378.248	718.176	775.846		814.294	862.484	370.636		1090.27	473.812	483.361	778.953	1166.12	801.53	608.577	544.617		969.004	611.413	1141.7	380.088	539.526		702.336	705.476		627.834	1036.65	585.296	357.943		322.272	475.766	712.968	546.651		992.367		766.21	492.101	751.755
E9PUQ7;Q3UYU2	E9PUQ7_MOUSE;Q3UYU2_MOUSE	Trmt2a	Isoform of Q8BNV1, tRNA (uracil-5-)-methyltransferase homolog A	1	930.436											599.487	478.517																													838.583			638.515
E9PUR0;E9Q1M6	E9PUR0_MOUSE;E9Q1M6_MOUSE	Ankhd1	ANK_REP_REGION domain-containing protein	1
E9PV24;E9PV24-2	FIBA-2_MOUSE;FIBA_MOUSE	Fga	Fibrinogen alpha chain	1						371.04							214.533		238.465		415.17		2325.11			191.1	678.558											331.609					272.781
E9PVA6;Q80XR8	E9PVA6_MOUSE;Q80XR8_MOUSE	Git2	Isoform of Q9JLQ2, ARF GTPase-activating protein GIT2	1		703.825					1410.69														1647.23				953.083	3743.62				1527.6				4103.3			3874.79
E9PVA8	GCN1_MOUSE	Gcn1	eIF-2-alpha kinase activator GCN1	10		316.602	322.561	437.737	364.912	335.712		371.541	330.555	421.707		343.395	390.867	398.798		346.299	445.057	340.146			358.069		327.333	361.372	389.993		338.497						348.038		302.405	333.631				463.86
E9PVX6;E9PVX6-2	KI67-2_MOUSE;KI67_MOUSE	Mki67	Proliferation marker protein Ki-67	4																815.614						852.075		1043.56							1321.16
E9PWE8	E9PWE8_MOUSE	Dpysl3	Isoform of Q62188, Amidohydro-rel domain-containing protein	5														2188.78			679.005
E9PWG6	E9PWG6_MOUSE	Ncapg	Cnd3 domain-containing protein	1																482.678
E9PWP9	E9PWP9_MOUSE	4931408C20Rik	FAM75 domain-containing protein	1																																					1392.78	1668.92							2010.96
E9PWQ3	E9PWQ3_MOUSE	Col6a3	Collagen, type VI, alpha 3	5		454.121				1028.34							717.435		1533.78				2831.32			1152.55																	1027.57
E9PX95	ABCAH_MOUSE	Abca17	ATP-binding cassette sub-family A member 17	1	228.888		379.51					481.173											463.105		546.314					862.04	480.443	303.354		623.321				841.576									621.086
E9PYG6	E9PYG6_MOUSE	Rasa1	RAS p21 protein activator 1	1
E9PYK3	PARP4_MOUSE	Parp4	Protein mono-ADP-ribosyltransferase PARP4	2					275.428		506.931	565.108						96.1459		390.373		451.383	336.089							445.246		618.063										258.403	922.595
E9Q0F0	E9Q0F0_MOUSE	Krt78	IF rod domain-containing protein	2	14717.3	8015.58	10330	86110.9	11362	7450.59	1383520	9785.58	8594.2	7953.06	2843.8	2436.18	1739.83	2175.54		1010.78	649.359	1353.94					2206.49	1748.9	2049.96		640.328			1233.27	1168.95			2395.36	2067.11	1148.5		1196.06	1542.49			3070.61			20209.7
E9Q137	E9Q137_MOUSE	Tex264	Testis-expressed gene 264	1	1135.28									323.212											671.147					1054.2
E9Q2A6	E9Q2A6_MOUSE	Ptk2b	Isoform of Q9QVP9, Non-specific protein-tyrosine kinase	5		1229.14	1673.35	1768.89	1606.35	1208.56	1512.26	1067.37	1698.35	1583.22		1223.44	589.493	1060.42	1701.4	1293.47	1587.25	1102.44	1117.32	1554.96	1247.24	1451.82	1392.58	1046.64	915.6	1899.03	1350.69	1068.25		1367.31	1294.96	1063.68	950.356		1925.53	1829.91	1045.17	1673.8	626.056	1327.73		935.662	1736.13	1020.7	1318.31
E9Q2M9	WDFY4_MOUSE	Wdfy4	WD repeat- and FYVE domain-containing protein 4	10		917.007	804.837	781.377	872.445	914.929	928.653	989.492	1206.46	821.987		1165.1	726.022	469.955	771.006	995.278	900.692	519.502	910.874	579.056	490.341	1119.35	1129.72	626.348	959.071	798.067	944.461	515.254		407.478	789.256	438.416	698.544	454.809	659.514	925.931	474.655	583.339	901.431	795.771		504.8	551.25	622.111	782.666
E9Q394;E9Q394-2	AKP13-2_MOUSE;AKP13_MOUSE	Akap13	A-kinase anchor protein 13	4	1247.25		531.145	578.276	755.453	686.746	387.23	392.867	498.56	255.034	497.037	592.408	875.078	417.208	442.271	414.778	376.559			706.431	768.896					280.149	468.324	362.51		426.551		959.136			858.034	603.5			537.497	312.048		459.967	651.868
E9Q3G8	E9Q3G8_MOUSE	Nup153	Nucleoporin 153	4	673.682		595.222		761.88					919.219							1162.97	811.023	679.059		911.533				772.802										636.165		840.807							606.366
E9Q3L2	PI4KA_MOUSE	Pi4ka	Phosphatidylinositol 4-kinase alpha	2				515.968																	171.212
E9Q456	E9Q456_MOUSE	Tpm1	Isoform of P58771, Tropomyosin alpha-1 chain	5	18730.7	28865.6	32812.4	28944.2	33390.2	31428.2	27219.6	31669	32937.6	38980	20563.2	37567.2	34303.9	35232.8	29182.2	16609.8	32163.3	26732.6	25766.8	43186.3	24921.2	24555.1	28725.6	31848.7	25637.5	33279.5	30729.5	38051.2	10333.3	37065.7	32391.3	33222.6	34859.2	29817.2	41981.3	35374.4	35259.5	36406.9	28155.9	32036	12889.2	42317.6	30306.8	40052.6	24928.5
E9Q499;F2Z405	E9Q499_MOUSE;F2Z405_MOUSE	Serpina3g	Isoform of Q5I2A0, SERPIN domain-containing protein (Fragment)	1
E9Q4Z2	ACACB_MOUSE	Acacb	Acetyl-CoA carboxylase 2	1	4847.86	2278.94	3204.38		4689.12	7009.33	11380.1	6565.5	10290.6	12198.6	26010.1	17817.6	53410.7	36843.7	58068.2	86005	92972.3	203342	132026	89307	74757.8	65973.6	4082.85	673.927	4934.1	6089.42	30118.3	53528.8	26570.3	26052.8	17044.2	35590.8	40637.2	11344.9	6326.01	13828.3	8920.31	13255.9	31025.2	31511.8		79787.2	34985.3	38367.6
E9Q555	RN213_MOUSE	Rnf213	E3 ubiquitin-protein ligase RNF213	15					495.172				485.2							510.422							642.532																					428.766	699.948
E9Q557	DESP_MOUSE	Dsp	Desmoplakin	14	3194.89			7812.68		950.258	4266.37																															5886.7
E9Q5C9;E9Q5C9-2	NOLC1-2_MOUSE;NOLC1_MOUSE	Nolc1	Nucleolar and coiled-body phosphoprotein 1	1	2115.29	739.148	1286.44		967.95				769.918			1013.73	1557.84	1026.72		1496.09					1301.64	844.031														1057.61
E9Q5K8;E9Q604;G5E8F1;Q3U1U4	E9Q5K8_MOUSE;E9Q604_MOUSE;G5E8F1_MOUSE;Q3U1U4_MOUSE	Gm49368;Itgam	Isoform of P05555, VWFA domain-containing protein	5																							1692
E9Q5K9;E9Q5K9-2;E9Q5K9-3	YTDC1-2_MOUSE;YTDC1-3_MOUSE;YTDC1_MOUSE	Ythdc1	YTH domain-containing protein 1	1																	355.374
E9Q616	E9Q616_MOUSE	Ahnak	PDZ domain-containing protein	67	8212.02	46692.6	34810.9	57734	36472.6	57816.8	50917.7	39219.3	63827	74010.5	5431.29	26802.7	55443.4	76608.3	61866.6	27419.5	39388.6	51098.2	27586.7	75658.4	41103.5	44902.6	43015.6	40499.3	44011	38068.1	49394	68891.7	14100.6	65718.8	50784.8	38880.9	42564.8	38816.9	47860.2	51365.7	47760.8	33778.9	37162.3	55526.9		45046.2	67259.7	36986.2	24478.1
E9Q634	MYO1E_MOUSE	Myo1e	Unconventional myosin-Ie	3			701.707	487.042	572.546			308.536	792.935	422.867		594.244		683.091		726.014		508.543	505.986	637.572	435.221	463.405	489.564	394.238	612.606			446.125	881.334	747.534	492.807				228.112	377.666								362.922
E9Q6E5;F6RDI8;Q3UIX4	E9Q6E5_MOUSE;F6RDI8_MOUSE;Q3UIX4_MOUSE	Srsf11	RRM domain-containing protein	3	605.103	451.746		377.505	347.906	184.662	577.889			273.056				278.116		292.624	249.389	416.268	248.641	647.559		374.049	390.313	349.482			522.496	328.177		322.121	460.035					398.405	349.726	440.005					400.049		741.336
E9Q6U4;Q3UWL8	E9Q6U4_MOUSE;Q3UWL8_MOUSE	Pfdn4	Isoform of Q3UWL8, Prefoldin subunit 4	1		485.043										356.553		441.556											545.316											478.027
E9Q7G0	NUMA1_MOUSE	Numa1	Nuclear mitotic apparatus protein 1	9	842.042		827.316	540.49	359.781	377.354	808.597	546.2	556.781			548.082	504.484		350.789	1063.05	542.039	457.084	345.761	549.343	583.858	818.021	342.014	899.481	322.337		640.675	357.989			1018.85			490.411	560.554	476.801	426.713	472.602					610.406	387.603	899.363
E9Q8A5;Q8K119	E9Q8A5_MOUSE;Q8K119_MOUSE	Pms1	Isoform of Q8K119, HMG box domain-containing protein (Fragment)	1	1154.36	1118.31		2564.16	1882.23	975.459	3406.61	4122.89	4441.01	7098.25	22208.3	7155.09	16080.3		17755.8	9801.31	8461.55	25538.2	15792.9	16658	10090.6	17200.3	1655.94	446.11		1098.1	3162.03	22027	3745.08	5372.25		4163.48	3238.85	1521.66	1496.9	2217.3	1575.76		3970.75	5435.15	6530.99	11340.1	2999.59	3033.6
E9Q912;Q3TU36;E9Q6Q4	E9Q6Q4_MOUSE;E9Q912_MOUSE;Q3TU36_MOUSE	Rap1gds1	Isoform of E9Q912, RAP1, GTP-GDP dissociation stimulator 1	3		636.187		377.665	529.284	485.644	357.962	453.671	394.572					551.328			336.284		306.037	392.868	368.676	606.991	669.228	438.508		585.603	683.979	715.666			747.666	815.963	374.474		338.289	645.697	321.229		616.709	379.102					577.967
E9Q9A9;E9Q9A9-2	OAS2-2_MOUSE;OAS2_MOUSE	Oas2	2'-5'-oligoadenylate synthase 2	1
E9QA16;Q8VCQ8	E9QA16_MOUSE;Q8VCQ8_MOUSE	Cald1	Isoform of E9QA15, Caldesmon 1	3
E9QAE3	E9QAE3_MOUSE	Btaf1	B-TFIID TATA-box-binding protein-associated factor 1	3																						463.252
E9QN31	E9QN31_MOUSE	Nop2	Isoform of Q922K7, SAM_MT_RSMB_NOP domain-containing protein	7				453.893													438.671						246.978				489.176							365.394			451.828		275.92			493.973			672.763
E9QQ38;F8WIJ5	E9QQ38_MOUSE;F8WIJ5_MOUSE	Ddhd1	Isoform of Q80YA3, DDHD domain-containing protein	1				792.946		169.515		470.079							623.363													505.515							600.785										963.529
F6W3U3	F6W3U3_MOUSE	2310061I04Rik	Isoform of B8JJ69, RIKEN cDNA 2310061I04 gene (Fragment)	1	344.881	1280.55			1394.49	2562.07	2270.02		1880.25				1252.25	1560.41		2648.32		1602.32	1610.56					2139.96	1492.45		2012.25							2782.95		2096.01	1325.41	1705.1				2221.54	2075.09	1112.89
F6ZDS4	TPR_MOUSE	Tpr	Nucleoprotein TPR	4	642.84	312.441	310.148	230.331	283.849		342.441	464.851	331.68	426.925								530.983		504.758		436.232		316.593						407.04				455.564	270.861		247.319		256.275						446.259
F7CVJ5	F7CVJ5_MOUSE	Ahnak2	Isoform of Q3URZ6, AHNAK nucleoprotein 2 (Fragment)	1
F7DBB3	F7DBB3_MOUSE	Ahnak2	Isoform of Q3URZ6, AHNAK nucleoprotein 2 (Fragment)	5					6854.53	5326.27			12740.5	4227.16			2355.99	5878.36	6267.1	2178.83	6345.61	5834.54	9449.85		13489.1		4877.09	3173.88	8714.45	1619.87		234.062		10855.7	3763.29	1896.77	6067.3		10905	1047.6		2771.94					7308.78		2653.14
F8VPU6	F8VPU6_MOUSE	Usp9y	USP domain-containing protein	1					3211.11		3383.86									5340.41					2677.25										3465.97				2444.08								2642.57
F8VQ03	ADAM3_MOUSE	Adam3	A disintegrin and metallopeptidase domain 3	1	3915.21	1558.25	2544.8	1384.15	3123.67		3114.99	3732.2	2508.23	3335.9	14408.3	8167.23	20593	17291.4	44322.7	27113.3	18298.7	29926.3	52093.8	39414.2	18276.3	18464.1	2263.84				3038.16	8342.73	10447.7	13737.9	4872.11	5277.05	5774.49			2664.18	4005.51	5311	9184.16	9737.06		33327.1	5772.19	5632.59	2055.24
F8VQC1	F8VQC1_MOUSE	Srp72	Signal recognition particle subunit SRP72	2																194.739
F8VQJ3	F8VQJ3_MOUSE	Lamc1	Isoform of P02468, Laminin subunit gamma-1	7						4447.21							1968.42						5655.85			619.234		402.401			1055.23	680.77	804.402	441.241					330.025				1752.23
G3X8U3	G3X8U3_MOUSE	2210016F16Rik	Queuosine salvage protein	2		770.189	843.77	815.172	584.46	390.148	811.996	523.048	732.357	632.757					388.393		438.824		959.231		814.3	723.441					355.867	647.677		965.336			593.758			792.902	720.889	486.628		576.355		979.219	488.049	728.983	503.244
G3X9C2	FBX50_MOUSE	Nccrp1	F-box only protein 50	2				1002.47			3650.81
G3X9F6;F6U4F1	F6U4F1_MOUSE;G3X9F6_MOUSE	Sh3tc1	Isoform of G3X9F6, SH3 domain-containing protein (Fragment)	1		604.588	356.219	609.518	778.054	456.561		764.15		695.77		736.561		641.131			389.548
G3X9K3;A2A5R2	BIG1_MOUSE;BIG2_MOUSE	Arfgef1;Arfgef2	Brefeldin A-inhibited guanine nucleotide-exchange protein 2	1																		488.208																				566.907
G5E829	AT2B1_MOUSE	Atp2b1	Plasma membrane calcium-transporting ATPase 1	5	684.315	613.132	395.904	381.298	415.69	608.4	471.453		392.344	441.68		328.833		783.502	398.015	539.936			545.709		689.385	666.841		488.105				999.029	761.058	578.469	433.392				664.73	653.652	650.321	393.25				578.867			402.979
G5E870	TRIPC_MOUSE	Trip12	E3 ubiquitin-protein ligase TRIP12	2	414.689	339.325		546.535	486.755	428.662	607.355	491.844	371.835					489.876	530.78	502.366	397.994	494.649			476.532	786.597	489.687					582.188		436.315	636.21	584.719			475.185	715.542	441.069						507.403	854.635	493.941
G5E895	G5E895_MOUSE	Akr1b10	Aldo-keto reductase family 1, member B10 (aldose reductase)	4		1994.34	2544.63	2642.38	2759.29	2127.36	1759.27	847.819	2830.92	3030.96		2269.21	1921.37	2122.95	2326.59	417.518	2738.69	2034.11	2299.99	1272.26	881.723	2474.72	1098.76	1044.32	1004.53	2876.82	2045.01			2190.97	1897.25	2759.5	2381.95	2073.54	2347.88	2437.73	3622.87	2995.86	2570.22	1362.5		2900.79	2030.58		1217.48
G5E897	PLGT3_MOUSE	Poglut3	Protein O-glucosyltransferase 3	1
G5E8V9	G5E8V9_MOUSE	Arfip1	ADP-ribosylation factor-interacting protein 1	3		839.193		456.261	848.612	780.192	704.808	572.035	795.089	840.526				637.87	577.084		1188.38	344.823	562.255	570.713	523.549			574.762	473.08	529.82	718.846	647.238			902.182	515.786	430.937	724.215	676.64	511.001	519.055					408.608	897.356		797.777
G5E924	G5E924_MOUSE	Hnrnpl	Isoform of Q8R081, Heterogeneous nuclear ribonucleoprotein L (Fragment)	3	1584.05			688.617	490.878	421.757	505.044	752.022	827.863					756.205	729.57	1525.85			800.28			875.224	682.21	745.744	856.888	503.311						866.209			1031.17	901.571	910.639	798.436	329.387	712.756			655.538		1557.55
O08528	HXK2_MOUSE	Hk2	Hexokinase-2	7		667.289		730.058				515.599		603.785				793.193	591.907	744.885					752.839		512.492	599.629											518.17		715.919						699.906		792.28
O08529	CAN2_MOUSE	Capn2	Calpain-2 catalytic subunit	7		4724.7	3818.86	3521.57	4793.03	4111.53	3371.48	3444.02	4453.58	4884.9		4539.41	4357.48	4035.56	4309	1524.74	4494.12	3844.97	4247.6	2449.27	3644.85	4931.27	4018.43	3816.44	3585.45	3934.15	4002.48	4551.91		4181.72	4063.5	4580.29	4144.48	4678.4	4751.91	5313.72	4721.51	4235.12	4286.85	4456.49		3768.51	5350.94	2726.94	4264.26
O08539;O08539-2	BIN1-2_MOUSE;BIN1_MOUSE	Bin1	Myc box-dependent-interacting protein 1	3
O08547	SC22B_MOUSE	Sec22b	Vesicle-trafficking protein SEC22b	2	316.526	190.26	392.786			358.19																									402.466
O08553	DPYL2_MOUSE	Dpysl2	Dihydropyrimidinase-related protein 2	12		3922.71	4173.74	3481.49	3381.24	4246.48	4744.95	2796.18	4436.62	4391.13		4525.17	5692.12	5916.3	3864.8	2059.76	3622.19	4798.36	3804.41	5751.34	3339.69	8340.96	4738.4	3316.59	4962.23	3303.18	5530.25	4156.45		3944.73	4395.86	2542.22	4547	3558.53	6550.67	4820.61	2756.67	3329.52	4356.58	3291.67		3159.99	3270.06	3740.19	2230.33
O08573;O08573-2;O08573-3	LEG9-2_MOUSE;LEG9-3_MOUSE;LEG9_MOUSE	Lgals9	Galectin-9	1		632.055																					921.935												503.419
O08579	EMD_MOUSE	Emd	Emerin	2	553.554	220.841	933.048	648.057	769.898	893.761	799.948	788.672	761.146	944.344		542.302	928.369	967.644	835.396	595.708	810.355	1052.31	821.213	1685.94	688.462	814.355	527.078	756.314	1102.79		690.585			1279.08	661.119	1170.39			1285.27	882.26	647.195	699.569	802.494	576.773		776.499	1138.32	584.053	427.941
O08582	GTPB1_MOUSE	Gtpbp1	GTP-binding protein 1	2				349.13				334.072							443.824							482.44														458.931	478.355						315.556
O08583;O08583-2;Q9JJW6-2	ALRF2-2_MOUSE;THOC4-2_MOUSE;THOC4_MOUSE	Alyref;Alyref2	THO complex subunit 4	3	879.308	449.681	606.32	661.74	561.743	665.594	954.836	643.427	795.905	939.146	884.904	742.758	605.428	564.781	840.753	1407.54	642.98	658.596	533.261		899.175	975.083	1054.6	688.263			569.384	644.045			794.81		773.19	958.07		730.372		367.104	921.8	761.924		469.421	649.658	999.799	1106.6
O08585	CLCA_MOUSE	Clta	Clathrin light chain A	2	3425.33	900.459	1507.51	1030.17	963.673	1006.61	1298.04	1293.86	1705.37	1432.24		1794.03	1204.76	1666.6	1498.43	1447.39	1119.44	1409.51		1501.55		1313.11	1814.89	985.192	1418.59	1142.6	840.291	1434.66		992.203	1241.58	1859.36		1032.5	1510.08	1534.36	2407.09	1326.62	773.26	1256.93		2321.45	1666.97		3473.74
O08599;O08599-2	STXB1-2_MOUSE;STXB1_MOUSE	Stxbp1	Syntaxin-binding protein 1	1
O08638;O08638-2	MYH11-2_MOUSE;MYH11_MOUSE	Myh11	Myosin-11	1						2141.13							1797.39
O08663	MAP2_MOUSE	Metap2	Methionine aminopeptidase 2	3							425.788															356.156			654.454												197.633	677.375	482.282					333.872
O08709	PRDX6_MOUSE	Prdx6	Peroxiredoxin-6	8	3052.5	3602.53	3724.71	4380.83	3802.18	5471.91	3970.12	4904.49	3062.11	3905.83		2281.99	4031.65	1802.13	6677.64	1624.62	6334.52	3010.03	5045.08	1912.97	2521.31	26720.5	2668.54	3916.92	4502.46	3690.19	12992.2	2335.49	2631.45	18541.6	10049.5	2071.03	7528.37	5362.28	3608.94	2620.75	4598.58	3143.58	102474	4209.45		2295.68	2036.74	40924.8	2187.13
O08738	CASP6_MOUSE	Casp6	Caspase-6	1
O08739	AMPD3_MOUSE	Ampd3	AMP deaminase 3	1		683.491	503.44	613.693	531.44	485.69							641.913														615.534								430.951				620.234
O08749	DLDH_MOUSE	Dld	Dihydrolipoyl dehydrogenase, mitochondrial	6	2611.23	2833.95	2580.21	3033.98	3044.3	3439.4	2288.29	2705.45	3376.95	2027.76	3721.42	3188.73	3129.74	3044.35	3311.63	3809.72	3332.14	3101.1	2649.56	2681.79	2502.11	2506.48	3207.98	3437.8	2734.07	2965.11	2320.08	2239.78	3843.92	2702.11	2888.03	3002.75	3892.32	2457.16	3070.83	2252.99	2353.78	3132.18	2426.05	3894.01	3115.01	2294.49	3192.49	3267.41
O08759;O08759-2;O08759-3	UBE3A-2_MOUSE;UBE3A-3_MOUSE;UBE3A_MOUSE	Ube3a	Ubiquitin-protein ligase E3A	1		332.815	230.487				229.441															664.377	574.532		368.532							476.394			394.331								525.13
O08784	TCOF_MOUSE	Tcof1	Treacle protein	5	846.445						1437.66		756.041	1135.68		649.14										1191.1			729.355					1036.04	1048.11			700.069											884.106
O08788;O08788-2	DCTN1-2_MOUSE;DCTN1_MOUSE	Dctn1	Dynactin subunit 1	5		463.231	583.248	461.874	748.527		543.139	626.221	712.066	592.364		734.183		576.166	593.823	814.677		865.275	656.691	1029.27	741.334	677.756	696.986	869.772	823.873	813.572	677.438	775.058		597.181	727.983			653.79	499.267	752.026	690.661	695.449	721.254			501.493	335.85	616.08	665.124
O08795;O08795-2	GLU2B-2_MOUSE;GLU2B_MOUSE	Prkcsh	Glucosidase 2 subunit beta	4	2726.78	1461.21	1685.62	1423.53	1512.62	1484.45	1744.12	1793.3	1550.17	1572.34	1401.71	1983.29	1604.91	2250.26	1782.85	1842.13	1758.1	2033.54	2009	2219.86	1755.15	1504.4	1969.89	2157.06	2194.57	1870.48	2215.21	2446.5	1834.67	1829.81	2026.24	2777.94	1758.55	1614.92	1766.85	1746.35	2011.18	1870.8	1546.54	2051.22	1632.56	1516.81	1862.9	1687.63	2272.01
O08797	O08797_MOUSE	Serpinb9	SERPIN domain-containing protein	1					220.948														303.578																				919.825
O08807	PRDX4_MOUSE	Prdx4	Peroxiredoxin-4	3
O08808	DIAP1_MOUSE	Diaph1	Protein diaphanous homolog 1	8	327.154	2359.9	2688.74	2567.99	2506.1	2249.34	2045.25	2063.49	2316.03	1907.9		2627.93	2300.73	1721.12	2639.75	2889.33	2306.72	2133.59	1718.62	1707.37	2607.7	2443.26	3000.68	2190.13	2678.93	2258.38	2263.89	1661.81		2444.8	2479.02	1911.97	2093.97	1143.37	1849.99	2543.03	2561.31	2169.38	2168.97	2444.67		1678.85	2285.5	2145.94	1979.28
O08810	U5S1_MOUSE	Eftud2	116 kDa U5 small nuclear ribonucleoprotein component	7	1776.5	1260.42	1295.9	1349.97	1656.68	1163.15	1543.87	1016.36	954.588	1332.86	1227.24	961.058	588.101	1438.73	904.504	1070.54	743.538	1422.85	1147.78		1106.36	835.959	476.213	690.373	1310.11	998.118	1427.12				949.397		684.857	1063.4	1013.05	1214.04	824.74	647.267	764.517	1025.48		963.092	710.264		1056.06
O08915	AIP_MOUSE	Aip	AH receptor-interacting protein	1		550.864	657.018	721.438		500.452	503.159		489.887	789.358		491.978	424.951	802.891			762.692	569.268	564.156	319.858		947.39	1025.71	576.442		610.185		451.495			706.657			570.083	360.579	644.625	732.626					711.593	543.585		801.464
O08992	SDCB1_MOUSE	Sdcbp	Syntenin-1	1	1229.44	1050.85				928.044																706.505							1274.86								1250.19								921.11
O08997	ATOX1_MOUSE	Atox1	Copper transport protein ATOX1	3		4725.38	3484.18	2914.73	3684.65	2919.93	3395.57	3465.57	1650.18	3570.67			3850.78		2511.26		2445.77	2978.74	3241.84	802.977	3534.41	3741.88		3106.93		5148.77	3236.06	3150.31		3034.04	2821.11		1392.48	1661.35	2067.97	4649.71	4113.23	4511.7	2868.6			4102.55	2495.02	1336.6	4837.38
O09043	NAPSA_MOUSE	Napsa	Napsin-A	1	57222.5	34903.9	25387.8	14203.8	57230.4	16045.6	98113.8	28930.7	8179.79	29187.9	52569.7	44117.9	23491.2	7832.21	26769.7	25102.5	5114.87	22663.6	50383.8	24241.9	16780.5	60724.1	27168.8	39477.8	63872.2	76423.6	67616.1	35482	39183	12169	16117.1	27339.6	106439	19285.5	78625.2	75106.5	31375.6	46446	23956.5	7809.41		27625.5	12581.7	56644.1	7025.65
O09044	SNP23_MOUSE	Snap23	Synaptosomal-associated protein 23	1	914.412	805.826	965.143			862.227		537.318					968.183					238.033	1034.49		544.242		1010.55	589.608		739.589	585.938	897.281		747.865							740.374	608.473							815.677
O09061	PSB1_MOUSE	Psmb1	Proteasome subunit beta type-1	4	1491.62	2230.72	1958.03	2289.68	2244.62	1425.38	3830.33	1762.96	1813.41	1944.77		2842.24	1857.48	2452.77	1804.74	1862.88	2207.64	2146.4	1823.84	1591.62	1398.07	1633.79	2278.95	1944.29	2586.22	2310.4	2267.57	1716.65		2241.42	1983.94	2039	1703.1	2192.88	2160.89	2048.94	1626.59	1564.69	1622.49	1754.41		2252.92	1822.64	1808.34	1560.84
O09106	HDAC1_MOUSE	Hdac1	Histone deacetylase 1	1	2486.28	1507.72	2120.12	1791.36	1079.85	1760.72	1380.15	1516.91	1445.45	1339.53		1668.15	1174.56	1243.44	1135.99	1923.37	1280.04	1635.39	1869.33	2670.55	1633.8	1609.61	1433.38	2289.26	1442.09	1622.04	1407.45	2149.26		1765.39	1966.87	1324.41	1024.22	1789.41	1225.3	1705.82	1489.33	1117.2	1918.11	1897.41			1517.77	1120.38	1674.63
O09110;O09110-2	MP2K3-2_MOUSE;MP2K3_MOUSE	Map2k3	Dual specificity mitogen-activated protein kinase kinase 3	1									123.031
O09111	NDUBB_MOUSE	Ndufb11	NADH dehydrogenase [ubiquinone] 1 beta subcomplex subunit 11, mitochondrial	1	1989.88	1150.65	818.203	789.291	1006.52	1057.07	874.163	708.788	1076.04	1030.56	1729.08			888.504	867.1	1277.57	820.984	1636.38	980.108	1509.58	1466.5		932.077		759.017		903.257	868.799			870.012	1022.45	849.338	664.187		968.753				1081.65			839.956	1066.89	1019.29
O09131	GSTO1_MOUSE	Gsto1	Glutathione S-transferase omega-1	6	1735.67	6131.18	6405.69	5121.26	6611.3	4759.04	4863.36	5652.85	5826.73	5561.96		5201.3	5431.17	2742.63	4990.99		3190.55	5550.11	6187.99	2473.15	5907.64	4101.02	3762.94	4695.89	4253.29	8937.41	6181.3	4560.68		5216.67	3764.49	4529.25	4869.17	4352.42	5649.93	6576.28	5916.82	6590.18	6994.57	6846.84		6079.73	5497.64	4123.41	4122.7
O09159	MA2B1_MOUSE	Man2b1	Lysosomal alpha-mannosidase	8		1291.14	1588.96	665.24	2180.41	715.509	2343.49	2599.01	1545.67	607.101		1780.94		1044.9		975.899	585.758	2503.19				1383.67		1821.04	1831.85	649.071	2114.03	921.326			1317.33	808.91	1090.63		888.168	2941.88	1696.05		2236.69			612.835	1156.22	548.531
O09167	RL21_MOUSE	Rpl21	60S ribosomal protein L21	3	2177.83		972.674	1350.62		710.314	773.563	1246.54	711.443		1487.41	1195.68	1017.38	1014.66	1252.69	1390.53	1087.4				1049.41	1018.22	716.066	2219.72	1549.41	772.495	651.969				1437.81	860.234			1601.63			928.346					1090.1	1071.56	4553.46
O09172	GSH0_MOUSE	Gclm	Glutamate--cysteine ligase regulatory subunit	1			458.448	1177.56									613.174		736.853										732.404												671.223		628.873				477.752		666.298
O35071	KIF1C_MOUSE	Kif1c	Kinesin-like protein KIF1C	1		521.03													447.783	899.274		550.875					904.748				493.516								905.821					509.721
O35075	VP26C_MOUSE	Vps26c	Vacuolar protein sorting-associated protein 26C	2		553.324	574.268		523.365	737.646	642.88	768.698	780.754	725.08		859.659			598.041					1060.3	565.423	459.705		507.104	372.2	671.211		1329.87		696.183	734.782			511.016		424.813	759.889	494.882	595.258					403.864	663.887
O35098;O35098-2	DPYL4-2_MOUSE;DPYL4_MOUSE	Dpysl4	Dihydropyrimidinase-related protein 4	2	2184.73	479.255	1178.91		866.092	938.471		1291.45	962.497	767.019		1366.03		1389.3	1275.68	878.002	1418.25	507.359	1058.59	1602.31		1566.51	1047.98	1335.72	1070.69		958.308			602.608	957.581		1876.27	1762.49	1141.25	667.906		1287.29		1660.86		2014
O35114	SCRB2_MOUSE	Scarb2	Lysosome membrane protein 2	3	2236.34	2467.44	2021.18	2657.46	2559.15	3051.96		5174.43	5610.9	2165.1	2582.52	3855.71	1867.11	2460.74	2718.18	4998.27	4324.26	2307.85	2522.7	4086.47	2126.13		3212.42	3482.28	2736.54	2396.82		2679.24	1960.85	3799.07	3573	2656.03	1125.11	2492.96	2012.88	2028.46	2785.76	4805.68	2438.66			2363.35	6061.88	1796.21	490.712
O35129	PHB2_MOUSE	Phb2	Prohibitin-2	12	5911.3	3229.21	3167.02	3279.76	3860.46	3532.24	3907.33	4373.22	4000.08	3547.87	5454.05	3256.85	3470.43	3501.49	3713.55	4005.05	4712.46	2754.43	3023.01	3591.83	3461.11	3087.03	3933.61	3547.27	3430.49	3295.79	2989.82	3705.18	5486.41	3310.81	3469.36	4506.8	3947.88	4067.85	3365.71	3035.59	3155.88	3399.28	3346.06	3300.39	3177.53	2759.45	3612.94	3585.45	2215.83
O35130	NEP1_MOUSE	Emg1	Ribosomal RNA small subunit methyltransferase NEP1	2																						189.088
O35143	ATIF1_MOUSE	ATP5IF1	ATPase inhibitor, mitochondrial	1	339.817
O35218	CPSF2_MOUSE	Cpsf2	Cleavage and polyadenylation specificity factor subunit 2	1									450.917															359.924				299.947
O35226;O35226-2;O35226-3;O35226-4;O35226-5	PSMD4-2_MOUSE;PSMD4-3_MOUSE;PSMD4-4_MOUSE;PSMD4-5_MOUSE;PSMD4_MOUSE	Psmd4	26S proteasome non-ATPase regulatory subunit 4	2		707.364	788.85			442.804			899.114	684.045		456.704		512.169	424.442	554.868	1202.07		976.211		687.962	608.359	618.304	812.075		525.797	1069.23			945.616					867.724					920.148					1431.08
O35231;O35231-2;Q61771;O35066;Q99PW8	KIF17_MOUSE;KIF3B_MOUSE;KIF3C_MOUSE;KIFC3-2_MOUSE;KIFC3_MOUSE	Kif17;Kif3b;Kif3c;Kifc3	Kinesin-like protein KIF3C	1													962.95													535.574																		1552.54
O35286	DHX15_MOUSE	Dhx15	Pre-mRNA-splicing factor ATP-dependent RNA helicase DHX15	10	2785.35	1647.07	1749.1	1942.01	1680.13	1638.2	2512.55	1649.52	2013.86	2007.24	1019.48	1796.39	1850.85	1975.74	1841.04	2314.43	1977.79	1641.77	1635.25	2147.23	1950.68	2107.24	1876.3	2199.07	1534.7	1528.32	1513.82	1567.78		1632.77	2044.32	1716.93	1907.77	2451.67	1829.87	1619.89	1516.42	1661.4	1569.67	2000.09		1281.78	1805.51	2223.48	1439.89
O35295	PURB_MOUSE	Purb	Transcriptional activator protein Pur-beta	2		803.216	760.738	784.771	1070.68	826.015	924.241		1034.24	1016.65				1146.52	1026.92	1039.28	1244.15	1234.84		1408.54		1070.7			887.692			1298.55		1134.83	914.408	788.228	1222.04	783.022	1321.15	1028.79				1060.86		1375.55	1455.9	978.184
O35309	NMI_MOUSE	Nmi	N-myc-interactor	2			374.363																						354.632	424.127									405.456										448.437
O35326	SRSF5_MOUSE	Srsf5	Serine/arginine-rich splicing factor 5	3					831.596	565.104	638.703					791.415									865.082	482.322				814.691	968.943									549.922		680.076							915.732
O35344	IMA4_MOUSE	Kpna3	Importin subunit alpha-4	1		609.02			489.124	443.995	453.257	585.538	480.038	602.097				414.767		992.959	899.467				719.512	280.828			667.953			885.389			617.532		550.079				433.906			545.775
O35345	IMA7_MOUSE	Kpna6	Importin subunit alpha-7	1		187.412
O35350	CAN1_MOUSE	Capn1	Calpain-1 catalytic subunit	11		3778.62	3912.37	2655.66	5576.66	4251.34	3613.15	3519.78	2956.63	3729.73		4576.28	1870.2	3296.68	3542.2	1088.91	2889.58	2820.07	3821.62	3372.03	4114.99	2839.79	3273.32	3600.17	4212.62	4360.35	3331.49	2934.21	962.807	3302.81	3737.58	2559.61	4438.51	2455.42	2996.59	3885.47	3959.97	3172.95	4111.09	4765.87		4509.1	3539.46	2673.15	1813.02
O35379	MRP1_MOUSE	Abcc1	Multidrug resistance-associated protein 1	3				469.543
O35381	AN32A_MOUSE	Anp32a	Acidic leucine-rich nuclear phosphoprotein 32 family member A	5	6161.71	5746.62	6121.68	5224.03	6793.97	6695.19	5869.62	6764.9	7656.18	6547.18		7398.61	7305.03	6713.36	8976.44	4970.5	10542.2	9753.59	7167.7	7247.48	7308.32	7074.39	7433.13	6434.08	5148.53	7566.86	6263.4	4103.52		8300.25	8426.25	6382.67	7220.01	5494.98	7451.86	6356.22	8262.69	10405.4	10388.2	8353.25		9094.78	8371.05	10486.7	3309.5
O35387	HAX1_MOUSE	Hax1	HCLS1-associated protein X-1	1
O35405	PLD3_MOUSE	Pld3	5'-3' exonuclease PLD3	3	1674.82	5168.63	3842.49	1550.89	3414.44	984.915	4334.75	4613.75	3827.12	737.813	2124.08	4027.03	709.861	3180.82	1244.46	1441.56	1278.94	4979.22	1405.72	1310	1089.27	2337.94	1061.26	2117.5	3821.33	685.12	6382.96	1609.23	835.493	1362.37	1088.51	1932.1	1503.47		2083.85	5197.64	3119.36	1392.32	5548.82	571.279		933.366	5234.08	1436.24	2790.14
O35435	PYRD_MOUSE	Dhodh	Dihydroorotate dehydrogenase (quinone), mitochondrial	1															729.288		943.456
O35459	ECH1_MOUSE	Ech1	Delta(3,5)-Delta(2,4)-dienoyl-CoA isomerase, mitochondrial	3	4288.92	1784.81	1648.33	2396.77	2013.86	3592.33	2408.46	2173.19	2280.19	1773.09	4140.46	2082.5	2786.92	2953.07	2069.41	2824.61	2023.43	1914.55	1435.44	2541.14	1622.76	1316.56	2746.67	1989.97	2477.07	2098.58	2409.25	1953.01	2669.5	2360.74	2307.04	3463.99	2920.8	1654.55	2308.6	2401.9	2660.26	2525.66	1858.09	2968.85		2346.17	2492.28	2508.95
O35465;O35465-2	FKBP8-2_MOUSE;FKBP8_MOUSE	Fkbp8	Peptidyl-prolyl cis-trans isomerase FKBP8	2						114.981							339.208														330.336
O35593	PSDE_MOUSE	Psmd14	26S proteasome non-ATPase regulatory subunit 14	2	775.353	1735.68	1595.34	1690.73	1856.27	1474.04	1325.56	1436.79	1450.08	1893.14		1373.28	1524.04	1340.26	1421	1547.54	1387.12	1945.89	1832.19	1405.89	1739.59	1231.35	1484.01	1319.25	1867.41	1864.26	1649.65	1205.19		1401.06	1632.52	1047.51	1329	1533.67	1667.99	1647.55	1492.9	1528.74	1695.27	1772.7		1400.18	1699.91	1750.53	2224.89
O35598	ADA10_MOUSE	Adam10	Disintegrin and metalloproteinase domain-containing protein 10	3			407.65			535.591		565.101	808.78										1106.55			320.591			610.753	773.799	601.749								179.499
O35601;O35601-2	FYB1-2_MOUSE;FYB1_MOUSE	Fyb1	FYN-binding protein 1	1
O35604	NPC1_MOUSE	Npc1	NPC intracellular cholesterol transporter 1	3	1086.46	1404.5	2705.02	2011.97	2410.28	1956.97	1971.13	3195.89	2863.27	2339.65		2191.15	1251.34	1353.34	1066.3	2961.93	1853.21	1978.77	1622.94	2851.23	1467.03	1011.48	2056.47	1689.66	2279.55	1582.93	931.513	1248.25	1588.9	1292.88	1786.38	1342.81	1625.86	1991.37	1257.83	1533.12	1797.22	1905.55	1748.04	1636.58		1931.38	1989.23	2190.78
O35609	SCAM3_MOUSE	Scamp3	Secretory carrier-associated membrane protein 3	2	383.024		298.406											512.547																					535.513		720.67								922.985
O35623	BET1_MOUSE	Bet1	BET1 homolog	1																															234.2							193.204
O35639	ANXA3_MOUSE	Anxa3	Annexin A3	12		4031.45	2486.59	1956.94	3044.94	5035.16	3680.8	3695.41	3371.51	3049.77	2704.1	2715.33	4624.57	2419.25	2658.69	1167.8	2089.36	3003.86	9318.23	1771.99	2606.92	5759.82	2989.4	1933.1	2275.36	4594.93	4159.5	2847.8	1531.64	5314.39	1663.54	2575.57	3176.86	3333.48	3637.17	3237.65	2920.08	3845.05	13057.1	2228.54		2775.5	2270.4	3371.27	1815.02
O35643	AP1B1_MOUSE	Ap1b1	AP-1 complex subunit beta-1	6		1578.68	1716.2	1609.85	2246.29	1464.45	1593.12	2002.26	1968.96	1679.39		2385.57	1998.82	1687.86	1588.1	2172.35	1526.06	1635.92	1659.69	2153.12	2366.99	1674.05	1655.99	2108.07	1292.22	2345.98	1468.87	1525.29		1817.5	2324.56	1290.92	1589.49	1254.61	2199.52	1742.36	2132.77	1572.65	1308.71	1886.22		1867.14	2175.2	2193.24	1132.81
O35657	NEUR1_MOUSE	Neu1	Sialidase-1	2							737.467							970.365																							792.028
O35658	C1QBP_MOUSE	C1qbp	Complement component 1 Q subcomponent-binding protein, mitochondrial	1																		621.942
O35678	MGLL_MOUSE	Mgll	Monoglyceride lipase	2		905.36	578.192	1453.59	1052.79	869.505	1024.48	1451.94	1639.01	697.316		802.276	736.578	785.945	1277.25	854.388	928.292	702.309		2551.82	925.741		2078.52	916.457	716.14	783.635	957.675	868.983		1070.34	1080.77	2258.24		790.838	1557.08	958.226	1529.49	963.965	1014.75	1095.19			1394.9
O35682	MYADM_MOUSE	Myadm	Myeloid-associated differentiation marker	2	4656.38	2193.73	2262.27	1339.19	1853.14	2914.59	2517.65	2207.91	2275.38	2602.82	2909.41	1796.38	1955.9	2663.29	3010.78	2365.29	2144.14	1722.12	2524.96	2800.73	2152.98	2691.32	2074.11	1940.5	2332.53	1927.58	2065.54	2722.6	1302.35	2229.45	1849.44	1474.86	2011.31	2833.39	1935.21	1995.96	2746.43	1640.54	2182.5	1789.3		2618.24	2363.75	2164.58	972.561
O35685	NUDC_MOUSE	Nudc	Nuclear migration protein nudC	4	386.329	816.471	788.841	585.874	832.222	717.413	804.528	411.34	828.548	977.973		624.955	578.799	1030.49	970.895	639.19	831.852	1106.41	1057.61	552.449	1187.15	1131.74	530.346	1101.65	676.85	891.622	798.369	434.199			745.221	803.508	1061.91	1586.25	799.849	969.435	667.075	788.325	923.592			703.548	517.113	522.016	672.881
O35691	PININ_MOUSE	Pnn	Pinin	1																																													389.436
O35704	SPTC1_MOUSE	Sptlc1	Serine palmitoyltransferase 1	1	309.615		206.708	233.641			302.908	253.674			528.552						297.83		236.376		344.333			293.741			232.365			318.871		453.535				441.419			464.256
O35737	HNRH1_MOUSE	Hnrnph1	Heterogeneous nuclear ribonucleoprotein H	2		1376.78	1699.34	1634.16	1145.44	1405.64	2029.31	999.812	1315.29			1132	1712.85	1020.34	1752.4	1702.47	1281.82	1132.16	1125	1627.15	1338.08	1541.03		1728.42		1499.01	1653.62				1151.42				2147.34	1454.83							2148.58
O35744	CHIL3_MOUSE	Chil3	Chitinase-like protein 3	15	28014.8	46971.9	30523.8	32336.8	38994.5	31594	44299.3	38924.3	24242.2	39059.2	22224.5	45946.6	65215.5	31669	27727	26789.1	19160.1	51202.7	38461	38528.1	30279.1	32063.3	42944	39741.2	52691.5	28316.4	46640.9	38206.6	35706.2	23490.3	30845.9	34998.2	37874.9	27791	18613.6	41151	51679	23248.9	38713.9	45637.2	17636.6	37530.6	26676.7	41639.6	45737.3
O35841	API5_MOUSE	Api5	Apoptosis inhibitor 5	5	3234.67	1379.55	1423.39	2040.51	1666.25	1124.47	1975.93	1426.53	1917.76	1643.09		1488.59	1494.81	1777.25	1455.2	1261.35	1492.19	1753.66	1520.37	1654.95	1375.18	2224.54	1694.35	2147.65	2023.04	1795.2	1517.42	1559.43		1810.92	2430.19	1222.45	1240.4	2050.86	1680.37	1751.64	1372.46	1632.24	1661.54	1644.3		1276.78	2099.37	1053.42	1742.57
O35855	BCAT2_MOUSE	Bcat2	Branched-chain-amino-acid aminotransferase, mitochondrial	2	1290.72	1245.32	640.737	930.961	817.531	651.529	1008.23	1112.95	1186.73	1047.27	1014.03	794.436	1614.54	1472.66	1241.85	1149.96	1460.22	1109.15	843.044	1265.05	1014.46	1494.57	959.766	936.281	1701.25	1078.87	1422.95	898.152		1377.4	877.952	1018.21	1079.63	867.462	1516.08	660.894	650.777	601.928	922.811	967.702		1137.8	1736.18	799.746
O35857	TIM44_MOUSE	Timm44	Mitochondrial import inner membrane translocase subunit TIM44	2																			305.189					263.818										499.576											511.559
O35864	CSN5_MOUSE	Cops5	COP9 signalosome complex subunit 5	1
O35887	CALU_MOUSE	Calu	Calumenin	2	2944.91	2685.79	1845.98	2113.68	1688.84	1766.17	2087.24	1458.62	1493.63	2397.74	2370.01	2227.14	1925.94	2977.43	2185.77	1867.57	1638.32	1305.23	1707.88	2627.63	2015.28	2836.27	2895.55	2872.84	2379.83	1567.56	2033.44	1951.37	2892.43	2308.5	2633.85	2604.35	2250.04		2318.92	2047.12	2457.53	1934	1575.12	1653.86	3836.44	1169.86	2023.28	3856.72	3557.56
O35954	PITM1_MOUSE	Pitpnm1	Membrane-associated phosphatidylinositol transfer protein 1	1																																													319.804
O35955	PSB10_MOUSE	Psmb10	Proteasome subunit beta type-10	4	1139.15	2055.73	1836.93	1773.32	1960.25	1219.38		2431.13	1400.98	1748.97		1961.92	1651.78	1288.96	1345.43	2623.65		1699.51	1386.53	2161.08	2163.54		2962.11	1041.94	2444.72	3504.16	2224.87	1857.29		1795.47	1408.55	1634.67	1979.43	2049.66	2075.53	1978.67	2089.73	1779.56	3330.72	2286.58		1716.7	1576.05	1734.69	2217.74
O35963	RB33B_MOUSE	Rab33b	Ras-related protein Rab-33B	2
O35972	RM23_MOUSE	Mrpl23	39S ribosomal protein L23, mitochondrial	2	311.836																										195.11
O54724	CAVN1_MOUSE	Cavin1	Caveolae-associated protein 1	4						1491.89							605.104			273.75	396.183		1990.48			3962.57					590.845								534.816				813.718	781.564
O54734	OST48_MOUSE	Ddost	Dolichyl-diphosphooligosaccharide--protein glycosyltransferase 48 kDa subunit	8	4280.38	4706.29	3894.99	4866.58	3753.96	6815.62	5431.78	5228.76	4350.91	4688.3	5159.48	5180.4	5825.55	6481.14	5628.37	6576.49	5641.15	6475.35	4942.26	5710.88	5491.87	4721.86	4999.23	4952.25	5124.76	3963.39	5487.37	6076.51	5361.45	4316.3	5216.01	6201.97	5063.62	5054.64	4416.05	4612.44	5543.02	4347.62	4409.29	5760.53	5130.45	4069.65	4794.12	6103.75	3060.32
O54774	AP3D1_MOUSE	Ap3d1	AP-3 complex subunit delta-1	4		922.709	525.284	726.15	819.487	683.998	887.829	890.115	1130.27	556.272		941.115	626.786	805.493	652.693	1008.48	1196.46	620.16	671.049	955.993	1356.55		810.938		757.73			1011.19		1028.48	923.644		1119.45	528.681	1059.52	1015.71	1089.79	650.846	779.976	905.075		912.68	823.659	815.02	617.691
O54782	MA2B2_MOUSE	Man2b2	Epididymis-specific alpha-mannosidase	3		1472.77	1577.41		1566.27	797.491	2319.9	1916.62	1235.88		624.611	2121.59				1027.53		1869.32				1688.9		1281.59	1186.12		2601.94			641.437	955.056	1013.72	721.153			1838.18	1451.8		1685.44				1090.69
O54790	MAFG_MOUSE	Mafg	Transcription factor MafG	1
O54824;O54824-2	IL16-2_MOUSE;IL16_MOUSE	Il16	Pro-interleukin-16	5		1652.17	1674.25	1251.82	1732.83	2025.39	1832.3	1948.03	1635.27	2387.09		1547.79	1154.41	1259.37	1373.27	1850.82	1365.36	1963.2	2292.31	1933.17	1731.1	1276.66	2454.38	2522.26	2108.3	2892.25	1739	1959.91		1651.09	2035.4	1873.24	1073.43	1242.93	2004.81	1545.28	2114.02	2458.78	1180.57	1555.98		1833.83	1738.15	1374.95	1973.93
O54825	BYST_MOUSE	Bysl	Bystin	2						193.265						214.016															212.1
O54833	CSK22_MOUSE	Csnk2a2	Casein kinase II subunit alpha'	1
O54941	SMCE1_MOUSE	Smarce1	SWI/SNF-related matrix-associated actin-dependent regulator of chromatin subfamily E member 1	2		872.994						597.876	361.567					579.95								558.11												351.491											740.055
O54946;O54946-2;Q9QYI8	DNJB6-2_MOUSE;DNJB6_MOUSE;DNJB7_MOUSE	Dnajb6;Dnajb7	DnaJ homolog subfamily B member 6	1			805.246	588.71			773.607	441.969				656.762		764.49		888.513								725.471			625.181				713.453								706.702			378.47	550.267		420.081
O54950	AAKG1_MOUSE	Prkag1	5'-AMP-activated protein kinase subunit gamma-1	4		1022.26		856.548		532.762	1098.3		1055.62	899.732		885.524	623.732		976.784			417.73	1073.46	564.232	564.976		766.098	503.383	537.913	869.035	1074.21				473.467				992.537	758.25		970.425	363.199	634.174
O54962	BAF_MOUSE	Banf1	Barrier-to-autointegration factor	1	1408.21	2778.98	4349.88	2606.53	3389.83	3035.01	5378.56	3205.36	3807.14	3696.68	2294.77	4312.3	5280.16	4681.82	2742.92	6370.62	2255.02	2829.27	3095.57	5431.86	4124.93	2224.99	3243.54	3754.82	4113.91	5099.5	4559.96	5887.67		4543.9	3805.21	5099.23	4838.65	4615.82	3293.89	3393.65	3713.96	4552.45	5186.38	4508.25		6592.59	4609.66	2490.09	991.383
O54984	GET3_MOUSE	Get3	ATPase GET3	2	695.604	1726.36	1845.15	1544.8	2134.24	2061.82	2392.2	1110.35	1841.87	1529.62		1520.1	1351.26	1420.33	1223.03	1250.52	1359.18	1941.76	2084.72	879.968	2336.04	1105.45	2546.18	1961.27	1823.41	681.11	1639.01	1579.07		2743.31	1693.72	1823.99		1971.01	1149.44	1498.24	1617.17	1180.46	1033.58	1690.56			1347.2	1268.8	1890.48
O54988;O54988-2	SLK-2_MOUSE;SLK_MOUSE	Slk	STE20-like serine/threonine-protein kinase	8		1596.4	1625.7	1281.88	1876.35	1735.33	1837.35	1308.4	1312.95	1728.23		1521.53	1381.19	1330.04	2143.44	1372.87	1702.1	1446.64	1565.76	1301.23	1741.19	1507.04	2029.6	1540.83	994.318	2384.96	1608.36	1756.5		1947	1584.47	1245.51	1624.41	1446.33	1567.44	1889.67	1832.21	1650.39	1448.05	1337.25		1821.31	1744.64	1490.98	1807.69
O55013	TPPC3_MOUSE	Trappc3	Trafficking protein particle complex subunit 3	1	1620.5	1825.4	2064.9	1690.95	1638.27	2025.72	1998.51	1537.31	1624.85	2011.07	2606.67	2274.44	1902.52	2242.76	1295.88	2309.67	2085.66	1134.39	1505.9	1902.15	1776.92	2175.85	1662.13	2082.36	1733.1	2346.69	1161.64	1880.8	1548.35	2024.94	1857.89	1678.3	1159.09	1709.48	1529.37	1105.05	1588.77	1474.13	1725.31	1538.22		2232.28	1728.22	2094.62	1230.2
O55023	IMPA1_MOUSE	Impa1	Inositol monophosphatase 1	6		1480.25	1343.72	1418.74	1080.52	1181.31	1268.11	1627.05	970.859	902.457		822.283	1034.19	813.231	1141.13		829.329	1263.11	1658.89	589.65	1823.25	1432.86	1579.67	882.161	1254.32	1646.59	1259.9			1343.62	1095.87	945.14	1036.3	1526.69	843.359	1338.11	1258.81	965.287	1146.81	812.573		1015.98	793.998	731.147	1169.67
O55028	BCKD_MOUSE	Bckdk	[3-methyl-2-oxobutanoate dehydrogenase [lipoamide]] kinase, mitochondrial	1
O55029	COPB2_MOUSE	Copb2	Coatomer subunit beta'	12	531.298	2240.21	2421.2	2580.19	2730.26	1639.8	2092.76	2335.9	2586.43	1995.17		2476.77	1993.53	3012.71	2220.24	2823.06	3067.04	2514.67	2171.26	2963.68	2474.61	2490.72	2477.71	2314.79	2615.74	1925.9	2289.64	2097.85		2462.09	2271.77	2250.01	3124.6	2766.47	1991.29	2235.05	2381.1	1884.58	2441.29	2799.46		2143.52	2600.16	3123.2	2628.1
O55098	STK10_MOUSE	Stk10	Serine/threonine-protein kinase 10	4	593.928	1680.1	1896.95	1506.78	1935.66	2500.38	1669.03	2256.06	2552.54	2026.62		3395.86	2887.09	1990.38	2365.67	2576.48	1909.7	1244.06	3153.04	2325.7	2742.29	2594.46	2575.9	1953.02	1021.09	2265.16	2203.43	1289.15		2915.55	2721.51	2756.02	2262.98	2313.68	2361.03	2595.67	2411.36	2878.08	1845.54	2022.19		1808.17	2772.07	1921.59	1727.44
O55101	SNG2_MOUSE	Syngr2	Synaptogyrin-2	1	2483.91	8724.73	5632.9	6027.43	10168.1	8519.89	5963.36	7119.75	9443.69	8857.79	2218.72	10288.6	6004.02	9447.9	11861.8	10271.5	9591.53	6950.02	8336.12	11916.8	6905.52	6168.04	5802.84	5464.43	9027.6	7426.18	9768.71	8053.22	12872.5	7018.94	7105.71	9772.48	12823.4	12026.9	7342.89	11351.1	11191.6	9817.49	9648.65	8243.54		8657.7	9312.31	14378.5
O55106	STRN_MOUSE	Strn	Striatin	1		457.016	757.499				493.799	324.561				435.071	472.465		639.101	265.037	705.18		876.334	876.086	562.449	601.206					408.164			360.423					989.297	201.059	352.603	679.454	444.194				602.197	621.8	570.02
O55125	NIPS1_MOUSE	Nipsnap1	Protein NipSnap homolog 1	1
O55126	NIPS2_MOUSE	Nipsnap2	Protein NipSnap homolog 2	2					1085.14			852.774												1791.54			1659.22				1052.71				1048.76	963.448	1055.51			1059.5	848.501		888.422				1154.4	1433.88	921.303
O55128	SAP18_MOUSE	Sap18	Histone deacetylase complex subunit SAP18	2		2070.84	2592.13		1012.6		3078.36	2818.45	2790.08	4052.56		6782.9	16152.1	3122.66	25905.1	25389.8	2222.29	35421.8	29478.4	38149.4	21534.2	12991.6	2668.01	3201.23	566.006		13522.7	27561.8		9122.89	9114.22	13465.9	17331.7	4815.29	4034.74	2484.75	3755.18	6502.96	2009.36	10439.2		13697	10060.1		2865.54
O55131	SEPT7_MOUSE	Septin7	Septin-7	6		2953.8	2203.18	2319	2626.41	1981.66	2413.16	2451.13	2553.65	2639.65		2722.3	2388.45	2010.9	1981.82	1739.2	2662.91	2148.31	2027.63	2509.89	1865.15	2305.29	2147.22	1818.34	2098.85	2325.22	2294.49	2711.44		2282.19	1984.76	1744.63	3013.8	2617.05	3202.62	2846.61	2241.06	2256.57	3034.38	3108.79		2757.53	2294.23	3144.54	1231.63
O55135	IF6_MOUSE	Eif6	Eukaryotic translation initiation factor 6	1		590.692			739.153		912.795	674.183	1146.14			739.579	1323.2	872.426	1171.83	1261.79		1001.78	861.742	511.436		1350.25		719.56	1233.66	1254.38	1229.29			1116.43	870.232					719.858				1144.3		830.496	1417.74		2040.83
O55142	RL35A_MOUSE	Rpl35a	60S ribosomal protein L35a	2	7004.94	7843.59	7468.74	7233.07	5696.9	7053.97	5055.66	5913.21	6475.91	7640.83	4404.16	6946	6487.04	6379.94	6698.82	8824.81	7471.34	7976.08	7488.23	6138.02	7947.37	6624.52	5350.64	7183.49	7065.67	7132.77	8124.99	5634.57		5996	6617.89	4591.21	4968.83	6340.54	6926.85	7086.8	6161.97	6323.56	5479.05	7431.24		4757.94	6154.55	8043.55	5407.72
O55143;O55143-2	AT2A2-2_MOUSE;AT2A2_MOUSE	Atp2a2	Sarcoplasmic/endoplasmic reticulum calcium ATPase 2	8	2597.45	1676.23	1302.38	1564.31	1168.99	2185.04	1440	1073.7	965.209	1281.07	2547.79	1356.16	1825.59	2083.21	1669.19	2442.05	1320.93	1416.55	1804.25	1124.84	1722.12	1397.78	1725.48	1831.19	1164.13	923.558	1899.27	1604.84	1946.62	1219.8	1659.66	2013.99	1914.68	1527.06	1826.26	1291.39	1390.19	1045	1368.7	1711.36		1331.6	1169.13	1886.91	2139.44
O55201;O55201-2	SPT5H-2_MOUSE;SPT5H_MOUSE	Supt5h	Transcription elongation factor SPT5	1									341.315								423.78
O55222	ILK_MOUSE	Ilk	Integrin-linked protein kinase	1																288.526
O55234	PSB5_MOUSE	Psmb5	Proteasome subunit beta type-5	1		969.133	911.479		757.3			814.615	810.39	667.775		1347.54	944.422	744.8	924.34	852.55	806.958		1242.52	597.837	866.359	832.964	1143.95	771.354		860.905				908.696	770.512		1033.57		1056.17	1015.4	1236.64	879.236	941.165	903.241			661.057	980.279
O70126	AURKB_MOUSE	Aurkb	Aurora kinase B	1																675.417								564.283							1016.45
O70145	NCF2_MOUSE	Ncf2	Neutrophil cytosol factor 2	5	933.146	2366.55	2431.57	2332.65	1695.53	1691.68	2220.53	1840.03	1606.98	1862.62		2484.85	2227.03	1093.3	2514.58	1438.98	3124.93	3157.35		1419.36	3779.9		2740.79	2117.17	1737.19	3000.57	2166.92	3321.33		3420.79	1876.9	2289.88	2839.88		2444.82	2594.64	3328.87	2735.22	1398.01	1672.36		2392.62	2555.08		3658.1
O70152	DPM1_MOUSE	Dpm1	Dolichol-phosphate mannosyltransferase subunit 1	3	1193.06				851.375	1060.44								626.055	918.564	1184.12				1038.93	1267.39			579.752		1043.23	900.744	838.258	761.752		889.479						972.672			875.535					837.958
O70167	P3C2G_MOUSE	Pik3c2g	Phosphatidylinositol 4-phosphate 3-kinase C2 domain-containing subunit gamma	1										1006.44												1659.51	724.516									1315.48											1300.83
O70172	PI42A_MOUSE	Pip4k2a	Phosphatidylinositol 5-phosphate 4-kinase type-2 alpha	2		901.258	865.164		1223.02	668.2		1142.92	993.615	794.318		1057.45			615.994	937.037		620.377		1576.73	1235.15	565.463	932.979	661.143		864.64	604.445			1312.61	530.958				533.726	969.388	1235.03	673.889		1172.9		1270.01	840.044	976.504	1038.78
O70194	EIF3D_MOUSE	Eif3d	Eukaryotic translation initiation factor 3 subunit D	2	628.363	891.675	915.307	1179.23	789.985	693.825	684.861	888.933	936.834	1114.25		712.456	791.041	823.702	749.442	1142.03	1115.56	951.508		1156.51	874.355	575.198	725.283	482.485		608.908	585.486			895.103	811.231		1175.68	1065.89	625.486	1055.17	1082.74	848.748					690.32	759.923	334.946
O70251	EF1B_MOUSE	Eef1b	Elongation factor 1-beta	3			1127.31			1169.23		999.451	946.853			1497.12			812.835						1262.85	910.085	1185.37		1264.49		1658.2	1166.79			946.257	1105.72	1343.46	1602.05	1097.68	1280.26	996.572		862.776	1191.73					3070.15
O70252	HMOX2_MOUSE	Hmox2	Heme oxygenase 2	3																					239.662
O70274	TP4A2_MOUSE	Ptp4a2	Protein tyrosine phosphatase type IVA 2	1
O70310	NMT1_MOUSE	Nmt1	Glycylpeptide N-tetradecanoyltransferase 1	2		1111.57	1080.86	976.915	1742.24	1057.38	1214.29	1143.28	1040.97	1319.24			1452.57	1159.89	1190.62	1568.94	1726.18	1138.35	1060.04	1084.95	1117.92	1157.08	1076.91	1109.09	1090.16	1550.17	1198.58	1585.64		1473.24	1078.68		1639.18	1219.1		1244.36	1588.04	1032.04	1557.63			1311.14	1422.4	958.838	1270.77
O70311	NMT2_MOUSE	Nmt2	Glycylpeptide N-tetradecanoyltransferase 2	1								636.973									272.305							547.19								872.901				662.063									476.302
O70325;O70325-2;O70325-3	GPX4-2_MOUSE;GPX4-3_MOUSE;GPX4_MOUSE	Gpx4	Phospholipid hydroperoxide glutathione peroxidase	1		890.276				673.979	661.869	959.362	670.127	929.285					926.758	1289.28	920.701		1421.16	1105.5		1008.93		990.07	659.593	1066.2	1227.64	788.648			591.58		810.18		1105.84	1315.46				1484.44					1614.65
O70362	PHLD_MOUSE	Gpld1	Phosphatidylinositol-glycan-specific phospholipase D	6																			941.758																										788.959
O70370	CATS_MOUSE	Ctss	Cathepsin S	3		5063.13	5541.99	2023.78	12359.7	500.171	15477.4	22695.5	5960.28		4774.52	12081.7	706.851	3189.57	2335.34	5823.32	767.323	8686.07	2032.3	2547.4	1111.07	6262.83	2726.38	10730.2	6850.81	2059.22	18511	4354.03		3232.28	4779.48	8673.12	4559.35		1982.7	15374.2	12724.1	1681.67	21491.5	1389.58		4746.97	11798.1	1670.74	1927.57
O70378	EMC8_MOUSE	Emc8	ER membrane protein complex subunit 8	1	1666.38	1044.65	1050.2		730.788	1160.78		1089.12	1457.78	1212.39	2116.71		1688.89	1278.7									1464.27	704.56			1039.13			1338.51													867.18		1277.27
O70400	PDLI1_MOUSE	Pdlim1	PDZ and LIM domain protein 1	2			1041.97	5490.98				6513.35	3631.13	2678			4728.43	8922.23	8157.29		8003.08	3844.45	5077.91	6492	5767.87	2390.78	3932.29	8284.15	4667.33	3893.7	2181.33	6717.75		6002.26					6245.87	4111.5		4641.44		4136.55		3919.72	9161.92	5568.12
O70404	VAMP8_MOUSE	Vamp8	Vesicle-associated membrane protein 8	2	1444.51	1394.67	1490.08	1161.12	1894.86	1652.62	1616.65	2238.74		1622.94		1801.56	1414.9	1229.02	1906.53	1680.86	1650.47	1530.61	1647.92	1757.55	1659.32	1540.82	1307.01	1831.46	1609.4	2146.99	1195.57	1468.6			1392.95	1126.44	1503.24	1207.08	1419.23	2184.93	1296.99	1436.13		1451.04		1953.07	2184.36	2997.14	2047.98
O70435	PSA3_MOUSE	Psma3	Proteasome subunit alpha type-3	4	729.153	1622.29	1746.78	1945.3	1805.35	1678.31	2676.59	1494.93	1704.1	1486.69		1646.31	1555.65	1522.47	1130.45	1268.2	1144.85	1719.81	1613.64	1257.77	1215.5	1305.78	1501.87	1297.24	1270.19	1374.53	1106.56	1364.44		1703.85	1574.97	770.728	1065.94	928.778	1314.65	1494.32	1162.96	1113.16	1473.6	1383.42		1176.26	1251.88	1182.2
O70439	STX7_MOUSE	Stx7	Syntaxin-7	4	3550.97	2386.01	2389.26	1910.77	2684.07	1688.37	2520	3373.85	2988.7	2378.82	1555.92	3261.43	2360.86	2125.36	2706.03	3034.59	2410.55	1386.52	1888.53	2589.89	2045.85	2046.21	2585.03	2130.19	3138.81	2615.11	1797.6	2779.98	1094.95	2990.96	3501.02	2653.33	2425.77	1690.71	3203.4	2482.1	2544.14	3728.11	2718.66	2422.34		3124.69	2838.6	2521.87	2860.88
O70456	1433S_MOUSE	Sfn	14-3-3 protein sigma	2	5760.05	20705.3	2113.95	2616.42	2578.42	2617.3	2635.08	18908.1	2594.51				23349.6			8702.5		24351.2		15623.2		23017.2	24703.7	20689.8	19997.7			19229.6	2529.29	22820.9	21631.6	19438.3	21486.4			25484.6	22181	20405.5	22589.3			21398.2	17785		1297.85
O70469	DOK2_MOUSE	Dok2	Docking protein 2	2						477.99								382.646													311.609																		597.909
O70475	UGDH_MOUSE	Ugdh	UDP-glucose 6-dehydrogenase	3
O70492	SNX3_MOUSE	Snx3	Sorting nexin-3	6		3287.65	4180.98	3415.79	3706.95	3860.42	3911.72	3487.94	4204.57	3489.22		2869.96	3142.84	2667.17	3855.69	935.347	4330.47	3779.59	2665.94	2491.54	3487.42	3270.63	1970.43	3786.02	2396.9	2632.01	2765.9	3888.65		4065.04	3590.9	2493.52	3346.93	3702.84	3135.65	3749.3	3128.44	3543.48	3899.58	3921.26		3699.51	4795.27	4609.7	2375.75
O70493	SNX12_MOUSE	Snx12	Sorting nexin-12	4		2028.88	1859.52	1015.49		1600.15	772.832	994.317	1785.22	1279.97			724.926				1718.59				1430.08	1744.13		1555.79	927.915			1324.15						1583.01	1000.07	1091.06		827.141	1717.28	852.86			1629.7		1799.25
O70496	CLCN7_MOUSE	Clcn7	H(+)/Cl(-) exchange transporter 7	1					268.603	225.454		202.06					269.696			861.473	314.55								446.686	1110.98												344.022		326.191
O70503	DHB12_MOUSE	Hsd17b12	Very-long-chain 3-oxoacyl-CoA reductase	3	1379.89	981.892	670.745	917.928	1068.36	984.735	1609.84	874.183	1262.71	965.26		1335.95	898.41	1756.12	1103.89	1319.48	1257.88	940.719	1162.06	1377.71	1599.94	1406.05		1093.03	922.616	1226.8	1462.04	1277.64	1407.78			1258.7	1313.13		1482.98				1244.81				1100.19	1421.51	1623.45
O70551	SRPK1_MOUSE	Srpk1	SRSF protein kinase 1	2	261.382			933.905												571.916
O70566	DIAP2_MOUSE	Diaph2	Protein diaphanous homolog 2	1		949.788		590.899	763.815	647.419	563.093	616.794		641.919						528.666					925.583		599.394		780.33		808.664			707.753	972.685				793.419			1082.29				714.095	537.34
O70579	PM34_MOUSE	Slc25a17	Peroxisomal membrane protein PMP34	1						361.146
O70591	PFD2_MOUSE	Pfdn2	Prefoldin subunit 2	2		712.509				646.136		651.182	947.727	593.808		628.131	817.713		801.968	726.122	701.815				744.082	747.506	926.108	560.131	1232.64						540.466				614.772	604.909	989.395	702.299	631.741			1179.36	518.789	494.556	991.389
O88188	LY86_MOUSE	Ly86	Lymphocyte antigen 86	1
O88271	CFDP1_MOUSE	Cfdp1	Craniofacial development protein 1	3		628.805				635.5		888.761				750.021		1157.47			1003.71	1315.13	883.893																	1721.46									1006.89
O88325	O88325_MOUSE	Naglu	Alpha-N-acetylglucosaminidase	2			180.493																								322.108
O88342	WDR1_MOUSE	Wdr1	WD repeat-containing protein 1	15		14853.9	15544.7	13165.4	17851.6	17447.9	14300.5	15427.2	14012	14699.2		18598.6	14515.5	11027.2	15050.1	10600.9	13497.6	17124.3	14808.1	13906	14793.4	15516.3	17709.4	14125	14765.3	19417.6	15890.8	14984.1	1501.71	17434.5	13792.5	12187.6	14109.7	12652.4	15042.6	16258.5	14633.7	15544.2	16837.3	17470.1	2628.27	15273.1	12812.9	15517.5	3054.43
O88351	IKKB_MOUSE	Ikbkb	Inhibitor of nuclear factor kappa-B kinase subunit beta	1	523.662													1089.26									1120.55																						932.911
O88379	BAZ1A_MOUSE	Baz1a	Bromodomain adjacent to zinc finger domain protein 1A	2		847.636			569.995			498.961	624.065		1948.99			494.754		713.474				718.852	406.141	709.963	910.41	495.375		362.973	527.23	373.434					608.148		480.103		497.609		662.012					703.146	730.179
O88384	VTI1B_MOUSE	Vti1b	Vesicle transport through interaction with t-SNAREs homolog 1B	2		292.221	798.458	338.832				493.537	1041.62	333.093		471.737		803.296		436.83	286.185		861.943		683.9		907.878			714.398									846.632			570.038				546.473
O88455	DHCR7_MOUSE	Dhcr7	7-dehydrocholesterol reductase	2			709.07				859.666	536.273		640.915	1015.27		815.869	1034.92	1062.16		906.996				1086.52	1637.24			972.709	586.98	794.121	676.764	1081.85	1192.13		648.218	849.243												762.899
O88456	CPNS1_MOUSE	Capns1	Calpain small subunit 1	4		3186.59	4640.62	4038.85	4689.5	4951.06	6641.7	2676.66	3645.35	3613.52		3593.45	4032.84	3765.52	3376.26		4092.5	5162.96	3174.19	2081.42	4369.04	3088.69	3892.57	3845.93	3575.59	4245.13	3790.55	3897.45		4391.07	3638.53	2770.48	6061.71		4039.55	4364.87	4060.43	3891.98	4629.68	3209.3	715.76	4081.79	4086.82	5255.62	1899.98
O88487	DC1I2_MOUSE	Dync1i2	Cytoplasmic dynein 1 intermediate chain 2	3		1224.28	1308.24	1620.42	1619.85	844.893	1653.65	604.562	1350.03	1392.82		1232.15	1592.88	974.452	875.521	1990.71	1410.41	971.382	950.177	1207.28	821.017	1462.8	1600.68	1040.88	1735.36	1137.07	1042.27	1217.01		716.065	1352.23	585.089	1137.2		696.269	734.692		1196.5	1432.51			1334.6	1186.11	941.247	1174.44
O88512	AP1G2_MOUSE	Ap1g2	AP-1 complex subunit gamma-like 2	1						1076.25			365.893				848.637	560.846		959.004	901.144			491.946	800.186										861.772		593.24			417.249	638.872							645.69
O88531	PPT1_MOUSE	Ppt1	Palmitoyl-protein thioesterase 1	2		741.368	396.78	854.87	1512.61	886.113	1232.84	2112.56	880.863					240.517		573.753	387.69	1612.84				801.284					1130.69					989.274			861.358	1110.73	687.467		731.115				537.187		651.543
O88544	CSN4_MOUSE	Cops4	COP9 signalosome complex subunit 4	4		395.611	370.723	412.064	612.897		494.52	413.956				604.12		365.538	339.109	565.518	378.393		302.048		372.743		366.885			385.793	374.768					457.599	481.255	700.898	455.027	466.425	301.722	581.018
O88545	CSN6_MOUSE	Cops6	COP9 signalosome complex subunit 6	2					593.027		1150.82		847.588			992.86							688.376			804.017		655.462			974.545			934.72							881.024			1364.6				969.693	733.187
O88569	ROA2_MOUSE	Hnrnpa2b1	Heterogeneous nuclear ribonucleoproteins A2/B1	11	53954.7	44652.3	44379.3	43522.6	47491.9	41499.2	56295.9	48885.7	50687.3	54899.4	22538.3	45248.9	45678.6	44567.4	40785.2	60306.2	40992.1	38824.2	47502.4	54452.3	41250.6	45955.4	49662.9	47292.6	43553.4	43811.1	36358.7	42496.2	1677.87	48386	49543.2	52675.5	47206	39104.7	49335.5	40223.5	44086.1	45674.5	51078.8	50744.2	3217.87	45196.3	43386.4	47192.9	43313.4
O88587;O88587-2	COMT-2_MOUSE;COMT_MOUSE	Comt	Catechol O-methyltransferase	2	529.507		1312.46	916.213	1468.88	1026.07	833.804	1350.96	574.102	1049.71			1531.73	997.138	1205.02	659.882	1067.23	572.134	993.649	955.527	1383.11	798.356		688.579	1074.49	1464.97	1306.83			1130.27	804.938	1343.75	865.197	1131.38	1123.24	1252.16	1376.33	1755.71	819.413	1125.81		1554.06	760.304	1177.89	1454.73
O88643	PAK1_MOUSE	Pak1	Serine/threonine-protein kinase PAK 1	1																																			550.55
O88668	CREG1_MOUSE	Creg1	Protein CREG1	2		1683.37	4230.62	874.756	4069.36		3921.43	3468.6	1593.42			2165.85		950.947		507.488		2952.69	871.952						2006.28		3010.27									5356.5			775.699						1098.41
O88685	PRS6A_MOUSE	Psmc3	26S proteasome regulatory subunit 6A	4	1494.05	2128.92	2273.18	2880.03	2335.71	2232.85	2407.68	2104.98	2304.21	2158.15		2418.62	2502.61	2285.72	2128.76	2509.07	2397.26	2268.6	2061.16	2010.51	2012.2	1665.75	2747	2374.13	2384.57	1667.38	1560.78	2246.12		2130.51	1911.54	1267.38	1581.65	2437.86	1702.48	2321.92	1739.28	1547.52	2080.85	2178.82		1867.64	2066.61	2239.25	2163.93
O88696	CLPP_MOUSE	Clpp	ATP-dependent Clp protease proteolytic subunit, mitochondrial	1
O88712;O88712-2	CTBP1-2_MOUSE;CTBP1_MOUSE	Ctbp1	C-terminal-binding protein 1	5	1185.29	1745.94	1880.72	1910.11	1579.06	1640.78	2701.15	1411.58	1516.71	2169.01	540.084	1716.07	2137.59	2367.67	1638.18	1828.31	760.127	1686.9	1349.83	1762.36	2299.05	2626.74	2031.11	1811.35	1318.59	1884.9	1873.9	2024.83		2029.89	1964.86	894.094	2071.62	1691.21	1991.77	1824.21	1798.97	1856.09	1477.75	1646.76		1422.9	1775.33	2027.19	1223.88
O88736	DHB7_MOUSE	Hsd17b7	3-keto-steroid reductase/17-beta-hydroxysteroid dehydrogenase 7	1
O88738;O88738-2;O88738-3	BIRC6-2_MOUSE;BIRC6-3_MOUSE;BIRC6_MOUSE	Birc6	Baculoviral IAP repeat-containing protein 6	1										523.04																			435.851	878.29							862.602								570.235
O88746	TOM1_MOUSE	Tom1	Target of Myb protein 1	4		626.701	492.347	751.874	1160.62	734.404	854.428	1023.46	1013.49	1030.12		424.213		834.107			628.443	458.602	570.786		793.564		540.184	666.314	591.158	741.538	637.643	679.277		822.159	700.896	734.478	445.817		811.207	575.999	546.377	633.204	739.704	576.914		587.164	916.06	632.174	1162.3
O88796	RPP30_MOUSE	Rpp30	Ribonuclease P protein subunit p30	1																											590.449				856.583
O88842;O88842-2	FGD3-2_MOUSE;FGD3_MOUSE	Fgd3	FYVE, RhoGEF and PH domain-containing protein 3	1
O88844	IDHC_MOUSE	Idh1	Isocitrate dehydrogenase [NADP] cytoplasmic	15	6152.21	16598.7	19253.6	16363.9	21796.9	16408.8	16055.2	17059.9	18548.1	19885.8	5741.25	20076.9	18126	11622.1	18740.1	5572.73	14136.4	18164.8	17733.9	13716.1	16910.6	16315.1	17192.2	14697.9	16380	23977.6	21003	17992.4	4520.41	19203	12501.2	18031.5	22011.4	15777	19835.8	20782.6	19313.6	19504.7	19459	17790	4686.27	20666	16002.3	14820.8	24249.8
O88958	GNPI1_MOUSE	Gnpda1	Glucosamine-6-phosphate isomerase 1	3		1586.6	1529.29	1489.22	1249.55	1023.98	960.025	1357.53	1337.54	814.269		1430.14	1022.02	571.638	1145.25	961.52	836.424	1363.13	1025.52		1811.03	1127.61	1304.36	716.858	1548.97	1281.81	1084.36	1028.05		842.908	1198.03	748.217			1226.01	1293.96	1073	1269.98	755.445	1126.76		780.755	1042.41	1141.27	993.705
O88983	STX8_MOUSE	Stx8	Syntaxin-8	3	1150.92		775.823	862.747	940.617	1164.32	1109.96	1655.02	1282.85	1467.65	1488.91	920.045	714.82	841.542	810.017	1538.7	514.412					531.81	1397.89	889.818	1275.11	1327.73	735.901	655.22		436.11	662.117				858.005	1589.4	1196.46	781.75	411.621	1872.67		1313.52	1113.74	2351.44
O89001	CBPD_MOUSE	Cpd	Carboxypeptidase D	1
O89023	TPP1_MOUSE	Tpp1	Tripeptidyl-peptidase 1	1	3868.07	2222.62	2502.44	1046.45	3955.93		5776.65	8975.92	2158.26		3803.62	4120.46	613.052	2156.79		2141.31	828.245	2958.99	1114.43	811.648		4520.1	1369.69	4387.52	3265.7	810.349	5185.28	1020.79		1509.53		1814.38				5679.47		999.288	3598.42			1570.13	2314.37		6490.04
O89053	COR1A_MOUSE	Coro1a	Coronin-1A	9	2047	11881	20170.1	12091.5	18069.2	15984.2	15629.6	17227.7	14172.2	17690		18834.3	13991.8	14113.4	13974	13953	13514.4	10256.3	18669.5	18081.6	12710.4	14662.8	21745.3	15923.8	9848.83	24218.1	17758	16316.8		16614.5	17011.8	16556.1	15503.2	13397.5	15502.5	16738.1	14465.3	18477.3	17753.8	17857.3		23417.1	13909	18256.5	21480
O89086	RBM3_MOUSE	Rbm3	RNA-binding protein 3	3		604.677	332.849		433.632			671.446						802.556			669.016					845.306	493.573	757.802			529.681			404.264					692.212	511.339	621.616	538.443							2023.15
O89100	GRAP2_MOUSE	Grap2	GRB2-related adaptor protein 2	3		1155.01	1993.84	785.888	814.27	965.197	1426.37	979.846	730.172	1647.12		1515.08	1207.93	1155.82	1143.18	922.1	891.514	1215.21		1098.3		1333.16	1697.85	1603.3		1193.14	550.485			1196.04	1123.91			2070.07	1253.62	1594.21	1470.92		869.801	732.157			699.915	1241.7	1128.89
O89110	CASP8_MOUSE	Casp8	Caspase-8	3		2308.09	1326.19	1610.29		2574.07	1463.41	2405.86	3112.82	2419.73		2013.09	2716.86	2269.52	1658.71		1549.55	2661.09	2476.85		2221.47	2286.95	2165.09	1843.74	1193.06		2805.94	2061.86		1737.44	2077.22		2475.87	2083.99		2352.15				2061.79			1787.09		2013.12
O89112	LANC1_MOUSE	Lancl1	Glutathione S-transferase LANCL1	1																																													322.933
O89113	IER5_MOUSE	Ier5	Immediate early response gene 5 protein	1		1792.8	2945.71							1949.68						2853.38			2907.12	2402.46			2597.45				2814.49			1980.28		2075.1		2207.24		2197.82	1349.7	2583.77						3093.72	713.459
P00375	DYR_MOUSE	Dhfr	Dihydrofolate reductase	2		368.728		586.128				417.378											544.325			1045.49		506.01							408.433														2285.7
P00405	COX2_MOUSE	Mtco2	Cytochrome c oxidase subunit 2	3	10618.9	6318.21	5571.7	7812.62	4743.83	9368.54	7653.79	8221.38	7297.49	5592.78	14242.9	8037.23	6080.79	7325.63	8772.99	11561	8458.44	9917.19	6168.6	7720.56	8686.93	6984.63	10515.2	6519.83	7073.96	7412.73	6889.83	4803.25	13543.2	6506.97	8000.54	9571.52	8429.31	8226.04	8860.34	7305.55	6551.97	8905	8384.12	9220.2		6801.98	6303.53	10330.1	1931.81
P00493	HPRT_MOUSE	Hprt1	Hypoxanthine-guanine phosphoribosyltransferase	4		4462.06	3847.23	3751.34	3539.54	2898.45	3465.24	3197.14	2869.59	2164.77		2967.53	3257.07	1102.64	2289.51	1244.18	1954.91	2629.58	2830.43		4222.34	3512.93	1699.55	3151.33	3005.24	3741.9	3422.62	1546.14		2808.16	2284.08	2642.95	2689.41	2072.19	2240.48	3422.98	3308.25	2767.76	3425.45	1704.19		2386.49	2892.38	2305.78	1339.17
P00920	CAH2_MOUSE	Ca2	Carbonic anhydrase 2	1
P01027	CO3_MOUSE	C3	Complement C3	9
P01633	KV5A1_MOUSE	Igk-V19-17	Ig kappa chain V19-17	1
P01635	KV5A3_MOUSE	ENSMUSG00000095007	Ig kappa chain V-V region K2	2											3370.43
P01637;P01638	KV5A5_MOUSE;KV5A6_MOUSE	-	Ig kappa chain V-V region T1	1
P01639	KV5A7_MOUSE	Gm5571	Ig kappa chain V-V region MOPC 41	1
P01644;P01645;P01646;P01647;P01648;P04946	KV5AB_MOUSE;KV5AC_MOUSE;KV5AD_MOUSE;KV5AE_MOUSE;KV5AF_MOUSE;KV5AM_MOUSE	-	Ig kappa chain V-V region HP R16.7	1					1840.1			1052.47					1318.8			1332.19					755.27			664.285	1179.58							1194.3				1030.36			1140.98	1281.04		1095.16
P01657	KV3A5_MOUSE	-	Ig kappa chain V-III region PC 2413	2
P01723;P01726;P01727;P01728;P01729	LV1A_MOUSE;LV1D_MOUSE;LV1E_MOUSE;LV2A_MOUSE;LV2B_MOUSE	-;ENSMUSG00000076940	Ig lambda-1 chain V region	1
P01864	GCAB_MOUSE	-	Ig gamma-2A chain C region secreted form	2		871.026		1120.94	1101.02	1822.78	1111.76	1306.11	1202.15	1651.73							1253.31		2164.02			1938.19	2055.29	1181.43	534.198	1655.62	1699.88	1984.06	2062.24	2606.81	1773.12				1348.12	1305.2	2373.26	1636.55	1865.69					3211.64
P01867;P01867-2	IGG2B-2_MOUSE;IGG2B_MOUSE	Igh-3	Ig gamma-2B chain C region	1
P01868;P01869	IGH1M_MOUSE;IGHG1_MOUSE	Ighg1	Isoform of P01869, Ig gamma-1 chain C region secreted form	1																															534.427
P01887	B2MG_MOUSE	B2m	Beta-2-microglobulin	1	1776.84				563.014	442.717					777.648					469.946											541.893									564.977							545.427	770.526	2060.86
P01899	HA11_MOUSE	H2-D1	Isoform of P14427, H-2 class I histocompatibility antigen, D-B alpha chain	3	2228.56	961.719		2338.74		1509.72	855.171	1959.17	1494.75	1331.48	1578.19	1057.2	1164.72	2092.1	1299.01	1310.04	1271.03	1112.05	1133.07	1377.41	1261.17	1546.29	1208.34	1102.04	1263.8		1403.55	1071.68	1639.71		1595.23		786.216	1428.48	1643.87	1063.63	1379.88	1106.15		1304.24			997.262	1878.3	3314.41
P01901	HA1B_MOUSE	H2-K1	H-2 class I histocompatibility antigen, K-B alpha chain	1		612.627	923.687	1323.3	1092.09	985.333	375.713	1302.98	805.945	408.508		559.68	733.672	1189.87	510.202	956.237	479.937	699.044	774.107	919.529	701.922	644.626		496.313	362.178	751.109	400.839													495.044					1296.58
P01902	HA1D_MOUSE	H2-K1	Isoform of P01901, H-2 class I histocompatibility antigen, K-D alpha chain	3	2290.35	1372.76	1249.78	3013.3		2167.38	1759.9	2694.27	1582.78	2311.1	2206.7	1863.04		2490.48	1523.15	2315.3		2445.03	2371.01	3129.31		1922.75	1634.95	1302.95	1500.65	1499.29	2143.62	2002.37	2220.09	1246.61	1195.14	2473.62			1510.75	2183.15	1584.65			1948.15			2199.44	2313.63	2812.51
P02301;P68433;P84228;P84244	H31_MOUSE;H32_MOUSE;H33_MOUSE;H3C_MOUSE	H3-3b;H3-5;H3c1;H3c13	Histone H3.3C	6	262798	266988	301657	271398	303339	276623	353961	250386	300881	346249	390445	271496	349949	280102	293082	450672	213876	290294	332212	395935	279906	473237	312133	484936	325198	336565	264358	299920	434786	275052	455313	319124	348038	447092	270950	272014	308847	286323	336818	305316		355049	261569	291328	105504
P02469	LAMB1_MOUSE	Lamb1	Laminin subunit beta-1	1						630.481													1359.98
P02535;P02535-2;P02535-3	K1C10-2_MOUSE;K1C10-3_MOUSE;K1C10_MOUSE	Krt10	Keratin, type I cytoskeletal 10	12	41735.5	27515	34304	146883	28478.1	27663.6	2411380	23118.6	25681.1	28639.8	7622.24	3850.63	5944.45	5541.7	3706.34	3585.51	3465.9	4574.34	3433.13	4289.61	3736.36	3417.25	5103.55	3584.8	4261.49	3568.73	3774.28	3445.37	3343.04	1900.61	2256.65	3033.87	3747.63	7080.1	3596.72	3946.84	2824.5	2617.76	3168.34	3086.25		2449.4	2316.94	2805.06	62145.1
P03921	NU5M_MOUSE	Mtnd5	NADH-ubiquinone oxidoreductase chain 5	1	857.225			814.937				580.204								488.325										73.0834	263.054
P03930	ATP8_MOUSE	Mtatp8	ATP synthase protein 8	1	1847.84		256.485																						540.211									1489.83											3588.65
P03958	ADA_MOUSE	Ada	Adenosine deaminase	2
P04104	K2C1_MOUSE	Krt1	Keratin, type II cytoskeletal 1	3	19482.9	15351.5	19194	93252.9	14347	12911.1	1334150	14358.2	12036.8	14571.8	6960.17	4150.04	3531.95	5579.25	1710.6	2439.3	2318.81	2430.93	2450.6	3834.95	1941.28	3452.77	2224.38	1246.14	2081.54	1289.68	1393.93	1699.48	1500	1411.98	1220.75	1855.61	1018.9	2312.13	1592.13	1337.89	1393.26	1424.42	1513.11	1385.22		1149.75	1204.17	957.415	40900
P04117	FABP4_MOUSE	Fabp4	Fatty acid-binding protein, adipocyte	6		19381	5685.68		17243.7	5778.1	14946.3	8210.03	7078.42	7065.75		3942.56		3459.08	10097.1			3309.95	9022.99		11943.8	4803.44		11962.4	4142.52	11559.5	9933.7	6823.56		5204.87		8317.48	7027.66	8537.69	18728.4		13409.8	22073		5405.46		16268	12327.1	4567.28	12691.6
P04342;P04345;Q03740;Q9CXV3	CRGA_MOUSE;CRGD_MOUSE;CRGE_MOUSE;CRGF_MOUSE	Cryga;Crygd;Cryge;Crygf	Gamma-crystallin D	1	814.49	1930.48		1014.97	2054.6	2674.43	2631.26					1447.92					1120.13		4105.23			2351.67	1506.35	812.792	755.269		1771.42		940.64	3557.34			1460.92	1385.22	1729.7					804.599			999.228		465.115
P04441;P04441-2	HG2A-2_MOUSE;HG2A_MOUSE	Cd74	H-2 class II histocompatibility antigen gamma chain	2	1184.48		1858.88			1154.01							943.847	4033.29		744.33	2737.1		2648.31	1850.63			1807.64			3276.81		4608.66			1316.7				718.506			1902.59					1530.69	5745.13	1672.17
P05063	ALDOC_MOUSE	Aldoc	Fructose-bisphosphate aldolase C	6		1501.28	2251.54	547.449			2393.85			1611.93		3275.23	4931.2	1698.61					2305.08	1635.72	1254.82	5260.26	1485.38		3960.48	1228.46	4455.16	1786.59			1407.45	1790.29	3047.28		3008.28	2687.8							1670.73		3170.71
P05064	ALDOA_MOUSE	Aldoa	Fructose-bisphosphate aldolase A	13	4938.65	19376.8	18189.1	19656	15624.5	15408.5	15882.5	11746.8	17946.5	15277.4		13858.3	12781.9	13972.9	14816.5	3871.64	15035.1	13318	13748.7	11297.6	16196.6	14434.7	13102.2	13219.2	15973.4	12658.1	17880.9	13533.6		16165.2	11355	12709.6	12959.4	12080.1	15418.4	14366.1	13676.6	14536	14231	13219.4		12938.1	19817.8	9039.99	24443.1
P05132;P05132-2	KAPCA-2_MOUSE;KAPCA_MOUSE	Prkaca	cAMP-dependent protein kinase catalytic subunit alpha	1		1621.55	1099	580.957	850.427	1273.61		921.012	751.795	2044.18		1385.12			1276.93	922.779	963.94	1123.9	1167.82	1022.42	725.219		1168.19	680.463			1403.71	1618.27		2002.1	1918.21	1892.92	1879.08	1286.91	1356.74	988.816		1168.56	1356.08	1431.58				1206.5
P05201	AATC_MOUSE	Got1	Aspartate aminotransferase, cytoplasmic	4		320.894		521.693	318.916													688.522							536.157					447.288
P05202	AATM_MOUSE	Got2	Aspartate aminotransferase, mitochondrial	6	2770.7	3412.9	3152.83	3535.97	3666.07	4217.51	3639.28	4328.51	4196.39	3548.2	4586.97	2815.04	3712.66	4615.37	4504.47	4851.56	3791.15	3865.19	3129.52	4162.5	3534.39	4314.05	5291.38	4386.84	4293.84	4090.86	3078.21	3404.3	5364.43	3995.49	5134.88	4550.06	4928.33	4281.6	4757.17	3508.78	2923.29	4257.58	3977.36	3461.47	2623.61	4266.87	3981.46	3795.27	1113.14
P05213;P68373	TBA1B_MOUSE;TBA1C_MOUSE	Tuba1b;Tuba1c	Tubulin alpha-1B chain	3	21341.3	46568	36786.2	40897.5	37128.4	37175.9	27851.7	28815.3	35126	31369.9	12048.4	31714.3	40525.6	36363	30378.2	39962	35404.1	33936.3	45194.8	23108.6	41672.1	61581.8	42086	63074.1	34163.3	40374.8	42290.5	30733.6	4261.54	34991.3	58997.2	33517.7	34908.4	43301.3	35490	33918.1	35478.2	34306.2	39408.7	32311.7		31752.5	36982.6	33506.9	58440.1
P05480	SRC_MOUSE	Src	Neuronal proto-oncogene tyrosine-protein kinase Src	2		806.484		1302.27	1078.35	956.339	1143.88	1597.43	1072.93	1101.88		858.82			1593.05	2081.19				1268.53	1718.51		1269.65		803.971	1378.29				1078.06	1313.16			1610.45	1062.16		1508.09	1216.04	1009.42	1124.85		1000.8	1458.27
P05627	JUN_MOUSE	Jun	Transcription factor AP-1	1
P06151	LDHA_MOUSE	Ldha	L-lactate dehydrogenase A chain	10	7137.42	32226.5	36920.5	27807.9	35139.8	29505.2	25069	23119.4	31130.7	25082.2	490.38	28483.9	26058.1	23234.3	25943.8	6821.62	19783.9	31997.3	29500.7	22670.9	29301	31581.5	29604.3	20939.9	26591.9	27894.1	32395.9	28954.7	1644.5	24878.1	21619.7	21036	32440.1	25062.8	31525.3	33161	25030.9	25915	26110.8	31275.2	3525.77	22970	21859.4	18694	5272.18
P06344;P06346;P14483	HB2A_MOUSE;HB2F_MOUSE;HB2U_MOUSE	-;H2-Ab1	H-2 class II histocompatibility antigen, A-U beta chain	4						291.975											508.733			575.382			580.531			704.763					438.646					529.212								1012.84	545.593
P06537;P06537-2;P06537-3;P06537-4;P06537-5	GCR-2_MOUSE;GCR-3_MOUSE;GCR-4_MOUSE;GCR-5_MOUSE;GCR_MOUSE	Nr3c1	Glucocorticoid receptor	1					178.953											412.304	300.99														581.52													267.938
P06745	G6PI_MOUSE	Gpi	Glucose-6-phosphate isomerase	9	1027.58	2961.49	2481.97	2534.47	2514.97	1856.77	1962.16	2161.96	1743.41	2180.53		2678.68	1955.07	2340.87	2047.45	541.289	2002.23	2246.89	2231.06	1410.42	2637.77	2421.93	2364.66	2146.76	1892.44	2942	2772.08	1972.52		1817.28	1538.91	1862.11	1344.43	1919.91	2264.23	2223.44	2110.85	1529.58	2027.02	1631.15			1516.21	1084.16	1772.94
P06797	CATL1_MOUSE	Ctsl	Cathepsin L1	1		1303.6	1444.54	321.655	2106.59	220.686	2045.78	3483.44	1282.67	143.272		2543.56			341.317	1074.86		3096.47				2423.8		1835.9	2036.41	421.13	2325.72			311.598	1125.08					1101.94	1097.09	525.246	1636.49			230.38	1460.09
P06800;P06800-5;P06800-6	PTPRC-5_MOUSE;PTPRC-6_MOUSE;PTPRC_MOUSE	Ptprc	Receptor-type tyrosine-protein phosphatase C	12	5086.74	4772.25	4084.56	3007.53	3281.87	4652.61	2982.38	3546.35	3542.93	3807.61	4087.37	4384.95	4410.67	3456.28	4490.3	4549.88	3693.9	4009.05	4231.93	5017.9	4589.74	4140.65	3814.1	3339.81	4076.07	5587.91	4946.55	4809.11	4493.99	5636.38	4458.21	4924.34	2883.12	4205.15	4714.43	4913.46	5402.92	5218.06	3267.73	5518.2		4659.34	3672.99	5121.64	4508.89
P07091	S10A4_MOUSE	S100a4	Protein S100-A4	4	6009.32	3076.71	3367.73	3894.75	2430.3	2376.4	2681.5	2328.89	2644.01	3160.39	2512.05	1197.3	1821.79	3446.89		954.888	1185.5		1015.5				1550.52	1134.43		1108.65		1679.52						2085.19	1287.11	1346.22	1042.07	847.299							1586.61
P07309	TTHY_MOUSE	Ttr	Transthyretin	3
P07356	ANXA2_MOUSE	Anxa2	Annexin A2	20	18834.1	84967.5	83786.6	81089.2	82635.9	97291.4	105549	78491.5	84885.5	102080	4442.41	82619.2	83130.6	110450	98303.7	26869.5	81528.9	75875.9	77684.7	113958	78632.4	95034.4	63251.7	78782.7	67758.3	90395.4	74182.4	119806	13256.6	109101	90961.6	86608.9	78346.3	73759.4	90316.8	104578	98011.4	85495.6	79007	92919.3	11889.9	100076	96229	84247.9	77417.4
P07724	ALBU_MOUSE	Alb	Albumin	11	3652.63	2510.83	2706.56	2386	2585.33	2790.99	3124.62	1758.16	2161.63	2037.43	2385.06	2434.44	2170.83	1814.48	2937.52	4437.61	11067.5	1372.83	2094.89	1508.93	1527.18	1604.31	2460.58	1579.89	8213.9	1688.03	1456.54	2392.11		2307.32	10279.8	1083.2	8060.8	5718.28	2158	1845.08	1809.62	978.419	2136	4875.82		1356.41	2499.7	46680.5	1580.07
P07742	RIR1_MOUSE	Rrm1	Ribonucleoside-diphosphate reductase large subunit	3				571.688																		1127.71		1089.94							613.694														1483.41
P07901	HS90A_MOUSE	Hsp90aa1	Heat shock protein HSP 90-alpha	13	4931.92	7028.88	7016.67	9449.51	8059.18	7871.4	6846.73	6684.76	7748.35	8321.51		6778.47	5686.59	6294.03	5062.45	5912.87	7842.74	6643.01	5801.78	4275.25	7165.02	7755.56	6842.73	9027.08	7708.81	6179.12	7101.62	5210.9		6709.71	7665.05	4543.21	7118.93	6171.96	5029.04	7771.58	6486.48	6213.19	6695.05	6377.11		4433.67	6554.02	7099.81	5242.65
P08003	PDIA4_MOUSE	Pdia4	Protein disulfide-isomerase A4	16	5091.09	4768.23	3473.99	3720.84	4639.09	4052.01	3267.18	4526.05	3522.98	4127.68	3701.91	4203.94	4409.56	6788.36	4884.35	4068.1	4572.49	4969.92	3860.67	3924.21	4543.02	3460.41	4065.41	3905.1	4632.74	3348.96	5008.7	4189.04	6039.53	3656.65	3442.21	6378.07	4892.2	3469.41	3811.73	3501.52	4546.77	3554.07	3638.97	3858.74	2836.66	3867.58	4678.07	5547.25	4620.49
P08030	APT_MOUSE	Aprt	Adenine phosphoribosyltransferase	5	897.87	7487.61	8196.39	5561.36	5427.81	5873.42	5696.18	4377.82	4572.87	6547.93		4116.99	6637.69	4469.96	3875.67	656.556	3745.57	6052.43	8450.72	1661.38	7223.84	7689.7	2054.57	5343.02	2683.93	4103.95	7221.99	4711.05		6311.24	4638.65	5296.38	5141.46	4112.19	3922.91	6055.22	5773.63	4903.79	5087.66	3909.18		7110.88	4694.37	2795.69	9225.63
P08074	CBR2_MOUSE	Cbr2	Carbonyl reductase [NADPH] 2	5	1258.42			569.231		3519.36					984.778					1484.48	1006.88		1225.81		1589.75					2494.26	859.585		1551.94		956.419	1461.06								5033.24				2119.72
P08103;P08103-2	HCK-2_MOUSE;HCK_MOUSE	Hck	Tyrosine-protein kinase HCK	5	982.316	1929.77	3736.07	2450.63	2949.6	2716.14	1860.01	1900.81	1896.21	2458.22	1935.27	2172.63	2938.24	1881.82	1751	2297.01	2521.07	2273.65	1853.55	2096.74	2667.86	1676.31	2436.42	1810.96	2022.06	2774.99	2640.08	1966.97	1871.46	2480.11	3067.84	2531.56	1086.82	2301.36	1504.52	2736.27	1948.97	2363.75	1669.49	2057.85		2360.03	1978.26	2807.12	3031.21
P08113	ENPL_MOUSE	Hsp90b1	Endoplasmin	21	24369.4	19813	17938.7	21063	17840	20181.9	19369	18803.6	16975.7	19794	16405.6	19794.5	20395.6	29436.9	18888.6	20266.2	18001.2	23299.5	19595.9	19759.3	21711.8	16128.2	19822.9	18673.9	21410	16419.4	23887.8	19405	23047.5	16490.2	19048.1	23381.6	24360.8	18703	17444.2	17599.3	19771	15530.3	17317.6	20827.3	15456.6	15609.5	20054	22714.1	24934.5
P08207	S10AA_MOUSE	S100a10	Protein S100-A10	2																																													872.306
P08228	SODC_MOUSE	Sod1	Superoxide dismutase [Cu-Zn]	4									805.914																		721.483												1575.71
P08249	MDHM_MOUSE	Mdh2	Malate dehydrogenase, mitochondrial	11	14466	10851.5	8731.74	10153.3	10871.9	12275.1	10645.5	13374.4	10463.6	8470.09	12706.3	13005.8	10178.1	13526	11677.2	18155.4	11509.8	9222.7	8332.14	8925.14	10172.1	9401.89	14566.7	12729.8	10213.4	12328.8	9587.22	9020.29	12016	9906.37	12697.2	15616.8	9433.55	11257	11991.8	9083.13	11082.1	12496.4	10637.7	10682.6	5257.13	10478	10929.4	11087.7	6370.18
P08508	FCGR3_MOUSE	Fcgr3	Low affinity immunoglobulin gamma Fc region receptor III	3		483.179	367.991			221.369												496.271				719.157			458.62	450.414	424.286			460.322					559.841				326.846	617.934
P08556	RASN_MOUSE	Nras	GTPase NRas	4			209805	138828	180165	213493	179036	161236	208114	206605		117668	273371		164293	151119	168980		191781	63221.8	165647	199258		153336	174690	47481.4	58483.2	260166	45637.8	217526	60451.5	257732		263675				143799	192816	208851		225917	183181	49577.5	123374
P08752	GNAI2_MOUSE	Gnai2	Guanine nucleotide-binding protein G(i) subunit alpha-2	9	32881.6	21385.2	21876.9	15944.7	20119.3	22652.5	20800.4	19826.4	19724	21272.3	21074.5	18887.3	20038.5	15226.2	19544.2	26086	19887.2	20513.8	24888.5	23346.9	19576.9	19079.1	22944.1	17472.2	16301.8	28458.9	20446.6	19118	20033.3	28812.3	23527.2	27938.4	17980.7	14723.1	20796.4	23378.9	23575.3	25356.8	22496.4	19442.2	8429.19	25901.2	19666.5	24866.3	22510.5
P08775	RPB1_MOUSE	Polr2a	DNA-directed RNA polymerase II subunit RPB1	4			510.016		723.437	748.093						444.265					528.517					643.702	723.269	760.101	695.849	494.443	505.481			516.385	689.482			1108.32	535.455	398.37				888.201			851.883		371.591
P08905	LYZ2_MOUSE	Lyz2	Lysozyme C-2	2	21391.3	127587	112425	27820.3	127341	15945.8	123947	94097.6	55197.6	10080.7	97880.9	93786.6	7792	30879.7	27462.9	35812.5	13950.4	140357	25085.5	28260	16544.3	81325.1	24497.5	89982.6	106612	17835.4	284461	30522.7	13904.1	43582.1	72820.8	64252.6	45759	5564.01	27131.2	154986	115612	13911.6	101586	22780.1	5054.5	37716.1	83158.4	27077.1	17260.3
P08920	CD2_MOUSE	Cd2	T-cell surface antigen CD2	1		1230.04	492.657	680.225	657.205	1310.99	751.466	1270.39	1529.96	1268.34		399.059		811.865	427.246	1550.99	1515.45	532.39	1472.81		1069.62	1261.48		1490.21	466.099	1276.94	525.64	1106.56		1733.65	923.03	928.638	888.811		1502.4		880.867	603.885	792.475	1703.34		1382.06	785.033	835.159
P09041	PGK2_MOUSE	Pgk2	Phosphoglycerate kinase 2	1																																													1778.34
P09055	ITB1_MOUSE	Itgb1	Integrin beta-1	4	787.048	501.974		512.595		1389.36	877.808	1186.98		480.034		855.339			926.149	1062.86		956.971	712.387	491.04			708.225					1049.24		600.986	922.721	994.164	696.365				371.02	853.579		730.303					509.698
P09103	PDIA1_MOUSE	P4hb	Protein disulfide-isomerase	20	11444.9	8827.27	7346.9	8587.45	8490.58	9339.71	7148.82	9727.33	8453.27	7710.99	7887.35	9410.54	9301.89	14266.8	9565.47	8442.36	8888.72	11021.4	10026.6	11530.2	10518.3	8129.81	9971.62	8514.68	9460.53	7691.98	10287.5	9390.95	12715.9	8376.11	9833.28	13659.7	12013.1	7634.9	9339.27	8979.26	8936.28	6003.19	7425.43	8890.56		7729.9	9577.34	9237.53	9788.36
P09405	NUCL_MOUSE	Ncl	Nucleolin	13	22567.4	11618.1	12431.7	14811.6	13026.2	13494.6	16306.2	13152.1	14709.2	15428.3	2457.44	14856	14909.9	10835.3	11707.5	19898.2	15600.7	13276.9	12194.9	14098	13040.4	13960.2	13545.1	16260.6	11441.9	15406.3	11058.7	13834.8		12471.4	15679.1	10021.1	14072.4	16482.7	15088.6	11107.5	12311.4	12969.5	16381.6	15562.9		13753.6	14628.9	14708.9	16495.3
P09411	PGK1_MOUSE	Pgk1	Phosphoglycerate kinase 1	13	7806.63	7239.76	11343.7	12449.9	9058.67	12193.9	7733.46	7199.95	8867.48	8093.75		3502.61	6969.8	5466.14	4515.17	1609.56	4253.95	8534.83	6573.46	2604.43	6638.82	7639.46	3684.29	6448.53	4604.02	6861.08	7046.25	5364.39		4887.38	4942.52	4133.79	5344.13	5473.34	6134.61	7178.77	5717.83	5541.79	5560.05	5533.03		4186.24	4319.04	4768.02	11120.3
P09528	FRIH_MOUSE	Fth1	Ferritin heavy chain	2		1149.42		482.322	969.069	1154.57		5927.51																		1597.31	2361.39									1853.64	894.709	762.949
P09581	CSF1R_MOUSE	Csf1r	Macrophage colony-stimulating factor 1 receptor	2																																													321.625
P09671	SODM_MOUSE	Sod2	Superoxide dismutase [Mn], mitochondrial	3	513.003	718.602	625.159	837.481	803.938	1038.73	701.63	1272.91	729.512	780.97	495.456	641.714	823.809	712.667	825.146	1169.41	1170.75	1001.81	740.112	899.671	568.324	988.698	950.463	502.242	624.989	1050.79	1053.66	905.769	920.753	1038.77	839.755	1539.27	1059.14	1101.8	1349.04	697.391	534.028	860.561	1062.08	1615.46		738.518	1316.05	1569.6	236.418
P0C0S6;Q3THW5	H2AV_MOUSE;H2AZ_MOUSE	H2az1;H2az2	Histone H2A.Z	3	67791.8	31993.3	34534.5	28341.8	31592.5	28948.2	40763.4	40094.6	36283.5	37436.8	74127.3	32839.3	29872	30134.3	39079.6	36692.2	28486	30881.2	31925.5	49314.1	31605	43777.3	36496	43283.3	34387.6	44528.9	28734.1	46421.8	45842.5	36663.5	40365.2	48559	39403.9	39914.6	34381.3	27821.3	33348.3	39522	42289.8	35773.1	65095.2	50697.1	43974.9	47904.8	32193.8
P0C6B7	IGSF6_MOUSE	Igsf6	Immunoglobulin superfamily member 6	1
P0CG49;P0CG50;P62983;P62984	RL40_MOUSE;RS27A_MOUSE;UBB_MOUSE;UBC_MOUSE	Rps27a;Uba52;Ubb;Ubc	Polyubiquitin-B	3	8456.04	32031.6	32576.7	30092.1	43756.6	38795	39260.5	30725.2	29964.1	36283.5	2806.56	20574.7	30723.9	18300.9	31448.3	17764.3	35736.5	35528.7	34380.5	15566.9	34235.7	29666.4	15831.1	32988.8	19761.9	34061.4	34903	28718.8	9643.14	35806.1	41307.4	20928.3	35586.6	31604.2	22831	29697.8	30029.9	34456.7	42916.2	31250.8	2809.89	29873.3	30281.1	35305.6	2906.4
P0DOV2	IFI4_MOUSE	Ifi204	Interferon-activable protein 204	9														538.824		559.55				575.789															394.903				360.974					647.58	1416.14
P0DP26;P0DP27;P0DP28	CALM1_MOUSE;CALM2_MOUSE;CALM3_MOUSE	Calm1;Calm2;Calm3	Calmodulin-1	3	13294.4	53007.1	58842	48070.8	52305.8	54667.7	54453.5	51800.4	48374.4	58608.1	9594.23	60785.9	46925.8	52978.2	49131	42698.7	45263.7	50022.2	57510.9	42530.6	46716.5	51153.2	53107.8	55649.7	43078	58748	40192.9	53041.5	10552.8	58767.6	55380.9	37482.2	49522	49490.3	54104.4	53818.1	53227.9	51459.6	50835.8	42208.4	5597.67	54821.7	48411	47886.6	8712.2
P10107	ANXA1_MOUSE	Anxa1	Annexin A1	15	8880.78	28137.1	26247.6	22608.3	21202.5	27804.9	25675	22412.7	20474	30021.2	3295.13	30351.4	26929.4	24372.2	32597.7	3768.85	21001.4	30394.8	28976.5	14382.1	25074.1	33544.1	10190.8	25056.4	18611.6	23860.2	29403.9	31841.8	5610.85	31792.2	24614.4	20404	29288.9	25825.7	30196.9	29163.9	27233.1	24455.1	26364.8	26497.1		14715.9	18527.4	19497.6	25139.6
P10126	EF1A1_MOUSE	Eef1a1	Elongation factor 1-alpha 1	12	22093.5	90644.4	82941.5	82118.7	69064.9	73511.9	63785.3	59116.8	64241	62311.9	10454.5	60198.2	71380.8	66287.1	59494.3	47553.7	58642.2	69509.9	73322.9	49884.6	81628.8	73453.2	65151.1	69444.8	73894.7	74429.2	79915.5	62821.2	6342.58	64480.2	59886.5	57171.7	72990.2	63376.3	60745	68764.8	57395.1	54924.6	68180.4	63240.2	5286.13	53762.5	60562.8	59992.2	114287
P10518	HEM2_MOUSE	Alad	Delta-aminolevulinic acid dehydratase	1						498.026
P10605	CATB_MOUSE	Ctsb	Cathepsin B	5		1284.38	2051.83		2324.15		2148.54	1494.22	860.738		1225.04	707.072				527.492		1369.91	979.363		587.503						429.053																		5576.16
P10639	THIO_MOUSE	Txn	Thioredoxin	3		34556.9	31852.7	31913.6	24260.5	20698.5	31543.6	28550.8	20316.6	24839.8		22080.8	23892.4	18318.5	23768.2	10793.7	19214.7	23924.3	22735.2	8419.26	24509.3	32162.2	7117.92	30816.5	12479.3	33978.9	36162.8	21688	3408.65	27300.1	26570.1	24260.9	24090.9	22281	22505.1	25320.2	39558.5	36156.4	19165.9	14149.3		30534.9	25246.1	12299	23035.4
P10649	GSTM1_MOUSE	Gstm1	Glutathione S-transferase Mu 1	10	2679.22	25643.7	16521.1	15201.2	20066.5	12540.4	13998	21938.2	21851.8	10795.7		10104.2	12502.1	7022.27	13066.9	2691.94	10712.6	10163.2	9155.61	6486.84	18524	17320	10056.5	18977.7	15011.1	19332.2	12612.3	9407.3	1426.49	13258.4	16163.4	12271.7	9979.61	13777.5	16792.4	11041.7	10860.7	19281.9	15001.3	12441.3		15135.2	13992.2	15412.1	5544.02
P10711	TCEA1_MOUSE	Tcea1	Transcription elongation factor A protein 1	3	505.559	667.727	832.169	802.941	824.587	550.517	1151.79	654.738	1142.16	792.043		633.91	518.487	854.259				712.644		758.121	733.732	683.142		770.313		581.667		787.851		680.412	714.475		639.785		614.778		732.924	757.802		907.589			817.193		546.281
P10810	CD14_MOUSE	Cd14	Monocyte differentiation antigen CD14	2
P10833	RRAS_MOUSE	Rras	Ras-related protein R-Ras	4	4855.56	2915.05	2561.37	2196.72	2247.32	4167.17	2305.31	2894.97	2335.48	3124.09	4961.05	3481.14	4854.37	2749.05	2828.18	3469.25	3199.72	1204.3	4604.2	3810.43	2978.72	4940.19		1560.78	2215.08	2877.8	2468.06	2312.73	3405.44	2758.46	3012.92	1709.11	2148.81	1548.34	2992.49	2636.95	2888.6	2807.99	3808.44	4020.79		2870.73	1823.36	3282.54	1255.47
P10852;P10852-2	4F2-2_MOUSE;4F2_MOUSE	Slc3a2	4F2 cell-surface antigen heavy chain	8	1526.42	1749.75	1263.34	2451.08	964.327	1805.56	1005.37	947.226	1095.11	988.666	1113.66	1071.91	1107.96	970.695	1636.99	936.726	945.131	1199.92	1431.74	1300.5	1159.1	1751.01	1304.71	1281.55	992.171	1265.09	2170.92	1270.69	1054.56	1232.99	1043.02	843.288	1295.73	867.401	1219.48	933.044	988.93	1090.69	752.694	1233.95		1293.62	1338.57	1129.67	821.489
P10853;Q64475;Q64478;Q64525;Q6ZWY9;Q8CGP1;P10854;Q8CGP2;Q8CGP2-2	H2B1B_MOUSE;H2B1C_MOUSE;H2B1F_MOUSE;H2B1H_MOUSE;H2B1K_MOUSE;H2B1M_MOUSE;H2B1P-2_MOUSE;H2B1P_MOUSE;H2B2B_MOUSE	H2bc12;H2bc14;H2bc3;H2bc4;H2bc7;H2bc9;Hist1h2bp;Hist2h2bb	Histone H2B type 1-F/J/L	7	905496	473489	516736	469437	541528	473552	578829	485928	548610	592341	1171580	482492	549667	535944	510759	781754	362335	514496	599577	641204	509376	917728	582659	858739	666857	494317	422214	600863	513611	493983	911770	701577	628070	735521	539187	469914	529516	583908	612144	530557	512512	638686	535773	564213	933931
P10922	H10_MOUSE	H1-0	Histone H1.0	4	5130.65	1401.94	2712.21	1409.16	3865.45	1742.92	3291.74	3037.53	2395.56	4354.82	4582.42	2769.44	4453.02	1916.17	928.001	1851.35	1891.24	1622	1610.9	7810.48	1385.54	1647.24	3357.96	2289.06		2868.18	2492.52	3297.06	2985.11	4460.75	3252.07	2395.66	3611.16	5198.21	3657.94	2675.9	2617.18	3762.15	3604.95	4589.22		8986.38	4767.59	4773.61
P11031	TCP4_MOUSE	Sub1	Activated RNA polymerase II transcriptional coactivator p15	2	3826.54	3667.32	5073.16	5239.02	4449.87	3932.5	5903.57	3511.57	4290.31	4478.4		5624.28	3583.55	3211.97	3256.9	2074.54	3600.6	4571.62	3417.4	4369.94	3253.69	4898.84	4068.85	3574.69	2685.72	4359.42	3810.43	4403.07	372.339	3904.44	3619.65	2955.13	4855.44	3651.47	4463.83	3300.77	2740.14	3919.93	3950.01	3057.63		4140.88	4304.31	3780.9	1782.96
P11152	LIPL_MOUSE	Lpl	Lipoprotein lipase	1	734.088			1310.71																	837.877													1224.11						2060.87
P11247	PERM_MOUSE	Mpo	Myeloperoxidase	1																			1862.53							442.652
P11276	FINC_MOUSE	Fn1	Fibronectin	2																																	566.312
P11352	GPX1_MOUSE	Gpx1	Glutathione peroxidase 1	6	849.96	804.344	1029.19		1877	1066.53	1350.24	1248.4	1560.81	1487.64		2299.85	741.172	1176.35	1478.94	2368.56	1280.7	1653.91	1347.36	1970.49	1850.75	938.116	1563.97	1214.86		2328.06	1576.49		942.254	1688.87	1143.23	2009.23	1545.07	747.612	1417.43	1403.41	1726.4	964.152	1833.24	1712.24	635.233	1862.39	1671.68	691.044	732.965
P11438	LAMP1_MOUSE	Lamp1	Lysosome-associated membrane glycoprotein 1	2	3812.97	1222.92	2076.01	1576.9	1684.82	1382.43	2190.88	3236.22	1139.76	1335.72	2384.46	1612.95	1847.4	1792.6	2263.8		1570.17	1066.83	2035			1606.05	1631.23	1260.78	2121.98	1368.08	1331.88	1355.6	1529.6	1376.42	1638.03	2137.33	1512.38	1645.92	1435.3	2113.46	1966.15	2057.98	1289.13	1223.13		2718.01	2056.83		2008.15
P11440	CDK1_MOUSE	Cdk1	Cyclin-dependent kinase 1	4		920.825	1448.24	1159.39	1091.87	1673	1367.06	1262.92	1362.87	1289.73		1503.79	2099.55	1654.22	1107.49	2633.18	1653.05	1525.15	1725.2		1715.75	3615.96		3953.58			1505.59			1688.55	4097.37	1345.28		2750.44			1519.13	1772.18	1572.73	1974.37			1926.31		2275.54
P11499	HS90B_MOUSE	Hsp90ab1	Heat shock protein HSP 90-beta	25	16581.2	30386.1	33910	35668.4	27569.3	34110.7	30358.7	24489.3	31166.8	33595.6	2595.74	27345.9	27351.4	35625.4	25909.7	18476.9	33141	29682.8	30172.4	20658.3	29178.1	30212.5	31355.3	28199.1	28245.2	26252.5	33390.9	31098.3	3327.5	25413.7	25319.8	27210.3	28873.5	25659.3	29133.4	32415.4	28426.2	23624.1	28130.8	27447.1	3281	24734.2	33907.1	27854.7	31341.9
P11688	ITA5_MOUSE	Itga5	Integrin alpha-5	3			269.023	393.644	290.396	368.536																		315.199						559.383					407.04								280.512
P11835	ITB2_MOUSE	Itgb2	Integrin beta-2	10	1639.04	2921.68	2320.5	3549.34	2734.03	2849.48	2170.82	2595.48	3371.64	2345.19	1354.28	2340.22	1645.55	2589.22	3099.26	2979.56	2649.74	2882.36	2882.13	2949.31	2826.46	1961.01	2887.71	2057.58	2224.54	2072.71	4776.46	2501.68	2725.87	3596.52	2143.04	3048.95	2881.35	1443.13	2770.57	1861.12	2543.33	2097.56	2882.86	2198.95	1414.39	1831.34	3537.87	3929.45	1123.72
P11928	OAS1A_MOUSE	Oas1a	2'-5'-oligoadenylate synthase 1A	1
P11983	TCPA_MOUSE	Tcp1	T-complex protein 1 subunit alpha	11	1180.04	2530.67	2303.22	2899.03	2510.95	2040.38	2221.68	1845.7	2160.56	2157.85		2648.52	2221.95	1753.42	1940.45	2922.96	2238.11	2045.24	2271.7	1665.41	2354.44	2221.81	2667.28	2408.02	2810.09	1845.56	2429.13	1932.25		2062.75	1817.72	1628.75	2022.69	2287.94	1941.52	2286.59	1924.26	2197.7	2296.41	1776.82		2017.69	1610.83	1856.3	3302.41
P12265	BGLR_MOUSE	Gusb	Beta-glucuronidase	3								1106.48																			617.361
P12367	KAP2_MOUSE	Prkar2a	cAMP-dependent protein kinase type II-alpha regulatory subunit	1																							403.009			1017.76
P12382	PFKAL_MOUSE	Pfkl	ATP-dependent 6-phosphofructokinase, liver type	3	405.997	1479.55	1246.16	697.217	651.506	920.582	909.333	1086.3	1030.04	1227.48		1211.15	1167.25	620.046	811.2	712.43	433.795	862.034	636.511	596.075	996.92	760.765	1635.49	1006.15	1056.07	1375.5	1647.67	1196		1153.9	650.511	1307.58		1296.34		591.036	1099.07	1232.79	1494.86	894.356		967.308	585.986	599.05	1709.08
P12710	FABPL_MOUSE	Fabp1	Fatty acid-binding protein, liver	5	1368.56	7900.14	28280.1	6314.44	32202.3	48375.6	22660.1	19764.8	5525.02	20973.6	439.983	16563.7	19070.7	2269.31	6170.48	1865.64	8953.63	13147.2	16423.3	3902.61	5921.79	17774.1	2237.56	30674	2098.5	49484.8	16045.8	13976.9	1923.43	9782.53	24938.4	11975.7	25549.3	15278.4	6535.98	25585.9	25214.7	30907.8	31475.9	10730.5		19125	11930.5	16704.1	4852.57
P12787	COX5A_MOUSE	Cox5a	Cytochrome c oxidase subunit 5A, mitochondrial	2	12163.1	8623.33	8254.05	8959.67	9012.95	10109.9	9951.39	10589.3	10098.7	9205.33	14248.3	11407.5	7002.81	10754.7	9978.5	14096	9601.71	10201.2	9101.95	9539.3	11000.5	9898.48	12937.4	8339.28	10890	11110.7	7906.33	11683	12109.6	11219.9	12085.1	17879	10206.8	9974.87	11257.8	9270.4	10932.9	12595.5	11451.4	12177.8		9320.91	9874.56	12455	3748.9
P12791-2	CP2BA-2_MOUSE	Cyp2b10	Isoform of P12791, Isoform 2 of Cytochrome P450 2B10	3						1819.79										618.169			1290.99				745.617															654.945
P12815	PDCD6_MOUSE	Pdcd6	Programmed cell death protein 6	2	327.805	853.186	1079.03		1146.35	813.895	859.544	901.238		891.79		1015.25	867.875	779.368	829.57		872.08	1226.13			1132.65	1327.01		569.973			822.707			1280.23	740.705			358.309					475.822	613.922			342.237	771.881	596.384
P12970	RL7A_MOUSE	Rpl7a	60S ribosomal protein L7a	9	8269.89	6577.9	6643.2	7529.64	5865.77	6573.27	6153.98	6156	7007.34	6565.45	4719.59	6429.98	6224.33	6807.01	6492.88	7941.92	7078.27	6675.63	6461.07	5600.5	6969.18	6025.27	5408.2	6527.64	6109.45	5908.8	6779.02	6910.82	2510.12	5613.63	6923.76	4027.63	5114.04	5686.43	5555	6122.76	6663.95	5924.6	5109.25	6101.84		5584.91	6187.25	6245.26	7936.1
P13020-2	GELS-2_MOUSE	Gsn	Isoform of P13020, Isoform 2 of Gelsolin	9	942.303	2508.91	2454.59	2135.75	2626.95	2830.79	2139.08	4157.86	2887.15	1171.3		2523.98	1776.28	2377.43	2393.86	1304.42	2920.74	1171	3980.89	2354.14	3287.35	2100.09	2215.41	1233.78	3389.57	4425.58	2368.81	2222.07	1006.04	2771.48	2181.55	2415.98	2021.02	2256.35	2490.79	2246.25	3107.71	3834.35	4607.2	1675.24		3401.43	2795.3	2519.15	2630.42
P13439	UMPS_MOUSE	Umps	Uridine 5'-monophosphate synthase	2	186.097	285.232													366.556		390.052																				292.103
P13597;P13597-2	ICAM1-2_MOUSE;ICAM1_MOUSE	Icam1	Intercellular adhesion molecule 1	5			198.365	716.945		2728.8		384.3	856.048	290.353			1407.9		274.488	704.274	263.347	528.898	2343.17		433.132	362.07	638.672		360.145	1022.87	1531.14	542.699	823.8	686.05	539.711			583.672	348.245	438.239		328.328	627.431	524.7		427.261		427.977	470.808
P13864	DNMT1_MOUSE	Dnmt1	DNA (cytosine-5)-methyltransferase 1	9		784.229														1342.17						878.708					548.196				936.785														804.94
P14069	S10A6_MOUSE	S100a6	Protein S100-A6	1	6767.04	2963.8	5430.26	6603.63	2816.05	5231.8	3933.89	2651.32	4646.15	4116.87	2079.88	1640.4	2204.87	11043.3	1496.79		3099.93		1709.13			16926.4	2446.19	2207.72	1603.32	1934.9	1918.71	2488.69		6854.68	1327.04			2601.62	2205.72	1424.99	1624.31	1364.56	8081.67	856.913				3292.48	3102.33
P14115	RL27A_MOUSE	Rpl27a	60S ribosomal protein L27a	3	9823.05	8944.3	9744.3	11307.8	8291.86	8983.93	8848.07	9137.36	9409.87	9036.91	7860.14	12175.6	11510.3	10230.5	12559.2	13315.2	13721.4	13630.7	10497.3	13216.9	13459.6	11869.7	10113.1	10720.9	10660.3	10495.6	12240.3	10784.8	3112.15	9852.82	10925	8681.54	12428.3	9906.52	9550.93	11038.8	11707.6	10026.7	11060.8	12564.9		9943.11	13715.7	12846.6	16312.7
P14131	RS16_MOUSE	Rps16	40S ribosomal protein S16	7	7577.93	13055.1	12330.3	14143.5	10880.5	13554	12872.7	10786.2	12948.2	13661.2	7604.91	11873	13524	12708.9	12393.8	14163.1	12898.7	12155	11876.5	13121.9	12352.4	12458.9	11052.3	13821.8	12299.6	10579.1	13843.7	10755.5	2424.71	11848	12357.9	9962.91	11767.6	13307.3	11302.6	13191.7	12910.2	11383.9	12686.3	12360.1		13352.5	15048.7	14059	19067.8
P14148	RL7_MOUSE	Rpl7	60S ribosomal protein L7	11	7334.31	7660.08	6407.01	8271.16	6110.4	7704.96	6837.65	6609.6	7182.31	6996.95	5705.97	6694.67	7586.62	6870.23	6853.62	8247.35	8366.61	7612.13	7958.3	6791.2	7451.32	6961.18	6435.12	8005.08	7923.72	6064.55	8657.38	7372.34	2978.77	6843.75	6981.47	5465.66	6768.32	6653.83	6574.12	7463.98	6975.83	6417.27	7271.93	7818.82	2521.41	5910.01	7357.34	7879.42	10392.6
P14152	MDHC_MOUSE	Mdh1	Malate dehydrogenase, cytoplasmic	4	4668.83	13971.5	17206.6	11421.2	15559	12033.8	13280.8	13434.9	13585.7	15834.9		10749.4	16504.6	8783.77	13896.3	1207.81	9327.37	12493.7	14223.6	7754.92	11792.5	15664.8	11557	12772.5	12669.1	16322.8	13841.1	13916.1	1361.9	16245	11128	7357.56	14472.6	12162.1	15148.3	14342.7	13638.1	13719.2	14854.9	13434.6		14101.7	10883.2	10612.7	9747.76
P14206	RSSA_MOUSE	Rpsa	40S ribosomal protein SA	6	2462.19	11696.4	10592.9	11076.7	9809.97	9823.38	10457.5	9623.78	10534.6	10460.4		8828.68	8972.99	11627.8	8558.65	6292.63	10135.8	9418.02	8973.79	9220.68	10459.6	9223.52	8869.92	10978.1	11021	8462.71	10216.3	10209.4		6225.62	8791.92	7259.68	9730.25	6840.74	9672.22	8992.31	9721.96	7349.51	8348.95	8900.52		7753.84	10210.9	9861.51	11254.5
P14211	CALR_MOUSE	Calr	Calreticulin	9	23773.9	18305.1	14876.6	19833.9	13529.3	16059.1	17692.9	17575.2	15392.3	16129.6	14551.1	15006.7	14811.5	21999.5	16313.9	11502.2	12920.7	19567.5	14260	19259.1	15128.8	12379.5	15258.4	12278.8	14862	11289.8	17853.6	16617.6	20210.8	12883.1	12557.7	18428.1	18830.4	12248.1	13038.2	12195.6	14669.5	11474.4	14284.3	14513.1	8338.47	11921.7	13936.1	18289	21637.3
P14234	FGR_MOUSE	Fgr	Tyrosine-protein kinase Fgr	9	4947.71	4660.04	5678.4	4275.9	6231.86	4892.02	3454.83	5299.29	4363.11	4925.05	3964.18	4394.4	3793.91	3643.66	6095.96	6018.67	3326.43	3698.44	4384.68	5448.39	5023.51	4011.31	6190.21	4144.58	4988.94	7325.8	5979.83	3632.8	4920.81	6956.52	5933.09	4662.45	3785.13	4912.31	4885.1	5897.18	5070.98	5862.49	5386.49	6174.73		5210.49	4667.64	5708.09	4883.28
P14429;P14430	HA17_MOUSE;HA18_MOUSE	H2-Q7;H2-Q8	H-2 class I histocompatibility antigen, Q7 alpha chain	1
P14434;P14438	HA2B_MOUSE;HA2U_MOUSE	H2-Aa	Isoform of P01910, H-2 class II histocompatibility antigen, A-B alpha chain	1			265.923																																									879.799
P14576	SRP54_MOUSE	Srp54	Signal recognition particle 54 kDa protein	2								147.762																																758.21
P14602;P14602-2;P14602-3	HSPB1-2_MOUSE;HSPB1-3_MOUSE;HSPB1_MOUSE	Hspb1	Heat shock protein beta-1	1
P14685	PSMD3_MOUSE	Psmd3	26S proteasome non-ATPase regulatory subunit 3	13	1342.06	1539.28	1924.61	2191.99	2169.07	1952.13	1931.23	1478.01	1912.29	1511.49		1971.7	1688.55	1697.36	2195.6	1750.17	1886.66	2021.76	1601.57	1784.33	1872.58	1826.75	1763.65	1565.49	1557.75	1669.77	2144.15	1886.01		1656.9	1826.86	1357.98	1702.09	1880.02	1661.17	2093.33	1384.54	1518.37	1935.21	2203		1750.3	1813.25	1546.91	2332.21
P14733	LMNB1_MOUSE	Lmnb1	Lamin-B1	16	4536.15	2232.95	2429.81	2488.72	2301.99	1734.46	2769.72	3215.26	2005.03	2303.6	5707.02	2358.18	3119.57	2777.03	2160.27	4665.64	2585.67	1928.89	3224.55	3435.34	2125.51	3859.89	2611.34	5060.32	2999.33	2496.08	2210.33	2331.35	2697.14	2206.4	3817	2993.53	2194.78	3174.71	2626.94	2182.68	2169.65	3466.22	2359.43	2757.45		1970.89	2001.14	2328.54	3435.28
P14824	ANXA6_MOUSE	Anxa6	Annexin A6	14	1230.77	2106.31	2037.14	1924.92	3093.03	4195.86	1589.83	2599.97	2371.78	1262.02	1001.59	2107.91	2804.41	2183.06	2337.52	1011.33	1548.95	3152.97	4607.79	1435.32	2575.25	2238.27	2697.05	1730.34	3531.3	3832.04	3740.56	2196.3	1509.1	1784.65	1712.25	2640.06	1415.95	2422.84	2664.33	2082.46	2554.88	3016.08	3615.25	2191.55		2683.79	2169.18	2406.42	1077.45
P14869	RLA0_MOUSE	Rplp0	60S acidic ribosomal protein P0	6	5245.88	7679.99	7396.17	9239.56	6034.84	7161.63	5657.84	6744.71	7235.46	6656.89	4779.68	7110.25	6576.12	7133.49	7549.78	8703.99	8561.18	7667.69	7990.51	6839.73	8105.95	6982.6	7322.46	7862.88	6619.03	5861.92	7855.58	6840.15	1854.85	6350.45	6888.9	4342.97	6452.02	6055.43	6619.62	6949.27	7108.96	6104.05	6927.88	6931.94		6261.66	7988.6	7468.66	10477.9
P14873	MAP1B_MOUSE	Map1b	Microtubule-associated protein 1B	3					312.73
P14901	HMOX1_MOUSE	Hmox1	Heme oxygenase 1	3		739.423	881.638	30992.7	467.677	819.111	860.001	519.827	541.175						686.897		531.157		545.526	749.138	838.068				861.072		5138.88	663.007				919.321			598.179			1023.44					1137.47	5529.92	1180.77
P15379;P15379-10;P15379-11;P15379-2;P15379-3;P15379-4;P15379-5;P15379-6;P15379-7;P15379-8;P15379-9	CD44-10_MOUSE;CD44-11_MOUSE;CD44-2_MOUSE;CD44-3_MOUSE;CD44-4_MOUSE;CD44-5_MOUSE;CD44-6_MOUSE;CD44-7_MOUSE;CD44-8_MOUSE;CD44-9_MOUSE;CD44_MOUSE	Cd44	CD44 antigen	3	9700.2	7836.22	7178.69	7308.08	7304.68	10489.3	7501.77	7579.9	7019.08	9794.86	6402.4	8026.86	7635.94	10357.3	9014.26	8818.26	6774.81	6975.77	7170.74	9338.39	6814.41	6366.32	8748.66	7267.68	7060.67	8569.84	6304.99	9628.48	10969.7	9617.96	6785.55	8466.2	6061.83	5156.42	9555.51	9878.04	10252.6	9693	8025.1	10108.9		7451.83	9692.15	10583.2	4263.62
P15532	NDKA_MOUSE	Nme1	Nucleoside diphosphate kinase A	5	1661.02	10077.4	10517	7739.15	8399.03	7219.7	9002.94	6814.84	7037.47	6981.27		8224.22	9310.31	7149.09	7356.83	1989.77	7802.33	9887.46	11403.4	5106.8	8996.32	10430.5	6296.02	8066.65	7062.54	9738.65	9426.45	7260.75		7907.78	5705.5	5368.2	7551.61	7079.41	7385.14	8036.21	7168.03	7056.3	7563.46	7180.41		5417.2	5502.41	5199.66	3562.6
P15864	H12_MOUSE	H1-2	Histone H1.2	1	222157	160687	142141	155127	166687	147835	199338	128149	170171	191322	392483	153882	217486	151169	171242	241218	104694	188163	208498	239488	136359	292146	172382	344370	223694	204927	144905	179962	174562	149506	263992	203542	207656	220370	145788	140139	186416	176178	203018	151572	183523	208746	161733	170297	194111
P16045	LEG1_MOUSE	Lgals1	Galectin-1	3	843.066	28571.8	26521.2	10980.9	20441.2	18669.7	22657.4	21897.3	18876.6	17844.4		11491.7	22059.2	9963.62	14760.3	2376.76	17431.2	17722.4	25001.6	4164.67	24623.3	23023.7	5947.75	17874.1	13988.7	22250.5	21919	16280.1	1539.32	16637.6	10919.9	13420.4	15693.5	12835	17438.6	18438.5	21292.3	24991.2	17176.8	17390.5		26774.3	25135.8	11615	27377.5
P16110	LEG3_MOUSE	Lgals3	Galectin-3	6	1205.62	20848.6	15296.4	22396	16683	17078	17847.9	13236.5	22632.1	18180.4	1031.4	13533.2	16682.8	15099.6	19333.4	13272.4	18038.3	19642.6	15590	16053.5	17548.3	20266.2	5224.38	19027.4	19120	14768.4	15653.8	22332.9	975.445	17213.8	6981.34	13522.2	14276.6	16439.3	19209.5	14702.9	17316.9	18679.4	17445.5	14516.8		13332.1	21767.8	10628	16026.6
P16125	LDHB_MOUSE	Ldhb	L-lactate dehydrogenase B chain	2	1011.35	848.668	740.611	780.111	557.385	1058.62	484.994	691.459	627.729	1026.52																																			245.665
P16254	SRP14_MOUSE	Srp14	Signal recognition particle 14 kDa protein	2			692.98	1160.38	923.737	909.594	1212.31			1255.18		764.033		724.003		1096.81	827.754								622.805			729.715		729.225		1154.22
P16332	MUTA_MOUSE	Mmut	Methylmalonyl-CoA mutase, mitochondrial	3	345.653					302.695		279.175													397.374														188.416
P16406	AMPE_MOUSE	Enpep	Glutamyl aminopeptidase	1																									249.822
P16460	ASSY_MOUSE	Ass1	Argininosuccinate synthase	5	970.193	621.16	1520.94	841.6	1744.04	1383.98	825.844	1226.58	872.549	2164.28																																			966.881
P16546;P16546-2	SPTN1-2_MOUSE;SPTN1_MOUSE	Sptan1	Spectrin alpha chain, non-erythrocytic 1	6	554.118	537.547				760.326		538.247	536.369	779.882		1220.65	3058.65	2105.23	3573.35	4253.92	3590.27	8496.71	6101.72	6465.66	4031.88	3812.19		559.416			1953.71	4039.55	2212.91	3315.9	1983.75	2840.55	4476.65	1721.88		806.524		1558.4	3184.43	3443.77		7407.23	3608.72	4423.64
P16675	PPGB_MOUSE	Ctsa	Lysosomal protective protein	6	1119.31	1339.6	1918.47		2249.73		2267.39	3148.12	1495.12		1973.34	1530.43		1079.57		911.098	472.221	1913.13	990.865			1587.89	1274.67	1923.4	1381.77	811.442	2747.11				998.226		1662.32		1362.69	2482.49	1473.78	914.974	3410.39			833.284	1963.05		2661.37
P16858	G3P_MOUSE	Gapdh	Glyceraldehyde-3-phosphate dehydrogenase	12	42800.1	105555	106201	83629.2	105713	96211.5	103138	85211.7	98225.5	90368.2	4539.51	106766	95902.7	90215.7	87797.2	44490	88829.7	103461	93491.4	87845.4	115981	96841	107533	97843.2	107857	132746	109561	111970	8889.92	125589	97550.6	94735.5	129501	98616.6	121911	114925	108971	115126	113211	126929	11041.5	110915	121531	86463.9	98999.7
P16879	FES_MOUSE	Fes	Tyrosine-protein kinase Fes/Fps	1																																						279.311
P17047;P17047-2;P17047-3	LAMP2-2_MOUSE;LAMP2-3_MOUSE;LAMP2_MOUSE	Lamp2	Lysosome-associated membrane glycoprotein 2	4		1313.68	1874.23	1627.51	2068.33	1923.63	1649.69	3326.57	2608.96	1968.42	1692.74	2673.84	1287.18	1563.58	1378.26	2304.49	1876.64	2338.48	2017.38	1696.53	1214.83	2363.94	1924.8	1646.83	1881.08	1074.28	2592.93	1127.44	1989.34	1933.86	1579.08	1742.68	1199.89	1187.38	2379.04	2583.11	1658.72	2335.62	1963.14	2822.85		1220.73	1555.1	1749.86	441.413
P17182	ENOA_MOUSE	Eno1	Alpha-enolase	19	5023.82	16947.9	14547.3	15660.9	15319.8	20092.9	16035.2	14080.5	12943.1	14312.9	794.899	13744.6	15934.9	16456.4	12566.3	1683.25	8820.26	18985	17630.6	7898.1	18174	16306.5	10816.2	11894.6	15207.9	16096.5	17846.9	14008.9	906.424	15848.9	11733.2	13373.3	13935.1	12498.5	18299.6	18469.1	15325.7	11634.2	13270.9	11499.9		13276.7	8880.82	10932.9	12304.2
P17426;P17426-2	AP2A1-2_MOUSE;AP2A1_MOUSE	Ap2a1	AP-2 complex subunit alpha-1	4		630.729	1341.68	576.106	1339.47	1069.1	940.012	1418.27	1699.08	1376.1	974.539	1647.46	1550.45	1303.74	1113.05	1240.47	1446.71	1158.38	1080.32	1693.32	967.154	1324.63	1124.43	1222.24	1712.14	1023.35	1700.59	896.614		1269.73	781.119	1524.44	995.656	1017.74	1411.66	1226.69	1088.14	1212	956.113	903.889			1111.51	472.095	872.812
P17427	AP2A2_MOUSE	Ap2a2	AP-2 complex subunit alpha-2	10	6054.22	2314.83	2609.05	2603.66	2957.13	3291.33	2217.62	2652.71	3422.33	3495.55	2167.34	3800.28	2690.78	3435.32	3087.19	3077.23	2738.39	3345.86	2498.78	4234.18	2651.87	3522.52	3559.91	3030.1	2610.05	3150.03	2954.23	3097.43	2421.83	3718.18	3185.38	3227.31	3762.06	1414.57	3345.72	3016.31	2655.52	3516.59	2713.77	2862.35		2999.19	2941.86	3927.8	2719.75
P17433	SPI1_MOUSE	Spi1	Transcription factor PU.1	2		685.574	848.735	388.862	792.623	550.66	455.509	688.554	691.929	406.359		808.704	924.292	896.111	668.93	928.949	854.116	662.802	654.4	613.452	780.579	922.633	552.97	684.341	753.973	462.488	491.083	891.297		783.291	710.616			1026.92		524.482	576.841	438.445		633.756				538.641
P17439	GLCM_MOUSE	Gba	Lysosomal acid glucosylceramidase	3		535.636				267.545		571.603									279.311						406.809			557.535					752.771				294.489				481.82					481.404	374.651
P17563	SBP1_MOUSE	Selenbp1	Methanethiol oxidase	7			1465.72		1002.01	581.02	1415.26				580.454	814.059		525.167	626.386		955.878	686.067	1112.36			1684.79		669.413	673.982		1722.37		684.146	1475.48	1133.25		1177.97	688.172		881.969	717.168	668.385	8611.12			965.181		7026.47
P17665	COX7C_MOUSE	Cox7c	Cytochrome c oxidase subunit 7C, mitochondrial	1	10239.1	2654.81	2636.97	3038.09	2458.73	4003.67	3694.92	3648.02	3618.7	1539.35	3551.22	3333.3	2027.46	2392.36	3582.39	4847.81	3151	2968.44	3161.46	4769.6	1498.62	3223.93	5021.03	2603.22	2780.39	2302.99	3044.98	2137.41	4369.02	2805.63	2535.8	4184.55	2147.86	2275.08	3400.81	3263.75	3868.09	4509.23	4020.44	2894.78	2803.63	2389.92	2623.21	4333.73	2960.09
P17710;P17710-2;P17710-3;P17710-4	HXK1-2_MOUSE;HXK1-3_MOUSE;HXK1-4_MOUSE;HXK1_MOUSE	Hk1	Hexokinase-1	14				952.511	938.229	1716.9	1338.43	922.826	710.652			1043.23	1696.64	1780.01	1155.8	1155.49	1051.02		1251.86	1443.39	909.799		1354.74	385.752		655.35	739.484	1449.54	1403.89	1556.94		1219.89		1372.59	1586.42	816.854	828.016			905.575			737.962	1591.59	436.167
P17742	PPIA_MOUSE	Ppia	Peptidyl-prolyl cis-trans isomerase A	6	13080.4	51655.1	50149.9	41608.6	45108.6	44538.7	47941.6	39109.4	39580.3	50629.2	6053.55	42142.4	54561.2	34031.3	41272.1	5093	36459.6	55619.7	46482.4	30357.4	48382.6	60753.4	20557	45939.5	30975.1	50587.3	51417.6	40872.3	6154.97	43255.1	42802.4	33978.9	54027.2	48914	40770.3	45691.9	43075.6	47893.8	44129.9	40533.3	3594.54	42406.7	36395.5	39532.8	33431.8
P17751	TPIS_MOUSE	Tpi1	Triosephosphate isomerase	9	1055.8	2746.95	2779.84	3003.71	3634.02	2924.77	3061.07	2664.26	3195.24	3236.95		1816.76	2692.26	2262.42	2693.97		2758.63	3261.38	1668.15	1203.9	2664.97	2590.01	1469.97	1391.06	1122.13	2170.94	1976.6	1835.89		2537.43	1184.14	2161.79	1318.11	1520.95	1857.99	1479.34	1854.28	1897.43	882.137	1689.99		2193.8	1647.55	1652.06	942.597
P17809	GTR1_MOUSE	Slc2a1	Solute carrier family 2, facilitated glucose transporter member 1	1				717.711																																									327.77
P17879;Q61696	HS71A_MOUSE;HS71B_MOUSE	Hspa1a;Hspa1b	Heat shock 70 kDa protein 1B	4	11256.4	2953.64	5486.29	4355.34	3168.91	6224.1	4038.21	2885.46	5087.07	2724.75	761.594	926.417	1236.54	817.922	751.151	651.242	482.841		1022.42	379.502			965.131	1187.45		467.711	529.177	1090.66		336.829	370.739		460.007	447.641	472.276	866.373	508.639		504.558	918.806			472.483		1357.21
P17897	LYZ1_MOUSE	Lyz1	Lysozyme C-1	1	1985.59	9777.79	8644.76	2120.54	6569.85	1021.28	8004.53	5128.99	2778.99	1200.14	20470.6	5918.81		1412.82	1935.85	1200.48	655.786	6173.62	1333.92	1308.35	992.946	4117.54	2006.32	5647.85	6067.51	896.153	14785	2072.64	1253.44	2462.1	3452.08	1997.88	3488.21		2227.16	9525.38	5825.53	2061.38	4242.05	821.201		1686.58	3437.13	1711.23	796.2
P17918	PCNA_MOUSE	Pcna	Proliferating cell nuclear antigen	6	2966.07	1898.63	1723.84	1688.1	1137.16	1185.33	2647.74	1135.46	1042.17	1875.42		813.689	1111.3	1506.83		1804.35	3076.65	1123.37	1127.82		1344.51	9983.88	1177.69	8501.43	1170.12	897.201	860.349			996.297	9594.29	935.006	747.253	3567.99	1343.49	1331.63	841.378	552.919		1091.86		911.334	1350.07		3865.7
P18052;P18052-2	PTPRA-2_MOUSE;PTPRA_MOUSE	Ptpra	Receptor-type tyrosine-protein phosphatase alpha	1
P18155	MTDC_MOUSE	Mthfd2	Bifunctional methylenetetrahydrofolate dehydrogenase/cyclohydrolase, mitochondrial	2				889.592		432.159																																	538.073
P18242	CATD_MOUSE	Ctsd	Cathepsin D	6	7805.4	59782.9	45031.8	8333.85	58884.1	4605.22	68222.6	87878.3	50485.3	4968.39	39419.6	49898.3	2265.59	13986	6604.47	29967.2	3688.12	48582.4	14640.9	12155	6307.05	52759.3	12453.7	46919.1	52107.8	4084.1	55799.6	16235.5	5971.52	10899.1	27590.5	29384.5	26427.5	2447.28	15924.4	76746.3	52022.9	8311.37	55556.3	5081.33	3285.14	9052.43	45403	8223.69	19180.3
P18468;P20040;P04231	HB23_MOUSE;HB24_MOUSE;HB2I_MOUSE	-;H2-Eb1	Isoform of P04230, H-2 class II histocompatibility antigen, E-S beta chain (Fragment)	4			727.839			768.503													1522.23							1206.7																		1377.22
P18525	HVM54_MOUSE	-	Ig heavy chain V region 5-84	1
P18572;P18572-2	BASI-2_MOUSE;BASI_MOUSE	Bsg	Basigin	3										412.946			778.512									933.341		236.158													576.107
P18581;P18581-2	CTR2-2_MOUSE;CTR2_MOUSE	Slc7a2	Cationic amino acid transporter 2	2	1173.69	1077.8					1673.11	1112.98	707.079		1236.19		1626.18			751.471	683.245		951.204	1218.62	1347.71		1047.88		1057.45						689.873				1604.04					1459.05			788.32		579.076
P18653	KS6A1_MOUSE	Rps6ka1	Ribosomal protein S6 kinase alpha-1	1		379.547	1059.74		674.873	848.788						655.081			558.171						845.224			867.289				737.555		645.646					657.279	984.075						2225.85
P18654	KS6A3_MOUSE	Rps6ka3	Ribosomal protein S6 kinase alpha-3	7		3253.98	3686.91	2712.76	3745.06	3382.25	2918.43	2587.41	3191.94	3858.25		4018.55	3827.41	3081.59	3324.9	1862.18	2704.22	2916.35	3135.95	2723.04	3667.45	3398.16	2984.88	2832.58	3025.66	4321.28	2887.94	3683.58		3610.65	2180.36	2484.84	2698.34	3074.07	2897.71	3021.82	2802	3382.5	3285.77	4569.19		3060.32	2820.14	3089.48	2198.44
P18760	COF1_MOUSE	Cfl1	Cofilin-1	4	7333.54	56871.7	64464.2	55726.8	68912.1	64117.8	60376.4	57454.5	53242.3	65838.3	2901.83	61229	49537.8	39558.4	51266.2	27450	48567	58251.3	52209.4	49057.8	57024.6	51888.5	47374.7	56839.5	49362.9	66142.1	52397.6	52919.6	4238.13	57601.4	58196.3	47933.2	50080.1	50075.2	51019.9	57733.1	60133.7	55175.5	56800	61147.3		60566.4	52952.1	53506.4	67040
P19001	K1C19_MOUSE	Krt19	Keratin, type I cytoskeletal 19	1	6124.79	4464.21	5932.81	7703.17	3723.16	6048.44	6660	3445.77	4499.26	3026.61		1213.9	1912.82	878.945	1391.3	929.744	1284.98		976.797			1991.86	1399.92	1018.93	1443.82	1861.81				1099.2	1186.49	1886.84		1889.06	1102.41	1400.64			1567.32	994.064			1179.25		3348.25
P19096	FAS_MOUSE	Fasn	Fatty acid synthase	28		1339.94	1289.12	1253.3	1232.63	1402.48	1381.86			1745.73		1980.72	1493.84	1186.83	1202.16	1360.54	1302.39	1209.27	1692.46	1185.54		4042.06	1355.37	1227.06	1568.86	1244.27	3768.9			1189.44			2122		1678.13	1604.98			1408.08				1215.15	1644.02	2228.99
P19157	GSTP1_MOUSE	Gstp1	Glutathione S-transferase P 1	4		1657.65	2138.04	1625.5	1803.65	1599.61		1862.03	1758.62	2086.31		795.689	1205.34	1318.98	1056.28		1448.06	1031.94	1408.33	741.554	995.401	1200.54	890.818	2178.12	1590.99	2318.5	2001.6	1330.6		2660.05	905.54	1590.93	981.497	2348.47	1094.55	1172.51	2082.53	1326.53	1626.15	1925.93		1407.77	2189.86	1479.03	1262.86
P19253	RL13A_MOUSE	Rpl13a	60S ribosomal protein L13a	3	4819.11	3393.65	3643.71	4705.78	3640.66	4058.1	3602.94	3503.05	3712.76	3428.05	2588.8	3008.52	3833.47	3676.82	3485.95	3920.69	3652.03	2675.91	3815.72	4158.23	3526.4	3396.9	2953.67	3622.95	4484.04	3813.59	3857.45	3860.55	1062.22	3572.12	3243.88	2420.82	3582.35	3419.14	3229.29	3660.66	3583.29	2874.51	3950.28	3991.48		3139.97	3825	3187.09	7498.99
P19324	SERPH_MOUSE	Serpinh1	Serpin H1	5						785.765													410.562						415.963
P19536	COX5B_MOUSE	Cox5b	Cytochrome c oxidase subunit 5B, mitochondrial	1	22218.5	6597.32	7278.67	8844.61	5744.26	8543.74	8342.81	9523.08	7910.3	6681.36	16362.6	7410.29	8948.47	11249.5	6525.68	11425.6	8835.92	9727.7	8411.4	10842.3	7642.5	8982.38	10846.9	6378.66	9059.12	9112.38	7418.23	8427.22	10375.7	7652.61	6132.98	15386.4	7422.45	6593.09	7578.47	8353.13	8654.28	8533.54	9276.97	6940.13		10574.3	5727.68	10288.6	10195.2
P19783	COX41_MOUSE	Cox4i1	Cytochrome c oxidase subunit 4 isoform 1, mitochondrial	4	15936.8	6317.08	6751.32	7035.55	5324.86	7466.96	6214.94	6892.22	5661.02	6495.89	12779.4	6493.68	4665.58	6315.39	7058.09	9375.69	6882.72	7327.19	5623.66	7115.01	6785.85	6282.16	7147.99	5361.38	5527.65	6304.09	6083.28	6869.31	9143.65	5406.89	7019.47	9465.12	4978.89	6583.69	6297.56	6456.75	6228.18	5920.33	5567.69	6763.48		5667.75	5877.47	6591.1	8382.81
P19973-2;P19973	LSP1-2_MOUSE;LSP1_MOUSE	Lsp1	Lymphocyte-specific protein 1	4	41929.4	45104.6	41384	37336.6	51621.2	46606.7	52039	51866.5	39379.9	41630.7	12388.9	36217.5	39285.1	43202.2	50928.4	44072.7	44016.1	44975.5	43089.7	66829.8	38781.8	41056.2	48700.1	46196.5	35611.8	53132.1	32396.5	44821.1	10106.7	52874.7	47774.4	49709.6	47008.5	38834.5	47064.6	46945.7	53700.1	50128.7	46111.7	41001.8		62914.4	43441.1	52658.6	28480.7
P20029	BIP_MOUSE	Hspa5	Endoplasmic reticulum chaperone BiP	24	31030.7	43888	36065.2	40073.5	33397.3	38791.9	37430.6	33683.3	34402.8	32759.8	21271.7	36100.9	34628.5	46634.6	35529.5	34292.1	31147.1	41117.6	32587	31747.9	36901.4	27238.2	32841.8	28023.9	42101.7	26310.6	40398.2	31718.2	32982.8	26512.4	28008.8	32726.4	37407.5	27038.2	30477.1	27665.7	34247.8	28897.4	31210.6	34480.9		27670.2	33976.2	41352.3	27035.5
P20060	HEXB_MOUSE	Hexb	Beta-hexosaminidase subunit beta	9	854.373	1958.62	1998.55	1226.48	3845.42	938.831	5162.6	5214.27	1668.62	1353.19	820.389	3489.44		777.793		2370.49		4317.23	1312.78	957.559		3565.39	1165.11	3360.49	3075.59		5603.2	1055.76			1765.17		2048.6		1651.96	3571.5	2075.95	1259.5	3310.13	1147.07		949.186	2671.59	1157.23	777.8
P20065;P20065-2	TYB4-2_MOUSE;TYB4_MOUSE	Tmsb4x	Thymosin beta-4	1																																													10820.3
P20108	PRDX3_MOUSE	Prdx3	Thioredoxin-dependent peroxide reductase, mitochondrial	5	3318.79	2315.34	2257.5	3317.78	2225.26	2886.34	3774.89	3539.73	2875.79	2680.64	5351.2	2498.95	2998.45	2498.51	2722.79	2977.27	3278.52	2496.22	2318.68	3145.57	2390.25	2321.26	3128.61	2469.55	2556.06	3273.59	2022.55	2431.8	3320.91	2733.54	2845.53	3789.44	3053.71	3002.98	1843.23	2472.35	2450.48	3510.62	2948.77	3327.27	1333.77	3108.2	3672.56	3479.15	866.289
P20152	VIME_MOUSE	Vim	Vimentin	31	198169	100011	107506	103522	103925	109256	124546	113374	111717	99604.6	87104.9	107652	105273	189508	99455	134233	109350	111754	83860.1	117852	89736.6	121037	124213	90076.5	112627	130800	93679.1	126686	5140	139514	139884	183385	131421	136442	119829	108700	138155	117460	114085	133626		79981.4	113857	129460	91531.3
P20181	NTF3_MOUSE	Ntf3	Neurotrophin-3	1				466.785			1054.04			1025.49							807.288								754.706		574.893								779.416			846.671	1108.93
P20491	FCERG_MOUSE	Fcer1g	High affinity immunoglobulin epsilon receptor subunit gamma	2	7423.76	4555.39	4286.44	3154.99	3941.93	3212.39	2341.95	2979.19	2733.93	4107.79	3159.03	2409.6	3020.97	4200.91	3769.83	3156.13	2454.48	3476.85	4919.6	4442.51	5713.05	2647.98	4926.69	2625.75	4044.97	4758.72	4056.63	3497.92	3102.81	4066.11	3377.06	3907.64	5197.33	4319.79	2899.89	3353.32	4225.53	3402.17	3204.07	3366.48		3220.15	3737.98	3237.32	7130.59
P21107	TPM3_MOUSE	Tpm3	Tropomyosin alpha-3 chain	5	24451.2	38214.7	40892.8	38946.6	37448.8	36625.1	34457.8	44868	41351.3	47926.4	25664.1	48106.5	44709.7	47260.7	40580.5	20285.1	39464.2	35819.5	36401.7	54734.9	30467.8	30688.8	46590.9	46193.4	30097	41929.2	37045.8	54227.8	11862.6	49702.4	42618	41042.4	41078.3	39753.2	59191.3	48905.8	45134.4	48238.2	45286.9	39645.9	10788.1	56631	40770.5	48529.9	35663.7
P21107-2	TPM3-2_MOUSE	Tpm3	Isoform of P21107, Isoform 2 of Tropomyosin alpha-3 chain	5	7304.59	7412.01	7410.27	7535.66	5647.79	6007.67	4977.73	8920.34	4693.94	7579.94	3349.43	8410.98	7004.51	8279.42	5111.07	2462.78	3381.43	5058.26	6372.18	7286.33	4756.83	4633.43	8440.3	7798.71	6095.3	3947.59	5497.65	8909.22	1165	8066.09	6445.78	7145.66	4847.17	4440.86	8873.27	5902.42	4143.11	7683.45	3668.56	6337.69		8383.91	6033.27	6156.16	9830.4
P21279	GNAQ_MOUSE	Gnaq	Guanine nucleotide-binding protein G(q) subunit alpha	3	1737.86	819.133	819.148	1106.19	563.873	1482.38		658.111	804.202	933.407	918.588	1478.64	1748.44		565.033	904.264	2624.34	657.553	1778.11	792.914	1166.46	1178.18	820.133	652.15	765.01	1388.86	1140.21	1358.93	1542.06	1005.58	1446.88	986.235			1013.9	1059.81	1171.23	823.019	761.801			841.582		1410.62	1116.57
P21447;P06795	MDR1A_MOUSE;MDR1B_MOUSE	Abcb1a;Abcb1b	ATP-dependent translocase ABCB1	1
P21460	CYTC_MOUSE	Cst3	Cystatin-C	1																																							784.964
P21550	ENOB_MOUSE	Eno3	Beta-enolase	1
P21619	LMNB2_MOUSE	Lmnb2	Lamin-B2	6	1369.06	590.871	873.326	659.445	964.795	619.658	765.365	766.701	742.605	780.444	999.347	724.793	639.645	770.842	459.165	1113.93	943.866		628.695	1531.71		578.867	956.897	1118.84	584.199	696.962		605.596		608.576	801.706	629.167	645.486		852.629	474.216	936.594	618.189	805.999	956.3		1214.3	1034.76	522.24	798.294
P21855	CD72_MOUSE	Cd72	B-cell differentiation antigen CD72	1
P21958	TAP1_MOUSE	Tap1	Antigen peptide transporter 1	6		681.017	412.749	431.435		749.188		567.419					604.245	578.503		688.362	680.708		620.816	473.741	656.993			525.505					476.632	338.041		442.067			373.92										768.556
P21981	TGM2_MOUSE	Tgm2	Protein-glutamine gamma-glutamyltransferase 2	10	1069.38	10879.6	9679.52	9201.86	8853.89	9291.82	5131.52	7708.15	11831.3	6823.21		6280.05	8014.18	6966.17	8955.49	1872.95	10145.4	7140.1	7429.17	3027.04	9997.32	10518.2	8827.04	9441.22	10176.4	8217.51	8983.03	6292.78	1104.57	7550.07	8798.65	7886.29	9193.22	8314.22	9034.76	9788.06	9291.17	10585.5	12101.7	6145.99		7284.7	13806.6	5030.84	11903.8
P22437	PGH1_MOUSE	Ptgs1	Prostaglandin G/H synthase 1	2								498.626								393.575		532.526	281.834
P22682	CBL_MOUSE	Cbl	E3 ubiquitin-protein ligase CBL	2		454.523			682.601		1027.62	538.659		1759.43					791.75								832.563	471.794				835.363										479.962
P22892	AP1G1_MOUSE	Ap1g1	AP-1 complex subunit gamma-1	3	505.306	1034.63	985.172	841.242	999.503	618.849	1189.58	1217.3	1296.34	1305.96		1439.83	738.051	888.261	1131.65	1255.5	814.513	777.243	810.407	1328.96	1428.29	1072.64	848.614	537.49	867.218	1069.66	725.927	1029.63		720.385	1209.57	1211.65	1088.7	552.543	1032.84	1046.75	532.393	1599.24	1391.43	1121.97		1268.52	760.753	769.15	935.793
P23116	EIF3A_MOUSE	Eif3a	Eukaryotic translation initiation factor 3 subunit A	11		1456.63	1408.13	2295.29	1399.78	2342.14	1968.32	1440.91	1771.5	2439.85		1599.95	2082.61	1663.07	1781.93	1763.2	1592.41	1507.45	1369.01	1691.43	1598.07	2136.24	1785.92	2001.98	1577.64	1691.13	1894.28	2083.41		1806.96	1885.21	1721.07	1693.2	1671.19	1614.69	1617.67	1457.04	1505.52	1985.28	1810.23			2145.81	2044.91	2673.45
P23198	CBX3_MOUSE	Cbx3	Chromobox protein homolog 3	2	1884.51	2160.16	1565.94	1739.21	1470.83	1793.04	2503.32	1641.78	1597.09	2116.51		1803.75	2399.17	1520.53	1160.27	2171.38	1852.32	1661.75	2532.65	1420.97	2256.31	3417.79	1610.07	3431.47	1122.11	1619.25	1223.59	976.814		1236.12	3061.24	1412	1182.55	3208.82	1270.95	1593.98	1228.01	1457.32	1723.59	1947.07		1289.73	1346.81	1665.5	1298.24
P23475	XRCC6_MOUSE	Xrcc6	X-ray repair cross-complementing protein 6	1		235.487	540.848					735.981																523.168	455.097											353.68
P23492	PNPH_MOUSE	Pnp	Purine nucleoside phosphorylase	8	1803.67	10179.1	9780.83	6142.05	7750.31	6647.87	6994.44	6085.45	7540.05	6125.04		7034.26	7353.27	6863.11	7769.89	1227.76	6480.46	7401.13	8497.39	3866.38	7976.8	9786.43	5267.56	6139.09	6904.07	7121.33	7418.88	7001.76		6506.35	5641.98	4825.89	7746.71	6213.24	6868.24	8765.98	7540.07	6423.36	5487.58	5942.54		5135.85	4940.83	5024.26	10503.9
P23591	FCL_MOUSE	Tsta3	GDP-L-fucose synthase	2			1150.88	738.408	961.363	604.931	831.127	916.547	788.037	1064.66		879.948	1318.71	758.238	686.466		843.721	578.364			1191.25	1188.65		898.396	588.682	1249.12	777.288	1201.78			1098.1	1130.34	563.825	984.442	988.279	998.578	1629.94	1201.53		992.109			1033.57		504.848
P23780	BGAL_MOUSE	Glb1	Beta-galactosidase	7	826.745	1701.01	2450.43	1485.29	2862.72	402.804	4139.1	4595.75	1963.24	1073.56	3115.38	3479.24	422.05	1006.15		1638.85	258.691	3274.03	1223.99	610.817		3346.98	996.118	3700.42	4929.33	1028.5	3387.25	866.997		483.631	1382.52	989.363	3302.71		2371.23	3463.68	1764.56	1433.19	3021.35	763.335		663.318	1583.1		1620.67
P24063	ITAL_MOUSE	Itgal	Integrin alpha-L	3			766.282	449.496	857.442	558.511			876.102	583.005		859.709		663.747	790.101	1356.91		936.525	1480.15	1006.45		951.258	534.759	447.677	659.889	575.832	1177.69	992.453	880.687	1114.07	559.725		1379.81		941.75	733.761	645.484						693.384		608.125
P24270	CATA_MOUSE	Cat	Catalase	6	1752.61	864.622	978.248	1509.39	1173.33	1572.55	918.734	968.637	1068.11	1583.53	903.577	1155.87	1194.62		2082.17	2648.24	1524.49	1440.65	1192.38	900.9	983.897	768.633	1104.74	720.499	3191.91	1229.92	1816.09	816.011	1434.74	717.016	1422.72	1980.7	1228.84	918.339	1173.3	889.61	1108.06	1168.91	1596.29	1827.87		1131.06	1376.95	1287.43	761.728
P24369	PPIB_MOUSE	Ppib	Peptidyl-prolyl cis-trans isomerase B	5	3383.05	6206.48	5021.62	4794.79	4437.73	7290.37	5409.18	5050.06	3997.84	4816.13	2337.78	5037.69	4533.58	8579.03	5418.24	6465.46	6321.78	6787.88	6074.41	5347.11	4703.29	2897.22	4593.86	5476.59	5697.74	4223.04	5381.54	5904.32	4909.1	5260.82	6516.25	7617.12	5911.31	3906.08	5584.13	4416.31	5203.35	4317.81	3695.75	6743.88		3410.16	5444.08	5209.78	1993.33
P24527	LKHA4_MOUSE	Lta4h	Leukotriene A-4 hydrolase	12		3797.79	4327.5	2962.19	4094.46	4139.23	2728.07	3885.19	2611.07	3782.43		3168.5	4433.32	2777.36	3660.45	771.585	2324.91	2418.32	2183.72	2771.15	3961.38	4307.85	3309.34	2164.21	4012.92	4988.68	3633.25	3467.05		4564.42	3818.92	1719.85	3456.04	2673.09	4137.72	3198.66	2947.15	3808.37	4326.2	3949.62		3196.25	2684.51	2291.73	1198.79
P24547	IMDH2_MOUSE	Impdh2	Inosine-5'-monophosphate dehydrogenase 2	7	571.906	700.462	991.678	487.939	786.455	678.213	1094.28	578.807	764.145	565.345		720.272		594.995	762.251	1276.29	747.987	847.689	750.209	661.423	1075.03	1077.65	489.123	1540.58		859.657	709.45	542.889		1088.04	1097.11	459.986		709.087	761.489	1080.08	341.563		747.133	578.033		611.528	715.781	763.323	894.354
P24549	AL1A1_MOUSE	Aldh1a1	Retinal dehydrogenase 1	2																	531.829																											1531.61
P24638	PPAL_MOUSE	Acp2	Lysosomal acid phosphatase	2	377.408	1179.53	840.744	899.079	803.949	641.569	1294.92	1494.91	1189.05		929.36	899.625	366.508	748.776	770.956	1436.92	1165.15	1035.31	1172.44		476.486	956.689	761.913	562.932	1376.39		1119.99			370.338	770.451		875.574		625.998	713.201	815.874	699.154	603.052	393.276			1301.31	587.429	666.89
P24668	MPRD_MOUSE	M6pr	Cation-dependent mannose-6-phosphate receptor	2	3807.24	4996.88	5757.12	6375.11	6068.5	7408.56	6425.29	6245.26	5884.35	7654.23	5785.17	6984.9	6753.76	7346.31	7614.39	8842.84	9765.66	6887.14	6028.14	8604.52	7221.71	6586.8	8068.19	7577	7484.53	5292.53	5226.76	8416.14	13657	7150.78	9885.35	6036.13	5515.54	6767.48	5805.13	6531.27	6311.69	7597.73	6594.23	7814.71	7840.56	8285.54	7182.22	8863.59	1495.77
P24788	CD11B_MOUSE	Cdk11b	Cyclin-dependent kinase 11B	1																				429.677
P25085;P25085-2	IL1RA-2_MOUSE;IL1RA_MOUSE	Il1rn	Interleukin-1 receptor antagonist protein	3		428.65	660.986	639.448		622.82			331.855	599.971					241.66		172.175	764.561	358.225		268.782	535.112		422.271		333.705				334.502						1008.49		425.953							1447.26
P25206	MCM3_MOUSE	Mcm3	DNA replication licensing factor MCM3	10	1327.3						665.597	541.942				1026.36				2101.23	1661.36		682.002		891.865	2255.01	1134.15	1782.8							2012.2			1941.15	796.173	626.721		565		717.424					1386.38
P25322	CCND1_MOUSE	Ccnd1	G1/S-specific cyclin-D1	2
P25444	RS2_MOUSE	Rps2	40S ribosomal protein S2	7	2510.84	3147.04	2633.49	3370.72	2872.5	3413.57	3296.17	2541.28	3111.9	3197.11	1404.47	3367.22	3787.93	2975.98	3174.11	3942.78	3338.25	3408.25	3005.83	3654.81	3645.58	3509.16	3182.22	2876.77	2713.06	2324.67	3692.75	3172.32	1686.44	2341.14	2719.86	1684.98	2486.68	1917.88	2703.13	2621.97	2829.47	2656.29	2589.44	3183.27		2108.99	3147.11	2932.07	3114.42
P25799;P25799-3	NFKB1-3_MOUSE;NFKB1_MOUSE	Nfkb1	Nuclear factor NF-kappa-B p105 subunit	3			1172.38			832.465	2616.2		658.199	781.563			734.914		356.29	1167.67	692.415					537.147		707.541		1053.87	1014.7			882.558					362.562	1024		1012.83	853.573			1179.04	707.607		1072.71
P25911	LYN_MOUSE	Lyn	Tyrosine-protein kinase Lyn	4	2265.42	2187.32	1858.95	1338.31	2053.81	2373.74	1500.04	1686.13	1454.81	1191.03	1561.79	1664.85	1333.88	1115.31	1300.45	914.891	1287.83	1440.72	1518.88	2243.99	1455.77	1377.48	2079.15	1575.46	2711.43	1656.58	1455.9	1089.14	2106.81	2232.53	1814.9	1712.6	1700.72	1584.1	1118.31	2146.89	1726.19	1572.23	2658.01	2216.13		1374.96	995.101	1887.48	2332.34
P25976;P25976-2	UBF1-2_MOUSE;UBF1_MOUSE	Ubtf	Nucleolar transcription factor 1	3	33245.9	17152.7	9370.25	12537.5	20531.8	16200.2	21393.2	15368.7	4369.63			16992.6				23780.1	16078.4	12084.2			7228.21															19542.5			15475.4						11225.9
P26039	TLN1_MOUSE	Tln1	Talin-1	40		2961.32	2808.24	2306.18	2573.05	3251.57	2530.8	2247.32	2174.56	2842.45		3022.23	2831.48	2577.46	2552.25	1733.2	2450.12	3093.05	2885.08	2556.11	2807.09	2815.32	2933.56	2254.15	2739.94	2382.66	3128.56	2046.28		2692.2	2534.21	2120.58	1948.05	2261	2191.44	2459.58	2929.57	2371.69	2712.41	2390.37		2445.26	2371.6	2142.79	3688.02
P26040	EZRI_MOUSE	Ezr	Ezrin	12	1985.12	9917.85	8459.22	8816.01	7177.45	7216.46	8740.53	8300.45	7217.53	6991.29		9659.95	7409.11	12108.7	11775.9	1272.41	6884.22	10162.5	9993.27	12477.7	9323.63	10580.4	10133.3	8656.65	6416.66	9868.15	7429.94	8190.49	1930.54	9811.93	10121	7985.92	8823	6801.39	8056.59	8662.51	11282.5	7742.97	5361.43	8816.57		9876.17	10200.8	8657.56	6903.62
P26041	MOES_MOUSE	Msn	Moesin	27	7076.28	43043.1	43202.9	36013.3	44149.1	43987.1	37619.8	38422.5	44935	38719.7	3265.44	46480.8	43035.5	37079.3	41853.8	7825.71	28701.5	40173.8	45637.3	39961.8	35881.1	43970	47193.3	38523.8	39444	48441.3	42670.2	40587.1	5275.18	46273.9	39661.3	32993.3	35784.4	34287	43208.4	46379.7	43672.4	44913.3	36926.6	43993.4	6119.97	42305.5	39557.9	38503	44419.9
P26043	RADI_MOUSE	Rdx	Radixin	4		1096.52	1349.42	1126.93	1398.31	1116.74	1014.5	1014.01	1006.91	1609.8		1006.85	1208.35	1038.49		661.919			1312.5	1442.44	1304.29	1173.74	830.191	1325.58		791.78	1116.46	1112.16		1519.34	1156.8			803.661	1172.9	971.417		1201.11	1064.89	1221.51		1092.53	1144.51	1216.02	1228.31
P26151	FCGR1_MOUSE	Fcgr1	High affinity immunoglobulin gamma Fc receptor I	7	470.003		430.27		519.643			505.229				573.516				581.757							552.974		442.808	608.948					431.083	373.721		667.651			594.29			583.068		512.201
P26350	PTMA_MOUSE	Ptma	Prothymosin alpha	2	3197.69	4833.22	8217.85	8151.57	7762.36	7857.11	5940.11	5476.37	4380.99	9608.59		6794.04	9440.19	8167.83	5523.8		5921.91	7099.47	10850.2	3476.61	9429.13	19988.5	6372.98	12693.7	5822.07	7400.36	6511.04	3915.74		7222.18	7100.05	6033.97	8687.22	12436.2	7747.97	7710.58	6564.91	6020.27	10942	6642.15		9118.76	7077.02	10073.9	8077.43
P26369	U2AF2_MOUSE	U2af2	Splicing factor U2AF 65 kDa subunit	1	2477.44	1859.64	2105.86	2310.46	2555.61	1854.15	2615.98	2659.99	2249.27	3226.09		2634.6	3463.45	2378.2	2675.83	3596.42	1832.33	1722.19	3005.97	3417.17	2843.43	3883.54	1912.1	3094.82		1360.5	1992.28	1972.68		2357.61	2724.1	2513.29	2223.34		2198.2	2133.27	1495.16	3216.8	1978.77	2225.69		1568.21	2319.29	2458.61	1274.1
P26443	DHE3_MOUSE	Glud1	Glutamate dehydrogenase 1, mitochondrial	15	17540.8	8682.69	6289.06	8226.79	6781.13	8236.98	7273.18	8967.53	7481.16	6670.12	15109.5	7777.07	7051.36	10497.1	8680.07	8679.28	10710.9	7225.01	6397.2	9996.26	6794.15	6293.96	9330.22	7481.61	8013.96	9393.35	7103.52	8219.3	9374.07	8284.03	9157.09	10773.8	9041.56	7027.88	8625.85	7196.04	7448.87	7801.81	7854.11	9106.76	5409.88	7984.99	8870.38	8837.94	7981.88
P26450	P85A_MOUSE	Pik3r1	Phosphatidylinositol 3-kinase regulatory subunit alpha	1															435.525		447.991						559.366		611.116	699.282						1013.41				588.808
P26516	PSMD7_MOUSE	Psmd7	26S proteasome non-ATPase regulatory subunit 7	2							587.375																																						818.617
P26638	SYSC_MOUSE	Sars1	Serine--tRNA ligase, cytoplasmic	7		2917.53	2716.85	3130.48	2359.01	2176.44	2274.22	2092.9	2779.99	2238.45		2849.64	2529.52	2094.03	2061.04	1378.94	3378.59	2030.98	2381.08	1805.96	2939.11	2676.18	2732.65	2384.77	1742.33	1748.05	2620.93	2315.02		2350.36	2023.71	1702.7	2086.7	1611.73	1840.63	2420.3	2247.45	1742.74	2379.6	1949.45		2819.37	2784.97	1865.83	2484.79
P26883	FKB1A_MOUSE	Fkbp1a	Peptidyl-prolyl cis-trans isomerase FKBP1A	1		1471.56	1642.72	1983.63	1416.81	1541.32	1744.58	1289.67	897.379	1167.05		1058.47	2422.51	684.64	1085.33		1917.05	1968.17	1283.76		2007.91	1937.54		1726.45	743.135	1346.85	1736.25	1722.89		2047.82	1374.12	688.38		2177.72	1079	1764.54	1522.93	1216.79	1402.26	1303.63		1871.2	1533.01	1627.72	1185.5
P27046	MA2A1_MOUSE	Man2a1	Alpha-mannosidase 2	1					213.033		469.164					222.325																	480.684	330.212
P27048;P63163	RSMB_MOUSE;RSMN_MOUSE	Snrpb;Snrpn	Small nuclear ribonucleoprotein-associated protein B	2		1366.1	1082.38	1374.05	1390.04	1197.02	1968.41	1266.46	1272.48			1865.84	1877.13	1684.72	1621.41	2282.15	2074.47	1804.03	2167.19	2054.98	1973.93	1460.47	1778.03	1932.87		2102.95	1214.92	1434.89		1086.75	830.626	2820.43	1444.41		1096.74	1574.83	2104.45	1429.87	1640.23	2494.08		1598.24	2180.16	1738.84
P27546;P27546-2;P27546-3	MAP4-2_MOUSE;MAP4-3_MOUSE;MAP4_MOUSE	Map4	Microtubule-associated protein 4	4		1965.91	1552.02	1935.45	1176.44	1342.35	1176.44	1516.92	1945.85	1860.98			601.978	2309.55	607.564	2224.58	1914.32	2414.91	2120.03	1092.74	1944.75	2163.88	2186.05	1279.63	1618.52	1082.77	1315.09	2586.05		2326.95	467.209	900.51	813.59	807.433	1991.68	1362.99	1858.91	990.03		1219.35		1261.54	1494.47	1887.02	2044.75
P27601	GNA13_MOUSE	Gna13	Guanine nucleotide-binding protein subunit alpha-13	2	1386.07	595.138	589.192	612.089	496.342	776.917		603.883	847.748	1115.34		497.27	1082.15			347.297	614.442	782.715	649.085		659.393	1933.71		680.148	519.773	548.978	944.765	578.328		763.21	1038.18	746.853	615.34		751.479	874.724	2115.24		532.488	993.261		784.801
P27612	PLAP_MOUSE	Plaa	Phospholipase A-2-activating protein	2			494.457														369.693				932.954		767.56				320.485				586.921								357.539
P27641	XRCC5_MOUSE	Xrcc5	X-ray repair cross-complementing protein 5	1		361.299		566.519	372.297	346.084	322.578	387.528	322.85			407.365	676.393			675.88	447.835		349.743	546.886	833.788	760.193	772.321		400.639		583.178			575.664	519.069				909.433	819.806		613.256					732.048		380.715
P27659	RL3_MOUSE	Rpl3	60S ribosomal protein L3	4	5509.48	6936.28	6944.83	7201.85	5674.14	6869.81	5750.8	6420.58	6916.42	5745.47	4761.41	6545.82	6163.24	6096.28	5962.04	7376.83	7339.99	6745.35	6710.64	5920.18	7523.49	6040.21	5776.83	6334.91	6236.69	4436.64	7482.54	8035.73	3391.96	5242.24	6456.55	5417.76	6430.94	6403.19	5465.55	6535.38	5588.64	5093.42	5408.95	5388.2	2021.4	5664.05	6399.97	5680.96	10861
P27773	PDIA3_MOUSE	Pdia3	Protein disulfide-isomerase A3	20	24946.5	16109.3	13440.4	15902.5	11026.8	15354	11826.4	14773.3	11716.6	12075.6	12425.9	13872.2	15275.5	24021.8	15614.1	15544.3	13213	18543.3	13942.3	15397.5	15180.9	12289.7	14646.6	13490	15738	11126.9	17423.4	13651.1	16538.2	12351.1	13964	17954.1	15594.3	12627.9	12509.4	12726	14777.5	12130.9	13259.2	14576.6	8530.53	10919.9	12229	18225.7	25717.3
P27870	VAV_MOUSE	Vav1	Proto-oncogene vav	7	902.633	1342.5	1190.62	1272.96	1012.91	860.943	1036.13	1138.78	1238.19	926.715		1743.38	1374.36	1015.91	1171.71	1151.35	1251.52	941.649	1668.91	776.044	1489.35	1505.99	1408.43	883.947	1054.72	1158.01	975.071	1083.35		1071.58	862.987	1140.82	974.422	1398.22	1002.42	1240.54	969.808	1388.59		1202.88		994.129	899.397	1110.52	1345.08
P28033;P28033-3;P28033-2	CEBPB-2_MOUSE;CEBPB-3_MOUSE;CEBPB_MOUSE	Cebpb	CCAAT/enhancer-binding protein beta	1	2125.38	883.211	1129.84				1224.62	453.997				1423.41	1055.89	1323.7			964.596					1499.68		822.674		1196.82			1529.43						1021.81	839.094	981.278	1019.82	846.03	1429.73			784.562		1042.62
P28063	PSB8_MOUSE	Psmb8	Proteasome subunit beta type-8	6	875.73	1630.84	1574.25	1758.01	1850.31	1456.49	1333.4	1516.35	1690.26	1561.39		2983.26	1712.96	1564.51	2034.15	2453.46	1599.01	2385.04	2575.2	1564.25	1720.51	1963.46	2184.44	2100.73	2464.7	1947.41	1947.87			1510.51	1452.17	1372.31	1385.86	2282.24	1639.34	1724.22	1112.77	1617.57	1947.89	1705.33		2012.51	1173.15	1745.35	854.553
P28078	DMA_MOUSE	H2-DMa	Class II histocompatibility antigen, M alpha chain	1	354.785		905.623		360.676	568.921	513.936				891.298	858.669	712.023	1318.8	742.945	1349.82	1301.41		2818.17	1154.75	639.374	783.631	1870.43	602.301	636.367	1326.75		1220.82			1472.43		340.341			617.824		1000.57	600.309	596.74			584.425	4018.9	164.459
P28271	ACOC_MOUSE	Aco1	Cytoplasmic aconitate hydratase	7		941.273	1356.68	720.253	1342.54	1508.82	1066.84	1247.64	1313.3	1287.26	623.622	1760.9	1549.41	1305.01	841.562		1291.04	1718.73	2413.76	1282.1	1428.34	1639.57	1146.61	1662.25	1031.06	2260.27	1850.54	1492.32		1850.21	1220.65		1119.04	1137.02	1713.58	1979.63	1912.71	1575.04	1653.96	1280.51			1392.17		882.097
P28352	APEX1_MOUSE	Apex1	DNA-(apurinic or apyrimidinic site) endonuclease	6	4721.79	2651.03	2881.87	2425.32	2366.15	1846.89	3114.04	3564.63	2896.71	3039.97		3021.25	2787.26	2436.68	2193.19	2111.3	2374.13	1340.72	1873.3	3325.53	2057.97	2853.13	2704.79	2389.55	1828.53	2703.17	1506.59	2240.45		2200.03	1807.16	1809.35	2221.15	2062.31	3169.41	2296.81	3088.14	3074.24	1898.22	2112.82		3310.48	2929.99	2359.59	2543.36
P28574;P28574-2	MAX-2_MOUSE;MAX_MOUSE	Max	Protein max	1																																							94.9278
P28650	PURA1_MOUSE	Adss1	Adenylosuccinate synthetase isozyme 1	3
P28656	NP1L1_MOUSE	Nap1l1	Nucleosome assembly protein 1-like 1	5	461.243	2018.1	1960.7	1970.9	2299.79	1929.56	1590.48	1734.87	1866.28	2235.33		2012.23	2096.86	1673.24	1763.4	2311.59	1993.54	1720.7	2271.25	1266.78	2996.02	2633.43	2293.46	2863.4	2274.54	1945.54	1840.92	1408.32		1749.73	2814.57	1290.72	2065.61	2356.76	2328.64	2119.47	1970.24	1689.55	2247.33	1929.38		2354.13	1429.37	2273.12	2894.68
P28658	ATX10_MOUSE	Atxn10	Ataxin-10	3		2435.41	2481.29	2115.73	2166.99	2391.34	1777.9	1426.35	2855.63	1586.77		1799.59	1439.95	2244.84	1435.05	1495.13	2619.57	3505.41	1569.78	1722.5	2311.91	2887.86	2272.86	2358.85	2303.53	2024.45	2187.41	1137.4		1322.97	2025.01	1632.03	1306.24	1802.52	2052.65	2470.26	2772.28	1684.11	1782.25	2785.7		1027.85	3004.71	1989.01	1020.59
P28665	MUG1_MOUSE	Mug1	Murinoglobulin-1	6	503.889			413.125
P28667	MRP_MOUSE	Marcksl1	MARCKS-related protein	2
P28740;P28740-1;P28740-2	KIF2A-1_MOUSE;KIF2A-2_MOUSE;KIF2A_MOUSE	Kif2a	Kinesin-like protein KIF2A	1															735.798
P28843	DPP4_MOUSE	Dpp4	Dipeptidyl peptidase 4	2											1485.5																684.66
P28867-2;P28867	KPCD-2_MOUSE;KPCD_MOUSE	Prkcd	Protein kinase C delta type	7		1378	1240.86	929.964	1140.32	892.655	1233.47	1194.45	1107.71	1048.03		1049.08	802.553	929.535	1581.95	834.24	1097.28	989.928	1368.13	838.166	1740.21	1057.27	1764.6	928.502	930.347	629.255	1426.29	838.72		1230.95	1141.54	1568.35	1008.88	907.991	1219.48	847.677	1482.93	777.979	797.322	1034.97			1587.91		1296.47
P29341	PABP1_MOUSE	Pabpc1	Polyadenylate-binding protein 1	10	1224.74	3906.92	3556.89	3826.02	3331.28	3135.77	3183.23	3256.07	3270.28	2964.53		3330.64	3303.74	3178.82	3174.54	3350.75	3411.74	3030.15	2967.24	3727.49	3267.25	3137.49	3069.78	3700.47	3256.06	2846.51	3354.6	3377.95		3018	3552.94	2797.6	2927.67	3114.88	3557.99	2911.42	3039.63	2799.67	2817.92	3641.37		2775.45	2744.89	3952.11	4642.45
P29351;P29351-2	PTN6-2_MOUSE;PTN6_MOUSE	Ptpn6	Tyrosine-protein phosphatase non-receptor type 6	23		3749.55	4135.28	2777.91	3957.2	2923.81	3064.12	2883.46	3022.53	3615.09		3486.08	3202.19	2743.95	2767.01	1920.76	2571.11	3599.07	3878.59	2814.52	3102.87	3733.32	3054.45	3051	3656.24	3935.44	3896.05	2388.99		3360.78	2911.3	2903.9	2739.89	2559.66	3392.41	2960.66	3546.91	3370.09	3066.56	2550.51		2816.58	2326.25	2235.74	7160.59
P29391	FRIL1_MOUSE	Ftl1	Ferritin light chain 1	4		1696.54	726.476	1567.35	1781.45	946.305		13012.6							746.78											1749.77	3160.21					1081.36		2945		2620.95	1643.21	1781.03					1444.13	1894.87
P29416	HEXA_MOUSE	Hexa	Beta-hexosaminidase subunit alpha	7	614.499	1810.68	1940.5	1016.81	3376.79	776.241	3841.23	5171.52	1101.48	996.866	1785.01	2887.04		1166.14		1300.49	865.511	3770.87	1172.83		648.357	3236.3	1024.29	3113.33	3066.71		5148.87			1121.63	1900.05	1015.75	1275.95		1862.98	2984.84	2267.75	1982.42	2759.33			1133.1	2058.92	818.571	1057.87
P29452	CASP1_MOUSE	Casp1	Caspase-1	3	653.756	1449.21	1529.89	1582.82	1747.29	1169.3	1003.4	831.143	1157.59	1087.51		1201.8	1434.06	1211.84	846.868		1646.04	1647.72	1186.17	654.124	1127.01	1501.42	1168.43	856.921	1030.27	1636.61	1642.09	1510.57		1762.5	1196.55	966.534	1292.73		907.741	1757	950.091	1531.45	991.572	1295.65		985.608	1242.47	1333.07	1819.65
P29595	NEDD8_MOUSE	Nedd8	NEDD8	2					375.346	931.496		587.23					406.539									508.869		541.459		541.679
P29758	OAT_MOUSE	Oat	Ornithine aminotransferase, mitochondrial	5	1076.58	1072.07	1322.7	1253.52	883.578	1101.04		910.338	922.14	766.121	933.049	1307.02	1158.73	1221.94	1274.56	1397.1	1326.74	1119.07	969.147		1027.77	1054.45	1237.47	1012.39	1235.51	1313.95	1822.86		1828.46	1008.34	1173.05	1161.96	1074.24	1242	1307.57	1600.57	1390.43	873.49	1650.29	1706.71		1184.34	1335.36	1654.97
P30285	CDK4_MOUSE	Cdk4	Cyclin-dependent kinase 4	2				3200.96											4385.28	3482.59						2534.6	4623.93
P30355	AL5AP_MOUSE	Alox5ap	Arachidonate 5-lipoxygenase-activating protein	4	26951	12338	14113.9	10956.5	10813.3	14008.7	15076.4	12398.3	11016.8	12732.4	20404.9	11481.7	11340.6	18911.6	13238.3	12951.1	14715.2	13793.7	13203.2	17783.2	14983.7	13804.5	16544.8	11495.3	14335.4	12633	12802.9	19006.4	17830.4	12058.3	13790.6	15663.5	17321.3	8632.91	15568.8	14993.2	10660.6	13611.3	12916.1	11256.6	9232.8	13405.2	13888	17152.6	17020.9
P30416	FKBP4_MOUSE	Fkbp4	Peptidyl-prolyl cis-trans isomerase FKBP4	3		1382.04	1905.47	1925.02	1790.01	1874.6	1556.34	1281.46	1536.17	1735.27		1108.44	2357.9	1242.44			1552.38	1427.93	1817.5		2082.63	2249.48	2086.38	1856.66	1701.16		1654.28	1460.64		1138.99	1730.47	1039.28	1174.85	1608.63		1324.44	1518.95	1248.29	2066.29				1467.4	1515.4	1521.03
P30681	HMGB2_MOUSE	Hmgb2	High mobility group protein B2	2	2161.04	1966.69	1960.33	3283.25	1607	1984.86	2442.98	1080.16	1689.52	2220.73		1675.82	3816.13	944.938	2307.81	3067.54	1943.61	3472.25	4030.33	1715.08	2305.85	6158.38	1905.58	4927.93	2272.79	1340.62	1825.62	1675.77		1470.88	3927.11	2309.39	3276.43	3665.82	1492.31	1439.1	1602.88	1757.24	2369.65	2561.97		1683.79	1066.82	2791.61	4811.71
P30993	C5AR1_MOUSE	C5ar1	C5a anaphylatoxin chemotactic receptor 1	1														593.695																383.296					201.992										268.478
P30999	CTND1_MOUSE	Ctnnd1	Catenin delta-1	10		902.158	952.117	956.369	745.244	994.741	717.489	831.661	599.067	803.989		651.698	1008.05	988.021	868.553	660.782	693.307	781.604	991.225	756.896	1276.64	801.498	634.343	791.317	925.442	695.286	993.569	1242.36		691.433	940.352		777.578	490.414	1108.97	1089.33	741.74	551.138	909.538	1049.07		589.769	562.795		604.631
P31230	AIMP1_MOUSE	Aimp1	Aminoacyl tRNA synthase complex-interacting multifunctional protein 1	2		618.614				607.102	534.693											512.084													540.856				647.562		828.485
P31266;P31266-2	SUH-2_MOUSE;SUH_MOUSE	Rbpj	Recombining binding protein suppressor of hairless	3
P31324	KAP3_MOUSE	Prkar2b	cAMP-dependent protein kinase type II-beta regulatory subunit	5		769.539	842.679	584.234	975.897	717.18	903.111	743.87	831.503	920.24		492.789	730.076	645.646	859.944		714.611	757.628	600.624	959.534	757.543	400.928	741.912	906.16	1098.9	694.299	1015.46	653.588		1149.48	655.726		525.439	416.733	512.96	1147.54	827.556	761.804		852.232		551.786	724.67	614.38	1125.97
P31750	AKT1_MOUSE	Akt1	RAC-alpha serine/threonine-protein kinase	2						782.665		301.507
P31786	ACBP_MOUSE	Dbi	Acyl-CoA-binding protein	2		683.428	2707.01	865.834	2038.06	1820.66	1046.59	786.799		1492.04			1896.29		737.332	587.609			923.361		1233.84														515.485										1908.78
P31938	MP2K1_MOUSE	Map2k1	Dual specificity mitogen-activated protein kinase kinase 1	3	703.934	1234.28	1504.86	1512.47	1522.58	1424.19	1292.85	1213.2	1280.25	1104.08		1094.84	951.351	1052.03	1507.39		1300.35	1735.32	1797.04	1052.61	1465.03	1434.57	721.81	1344.96	1436.86	1487.71	1741.15	1208.61		1288.5	1189.24	1526.87	1617.05		1600.78	1740.02	1805.77	1486.31	1513.1	1322.99		1347.3	1454.33		1696.8
P31996;P31996-2	CD68-2_MOUSE;CD68_MOUSE	Cd68	Macrosialin	1	4477.87	4375.95	5402.41	4565.56	4379.34	3232.24	3941.24	4775.88	4825.22	3311.04	3833.57	6648.06	3873.18	5890.48	4092.72	6325.58	4662.9	4998.12	4136.14	3097.77	4202.1	3372.4	4960.74	2678.4	4356.37	2558.24	6019.36	2988.72	4792.63	2305.91	3913.82	6162.98	5329.6	1991.2	4717.89	4099.89	2097.98	3009.51	4007.09	4232.81		3323.95	3004.99	1716.18	3105.18
P32020;P32020-2	NLTP-2_MOUSE;NLTP_MOUSE	Scp2	Non-specific lipid-transfer protein	4	5265	2472.81	2576.22	2239.73	3120.17	6049.63	2862.98	3771.49	2607.52	4469.98	4128.89	2998.75	2503.15	3430	5015.69	5530.07	5896.77	3638.12	2888.76	4278.04	2245.56	2135.63	3066.56	1881.09	3990.74	2987.9	3224.98	2628.98	5417.25	2608.33	4279.36	4375.38	3724.85	2496.49	3340.67	2748.76	3102.36	2402.06	2483.32	2609.73		3855.46	3378.48	5877.26	4445.5
P32067	LA_MOUSE	Ssb	Lupus La protein homolog	8	2380.01	2325.72	2560.54	2710.7	2371.21	2125.09	2673.17	2553.39	2793.46	2797.27		3173.29	3031.5	2781.17	2829.66	2835.69	3253.52	2547.57	2404.35	2873	2780.6	3140.05	2803.97	3496.52	2775.16	2308.64	2967.26	1898.89		2500.63	2576.72	1831.3	2404.51	2040.58	2204.08	2383.43	1659.94	2505.88	1926.37	2731.25		1507.32	2571.88	2761.35	2791.08
P32233	DRG1_MOUSE	Drg1	Developmentally-regulated GTP-binding protein 1	5		768.778	559.607		475.34	865.866		545.259	876.093	1010.28		899.592	628.417	667.283	588.319	1052.53	742.442	729.076	958.389		732.449	626.143	789.506	623.445	669.769		542.952				652.585	767.142				713.313			545.932	710.875					432.549
P32921-2	SYWC-2_MOUSE	Wars1	Isoform of P32921, Isoform 2 of Tryptophan--tRNA ligase, cytoplasmic	5		678.163		628.962	581.702				640.09			626.422					501.39						560.679	609.993		621.077	488.689										596.121							603.422	1194.27
P33267	CP2F2_MOUSE	Cyp2f2	Cytochrome P450 2F2	4			1187.39												1484.16	1463.47						1234.63					2769.05	2517.7					1822.23					986.278
P33610	PRI2_MOUSE	Prim2	DNA primase large subunit	1
P34022	RANG_MOUSE	Ranbp1	Ran-specific GTPase-activating protein	3	956.166	1877.17	2247.1	1506.09	1908.9	1630.57	1945.18	970.163	1436.34	2369.86		1876.67	2274.78	1152.89	1514.95	569.527	1474.44	2201.52	2238.63	756.395	2291.49	2163.39	1697.06	2444.36	1751.06	1837.8	1712.24	1386.21		1680.73	1953	1366.16		2332.73	1368.99	1873.8	1902.17	1219.79	1296.81	2322.86		1428.8	832.401	1034.51	3167.15
P34152;P34152-2;P34152-4	FAK1-2_MOUSE;FAK1-4_MOUSE;FAK1_MOUSE	Ptk2	Focal adhesion kinase 1	2				765.708				675.097												531.914
P34884	MIF_MOUSE	Mif	Macrophage migration inhibitory factor	1		3503.21	4677.86	2271.53	5225.11	4416.99	4813.02	3068.74	3956.95	4464.78		4249.59	3754.74	1808.57	2640.83		3460.2	4581.66	4287.37	2140.24	2967.83	4171.34		2588.58	1837.83	6276.45	4093.81	3967.88		3865.69	2823.44	2109.92	5206.12	3927.27	3168.19	4601.9	4158.73	3825.91	4099.75	4764.22		5461.35	2383.07	3658.12	648.873
P35242	SFTPA_MOUSE	Sftpa1	Pulmonary surfactant-associated protein A	1		4511.73									3262.93					7164.68
P35276	RAB3D_MOUSE	Rab3d	Ras-related protein Rab-3D	1	2146.61			1006.99	1183.74	1064.54	1750.48	807.803	931.027	984.916				2013.2	1293.25		930.665		1206.57		1078.48			840.167	1777.12		990.474		1115.7			1924.46		1254.38		1386.16	1061.6			1314.82					1378.32
P35278	RAB5C_MOUSE	Rab5c	Ras-related protein Rab-5C	6	20653.2	13478.9	11750.4	11927.3	13670.4	15267.8	12764	14530.5	14744.8	14295.7	10421.3	13700.3	11881	13427	15710.3	14410.6	13199	11691.4	10879.7	15684.9	13699.1	11573.1	14133	14175.4	12885	13293.5	12707.5	14343.1	7666.07	14842.8	16399.8	18778.9	13211.8	11465.7	15337.2	13741.5	15594.7	14749.4	13669.7	15163.2	4816.8	13955.4	14706.2	15716.6	14567
P35279;P35279-2	RAB6A-2_MOUSE;RAB6A_MOUSE	Rab6a	Ras-related protein Rab-6A	5	4765.06	1711.34	2014.34	2766.47	1767.37	2429.18	1737.57	2507.02	2307.66	2186.39	1638.05	2290.24	2894.78	3196.84	2335.83	2356.8	3503.57	2389.88	3189.68	2456.53	1827.24	2163.03	2454.08	1690.12	1482.31	1898.34	1999.59	2585.97	1776.16	1670.16	2469.27	3100.41	2438.15	2234.07	2241.01	2254.12	2399.32	2275.46	3080.1	1285.85		2526.56	3020.14	2534.81	1964.16
P35282	RAB21_MOUSE	Rab21	Ras-related protein Rab-21	3	568.8	420.864		580.219		348.558		275.25	255.486		312.424		465.407	606.692	662.44					857.614		421.251	284.558	518.096								560.344	453.761							497.635			576.018	683.702	343.69
P35293	RAB18_MOUSE	Rab18	Ras-related protein Rab-18	4	2607.69	2691.42	2721.38	2828.8	2794.59	2998.19	2826.03	3799.98	2311.86	2766.87		3013.53	2564.83	3182.34	3616.42	4400.73	4705.38	3331.22	2675.15	2830.26	3456.55	2754.34	2278.79	2322.85	2079.75	2811.35	2636.45	3072.98	4316.13	2971.84	3981.05	2753.63	2742.13	2497.08	2607.33	2568.41	2720.82	2485.66	1934.9	2821.84	1623.55	3525.18	3986.1	3042.99	3168.6
P35486	ODPA_MOUSE	Pdha1	Pyruvate dehydrogenase E1 component subunit alpha, somatic form, mitochondrial	3	3757.11	1682.71	1913.2	3056.27	2647.24	3672.5	2794.33	3061.07	2949.16	2706.87	4393.71	3103.93	2445.76	3034.55	2199.36	3471.93	4283.36	3049.59	2307.61	3661.83	2717.77	1688.29	2512.44	2649.6	2182.61	3472.75	1800.46	2944.59	2837.93	3242.19	2226.54	3858.95	2437.43	3476.63	3155.08	2190.51	2784.96	3538.25	2680.12	3329.88		2295.67	3325.55	2741.85	2580.51
P35492	HUTH_MOUSE	Hal	Histidine ammonia-lyase	4				1782.51			17682.2
P35550	FBRL_MOUSE	Fbl	rRNA 2'-O-methyltransferase fibrillarin	7	3181.85	1607.19	2207.52		1567.54	2051.54		1780.14	2124.29	1910.02	3086.2	3147.38	1829.38	2326.76	1379.35	1913.92	2166.88	1778.69	1686.48	2583.52	2079.57	1415.79	1724.77	1828.83		1179.9	1529.31		1685.46	1346.46	2199.76	2605.64	1763	1442.21	1831.65		1457.82		2720.75	3164.42		1708.13	2327.8	1313.49	2511.97
P35564	CALX_MOUSE	Canx	Calnexin	6	12996.7	8925.18	7371.3	9741.03	8458.18	11711.9	9383.82	11111	8019.5	9545.63	11536.3	8044.07	9070.76	10557.4	9179.93	9858.86	9577.19	11880.4	8521.57	9084.04	9736.39	7004.89	7437.91	6892.76	8684.93	5990.29	8710.29	7562.23	11362	9313.7	9336.58	10387.7	12112.2	7606.69	8314.09	7757.13	8085.93	7391.28	7758.37	10079.8		7641.99	8944	9534.03	6603.79
P35585	AP1M1_MOUSE	Ap1m1	AP-1 complex subunit mu-1	4			363.053	685.955	519.131	466.37		585.999				553.002		559.189		321.916	638.448				494.487	479.231		359.311	477.935	535.722		585.028				635.427			568.871	608.951	542.22						620.199	457.468	533.266
P35700	PRDX1_MOUSE	Prdx1	Peroxiredoxin-1	12	5664.89	57955.2	63833.8	98982.8	64210	62934.1	56246.8	43961.7	65303.4	51305.4	3133.63	64528.1	41249	30858.8	46814	30090.5	47829.8	54426.2	50814.7	44368.5	56906.4	60336.8	55596.8	57877.6	57936.6	64636.6	62587.2	52324.7	4258.17	54441.2	51536.3	57626.6	52238.3	52262	57427.2	58327.3	45739.4	58893.5	51957.2	68838	5572.15	52966.2	50483.1	63738.7	11795.8
P35821	PTN1_MOUSE	Ptpn1	Tyrosine-protein phosphatase non-receptor type 1	7	967.821	1655.14	1436.59	1221.19	1600.99	1563.73	943.773	1843.4	1390.26	1470.88	1014.1	1521.97	1355.16	1987.15	1431.72	1858.59	1485.4	1854.9	1357.41	1785.12	1833.71	1128.72	1807.14	1397.47	2126.99	1384	1879.99	1842	737.549	1653.28	1817.54	1942.22	1948.86	831.177	2044.97	1520.47	1418.14	1139.23		2045.79			683.925	2070.74	2888.58
P35831	PTN12_MOUSE	Ptpn12	Tyrosine-protein phosphatase non-receptor type 12	7		2981.49	3053.09	2278.79	3179.15	3055.82	2698.35	2146.92	2963.42	2995.06		3592.22	3071.77	2334.61	2572.88	2302.06	2912.91	2356.99	3044.39	3115.48	2635.87	2445.73	2598.86	2650.93	2552.85	3413.62	2755.04	2674.74		2927.19	2953.06	1844.56	3476.7	2010.71	3136.55	2455.83	3327.91	2583.12	2607.6	2261.54		3324.92	2998.99	3258.45	2269.66
P35922;P35922-2;P35922-3;P35922-7;P35922-8;P35922-9	FMR1-2_MOUSE;FMR1-3_MOUSE;FMR1-7_MOUSE;FMR1-8_MOUSE;FMR1-9_MOUSE;FMR1_MOUSE	Fmr1	Synaptic functional regulator FMR1	1	885.513	783.074	949.894	814.436	1017.25	1018.13		878.074	1294.98	1250.98		905.269		507.03	670.637	937.817			1487.03		983.979			1397.49	949.755	833.966	1483.67				1472.63			1016.76	868.489	823.729		1156.69					834.582		1087.38
P35979	RL12_MOUSE	Rpl12	60S ribosomal protein L12	3	4449.19	7871.57	6520.11	7676.55	5753.48	6712.34	6479.99	5934.65	6639.09	6491.26	3711.27	6028.31	6262.27	6577.41	6910.81	7751.64	6257.84	6402.01	6455.65	6820.24	6734.23	7660.65	7049.06	8159.08	5875.6	5159.12	6968.37	6593.45		5520.23	6150.07	4222.89	5408.13	6133.47	6648.08	6042.6	6700.44	6605	5780.3	6016.02	1790.09	6503.99	7802.37	6109.11	14380.3
P35980	RL18_MOUSE	Rpl18	60S ribosomal protein L18	6	11256.6	10126.9	8929.14	10987.5	7271.91	9665.3	8686.2	9367.63	10167.4	10520.1	7511.5	9089.87	9369.51	9300.94	11158.2	11622.5	10943.8	9788.03	9812.55	10119	10470.5	10481.9	9192.99	10062.6	10421.4	8582.79	10700.7	9313.51	4045.37	8867.04	10111.6	7878.96	9310.17	9944.54	9231.34	9645.24	9641.97	8573.44	9267.05	9675.6	4213.36	8498.02	10665.8	10103	13915
P35991	BTK_MOUSE	Btk	Tyrosine-protein kinase BTK	3		685.218	353.24	572.218	511.302	535.196	601.304	610.309		620.475		543.309	492.381	408.678	618.561	687.727	363.797	460.18	413.249		763.801	690.026	960.649	571.693	461.299	1120.85	563.53			726.282	275.712	514.224			612.847	527.582	617.163	471.702				425.587	599.818	583.988	647.658
P36371	TAP2_MOUSE	Tap2	Antigen peptide transporter 2	8	1170.36	778.492		313.875		612.071			840.518					579.068	911.433	706.41	681.768		538.657	260.185	591.128	636.163		603.416	856.442	674.415	682.906			547.715			467.759		849.869					500.492		574.054	552.373		1218.63
P36423	THAS_MOUSE	Tbxas1	Thromboxane-A synthase	4	2354.11	735.318	1123.04	1010.78	1541.75	1750.33	1020.8	1770.68	1273.5	1204.89	2957.27	1622.11	1019.85	2469.14	1787.45	1591.71	1904.04	1018.05	1657.96	1784.1	1172.31	959.414	1459.2	2186.78	1363.1	1631.25	1426.28	2075.6	1467.08	1677.43	1556.98	2307.11	1566.8	2030.24	1315.62	1151.66	1463.62	1445.7	1070.63	1368.05			2106.18	1382.87	1100.02
P37040	NCPR_MOUSE	Por	NADPH--cytochrome P450 reductase	4	1479.68	1554.19	1358.21	1555.28	1144.17	1376.2	1446.64	737.076	643.069	704.455		1544.73	1074.64	1596.31	981.782	1459	956.839	1173.03	600.923		836.641	1073.39	1298.93	1143.52	1354.26	793.578	2187.96	1215.76	2016.79	1424.87	1736.5	2323.96	1471.99	982.139	1278.93	802.37	1401.25	1515.19	878.508	964.352				1072.11	663.027
P38060	HMGCL_MOUSE	Hmgcl	Hydroxymethylglutaryl-CoA lyase, mitochondrial	2	2156.61	1761.12	1659.45	2087.39	2602.09	2184.29	2350.93	1961.06	2371.91	2032.22	3488.12	2164.07	1750.77	2542.91	1848.91	2905.7	2466.31	1907.88	1817.08	1777.87	1789.32	1237.77	2421.34	2051.26	1470.5	2181.18	1968.34	2064.25	2853.05	2155.72	2664.92	2570.85	2545.49	3357.67	2353.4	1526.61	1594.49	2545.54	1736.4	2654.64		1387.07	2210.68	2912.49	1271.18
P38647	GRP75_MOUSE	Hspa9	Stress-70 protein, mitochondrial	15	9106.86	4441.6	4097.42	6139.1	3451.61	3626.37	4970.68	4561.1	4320.04	5289.35	6437.25	3968.84	4056.24	5253.05	3894.19	4123.74	5185.88	3193.26	3194.93	3962.8	3944.91	3646.42	4350.31	4088.21	3831.11	3951.69	3315.39	3998.77	3784.02	3760.11	3850.87	4269.77	4094.31	4145.55	3796.34	4163.84	3521.48	3857.2	3653.21	3609.43	3071.73	3418.88	4747.58	4115.87	4559.72
P39054	DYN2_MOUSE	Dnm2	Dynamin-2	13	809.754	2411.38	2723.15	2657.75	3016.58	2862.47	2059.45	2810.61	2814.96	2841.55		3598.47	2739.71	2379.9	2656.59	2652.99	3056.87	2623.77	3519.32	3691.69	2873.44	2596.05	2994.12	2887.87	3190.44	4224.93	2674.19	1957.22		2869.4	2880.13	2699.04	2614.51	3120.38	3012.61	3159.21	3100.03	3587.46	2847.11	3354.56		3554.85	2154.92	3800.7	2651.63
P39749	FEN1_MOUSE	Fen1	Flap endonuclease 1	2	2647.32	1146.13	937.263	1399.15	1200.09	1355.33	1977.31	766.649	978.294	1172.28		1157.54	1128.29		1479.61	1997.64	1287.01	629.897	1226.63		1106.34	2414.62	1239.74	2161.17	1445.85	597.09	797.908			627.946	2259.96			1855.57	1115.77	934.887	531.752	668.991	841.042	1792.69			671.643	881.963	2072.28
P40124	CAP1_MOUSE	Cap1	Adenylyl cyclase-associated protein 1	10		11195	11233.6	9897.11	13191.2	13082.8	10486.7	9737.31	10693	10387.5		13778.6	10111.8	7137.98	10142.4	9063.17	9174.86	11210.2	10497.5	9113.4	10666.1	11118.4	12163.1	8143.35	9300.6	11353.4	11331.4	8728.81		10932.8	8608.63	7097.07	10825.2	8952.83	9516.01	10769.2	9486.16	9582.52	8888.45	10639.4		8715.28	8042.87	10135.4	4162.03
P40142	TKT_MOUSE	Tkt	Transketolase	20	2055.54	10204.4	10748.3	9787.41	10821.4	11952.3	12878.7	10202.3	9173.05	11926.6		13110	12747.1	11560	9925.3	1826.17	10585.1	15367.6	10338.1	12173.3	11175.7	13347.9	11750.5	9624.53	14126.1	12627.3	13849.1	13589.2		12358.1	9906.71	9400.68	15593.3	10782.5	17421.9	11906.3	9369.8	13371.2	11529.4	15313.7		11461.8	10154.1	10087.6	1993.04
P40336;P40336-2	VP26A-2_MOUSE;VP26A_MOUSE	Vps26a	Vacuolar protein sorting-associated protein 26A	8		4396.13	5264.35	3786.55	5787.31	4544.54	5447.05	5245.59	5499.39	4265.54		4944.29	3639.76	3990.62	5728.15	3475.64	5292.9	3334.46	3765.92	5451.98	4895.78	4198.58	5675.47	4325.37	4482.84	5675.82	3665.93	5921.7		5712.13	4778.28	3480.7	5952.49	2100.82	4871.44	5532.59	5380.52	6064.36	4613.32	4790.38		5215.47	5880.85	4954.13	2640.08
P40630;P40630-2	TFAM-2_MOUSE;TFAM_MOUSE	Tfam	Transcription factor A, mitochondrial	1	605.891				306.44	162.455																																							519.603
P41105	RL28_MOUSE	Rpl28	60S ribosomal protein L28	4	3260.13	3162.43	2908.58	3189.13	2867.75	2773.16	2698.24	2462.07	3015.84	2631.85	901.89	2325.99	2659.67	3008.04	2867.77	3140.09	2915.79	3191.89	2997.19	2674.66	3110.93	2814.42	2547.35	2693.37	2966.61	2381.42	2902.32	2843.42		2705.7	2474.11	3142.76	2412.57	3636.59	2783.59	2632.54	2850.08	2125.26	2823.47	2678.92		2802.01	3362.28	3402.99	5231.66
P41216	ACSL1_MOUSE	Acsl1	Long-chain-fatty-acid--CoA ligase 1	3	1931.82	713.994	1223.47	1126.83	1477.08	1228.02	903.732	1262.03	1226.35	1171.09	2240.71	968.117		1185.06	1365.82	1608.3	1484.5	1321.16	1068.09	1627.31	1273.92	1240.86	1608	847.725	1253.59	718.062	673.34	816.044	1136	808.347	1309.67	1674.44		1822.02	1165.17	1007.96		1033.25	1102.33	1290.76			846.823	613.607	686.483
P41241	CSK_MOUSE	Csk	Tyrosine-protein kinase CSK	6		1289.86	1454.74	829.057	1296.17	1394.24	1191.84	1210.91	896.401	1659.67		1614.21	1412.62	1362.38	1114.08	649.801	1050.42	1346.33	1399.89	1159.85	1418.51	1725.01	1449.92	995.544	1454.89	1512.3	1540.41	1485.41		1783.33	1478.04	1432.97	1531.71	1254.16	1537.32	1736.87	1248.16	1425.32	888.438	1089.24		1620.4	944.728	1487.98	1542.75
P42125	ECI1_MOUSE	Eci1	Enoyl-CoA delta isomerase 1, mitochondrial	2				966.405	672.212	447.776		496.326	1064.69			1025.73			471.692		774.3			813.948	515.116		594.667							1016.24		918.668		1271.7
P42208	SEPT2_MOUSE	Septin2	Septin-2	6		3556.13	3648.33	3625.14	3295.17	2943.44	3301.84	3063.92	3582.24	3710.49		3860.38	3284.85	3074.76	3322.31	3671.25	3375.72	3937.37	2618.83	3640.61	2817.76	3106.26	3114.91	3291.48	3687.78	2880.88	3337.76	3268.65		3409.47	3821.72	1881.02	2725.8	2922.27	4604.84	3805.63	3119.88	2317.88	3003.21	3288.21		2928.54	2992.65	3734.81	2000
P42227;P42227-2;P42227-3	STAT3-2_MOUSE;STAT3-3_MOUSE;STAT3_MOUSE	Stat3	Signal transducer and activator of transcription 3	3			812.278				302.267									628.213					498.209	243.792					595.703				709.791		843.452					442.446					910.048
P42232;P42230	STA5A_MOUSE;STA5B_MOUSE	Stat5a;Stat5b	Signal transducer and activator of transcription 5A	1			319.002									341.424	577.429			425.085					579.031														438.023										464.842
P42669	PURA_MOUSE	Pura	Transcriptional activator protein Pur-alpha	2		569.539		511.766		529.815		608.503	602.127	659.084					702.171	632.401	892.119				706.562			462.963						516.498			1124.93				1009.72	782.845				1004.99	1321.16	933.973
P42859;P42859-2	HD-2_MOUSE;HD_MOUSE	Htt	Huntingtin	1			203.766									268.206						474.101
P42932	TCPQ_MOUSE	Cct8	T-complex protein 1 subunit theta	19	1509.86	4214.02	4031.17	3943.87	3722.59	3698.99	3576.48	3040.19	3276.36	4082.89		3699.38	4329.87	3008.62	3024.13	3795.22	3368.07	3299.48	3938.34	2697.3	3323.5	3822.64	3968.72	3415.34	4121.17	3410.46	4270.19	3240.32		3201.71	3124.62	2953.63	2976.64	2950.38	3216.95	3585.7	3287.44	2513.7	3760.49	3450.54		2451.24	3101.47	3439.25	4483.34
P43247	MSH2_MOUSE	Msh2	DNA mismatch repair protein Msh2	2																	309.464																	517.174											361.528
P43274	H14_MOUSE	H1-4	Histone H1.4	4	127685	64295.3	68370.2	64039.6	62223.7	49866.1	74402.2	68227.9	62865.4	74456.4	119237	55516.2	67491.2	57346.1	62566	89996.5	40148.7	52666.2	65551.4	85210.2	59267.3	96921.8	66859.4	120151	99632.7	75237	50665.7	69859.1	63821.2	61624.4	116696	79615.2	70006.8	85685	64938.7	51219.9	71094.8	67461.9	67817.3	53458.1	24117.9	82633	60618.7	56121.5	122091
P43275	H11_MOUSE	H1-1	Histone H1.1	1									1053.09						1282.67	1395.91					974.048	2150.28		765.563	342.788					1178.35	1440.97					881.693							498.265
P43276	H15_MOUSE	H1-5	Histone H1.5	4	72620.3	31714.3	38577.1	39511.3	30806	34503.1	38608.7	32203	42865.9	35602.5	78259.1	30096.4	48627.5	41560.6	42475.7	64148.9	31597.1	41857.1	41572.3	55892.7	42877.5	78233.6	50263.5	79507.8	46666	45704	30895.1	44101.2	46727.5	31255.3	66805.3	55245.2	49692	59224.2	33916.9	39614.9	41463.2	34139.2	39097.4	30252.5	22282.4	40182.7	31208.5	39508	73785
P43277	H13_MOUSE	H1-3	Histone H1.3	1	594.78	525.909	243.581	468.024	968.641	395.096	647.969	332.255	558.623	409.683			562.569	467.062		818.347	744.239	523.483			651.035	694.685	318.249	692.241		846.888		379.001	792.462		816.776	770.534			456.603	598.654	591.088			427.584			366.9		1203.13
P43346	DCK_MOUSE	Dck	Deoxycytidine kinase	2				505.39																		816.768		674.816																					818.349
P43406	ITAV_MOUSE	Itgav	Integrin alpha-V	4						319.869													522.55									300.398	482.341											437.828
P43883	PLIN2_MOUSE	Plin2	Perilipin-2	1						467.661		1149.57								1019.18	1588.36
P45376	ALDR_MOUSE	Akr1b1	Aldo-keto reductase family 1 member B1	10	961.929	12474.7	16448.1	16314.7	14924.1	14809.9	11776.4	13894.8	16367	16099.4		9307.82	14546.4	10645.6	13420.3	1171.71	12637.5	12751.7	11912.3	5194.01	15060.7	13323.7	6727.52	11935.6	7269.51	21890.6	14633.8	14497.8		15567.1	9914.03	10776.5	13091.3	12198.7	14381.4	15543.8	19729.5	18516.2	12667.6	13256		18593.5	12570.8	7976.05	10339.6
P45377	ALD2_MOUSE	Akr1b8	Aldose reductase-related protein 2	1
P45700	MA1A1_MOUSE	Man1a1	Mannosyl-oligosaccharide 1,2-alpha-mannosidase IA	1
P45878	FKBP2_MOUSE	Fkbp2	Peptidyl-prolyl cis-trans isomerase FKBP2	2		3355.02	2516.28	4074.41	3270.98		3719.45	3219.93	3781.07	4307.05		4353.66	5040.14	5409.27	3115.58	4224.94	5100.82			2638.25	4068.32	4165.91		4068.85	4513.64	2298.72	4901.74		4976.32		5130.16	3497.81		3983.51	3542.29	3443.88	3064.33							3832.02
P45952	ACADM_MOUSE	Acadm	Medium-chain specific acyl-CoA dehydrogenase, mitochondrial	9	3619.76	3482.32	2810.55	2439.41	2869.83	3913.26	3900.82	3669.16	3734.8	3080.15	4025.48	2458.7	2591.23	3405.7	4704.71	2690.82	4964.07	2204.88	2126.24	2209.73	3072.02	2716.58	3215.19	2953.91	3336.19	2718.79	2124.7	3149.66	2355.06	3917.12	4312.01	4342.33	3309.11	2064.88	2675.59	3185.09	3136.47	2680.67	4436.04	3822.3	2065.66	2803.03	4059.28	2802.46	917.969
P46061	RAGP1_MOUSE	Rangap1	Ran GTPase-activating protein 1	2			537.715	372.464								592.353				668.93			358.426												631.995	548.192			659.811			477.195					719.248		531.226
P46460	NSF_MOUSE	Nsf	Vesicle-fusing ATPase	11	4880.21	5035.09	3856.76	3917.98	3901.93	3941.93	3116.4	3109.56	4058.83	3042.91	3809.15	4722.05	4400.22	3848.26	4432.46	5601.35	3247.16	4290.87	3692.03	3949.34	5156.83	4593.44	4497.73	3167.66	5325.9	4390.22	4821.5	3877.63	4567.67	4320.9	4358.37	3808.04	5240.47	3016.74	3337.19	3915.14	4072.06	4930.19	3337.89	4301.78	2338.22	3508.6	4930.48	5584.27	3215.69
P46467	VPS4B_MOUSE	Vps4b	Vacuolar protein sorting-associated protein 4B	4		997.68	1443	1533.4	921.078	1184.7	1461.66	1459.83	1299.31	1550.02		950.917	1378.88	1328.47	1932.8	1270.08	1612.95	1292.98	1714.83	1092.46	1448.7	1164.98	704.598	1883.79	1813.81	1671.52	1474.02	1221.3		2465.97	1703.29		1116.92	868.772	1269.49	1049.96	1458.39	1561.84	1606.86	1517.92		1779.17	1350.6		1704.01
P46471	PRS7_MOUSE	Psmc2	26S proteasome regulatory subunit 7	10		1428.04	1105.41	1638.53	1406.26	1130.5	989.013	1098.08	1204.14	1256.95		1347.87	1437.82	1163.09	1196.88	1234.59	1416.6	1321.46	1072.74	747.264	1395.11	1195.15	1267.97	1023.78	918.185	991.425	1400.33	1097.14		1028.28	1147.53	698.718	1029.14	1124.97	961.169	1285.19	707.804	803.242	856.085	849.492		767.012	1370.85	776.067	1131.6
P46638	RB11B_MOUSE	Rab11b	Ras-related protein Rab-11B	6	14881.1	12460.8	13988.3	12251.4	14001.3	11758.3	13408.3	15048.9	13172.5	12891.8	10090.6	13124.5	10696.4	13480.2	13694.8	13428.1	12680.3	11161.7	10916.3	14273.6	12052.3	11190.6	11509.5	13760	11451.4	14908	11629.8	14412.4	10370.2	13973.3	14326.6	15310.5	13522.2	10403.9	13197.1	13557.2	12635.9	14517.3	11792.7	13149.7		14082.9	14975.8	14531	12106.1
P46664	PURA2_MOUSE	Adss2	Adenylosuccinate synthetase isozyme 2	4		780.671	906.516			529.288		742.364	578.133	734.435				439.705										920.056			753.062											825.226	840.712	768.455					1402.84
P46935	NEDD4_MOUSE	Nedd4	E3 ubiquitin-protein ligase NEDD4	2
P46978	STT3A_MOUSE	Stt3a	Dolichyl-diphosphooligosaccharide--protein glycosyltransferase subunit STT3A	7	4211.91	2385.4	2321.19	2757.49	2131.47	3495.63	3228.83	2863.52	2144.68	2424.21	3341.02	3067.63	2764.56	2789.81	3055.02	3019.42	2732.69	3241.75	2632.93	2839.92	2894.34	2469.08	2238.22	2581.47	3000.37	1896.62	2712.85	2799.51	3529.74	2076.23	2642.91	3585.59	2505.26	2453.57	1979.27	2513.67	3230.35	2612.84	2352.89	2506.21	2019.8	2128.92	2573.51	2993.62	3844.94
P47199	QOR_MOUSE	Cryz	Quinone oxidoreductase	1			493.282					372.229
P47713	PA24A_MOUSE	Pla2g4a	Cytosolic phospholipase A2	4			345.397			443.139													605.257			496.868		509.378	482.008			463.525							572.519					665.756		560.989			922.769
P47738	ALDH2_MOUSE	Aldh2	Aldehyde dehydrogenase, mitochondrial	15	3611.85	2957.43	1409.49	2307.04	1917.44	6089.47	1651.79	2850.02	2530.85	1616.89	2632.86	2198.53	5103.54	3182.29	2347.86	2539.77	2741.9	2045.28	2544.26	1611.86	2262.5	2576.24	2597.01	1651.72	3447.63	1893.16	2265.6	2681.08	3597.05	1852.42	1896.52	3013.17	1246.75	2379.19	2278.35	1397.24	1534.68	2715.2	1694.71	2280.94		1628.41	2092.54	2632.09	2169.82
P47740	AL3A2_MOUSE	Aldh3a2	Aldehyde dehydrogenase family 3 member A2	5	2433.28	1625.93	1612.37	1680.69	1519.68	2588.56	1504.55	2011.89	2175.79	1392.61	2052.02	1236.7	1702.04	2162.44	2439.67	1887.96	2799.97	1460.07	1883.59	2258.3	1773.82	1237.91	1078	1787.71	2229.32	1113.48	1730.09	1072.14	1008.45	1833.37	2252.19	1834.69	1723.91		1661.11	1700.11	1425.39	1364.22	1504.3	2432.01		2022.02	974.348	1121.09	952.28
P47754	CAZA2_MOUSE	Capza2	F-actin-capping protein subunit alpha-2	6	13853	14017.2	20209.5	13794.3	15375.7	16718.9	14267.6	16979.5	15462.5	14467	9181.97	17588.4	15925.5	17047.6	16906.5	14528.5	13727.4	17233.3	17789.2	16374.1	15631.5	16463.1	19214.2	17398.3	16455.6	18040.9	17676.4	16295.6	8871.24	20070.9	18803	19796.3	14202	15610.5	18990.4	17706.2	20872.1	19178.2	15896.4	16896.8		18217.5	15360.2	15250.4	18387.5
P47757-2;P47757-4	CAPZB-2_MOUSE;CAPZB-4_MOUSE	Capzb	Isoform of P47757, Isoform 2 of F-actin-capping protein subunit beta	8	10541.6	9911.23	10694.9	9480.43	11283	10559.9	10140.2	11226.2	10557.9	10003.3	8279.92	12546.4	8464.75	11121.8	10992.8	8325.7	9528.77	10934.9	11505	11961	9969.73	9460.1	11300.6	10914.5	10792	12382.9	11254.4	13214.3	6382.65	12799.6	9657.08	12129.8	9227.94	9018.4	12879.6	12296.2	12453.2	11886.2	11044	8371.92		13758.2	11039.5	10441	14191.2
P47758	SRPRB_MOUSE	Srprb	Signal recognition particle receptor subunit beta	2	227.321	184.256		286.731			230.166		257.068					184.428		180.852									295.361	460.333									261.944			269.436							303.42
P47791;P47791-2	GSHR-2_MOUSE;GSHR_MOUSE	Gsr	Glutathione reductase, mitochondrial	5		876.016	1394.63	1278.12	1528.17	1369.73	1571.86	1108.66	1172.29	1538.65		1230.72	909.551	511.547	700.898	872.726	1168.61	1376.64	1193.14	771.473	900.181	1377.43	1091.09	1165.32	1080.69	1167.52	1118.47	1032.41		1304.65	1250.91	1293.71	1939.32	1435.05	1138.64		1193.76	1558.98	1276.63	965.622		1203.3	1211.87	1144.1
P47802	MTX1_MOUSE	Mtx1	Metaxin-1	2	708.078					789.77	561.611	644.03																670.312							867.673	793.431
P47811-3;P47811;P47811-2	MK14-2_MOUSE;MK14-3_MOUSE;MK14_MOUSE	Mapk14	Mitogen-activated protein kinase 14	2					1503.41			1061.47		2249.97		1561.47	1284.53		1466.55	955.519		831.868		538.271		1625.55		1522.33									1419.36		928.091		1408.59						1659.87	777.123
P47856;P47856-2	GFPT1-2_MOUSE;GFPT1_MOUSE	Gfpt1	Glutamine--fructose-6-phosphate aminotransferase [isomerizing] 1	7		359.461				561.164		287.763						341.924		429.849						284.305				367.605				154.446														521.721	506.239
P47857;P47857-2;P47857-3	PFKAM-2_MOUSE;PFKAM-3_MOUSE;PFKAM_MOUSE	Pfkm	ATP-dependent 6-phosphofructokinase, muscle type	2
P47911	RL6_MOUSE	Rpl6	60S ribosomal protein L6	8	5948.05	8528.62	7523.58	8628.37	6762.8	8751.28	7177.46	6939.21	8204.75	7985.16	5697.2	7400.59	8350.91	8127.19	8626.23	10113.6	9474.4	8398.61	8463.22	8561.88	8842.15	7913.24	8419.36	9532.63	7712.27	7774.32	8277.11	9226.72	3958.69	6829.15	7944.93	5566.53	8101.25	7613.24	7721.66	7699.86	8432.42	7493.84	8099.4	7801.93		7725.58	8766.17	9564.15	7655.72
P47915	RL29_MOUSE	Rpl29	60S ribosomal protein L29	2	1029.22	1839.82	1178.63	1549.54	1545.81	1769.18	1257.17	1458.98	1798.67	1685.15		2047.15	1791.45	1588.71	1706.05	2485.31	2658.07	2195.21	1123.25	2317.37	1511.17	1842.57	1692.44	1663.66	1731.6	1426.35	1623.65	1049.89		1317.5	2117.22		1263.04	1294.73	1726.93	1878.09	1776.13	1644.85	1205.12	1785.35		556.8	2024.85	2579.82	3336.72
P47941	CRKL_MOUSE	Crkl	Crk-like protein	2		494.377				499.246	1159.43		824.272			633.299					834.997				907.71	870.015	486.841					549.562								508.97			1078.09			1113.79			1189.32
P47955	RLA1_MOUSE	Rplp1	60S acidic ribosomal protein P1	1	1993.5	5291.94	5651.13	6153.73	4056.65	4176.99	4497	3564.63	6225.77	4947.86		1749.16	4276.55	3841.96	4974.04	5365.88	5788.78	5811.6	4218.64	6074.03	5036.63	2368.03	1757.94	1932.74	1678.91		2598.29			3139.98	2613.09			1352.78		2192.66	1363.37	1813.41	1940.79	2745.88		2230.04	2396.59		12311.1
P47962	RL5_MOUSE	Rpl5	60S ribosomal protein L5	6		2434.28	1590.49	2514.69	1416.59	2228.03	1847.16	1684.07	1821.39	2258.49		1808.18	1991.52	1842.44	1501.49	1724.33	2196.85	1665.43	2030.39	2021.56	2294.2	2394.44	1636.16	1842.06	1721.56	1608.58	1851.82	1432.15		1305.81	1694.01	1201.04	1820.51	1322.69	1638.99	1844.62	1906.85	1371.43	1741.87	1593.75		1736.51	2027.72	1898.75	3594.7
P47963	RL13_MOUSE	Rpl13	60S ribosomal protein L13	5	13133.7	10040.3	8500.76	10581.2	8499.8	10185.6	8770.15	8127.27	9702.73	10332.1	8705.9	8802.16	9203.78	9398.64	8999.52	10788.2	9783.48	9693.86	9018.57	11179.8	7927.25	9403.69	8701.46	10010.6	9381.19	7768.42	9409.53	9187.78	4330.56	7925.29	9077.82	6729.88	8027.61	10601.7	8615.31	9277.62	9639.65	8282.57	7858	9065.12		8577.58	9005.79	10671.7	17747.3
P47968	RPIA_MOUSE	Rpia	Ribose-5-phosphate isomerase	1				974.588	650.208	594.895	438.613	317.262	555.818			842.951	999.26	664.729	602.066		687.364	1105.04			674.978	535.125		654.805	521.134	579.044	557.83			896.739	865.273
P48024;Q9CXU9	EIF1B_MOUSE;EIF1_MOUSE	Eif1;Eif1b	Eukaryotic translation initiation factor 1	2		1828.94	1778.32	1812.38	1552.91	1299.91	1722.79	1555.9	1058.59	1134.76		1394.51	1640.72	1081.24	1277.47	895.714	1276.78	1471.16	1717.17		904.494	1869.63	971.635	1671.33	1427.82	1279.9	1636.83	2560.47		1757.21	1132.46		1512.37	1092.27	1637.22	1272.9	1303.07	1144.93	1740.24				1307.03	1033.62	2411.96
P48025	KSYK_MOUSE	Syk	Tyrosine-protein kinase SYK	7		951.466	996.409	768.769	1152.61	809.615	684.854	1080.09	981.651	811.483		1159.79	741.853	837.618	650.037	813.349	768.082	950.11	988.894	1203.64	1149.88	931.259	614.57	769.548	1084.62	1156.8	696.49	1001.03		1017.54	1228.09	825.118	721.59	666.069	850.354	718.203	919.255	1072.04	494.161	453.032		966.33	647.112	474.323	1326.06
P48036	ANXA5_MOUSE	Anxa5	Annexin A5	10	11028.2	70270	62024	63995.5	64205.5	64317.8	63752.1	55438.5	74629.7	63109	8231.52	64672.4	66122.1	46487.2	50870	8447.51	48112.8	60725.9	72168.8	14851	58256.7	61037	32924.8	56921.9	44308.3	71989.2	66168.5	60310.1	12686.6	69297.7	52789.4	54796.4	62050.3	58734.1	55693.1	62680.2	69101.2	67819.6	82978.6	39346.7	11352.1	67885	62994.3	41774.7	37125
P48193;P48193-2	41-2_MOUSE;41_MOUSE	Epb41	Protein 4.1	2
P48410	ABCD1_MOUSE	Abcd1	ATP-binding cassette sub-family D member 1	1	1129.14							560.404		614.496																1434.69								1532.11
P48428	TBCA_MOUSE	Tbca	Tubulin-specific chaperone A	1		1055.21	2027.72	1636.2	1620.51	1503.19	1024.02	1100.09	720.625	1015.76				939.998					1383.51		1263.3	1105.87		1520.74		1686.55	1494.57	1799.63	965.934		691.455		1058.81			1366.28	961.241			656.53			1058.53		2304.48
P48441	IDUA_MOUSE	Idua	Alpha-L-iduronidase	1								383.609				425.931
P48678	LMNA_MOUSE	Lmna	Prelamin-A/C	27	59501.3	20790.7	25336	25556.7	25523.5	22985	32759.6	27073.8	36963.5	34354.8	43807	27044.7	27309.8	50892.6	27269.5	27289.6	35176	25981.1	18975.1	45886.4	21329.7	31591.1	29068.8	26350.5	18857.7	25980.6	21153.4	41983.6	27027.6	37021.5	38430.7	34533.3	33417.2	28173.3	46437.9	26824.4	30180.2	35512.6	29231.1	34520.2		35549.1	45239.5	30001.4	14408.5
P48722	HS74L_MOUSE	Hspa4l	Heat shock 70 kDa protein 4L	1																			1273.67
P48758	CBR1_MOUSE	Cbr1	Carbonyl reductase [NADPH] 1	4		1211.99	1000.43	1007.82	1168.17	954.321	1053.62		1102.89	824.385		888.674	748.645		763.956		436.068					561.379		658.913	524.776	1134.96	879.396	969.92		934.143	889.16	657.775		894.395	824.692	876.834	1417.24	1102.71	879.194	691.173			519.547	732.477	845.379
P48771	CX7A2_MOUSE	Cox7a2	Cytochrome c oxidase subunit 7A2, mitochondrial	2	5214.57	2074.83	2018.94	3972.77	2151.18	2750.21	1811.6	3412.09	2455.34	2167.54	5273.06	2439.98	2399.37	2924.25	3294.8	4467.58	3596.66	2495.31	3233.88	3197.5	2689.62	2672.61	2201.89	2150.97	2684.74	2591.62	2385.83	2909.31	2750.2	2902.91	3999.46	3449.81	2973.32	2596.2	3539.86	2779.85	3104.06	3039.87	3213.34	3438.39		3423.16	2464.41	3679.54	4160.7
P48962	ADT1_MOUSE	Slc25a4	ADP/ATP translocase 1	12	58653.1	38337.7	29999.5	31255.3	30189.7	42469.9	30877.5	41805.2	32119.2	28298.1	72189.3	35434.1	31622.8	38579.6	36308.2	46377.5	35183.4	32480.3	29820.9	32147.4	38658.1	32959.5	35590.3	34158.3	28754.9	34668.4	26958.5	30393.7	45906.3	35156.9	36286.1	45512	32579.8	34637	36523	31365.1	32900.3	39412.6	34334	33382.5	28197.2	33950.6	36876.5	32642.9	51183.7
P48999	LOX5_MOUSE	Alox5	Polyunsaturated fatty acid 5-lipoxygenase	8	2363.54	4552.81	4916.72	3144.33	4488.4	5061.1	4182.94	5230.14	3472.63	4573.94	1716.49	4842.78	4742.06	4878.77	4554.37	6038.7	5728.24	6147.67	4896.18	5633.85	5079.26	6545.7	6940.72	3956.32	4767.04	4872.11	4465.06	5475.74	6121.46	4952.71	6026.15	5722.91	4979.69	4487.15	5481.07	3603.62	4595.13	5699.15	6445.57	4862.93	2376.93	4853.44	7726.49	6112	2622.86
P49135	ERCC3_MOUSE	Ercc3	General transcription and DNA repair factor IIH helicase subunit XPB	1
P49138	MAPK2_MOUSE	Mapkapk2	MAP kinase-activated protein kinase 2	3			630.659	881.785	1223.02	694.405	634.886	614.112	839.407	684.685		888.781	948.035	864.928	668.872		1096.58	885.589	821.482		1376.88	895.423	547.384	849.133		733.231	1154.56	865.923			943.988		1308.43			1130.57	1198.66								854.969
P49300	CLC10_MOUSE	Clec10a	C-type lectin domain family 10 member A	1									950.835														1515.5
P49312	ROA1_MOUSE	Hnrnpa1	Heterogeneous nuclear ribonucleoprotein A1	9	2977.25	2914.46	2709.17	3417.44	2519.8	2874.69	3153.54	2995.76	2617.28	3175.34		1397.97	2257.86	2634.64	1136.73	2649.8	2112.45	1807.05	2379.61	1337.87	2247.06	2387.83	1427.58	2009.21	1833.06	1290.79	1440.6	1753.46		1277.24	1570.3	1539.86	1112.61	1161.67	1755.83	1281.12	1444.47	1178.57	2080.39	1755.04		1174.63	1657.48	681.425	4971.4
P49446;P49446-2;P49446-3	PTPRE-2_MOUSE;PTPRE-3_MOUSE;PTPRE_MOUSE	Ptpre	Receptor-type tyrosine-protein phosphatase epsilon	2		1169.05		846.708	1444.02	384.48	536.94	601.193	403.604	982.988			1240.64	382.86	806.974	357.787	551.518	592.654			966.697				884.606	577.839	809.206	344.345			1327.54	1427.54			1175.37	1073.96			1535.73	840.29				586.601	1192.15
P49586;Q811Q9;Q811Q9-2	PCY1A_MOUSE;PCY1B-2_MOUSE;PCY1B_MOUSE	Pcyt1a;Pcyt1b	Choline-phosphate cytidylyltransferase A	2	1439.49	1003.59	1266.27	878.556	687.977		1734.42	2140.89	1510.23			1141.8		1030.68	681.212				1720.96			1467.74		2046.77	1378.21	563.049	701.957	1437.03	966.892	799.253	1870.37			1679.52	1550.63		777.528	975.706	1401.28						852.325
P49615	CDK5_MOUSE	Cdk5	Cyclin-dependent-like kinase 5	1
P49710	HCLS1_MOUSE	Hcls1	Hematopoietic lineage cell-specific protein	10		3980.15	4995.28	4087.3	4675.91	3714.01	4142.25	4604.5	3666.09	4100.83		4718.24	3808.53	3484.94	4915.2	3633.61	4364.28	5770.3	5191.12	4875.71	4923.91	5408.85	5880.62	3704.29	4740.48	5457.73	5695.23	4872.19		4626.47	4549.49	4140.01	3307.2	4421.58	4615.5	5004.81	4608.48	4627.79	4700.85	4538.47		4993.24	3667.22	4639.9	6660.66
P49717	MCM4_MOUSE	Mcm4	DNA replication licensing factor MCM4	9	1410.46	847.363	684.405	866.24		682.317		798.41	685.277		671.739	942.08				2624.72	1510.95		816.242		1261.99	1313.67		1796.31	862.071				667.815		1824.85			1353.19		975.987		1000.66	728.224						1533.7
P49718	MCM5_MOUSE	Mcm5	DNA replication licensing factor MCM5	5	1163.61	813.426										687.193				2013.61	1308.15			624.182	506.269	1426.93		1490.05	716.287						2083.19			2076.78	656.972	717.035		680.321	547.665	655.3					1082.08
P49722	PSA2_MOUSE	Psma2	Proteasome subunit alpha type-2	5	596.038	1798.77	1692.86	1871.57	1681.31	1435.56	3243.25	1750.37	1596.28	1586.19		2042.5	1354.43	1439.41	1570.96	2357.1	1481.71	1562.31	1705.96	874.11	1705.64	1303.12	1741.53	1424.94	1974.89	1892.4	1733.15			1674.58	740.265	633.621	717.402	1083.09	1686.26	1785.7	1233.3	1833.64	1501.17	1476.42			1102.8	1034.87	652.671
P49769	PSN1_MOUSE	Psen1	Presenilin-1	1	1813.27		1149.22		981.511		539.636	731.192	1092.34			848.524		1026.18	812.422		549.909		930.754								596.735											896.479
P49935	CATH_MOUSE	Ctsh	Pro-cathepsin H	3	5759.23	28723.5	19676.7	5205.17	56582.5	2608.86	50689	94133.2	39842	5699.6	43192.1	41689.9	1291.51	21575.1	7318.43	30727.9	1016.96	43946.2	14451.3	7984.04	4277.56	28508.2	8834.58	31094.1	48353.3	4092.47	31812.6	8667.71		9605.09	11343.8	10795.9	10984.4		9166.28	34448.6	30671.5	3129.13	41478.8	4257.64		7257.28	28312.3	4034.7	29494.9
P50096	IMDH1_MOUSE	Impdh1	Inosine-5'-monophosphate dehydrogenase 1	2
P50136	ODBA_MOUSE	Bckdha	2-oxoisovalerate dehydrogenase subunit alpha, mitochondrial	2	1260.65	728.036	707.129	1413.68		644.833	928.819	913.403	1576.09	770.903	1810.55	885.007		1163.6	843.126	1409.22	833.168	534.711	791.204	1451.72		837.432	1133.11		438.027		593.97	591.882	644.017			1719.79	1060.58	1060.97	682.662	1113.13			1245.77	798.015			1351.54	1595.58	659.275
P50171;P50171-2	DHB8-2_MOUSE;DHB8_MOUSE	Hsd17b8	Estradiol 17-beta-dehydrogenase 8	4	622.848			275.134	659.37				387.588	362.654					392.314	690.344		392.671								563.406	613.897			466.044			410.574		411.285							888.238		739.664	506.929
P50247	SAHH_MOUSE	Ahcy	Adenosylhomocysteinase	6	1250.55	1162.49	1260.43	1929.54	1193.12	1503.95	4239.59	943.927	1691.46	1746.99		981.516	1817.81	1170.75	1207.13	652.614	1042.9	1105.67	1342.7	1382.43	1345.95	1994.89	1259.31	1125.71	960.811	574.902	1131.73	1189.12		1208.8	1703.72	1118.8	750.856	1993.71	1808.48	1367.62	1010.54	1453.98	621.665	1360.01		1512.04	882.039	1576.91	989.121
P50405	PSPB_MOUSE	Sftpb	Pulmonary surfactant-associated protein B	1	511.897	6840.48	829.047	1123.81	1759.45	5746.51	2605.57	892.568		895.697		1509.61	1779.17	780.764	352.19	2063.89	1249.62	5093.34	2063.71	5142.44	15467.3	992.347	2031.69	378.68	4383.43	7620.39	18871	3830.44	6976.3	1075.37	466.756	981.186	5348.37		2732.46	1403.93	1565.67	2891.58	1268.85	2253.32		1088.58		22377.9
P50427	STS_MOUSE	Sts	Steryl-sulfatase	2						443.148		1240.04	802.686			506.569	707.543	828.92		1266.92	939.768						834.482				603.921		417.321	781.054						601.148		500.535					578.666
P50429;P50429-2	ARSB-2_MOUSE;ARSB_MOUSE	Arsb	Arylsulfatase B	1							526.749									504.011						677.268		527.912			629.962
P50431	GLYC_MOUSE	Shmt1	Serine hydroxymethyltransferase, cytosolic	1													661.57											213.496
P50446	K2C6A_MOUSE	Krt6a	Keratin, type II cytoskeletal 6A	3	3419.55	2153.54	2873.98	38511.4	2133.51	2636.21	103369	2396.5	2299.43	2968.87	1282.27			1300.09																															1766.08
P50516	VATA_MOUSE	Atp6v1a	V-type proton ATPase catalytic subunit A	16	7104.03	5943.37	6346.23	5594.73	7300.28	5592.33	5767.16	5768.06	7933.38	5446.31	5904.26	7503.45	5453.7	5700.09	6544.87	7408.54	6851.24	6021.73	5468.93	7656.27	6235.37	6371.09	5424.11	5118	6627.93	4305.55	5628.59	4675.06	4101.85	6953.83	5535.64	5819.64	5940.19	4843.95	7606.08	6278.55	5102.35	7481.39	4625.77	5943.39		5101.59	6476.99	6150.89	4235.8
P50518	VATE1_MOUSE	Atp6v1e1	V-type proton ATPase subunit E 1	6	7092.04	3345.98	3689.06	3536.61	3488.59	2902.58	3073.82	3860.14	4547	2778.37	2433.01	4045.4	2784.64	3594.74	4321.1	3367.06	3641.43	2908.66	3639.13	4155.48	3484.62	4180.1	3668.45	3223.05	3631.27	3181.99	3620.44	3784.52	2770.93	3696.94	3048.66	4648.06	3593.1	3066.48	4047.86	3487.66	3665.33	4058.28	4066.19	2856.42		3430.08	4258.55	3084.92	5690.33
P50543	S10AB_MOUSE	S100a11	Protein S100-A11	1		6460.64	9758.08	4817.02	10069.2	10922.6	8021.66	5402.68					5777.82	8557.17	18020.3		10430	2775.11	5692.07	3217.63	15113	5312.17		660.547		2151.65	1278.14				3464.54							2782.53
P50544	ACADV_MOUSE	Acadvl	Very long-chain specific acyl-CoA dehydrogenase, mitochondrial	8	5859.94	2108.21	2574.81	3295.09	2656.66	3201.56	3277.03	2604.8	3202.83	2752.23	3468.93	2114.45	2694.58	3654.68	4069.96	3387.93	3618.56	1673.54	1834.16	2991.66	2782.45	2504.45	3300.12	2106.52	1846.65	2504.4	1646.67	2511.87	3315.44	3360.52	1253.17	3705.58	3345.21	3674.13	2427.12	2170.85	2091.37	2876.35	2426.96	2278.66	1396.59	2507.51	2961.06	2862.47	1987.48
P50580;P50580-2	PA2G4-2_MOUSE;PA2G4_MOUSE	Pa2g4	Proliferation-associated protein 2G4	10	2879.41	5316.33	5325.01	5336.22	4713.17	4698.95	4208.73	4196.05	4991.97	5589.11		4434.01	5023.79	4218.99	4458.76	6270.62	5096.96	4880.76	3770.66	4229.84	4152.61	4424.53	4746.94	6237.74	5138.13	3160.25	4089.78	4055.61		4059.04	4745.36	3338.05	2845.64	5236.63	4561.71	4600.59	3583.75	3615.39	4235.54	4679.55		3946.41	4421.74	4266.46	6263.71
P51125;P51125-2;P51125-3;P51125-6;P51125-7	ICAL-2_MOUSE;ICAL-3_MOUSE;ICAL-6_MOUSE;ICAL-7_MOUSE;ICAL_MOUSE	Cast	Calpastatin	2		1179.72	1033.21	1917.91	1524.8	1139.57		1358.03	842.017	1172.24		510.825	1316.03	1077.6			1124.79	1148.21	1184.64		1243.64	1121.22		1132.2		1803.87		1083.78		939.205	662.55	825.642			1045.5		1153.79			1121.36					1870.08
P51150	RAB7A_MOUSE	Rab7a	Ras-related protein Rab-7a	8	26946.7	15760.6	16506.3	15094.7	15600.5	15226.3	16671.5	18239.2	18451.6	15883	18135.9	16665.6	15037.2	20090.9	16388.7	19771.5	16648.6	14594.2	16943.1	19110.5	15720.5	14313.6	14821	15007.2	16933.5	15732.4	17193.9	18144.7	13769	20624.3	15545.1	20551.8	18814.3	17193.9	20412.8	16111.4	17297.5	16811.1	15043.6	17211.8	8480.75	16144.3	19950.2	19074.7	17472.1
P51410	RL9_MOUSE	Rpl9	60S ribosomal protein L9	4	1781.82	3845.69	4364.29	4444.48	4211.46	5058.94	3866.27	4604.84	4884.74	5413.79	3382.82	4503.49	4788.82	4345.35	4882.22	5733.3	5435.61	5727.5	5428.06	4968.1	4945.87	4919.46	5113.71	4170.6	3884.24	5011.91	5256.19	4223.84		5240.87	4974.44	3741.6	4572.84	4384.05	4068.2	4393.51	4725.45	3575.18	4279.42	4677.66		3659.01	4944.61	4046.97	3076.25
P51569	AGAL_MOUSE	Gla	Alpha-galactosidase A	2	381.217	548.185			1384.15	173.122	2167.56	3404.44	1460		1929.97	3027.62				654.718		1568.42				2165.48		2278.13	2045.53		1205.09				718.591					2194.42	1358.08		3462.19				1188.71		944.715
P51660	DHB4_MOUSE	Hsd17b4	Peroxisomal multifunctional enzyme type 2	12	15716.3	5399.94	6259.39	7626.59	6136.6	12027.6	6663.49	9901.13	7749	4841.44	9450.62	4983.79	2904.47	6979.03	9665.99	12137.9	9977.76	5818.52	6565.22	8542.63	6890.29	2898.38	8017.21	5134.33	5155.39	4481.41	4078.97	4261.04	9984.76	6992.75	8026.64	12443.4	7119.88	7471.29	6510.85	6217.19	7178.08	5948.52	5901.56	8496.74	5238.55	6893.33	9221.63	7548.17	5042.07
P51855	GSHB_MOUSE	Gss	Glutathione synthetase	2		505.077	490.045	576.157		850.324		527.444	486.1						546.682		932.221	583.162						580.663		701.66	832.347	688.862							889.767					370.533			2661.3	1114.72	452.81
P51859	HDGF_MOUSE	Hdgf	Hepatoma-derived growth factor	4	5913.1	2365.14	3613.33	2786.13	3005.82	2725.88	4497.84	3569.97		1590.33		2548.57	3723.27	2399.96		1632.28	2637.09	1588.67	2155.17	3116.22	2243.82	2538.79	2160.87	2321.06	1597.7		2241.97	3150.65		2678.73	2923.58		1396.68	3905.25	3013.06	3445.44	3539.04	2570.74	3989.39	2564.13		2506.25	2499.01	3298.75	2148.29
P51863	VA0D1_MOUSE	Atp6v0d1	V-type proton ATPase subunit d 1	3	4601.41	2605.37	3225.71	3139.07	3011.23	2344.36	3787.05	4408.87	4916.61	2994.43	3337.69	3352.11	2284.49	3470.84	3144.85	2792.98	4035.47	2436.81	3122.78	4068.99	2818.88	3319.77	3169.12	3210.34	3406.77	2443.55	2736.71	2857.74	3789.23	3746.35	2368.02	2423.41	2502.69	2303.93	4133.18	3381.91	2915.63	4610.34	2434.02	3147.01	1185.11	2839.24	3796.89	3374.62	2950.87
P51881	ADT2_MOUSE	Slc25a5	ADP/ATP translocase 2	5	49501.8	23968.3	18108.4	22902.1	17497.7	20033.6	19962	26130.5	19579.5	18292.9	31031.4	17340.8	21735.9	24745.3	23956	25945.4	20169.2	19573.4	17325.6	23426.3	21227.5	18166.9	20792.8	18883.6	18266.6	18474	16630.9	21267	21948	20105.6	22845.8	19551.8	21318.6	19587.6	20558.3	19160.1	14960.6	19778.5	14650.3	17639.8		16240.3	21642.3	19140.4	46896.7
P52293	IMA1_MOUSE	Kpna2	Importin subunit alpha-1	2				291.618		255.107										600.993						1470.07		1940.46							1532.55			704.717									255.507
P52431	DPOD1_MOUSE	Pold1	DNA polymerase delta catalytic subunit	2																							560.359	982.045	928.246														617.706
P52432	RPAC1_MOUSE	Polr1c	DNA-directed RNA polymerases I and III subunit RPAC1	1																432.28																		888.694
P52479;P52479-2	UBP10-2_MOUSE;UBP10_MOUSE	Usp10	Ubiquitin carboxyl-terminal hydrolase 10	2						291.634																		274.594
P52480	KPYM_MOUSE	Pkm	Pyruvate kinase PKM	20	9757.01	22740.5	25290.8	28168.8	23113.5	27848.2	19892.3	15952.9	25658.3	18515.6	3100.27	19708.4	17638.1	14764.3	24025.7	7249.9	18378.8	22292	21165.7	14065.9	24172.1	23067.6	20705.2	19121	19501.2	24086.1	26467	20071.8	2207.85	21479	16611.8	18865.6	20216.2	17544.3	22758.8	22313.8	15998.4	24643.1	19478	20080.4		18092.2	18663	16625.8	36330.8
P52480-2	KPYM-2_MOUSE	Pkm	Isoform of P52480, Isoform M1 of Pyruvate kinase PKM	1		1747.52	1575.86	1483.96	1700.06	1776.23	1215.85	994.191	1804.51	1504.22		1575.31	1789.81	1393.62	1752.98	765.018	1132.25	1851.81	2224.41	826.761	2082.96	2048.23	1871.55	1361.36	2027.24	2052.24	2376.41	2102.36		1371.77	1448.47	1370.89	1573.91	2139.38	2476.98	2224.91	2139.57	3199.74	1542.51	1679.66		1543.65	2729.27	2315.95	2724.98
P52633	STAT6_MOUSE	Stat6	Signal transducer and transcription activator 6	3			637.899	832.126	358.442	434.289			641.192				746.427	365.389	354.304		521.81	984.237			695.351	466.576				417.39		738.111			517.252	962.946		1108.3	594.252	954.752	538.068						298.399	365.606
P52825	CPT2_MOUSE	Cpt2	Carnitine O-palmitoyltransferase 2, mitochondrial	3		446.254	515.593	689.553	524.745	614.211		758.251	687.208			423.985		669.244	896.558	841.894	890.984			598.568	685.683	592.848	741.773	397.077	450.285			451.037		763.299	719.076				926.067	508.757	741.53		455.23			684.085	879.442		660.883
P53026	RL10A_MOUSE	Rpl10a	60S ribosomal protein L10a	5	3074.86	5993.88	6049.6	6949.93	6103.19	6765.21	5846.31	6246.99	7016.28	6973.89	4895.68	6290.09	6811.28	6691.83	6117.59	6922.73	7525.59	5987.29	6461.12	6415.2	7516.22	6083.97	6524.74	6951.92	5883.92	5096.77	6497.31	6817.6	1265.37	5684.88	6360.29	3889.7	6259.33	5491.78	5946.02	5525.09	6046.54	5402.87	6233.42	6547.97		5470.43	5542.91	7248.53	6000.64
P53395	ODB2_MOUSE	Dbt	Lipoamide acyltransferase component of branched-chain alpha-keto acid dehydrogenase complex, mitochondrial	1									904.785								1152.91			1785.07													1349.63					1231.19	2096.09					1431.45
P53810	PIPNA_MOUSE	Pitpna	Phosphatidylinositol transfer protein alpha isoform	6		2394.72	2568.69	2193.76	2167.94	3074.88	2546.85	1957.83	2454.75	2601.97		1840.58	1970.41	2043.01	1906		2217.62	1950.01	2425.51	1484.66	2013.08	1972.46	1187.83	1790.1	1421.71	2359.51	2461.59	1246.07		1964.75	1641.96	2302.43	1723.21	2228.93	2117.83	2026.01	1886.43	2046.97	1828.7	2081.45		1374.64	1888.54	1070.2	2715.38
P53994	RAB2A_MOUSE	Rab2a	Ras-related protein Rab-2A	5	4897.39	2280.31	2654.33	2920.36	2987.72	3351.43	3214.48	4001.85	3597.5	3189.42	3211.32	3795.84	2856.06	4150.2	2935.63	3283.21	4766.99	2426.43	3180.71	3351.67	3620.88	2730.5	3258.05	3507.28	2855.38	2451.64	2537.24	4163.44	2481.13	4239.73	3491.73	4355.92	3895.72	2469.02	2958.32	3644.86	3583.79	4979.47	3056.6	2926.08		5002.66	3864.09	3904.6	2627.27
P53995	APC1_MOUSE	Anapc1	Anaphase-promoting complex subunit 1	1
P54071	IDHP_MOUSE	Idh2	Isocitrate dehydrogenase [NADP], mitochondrial	9	5232.88	2319.21	2272.16	3010.46	2565.04	2172.1	2125.25	3275.51	2338.53	2328.81	5980.88	2281.56	3039.08	2515.47	2165.95	4336.41	3587.64	2258.08	2135.75	2793.67	2655.73	2510.37	2675.91	2638.5	2704.77	3608.74	2425.91	2050.89	3125.49	2910.33	2397.12	2826.29	3172.76	2840.32	2665.93	3035.28	2721.06	2231.2	3182.21	3826.81		3091.65	2527.89	2465.94	2374.13
P54103	DNJC2_MOUSE	Dnajc2	DnaJ homolog subfamily C member 2	1		599.558					640.123		740.821							843.976	796.834		656.169			720.33	657.161				973.47			567.79															1276.05
P54116	STOM_MOUSE	Stom	Erythrocyte band 7 integral membrane protein	5	1258.63	650.63	1403.4	1827.28	2356.53	1205.91	1685	3080.17	3559.74	1967.81	1332.42	2319.58	1607.76	2205.16	2158.75	1967.11	1743.07	940.564	1696.69	4063.49	1843.21	2120.54	1296.26	3186.98	1716.94	2285.12	1920.61	1528.45	1698.18	2375.63	1637.5	2393.77	2543.26	1686.02	3289.48	3042.09	2600.44	2823.52	1746.87	2602.77		2764.75	1713.63	3579.95
P54227	STMN1_MOUSE	Stmn1	Stathmin	4	2001.23	6397.69	2636.46	3789.56	2331.7	3172.96	2573.63	1788.57	1820.12	1920.29		2494.92	6073.71	1678.49		1390.46	2978.74	3714.72	7973.84		7758.59	17833	2223.8	21044.4	6478.07	1535	3758.22				15383.8	1742.42		16332.3	2132.5	3143.52		1916.58	1611.58	2392.82			1735.77		16979.1
P54276	MSH6_MOUSE	Msh6	DNA mismatch repair protein Msh6	3	527.083																																												397.99
P54728	RD23B_MOUSE	Rad23b	UV excision repair protein RAD23 homolog B	2	1452.93	1445.89	1245.9	1707.97	1843.58	1346.25	1774.85	1508.59	1467.12	1252.25		1013.53	1463.46	1545.01	1569.19	1021.76	1411.96	1730.95	1083.18	1344.35	1626.21	1710.93	1601.89	1788.99	1652.9	1253.13	1792.02	968.222		1102.85	1505.04	1130.25	1166.19	2189.33	1685.37	1513.78	1800.74	1376.02	1799.31	1411.68		1659.23	1564.84	1390.58	1616.38
P54729	NUB1_MOUSE	Nub1	NEDD8 ultimate buster 1	1
P54731	FAF1_MOUSE	Faf1	FAS-associated factor 1	2
P54775	PRS6B_MOUSE	Psmc4	26S proteasome regulatory subunit 6B	5	1175.7	1502.63	1154.81	1620.24	1087.58	893.127	1092.83	898.175	1098.91	1216.13		991.349	1261.99	1288.41	999.38	1162.56	1363.96	901.201	1161.32	855.63	1236.34	1351.81	1487.56	1390.27	1132.07	984.37	1131.63	901.421		1240.63	1070.87	556.13	807.358		1393.78	1176.77	1399.53	1357.62	2130.43	1414.97		1241.13	1009.72	1455.07	1479.24
P54818	GALC_MOUSE	Galc	Galactocerebrosidase	2		645.201	1027.75		887.584		1879.38	2163.62	782.271	1134.65	1580.86	992.107				918.014						1474.42		1354.64	2415.18	715.259	1387.31				1001.29	915.61	1878.69		957.029	1653.31	724.178	857.141
P54822	PUR8_MOUSE	Adsl	Adenylosuccinate lyase	5		577.869	424.243	407.82	514.052	486.775	349.664	258.229	510.111	669.304		449.716	500.782	477.129	421.793				746.041		541.311	576.836	493.567	450.078	511.523		589.972							551.373	483.136	632.006	658.219	424.17	494.612	606.947					834.052
P54823	DDX6_MOUSE	Ddx6	Probable ATP-dependent RNA helicase DDX6	5		953.231	971.869	869.198	1074.14	1021.19	1261.91	904.72	1348.16	1328.5		1094.73	750.198	1674.97	1173	1034.24	1480.17	1103.12	1257.88	1629.06	993.488	1346.59	1482.77	1250.49	641.252	836.199	978.488	595.07		902.793	924.205				929.117	831.407						1040.45	1016.89		1758.28
P54923	ADPRH_MOUSE	Adprh	[Protein ADP-ribosylarginine] hydrolase	2		687.483			365.693	374.826		868.378	463.926	663.703											985.521	876.467		1889.35	966.675	329.061	499.063			881.721	526.951				139.024		541.858		315.942	979.215		1231.38	875.741		547.357
P55194	3BP1_MOUSE	Sh3bp1	SH3 domain-binding protein 1	4			269.748		355.948	440.807		330.521	248.039				238.037				356.569	273.45			265.253				288.17	600.08	152.147	220.555							243.819	429.89	565.003								359.465
P55258	RAB8A_MOUSE	Rab8a	Ras-related protein Rab-8A	4	5460.28	3699.78	3227.06	2858.38	3642.2	3126.88	3273.76	3959.9	3968.19	3626.26	3892.59	3644.38	3346.49	3901.79	3625.58	5476.53	3403.12	4207.25	3693.2	4895.14	4172.95	3865.04	3324.99	2916.28	3601.22	4383.9	3775.1	3799.67	3951.55	4383.04	4306.51	4619.28	4663.73	3222.44	3994.68	3902.5	4162.94	4266.54	4513.48	4670.9	2251.93	3938.41	4474.75	4489.41	4577.58
P55264;P55264-2	ADK-2_MOUSE;ADK_MOUSE	Adk	Adenosine kinase	3		790.116	346.141		413.558	903.342	484.363	1107.5	1787.95	1138.27		998.166	1488.33	1191.98	1889.63		1519.01		1035.11		1466.7	1526.68	1046.29	2096.83	1162.92		898.622	1233.42		1554.78	1428.35			991.966	1222.98	1447.64	1228.76	1733.89	1696.55	1761.3			1685.35	1374.31	545.429
P55302	AMRP_MOUSE	Lrpap1	Alpha-2-macroglobulin receptor-associated protein	3	559.893	475.928		934.009	541.663		508.83	544.876	493.901	361.172		581.144		1356.96	1143.36	452.417	874.64	936.07		833.407	806.777	596.782	984.897	477.749	507.387		563.207	692.596	867.03	625.589	354.072	744.359	992.77					632.333	775.277				916.737	559.631	693.483
P55821	STMN2_MOUSE	Stmn2	Stathmin-2	1	763.405		1080.45	1800.25	590.277												1180.41					6560.55			2397.64							571.868		5978.35		736.681	345.227								6049.73
P55937;P55937-1	GOGA3-1_MOUSE;GOGA3_MOUSE	Golga3	Golgin subfamily A member 3	2
P56135	ATPK_MOUSE	Atp5mf	ATP synthase subunit f, mitochondrial	2	11614.6	3421.81	4067.48	5579.84	4740.89	5612.72	3206.53	5340.44	5773.61	4235.94	10340	5621.57	5615.17	5775.62	5161.04	6968.74	5660.77	4528.59	4803.46	5859.82	4875.34	5177.42	4894.27	5190.44	4873.21	4151.22	2369.86	5026.56	7926.78	3802.36	4330.44	6854.75	3485.49	4013.43	4832.67	5107.09	3884.8	4115.97	4798.88	5566.33		3271.3	4595.76	4542.36	5524.65
P56382	ATP5E_MOUSE	Atp5f1e	ATP synthase subunit epsilon, mitochondrial	1	4045.34	2956.48	2239.21	3015.31	1806.44	2337.9	2856.85	2937.55	2519.35	2252.71	1686.53	1950.07	2371.47	3368.87	2613.88	3478.09	3103.04	2210.15	2468.58	2766.81	2121.06	2811.82	2422.29	2791.44	3499.41	2334.66	1790.12	2536.3	3687.45	2267.09	2800.3	3561.62	2282.04	3500.2	2969.93	2997.72	1604.35	1688.37	2692.26	1737.93		2394.71	2486.24	2631.21	1811.05
P56394	COX17_MOUSE	Cox17	Cytochrome c oxidase copper chaperone	1																																	628.622
P56395	CYB5_MOUSE	Cyb5a	Cytochrome b5	5	5760.67	4633.06	5553.21	6059.76	5008.88	9501.92	4799.2	6064.37	4260.61	5564.01	9097.61	6674.32	5929.05	8388.97	8900.72	7262.98	6798.85	5903.23	6232.74	7711.35	5799.62	5429.02	5586.34	4242.18	5115.61	5159.52	5911.19	7893.26	5788.03	6670.91	7874.35	7102.58	5628.96	4137.34	5150.15	5126.82	4523.84	5253.51	4932.02	5130.47	4232.65	4222.04	4621.91	7543.76	2098.68
P56399	UBP5_MOUSE	Usp5	Ubiquitin carboxyl-terminal hydrolase 5	6		1565.13	1738.59	1598.08	1404	1587.53	1596.24	1151.99	1130.48	1456.05		1098.9	1686.91	1051.93	1219.07	621.553	1231.9	1823.87	1476.87		1591.18	2079.39	1237.06	1489.37	1923.83	1464.19	1820.59			1345.67	1589.36	1116	696.737	1646.53	1380.96	1433.58	1117.14	1275.8	1682.85	839.874			1141.05	1305.34	1242.83
P56477	IRF5_MOUSE	Irf5	Interferon regulatory factor 5	4			267.683	452.797	553.63																																					427.175			351.88
P56480	ATPB_MOUSE	Atp5f1b	ATP synthase subunit beta, mitochondrial	18	22530	21997.4	17628.8	24383.5	22359.8	25996.2	23168.1	25054.3	20724.4	17332.2	24461.9	21703.1	22809.8	24039.6	24356.8	27380.4	27614.1	22036.1	20244	27126.5	22076.4	21615.3	23258.9	20865.1	20115.7	20865.9	16668.2	17926.3	32307.5	19713.5	21181.5	25770.7	22290.9	21033.4	18874.4	19009	17502.1	22291.3	19009	22245.6	19600.8	19000.8	23494.8	21755.9	7147.87
P56542	DNS2A_MOUSE	Dnase2	Deoxyribonuclease-2-alpha	1		535.181					560.745
P56546;P56546-2	CTBP2-2_MOUSE;CTBP2_MOUSE	Ctbp2	C-terminal-binding protein 2	3		388.537	710.885			330.79			679.533	374.06		503.017		611.701			543.276	587.363			476.693	623.241	953.477		708.372	485.439	562.523				607.283		382.521	1153.4	363.63	421.567	645.904	761.216		729.083		788.528	614.323		1065.2
P56812	PDCD5_MOUSE	Pdcd5	Programmed cell death protein 5	2				741.587	267.189					1086.07							519.692	748.898					467.154	663.898												733.278			933.091						888.796
P56959	FUS_MOUSE	Fus	RNA-binding protein FUS	3	2175.05	3845.57	3591.48	3258.58	3319.98	2927.34	4103.3	2941.9	2691.35	3565.97		2846.11	2726.22	2769	2257.41	3290.4	3277.79	2920.3	3450.24	3115.29	2744.57	2814.41	2494.44	2845.18	3174.04	3354.25	3030.09	3008.96		2228.71	4742.32	3484.25	2589.46	3565.61	2604.27	2089.37	2146.08	2755.85	2909.34	2058.27		2698.17	2895.33	2459.85	3712.78
P56960	EXOSX_MOUSE	Exosc10	Exosome component 10	1				663.438		913.702			1067.42						799.863	649.35	667.015							754.019		655.328	732.518							1356.23
P57746	VATD_MOUSE	Atp6v1d	V-type proton ATPase subunit D	5	2734.16	1722.41	2184.91	2092.79	2038.44	2119.78	1821.01	1920.58	2834.05	2120.59	1726.26	2451.83	1304.85	2039.88	2150.41	2489.24	2300.04	2072.41	1768.67	1982.38	2298.04	2217.03	2396.73	1873.12	1700.01	1740.37	1993.09	1659.37	1321.56	2508.69	2107.98	2043.66	1461.4	1001.18	2484.72	2195.25	1688.54	2290.71	1973.46	2516.46		1953.98	2004.47	2375.55	1623.9
P57759	ERP29_MOUSE	Erp29	Endoplasmic reticulum resident protein 29	6	6128.51	3220.99	2778.7	2539.27	2811	3490.27	2899.83	3249.9	2767.37	3012.99	3680.39	3253.1	3233.95	5008.67	3356.34	3734.56	4974.22	3446.44	3455.35	3929.39	3886.59	3789.61	3444.8	3703.87	3725.93	2881.97	3933.49	3336.32	3649.76	3614.52	2942.43	4569.89	3803.08	3185.59	3824.46	3336.58	3125.57	2662.75	3894.16	3529.53		2620.57	3813.32	3423.57	5806.29
P57776;P57776-3	EF1D-3_MOUSE;EF1D_MOUSE	Eef1d	Elongation factor 1-delta	5		1715.97	1253.33	1210.17	1705.56	1284.2	1041.74	1394.7	1267.41	1386.08		832.673	1009.15	1613.13	1122.72	1498.99	1496.41	1696.46	1418.04	934.107	1554.47	1456.37	982.791	1361.28	1700.14	1828.51	1708.55	1476.9		885.689	2079.14	1648.9	1333.25	1887.41	1213.82	1423.34	1220.94	1274.4	972.568	1383.12			1531.84	1066.01	2875.44
P57780	ACTN4_MOUSE	Actn4	Alpha-actinin-4	9	1063.66	3263.94	2704.64	2935.37	2149.61	3064.31	3273.17	3825.73	3355.82	2968.84		3720.77	2960.8	2615.75	3362.75	2880.78	3022.09	2187.35	2908.19	3010.77	2885.69	2500.6	3112.85	3635.4	3265.69	2951.45	2429.29	3089.37		2712.94	4050.95	3056.96	2743.19	3103.33	4265.48	3612.72	3940.5	3811.79	2937.54	2626.66		2965.76	3156.47	2872.09	2696.18
P57784	RU2A_MOUSE	Snrpa1	U2 small nuclear ribonucleoprotein A'	5	842.008	562.884			617.517	464.869	625.949	469.226	614.324	586.371			693.205	774.174		625.163		632.05				381.521	542.738	647.316	625.667			679.587			668.086				626.937			557.048					635.242		682.085
P58021	TM9S2_MOUSE	Tm9sf2	Transmembrane 9 superfamily member 2	2	2317.65	1984.14	1828.83	2091.1	1888.36	1629.05		1766.54	1788.49	1410.93	2080.09	2126.93	1821.98	2326.34	1635.59	1905.32	2112.05	2571.99	1766.68		1951.87	1804.65	1400.8	1543.71	1386.2		2043.46		3625.06	2159.69	1782.31	1700.2	1747.15	1934.58	2473.47	1550.78	2242.07	1756.88	1295.09	2024.39	2166.8	2023.88	2775.61	1778.58	1571.28
P58044	IDI1_MOUSE	Idi1	Isopentenyl-diphosphate Delta-isomerase 1	1																						1931.87					1613.75								735.526
P58058	NADK_MOUSE	Nadk	NAD kinase	2				425.319														260.465	250.205					190.825								217.21
P58059	RT21_MOUSE	Mrps21	28S ribosomal protein S21, mitochondrial	1														300.585					611.57												231.733												635.46
P58242	ASM3B_MOUSE	Smpdl3b	Acid sphingomyelinase-like phosphodiesterase 3b	1																			542.062
P58252	EF2_MOUSE	Eef2	Elongation factor 2	18	4618.45	14048.9	13579.4	13346.1	13243.3	13093.4	14005.8	11949.8	12065.5	13761.1	2247.38	11550.9	13037	12409.3	10952.6	5930.25	12458.6	12819.8	12287	10388.2	13664.7	11656.1	10779.7	11777.1	10737.9	12192.9	14337.8	11505.6	1664.82	11239.9	10953.1	9660.3	12265.1	10659.8	11428.7	12877	12228.1	10580.4	10563.5	11546.7		10898.6	11750.2	9954.48	13189.2
P58281;P58281-2	OPA1-2_MOUSE;OPA1_MOUSE	Opa1	Dynamin-like 120 kDa protein, mitochondrial	2																								424.026
P58681	TLR7_MOUSE	Tlr7	Toll-like receptor 7	2
P58742	AAAS_MOUSE	Aaas	Aladin	2																	341.144														248.499							538.888
P59235	NUP43_MOUSE	Nup43	Nucleoporin Nup43	1																																										227.949
P59325	IF5_MOUSE	Eif5	Eukaryotic translation initiation factor 5	3		1356.74	1367.36	1171.23	1055.17	1125.39	1189.79	1406.68	1630.75	912.474		1062.8	935.989	719.532	1314.64	701.51	1488.86	1100.93	1165.07		1559.28	1583.31	956.752	1565.99	1336.29	1235.75	1462.38	759.749		1027.31	791.221				1081.29	1570.69	683.86	1018.91	521.112				1718.22	1005.8	1466.25
P59708	SF3B6_MOUSE	Sf3b6	Splicing factor 3B subunit 6	2	673.14	593.903					412.463		428.559					443.961	417.922					356.444				415.029	754.043												559.66			372.13		432.539			532.261
P59729	RIN3_MOUSE	Rin3	Ras and Rab interactor 3	1		334.552	414.903			311.667		754.049	446.771							640.676		752.101	551.823	847.76					789.274	501.307				580.29										500.012			421.988
P59999	ARPC4_MOUSE	Arpc4	Actin-related protein 2/3 complex subunit 4	4	9759.03	18067	22870.2	17092.8	20898.6	17392.6	18843.5	19236.8	16993.6	19322.2	5426.94	23631.4	18584	14171.5	19239.1	13295.7	14982.4	16537	21100.3	20848.9	17079.7	19733.5	22020.1	18152	20538.9	24971.6	19277.6	20310.9	5602.21	22412.7	17615.2	16814.1	17590.8	17102.8	17507.3	21124.1	21003.8	23254.9	20904.1	19692.2	2945.48	24796	17520.8	18788.2	16496
P60060	SC61G_MOUSE	Sec61g	Protein transport protein Sec61 subunit gamma	1			1130.75	1788.78	1378.27	1894.06	1975.54	1301.55	1439.23	1168.99	3491.39	731.275		1345.91	973.794	1792.37	2028.72	2111.24	1394.25	1680.26	1903.11	1634.64		994.438			2036.16	1578.09	3189.57	1828.19	1278.76			1416.05				1060.65	1768.07	2523.58			1193.59	1579.87
P60122	RUVB1_MOUSE	Ruvbl1	RuvB-like 1	8	1485.31	1376.25	1613.19	1456.43	1800.67	1354.48	1655.71	1170.12	1250.75	1766.72	901.357	1254.89	1950.45	1484.6	1025.74	1489.59	1384.18	1055.79	1420.25	1370.42	1096.03	1253.48	1219.46	1222.41	604.403	1562.61	1060.91	937.617	763.97	970.558	1257.25	696.162	959.411	1122.71	1135.65	1166.92	1283.58	914.605	1318.71	1455.6			1365.31	1109.61	1725.64
P60229	EIF3E_MOUSE	Eif3e	Eukaryotic translation initiation factor 3 subunit E	4		884.573	785.749	1099.61	1003.16	883.792	741.023	459.803	839.879	1286.71		765.465		766.179		958.384	925.148		690.874	906.962	995.934	692.497	1002.09	1125.08	729.761	743.796	766.495	637.869	773.808	782.509	665.63		1081.43		887.962	970.615	1046.46					691.221	590.841		933.151
P60335	PCBP1_MOUSE	Pcbp1	Poly(rC)-binding protein 1	5	2177.78	3858.97	4376.47	4431.59	3859.6	3815.69	4011.06	3672.23	4561.74	5040.33		4067.89	4041.26	3846.29	4214.74	2164.53	3399.66	3139.94	4212.01	3948.14	3994.5	4663.42	4046.06	4153.88	3667.2	4777.63	4129.57	4566.12		4087.13	3793.35	3523.43	3462.4	3629.07	4141	4076.26	3697.61	4113.6	3428.12	4159		3950.72	4137.12	3122.15	7075.9
P60670;P60670-2	NPL4-2_MOUSE;NPL4_MOUSE	Nploc4	Nuclear protein localization protein 4 homolog	1			1174.61	1083.32		634.673		682.809	601.365					927.006		572.133														569.859					485.355	937.183				1064.25				722.329	918.473
P60710;P63260	ACTB_MOUSE;ACTG_MOUSE	Actb;Actg1	Actin, cytoplasmic 1	11	1389830	943283	977396	838956	1006350	894370	950926	958841	793587	1006770	886087	978020	831417	825883	933071	889294	686290	801312	940758	757482	811493	908735	978214	964150	906015	1106620	755993	828703	639775	991220	909254	1090640	934328	907139	958534	982541	1137170	1055780	1121940	747823	278353	989493	877761	836517	1004570
P60766	CDC42_MOUSE	Cdc42	Cell division control protein 42 homolog	3	14107	15489.6	19199	20258.4	24796.4	29757.5	25380.5	12740	15869.8	29458.5	8155.31	12324.5	24111.7	11371.5	14766.7	13881.2	16544.4	12392.4	18371.6	11153.5	13205.1	19544.1	21348.8	23477.6	14438.7	31231.9	17737.8	21556.2	6237.86	23391.7	22689	19014.8	20416.9	18879.6	20669.1	22912.5	29045.1	22401.5	22412.9	17503.5		25946.7	19972.5	20203.3	22174.2
P60824	CIRBP_MOUSE	Cirbp	Cold-inducible RNA-binding protein	1										595.551			325.691																		652.279
P60843	IF4A1_MOUSE	Eif4a1	Eukaryotic initiation factor 4A-I	10	5530.33	11403	11948.8	15074.3	11324.6	12154	10429.5	10727	10282.7	11536	1997.6	9404.54	12584.5	13198.3	12475.3	4823.13	11976.5	10710.9	10733.7	9743.71	10371.9	10560.8	8693.66	10582.8	9278.31	9675.09	10975.5	8746.46		7112.88	10318.9	9526.36	11628.7	8785.45	10482.5	10145.4	9842.17	10419	9727.64	8106.66		9079.36	13418	7138.89	18651.2
P60867	RS20_MOUSE	Rps20	40S ribosomal protein S20	2	483.432	4035.13	3128.71	3005.26	3482.62	3686.13	2851.51	2723.11	3957.18	4200.54		4659.56	4221.16	3238.87	3389.36	5838.61	4554.76	4706.48	4164.98	3636.31	4249.98	3827.43	2997.4	3582.73	2850.79	3013.38	3599.67	3981.41		3393.82	3126	1628.39	3129.18	2067.15	3768.24	3049.95	2122.58	2773.25	3013.44	4345.95		2122.63	3542.11	3558.41	4565.48
P61021	RAB5B_MOUSE	Rab5b	Ras-related protein Rab-5B	2		715.522	539.718	660.21			545.169	629.641		1536.57		299.455									762.497	932.376		1201.34	1213.71	1626.29		438.931	1620.15			1122.93	1385.86			293.091						240.324			329.997
P61022	CHP1_MOUSE	Chp1	Calcineurin B homologous protein 1	1	904.649	929.824	466.029	879.235	1083.11	704.195	1046.61	650.108		912.803		812.495			983.741	884.063	808.685		683.818	1006.95	1367.65		916.608		1030.83			930.791		1177.91		1290.39	1328.08			910.112	582.462	1710.47	1126.26	561.76
P61027	RAB10_MOUSE	Rab10	Ras-related protein Rab-10	5	34651.3	32552.5	31445.5	31318.6	33959.7	36056.2	29946.9	36032.8	37671.1	34239.5	27540.9	34501	27901.8	39865.6	36136.3	39273.8	34999.3	32525.7	33592.1	40715.5	32448.7	35539.9	33474.6	33156.4	32315.7	32584.2	31546.6	42811.9	42073	42512.8	39815.2	40973.8	35495.1	26623.7	36817.9	36126.2	36451.5	38874.5	33675.4	42119.2	19808.7	44378.6	42508.2	41143.1	21486.1
P61028	RAB8B_MOUSE	Rab8b	Ras-related protein Rab-8B	2	3333.83	2862.48	1609.63	2666.72	2179.94	2593.74	1836.76	1793.75	2758.55	1512.65	3589.71	2679.02	2810.99	2886.17	3136.41	3527.01	2518.98	2842.56	3726.57	4266.12	3147.61	2648.61	2770.97	2534.12	1264.67	2482.96	1798.39	1709.77	1700.72	3067.7	2864.92	2464.18	1822.92		2044.1	2039.74	1708.63	2756.31	1447.5	1634.86		2009.92	1609.26	1837.75	2922.41
P61079;P62838;Q6ZWY6	U2D2B_MOUSE;UB2D2_MOUSE;UB2D3_MOUSE	Ube2d2;Ube2d2b;Ube2d3	Ubiquitin-conjugating enzyme E2 D3	1		425.155		553.165			651.555											830.937	214.714		488.574							602.35																	2142.35
P61082	UBC12_MOUSE	Ube2m	NEDD8-conjugating enzyme Ubc12	3		672.307	943.179	905.238	962.654	1145.18	721.473	842.478	832.456	1181.39		880.629	749.37	768.182	847.765		918.155	1064.77	773.01			1037.48		836.039	751.546	668.561	1091.71			674.006	1070.51	610.851	868.639	1103.78	642.719		825.042	915.213		1078.59		856.344		746.305	1334.49
P61087	UBE2K_MOUSE	Ube2k	Ubiquitin-conjugating enzyme E2 K	1		920.056	1615		1351.23	842.699	1128.24	1100.92	1691.36													1232.93				975.528	808.585	1342.19						2231.14
P61089	UBE2N_MOUSE	Ube2n	Ubiquitin-conjugating enzyme E2 N	5		6134.61	5909.8	4850.1	5428.12	5463.8	4912.63	4910.89	4650.59	6481.44		4597.18	5648.25	4742.91	5884.69	828.302	5682.27	5661.08	6599.64	2948.07	6576.58	6371.31	3002.38	6384.86	4223.18	7993.56	5753.35	5272.72		6828.69	6348.31	4716.63	5357.82	6229.45	5528.46	7190.3	6778.28	5574.2	6163.47	5992.79		6600.43	5303.37	5464.68	5081.47
P61161	ARP2_MOUSE	Actr2	Actin-related protein 2	10	780.475	1967.87	3321.71	4594.95	2850.84	2323.55	2530.79	2651.98	905.285	1063.4		3616.12	1031.41	1142.62	1499.27	1441.26	2174.4	2793.13	1495.81	3383.56	3073.09	1541.86	780.886	1139.57	1236.87	2387.17	1356.78				2263.29	479.092	1000.58		2566.37	2552.55		1008.26					2661.22		3996.69
P61164	ACTZ_MOUSE	Actr1a	Alpha-centractin	6		2361.27	1887.52	2219.21	2377.89	2102.22	1849.8	1781.25	1944.87	1551.68		2224.11	1217.64	2462.82	2447.89	3193.85	1621.41	1767.47	2379.83	1872.89	2500.47	2086.91	2260.66	2164.54	2669.01	1508.95	1979.22	1851.21		2019.27	2312.5	1636.33	1815.18	2630.13	2148.32	2052.72	2453.47	1767.15	1892.79	1788.24		2065.82	1738.08	1172.66	3728.21
P61205;P84078	ARF1_MOUSE;ARF3_MOUSE	Arf1;Arf3	ADP-ribosylation factor 3	4		1406.31	1987.24	2013.18	3417.63	3123.98	1962.29	2002.57	2013.65	1454.55			1269.72	1595.88	1142.14		2049.88	1649.15	1683.57	1561.01	1685.68	909.328									948.204														6998.97
P61211	ARL1_MOUSE	Arl1	ADP-ribosylation factor-like protein 1	2	563.284	2444.06	2153.78	3159.08	2185.54	2081.84	3205.53	3335.99	3557.27	2050.07		2023.04	2058.82	2853.98	2733.83	2158.01	3573.99	3124.97	1974.76	2274.59	2303.74	3561.75	2097.96	2543.93	2282.75	2629.63	2173.33	3260.59		2218.99	2474.18	2422.31	2715.93	3041.81	2995.32	2258.35	3011.73	2586	2624.95	2574.11		2602.17	3124.06	2614.47	2835.37
P61222	ABCE1_MOUSE	Abce1	ATP-binding cassette sub-family E member 1	8		911.704	1459.93	914.103	961.187	914.506	1004.41	927.353	1258.56	965.866		1038.64	902.229	1037.66	990.816	705.162	1017.01	959.684	1004.7	771.581	1160.53	1148.64	874.133	955.353		694.256	993.178	885.581		933.375	1090.78		947.564	977.212	735.057	1165.46	953.86	831.984	985.5	1095.49		672.086	1038.15	749.065	744.364
P61226	RAP2B_MOUSE	Rap2b	Ras-related protein Rap-2b	3	5226.64	3084.78	4005.12	3120.8	3416.16	3798.04	3274.75	4140.89	3235.84	4914.25	3942.07	4333.42	3741.09	2055.84	4051.86	6038.4	3388.66	2894.46	3346.22	3415.75	3659.62	4378.75	4909.41	3205.45	3785.9	4669.38	3258.27	4026.66	3894.33	3760.47	4100.99	3632.19	3050.17	3025.51	4276.16	3975.3	3987.14	5336.62	3708.07	3467.42		5594.57	3229.54	4583.89	1350.22
P61255	RL26_MOUSE	Rpl26	60S ribosomal protein L26	6	3075.02	9119.22	7400.94	10173.1	7263.91	8693.9	9088.95	7458.57	8586.96	8385.61	2961.39	8342.97	8905.03	8146.65	8945.55	10674.4	9783.64	9134.29	8009.87	9283.2	9314.05	8385.39	7933.22	9605.52	7141.64	7391.46	8926.47	8611.22	746.279	7628.51	7627.16	7343.87	7704.93	7882.31	7124.24	8709.23	7593.12	8168.27	7104.52	8992.76		7724.24	9488.37	11106.1	13044.8
P61290	PSME3_MOUSE	Psme3	Proteasome activator complex subunit 3	4	9420.63	10932.5	7682.96	12325.5	5150.25	12150.5	11997.3	9348.87	9384.44	10498.9	10714.9	10185.3	4976.27	11253.4	10975.9	12240.9	12171.1	11493.7	11115.1	12403.3	12358.6	10170.8	8722.01	10376.3	9357.87	7400.62	4326	11047	3535.96	8043.73	5205.27	7974.75	12522.2	10197.5	9289.6	10060.1	9490.39	10673.3	11732.7	13044.4		7837.07	11562.4	11570.7	13367.1
P61358	RL27_MOUSE	Rpl27	60S ribosomal protein L27	4	5561.67	9565.38	8800.88	10288.6	7391.01	9804.11	7628.14	7782.37	8208.46	9583.83	2557.3	8599.01	8744.51	8338.07	8425.02	11046.8	10466.3	9960.64	8537.98	9381.71	8888.14	7865.66	7671.45	7930.95	9217.69	8395.34	10159.9	8728.96	2528.65	6761.3	8351.97	6257.37	8970.89	8208.22	6391.81	8053.13	7593.47	8053.52	8081.19	9503.06	2734.24	7301.95	9041.67	10251.1	14343.9
P61514	RL37A_MOUSE	Rpl37a	60S ribosomal protein L37a	3	338.881	439.584	400.334			304.01				373.502		445.46	560.173						563.647						597.837			795.919			450.404												517.831		1110.68
P61620	S61A1_MOUSE	Sec61a1	Protein transport protein Sec61 subunit alpha isoform 1	2	2363.4	1353.91	1382.83	863.08	1103.9		1755.49	1602.7	1101.7	1152.34	1600.48	1593.02	1250.87	1424.31	1113.53	1379.65	1056.35	1115.42	1666.6	1461.39	872.922	654.491	1523.49	1380.91	1099.6	818.826	928.809		1190.37		1509.41	748.552	1316.42		1348.41	745.475	1248.12	1188.16	877.79	1058.33		1403.85	1042.65		2334.92
P61750	ARF4_MOUSE	Arf4	ADP-ribosylation factor 4	1	495.464	2029.41	1811.58	1459.97	1195.36	1440.7	944.239	2325.85	1076.3	936.383		1799.35	1390.13	1924.82	1981.22	1237.66	1935.39	1554.01	1325.09	1223.4	1668.11	926.738	763.555	1119.93	1492.4	1159.52	1502.58	1328.91		1457.86	1433.06		1102.16	1192.21	1343.91	1657.8	2219.04	1486.17	1654.89			1783.57		1284.25	2886.39
P61804	DAD1_MOUSE	Dad1	Dolichyl-diphosphooligosaccharide--protein glycosyltransferase subunit DAD1	3	6554.02	3945.76	3075.85	3989.8	2875.75	6399.61	7475.84	5053.15	4421.71	4914.05	6453.15	4245.98	5317.96	5906.05	4980.09	6517.94	4866.42	6407.5	4828.39	5238.9	5337.18	4581.88	4800.93	4567.75	4791.47	3582.19	5007.7	4964.85	6633.83	3795.02	4277	6412.92	4033.34	4045.11	3491.99	3705.38	3866.9	4158.95	3514.5	5302.51		2905.28	4264.48	4241.06	2419.68
P61924	COPZ1_MOUSE	Copz1	Coatomer subunit zeta-1	2		3768.76	4151.86	4567.78	5474.42	3328.38	4170.39	4397.54	5567.94	3811.51		3201.61	2855.59	3605.89	3421.74	3881.02	4050.08	5848.56	4041.69	4150.36	4376.33	3781.33	3512.78	4105.02	4129.79	5858.2	4059.38	3988.8	5624.85	4235.62	4120.25	4061.26	3493.58		3274.09	3697.15	4148.15	4429.6	5113.14	4183.06		4592.64	4854.88	6946.74	3203.09
P61957	SUMO2_MOUSE	Sumo2	Small ubiquitin-related modifier 2	1	813.233	3599.92	3256.28	3662.23	3411.06	2778.82	3812.07	3239.6	2353.57	2906.85		2036.15	2758.1	913.353	3087.1	1271.24	2992.82	2545.43	3194.87	1557.36	3098.28	3257.66		4031.2	2102.98	3707.78	2110.51	3605.41	754.703	2822.76	3855.02	1939.06	1785.56	3212.97	2698.2	2965.53	3527.06	1857.69	3430.19	1812.21		2857.44	3626.21	3041.47	5038.67
P61961	UFM1_MOUSE	Ufm1	Ubiquitin-fold modifier 1	1		3020.07	1766.74	1115.68	933.257	1001.1	530.6	1080.19	1076.58	1292.27		911.109	943.976	1020.7			398.386	1121.95	599.637		1215.09	1225.98	647.459	541.122			645.171	946.145			947.378		637.429		1342.79	965.468	1466.91	1555.44	812.353			792.059	864.732	1111.56	2201.49
P61971	NTF2_MOUSE	Nutf2	Nuclear transport factor 2	1		1900.1	1934.7	1612.9	2361.99	1301.87	1466.65	2321.8	1400.63	1647.75		1543.57	1508.47	1088.09	1554.59		1909.35		1730.95		1986.14	2360.12	1013.55	1813.28	1176.35	2352.86	1753.72			1739.37	1478.09	1732.19	1724.82	2312.1	1038.16	1367.07	1767.31	1643.38	1966.69	1255.18		1341.12		1102.51	836.832
P61979;P61979-2;P61979-3	HNRPK-2_MOUSE;HNRPK-3_MOUSE;HNRPK_MOUSE	Hnrnpk	Heterogeneous nuclear ribonucleoprotein K	12	6323.77	8486.18	8925.29	10039.6	8326.39	9685.33	11090.8	10933.2	10819.6	11813.7	2255.38	9671.77	11307	9954	8945.18	9819.28	8760.44	10079.5	9200.22	9820.02	8483.79	10244.8	9722.97	10424.6	9824.05	9897.2	7655.66	9331.29		9406.19	10177.5	10015.5	8697.58	9295.33	10328.7	8951.8	9051.07	8661.96	9918.51	10723.2		8366.2	9713.04	10218.2	9983.14
P61982	1433G_MOUSE	Ywhag	14-3-3 protein gamma	3	2339.32	8860.67	10698.7	9988.61	9759.1	8534.67	7983.18	8512.54	9138.44	8461.64		9737.91	9766.33	8331.04	8036.48	3065	8412.05	7059.86	7972.37	5829.79	6567.09	8235.13	9900.57	7028.12	9690.42	10233.7	11190.8	9848.86	868.147	10146.6	9712.32	7766.82	10093.5	8210.25	11580.7	11583.8	9256.54	7438.58	8398.04	8089.68	7068.89	7022.77	7785.18	9208.08	10753.3
P62046	LRCH1_MOUSE	Lrch1	Leucine-rich repeat and calponin homology domain-containing protein 1	1							677.779						592.929			377.077	383.943	452.118					584.266						551.377		572.14
P62071	RRAS2_MOUSE	Rras2	Ras-related protein R-Ras2	1	2283.96	1568.31	1569.18	705.514	1693.09	2197.38	1525.11	1485.32	1206.14	1358.94	1961.13	1110.79	1507.97	1347.84	1124.61	1074.25	1112.96	830.792	1190.75	1067.03	1282.95	1107.16	2202.05	957.539		2760.84				1968.8		1380.18		1558.78	1587.79		1196.81	1936.15	1337.8					1248.01
P62075	TIM13_MOUSE	Timm13	Mitochondrial import inner membrane translocase subunit Tim13	1	825.011	822.391	840.592	919.39	482.7	478.764		921.513	271.507		1485.87	768.798	493.087	911.794	601.129	1153.74	820.419		499.421	501.971	890.678	264.441	1174.34	784.351						253.636	832.726			1244.18	572.157	885.52	515.007	705.589					465.819		807.617
P62077	TIM8B_MOUSE	Timm8b	Mitochondrial import inner membrane translocase subunit Tim8 B	1		338.423	570.317	555.373			661.492	399.96	363.396			545.417	530.693	481.831	339.18	724.731	448.039		377.533		843.503	614.268	461.049					500.103		392.892	455.639	567.104			472.132	631.214	855.662			576.721
P62082	RS7_MOUSE	Rps7	40S ribosomal protein S7	6	1932.4	6969.68	6177.71	5732.07	4872.56	5402.2	5609.88	5986.6	3984.24	5115.19	1875.52	4738.62	5901.21	4549.69	5375.14	6687.56	6408.86	5216.39	5202.5	5604.14	5051.34	5418.68	4696.96	5544	5851.35	4759.76	5790.68	5312.07		5304.85	5880.34	4227.37	4417.15	5768.48	4361.04	6606.43	4874.66	4060.73	4115.93	4492.35		4794.37	4629.59	5035.46	10024.7
P62137	PP1A_MOUSE	Ppp1ca	Serine/threonine-protein phosphatase PP1-alpha catalytic subunit	8		2109.68	2623.52	2360.26	3444.95	2781.1	2837.03	2810.26	2841.64	3312.3		2079.65	2739.47	2721.16	3029.79	1852.04	2741.4	2792.85	2718.24	3099.52	2672.91	2788.62	2973.6	2715.72	1958.11	2740.47	2904.88	2501.8		2817.13	3345.85	1606.14	2333.63	1953.25	2902.75	2574.73	2528.86	3066.51	2158.56	2581.53		3029.56	2293.19	3080.48	1682.3
P62141	PP1B_MOUSE	Ppp1cb	Serine/threonine-protein phosphatase PP1-beta catalytic subunit	1
P62192	PRS4_MOUSE	Psmc1	26S proteasome regulatory subunit 4	7	834.524	886.35	1025.75	1400.03	636.585	610.545	732.928	703.213	927.942	663.216			848.726	893.163	682.554	754.949	855.659	694.959	606.542	746.471		780.664		658.566	587.307	637.689	622.439			657.123	691.735	826.274	967.474	717.257	1003.72	863.277	753.219	630.754	817.175			652.745	775.739	764.278	1919.76
P62196	PRS8_MOUSE	Psmc5	26S proteasome regulatory subunit 8	5		987.043	897.462	1324.03	806.848	1054.04	1337.35	955.053	1080.58	1129.67		1289.32		769.038	1029.22	799.057		1004.53	1346.12	1248.15	769.106	1358.87	1216.8	1041.64	541.587	666.763	1042.23	1036.15		615.732	1167.19				1284.78	797.774	1303.17	1128.64		1352.32		1082.89	918.185	772.898	1607.1
P62242	RS8_MOUSE	Rps8	40S ribosomal protein S8	6	8102.38	8060.08	8185.8	9256.66	7004.55	8963.56	8172.45	7309.06	7644.21	8700.04	5319.63	7408.31	7753.68	8008.84	7810.1	9656.77	8768.61	7466.06	7858.26	8113.38	7912.36	8369.96	7138.64	8593.28	7813.34	6699.73	8903.68	7867.3	2439.79	6973.7	6922.54	5990.64	7729.96	7283.06	7676.02	7509.03	7188.13	6901.69	7166.59	7372.31	2851.05	6622.29	7440.2	7246.38	10932.1
P62245	RS15A_MOUSE	Rps15a	40S ribosomal protein S15a	5	5103.48	11018.6	10295.9	12155.4	7764.3	10833.8	9082.23	7855.1	8620.97	10453.3	5562.96	10230.1	12024.8	9876.99	11093.8	11307.7	11973.8	10638.2	11354.6	9367.6	10937.1	12205	7346.91	10963.7	9785.39	6336.03	10880.5	10248.7	1205.97	7763.3	8738.77	6554.65	8568.97	7269.9	7908.58	9078.09	7857.73	8118.19	7105.01	10318.4	2750.99	8068.09	8987.99	10497.9	14847.2
P62259	1433E_MOUSE	Ywhae	14-3-3 protein epsilon	10	10408.4	38862.5	45171.2	38279.1	47699.3	46126.1	39395	35139.8	40606.5	43941.7	2378.27	30187.9	35828.5	36676.2	37343.5	14865.1	38208.6	39257.4	43031.9	31763.8	42448.2	33504.6	37170.4	32598.4	34343.4	40343.3	36404.1	32663.6	3965.57	34202.4	38729	29972.5	34552.2	33782.3	35445.1	34469.8	35920	36014.5	33965.1	35068.5		35241.7	30390.3	35577.5	43461.9
P62264	RS14_MOUSE	Rps14	40S ribosomal protein S14	3	3524.29	9723.04	7825.36	8416.35	7180.37	9835.6	9370.95	6577.77	9792.85	9308.83	2988.85	7330.85	8909.49	7194.37	7566.93	9921.53	8986.84	8702.4	7719.72	6523.86	6714.79	8084.08	8168.17	11104.8	8568.87	8017.56	10754.3	6774.87		6607.13	8892.04	5703.69	9771.6	6913	8860.96	7050.23	8944.57	6551.64	7861.76	9451.16		8278.95	8740.53	8440.67	11753.2
P62267	RS23_MOUSE	Rps23	40S ribosomal protein S23	5	1539.14	2003.85	1671.18	1996.48	1468.5	1627.63	1428.4	1677.86	1419.49	1996.19	961.265	1865.15	1478.58	1887.23	2179.1	1922.95	2087.63	1951.12	1109.49	1633.43	1788.42	1952.66	1467.13	1985.74	1594.85	1488.23	1332.56	1977.91		1283.28	1339.06	967.245	1690.42	1409.91	1464.45	1791.83	1619.45	1385.36	1469.5	2048.75		1652.21	2135.92	1292.56	3273.53
P62270	RS18_MOUSE	Rps18	40S ribosomal protein S18	9	4203.9	7205.04	6190.47	7048.02	5969.86	6689.71	7053.18	5567.59	4925.83	6004.19	3926.3	6133	6236.63	5564.56	6082.74	7351.17	7187.99	6845.72	6230.13	6588.19	7373.27	6096.72	5673.23	6683.03	4654.94	5162.68	6948	6214.02	1849.95	5619.88	6192.67	4444.76	6316.27	6546.7	6036.1	6089.35	6211.56	4751.98	6377.07	6730.64		5764.55	6809.07	6474.88	10568.6
P62281	RS11_MOUSE	Rps11	40S ribosomal protein S11	5	3615.16	3979.84	3675.66	4775.8	3243.04	3464.99	4071.22	3575.11	4314.45	4724.38	2270.87	4066.88	4307.12	4393.46	4216.58	4862.32	4534.91	4196.56	4395.5	4310.86	5008.07	4304.42	3971.41	3849.73	4250.43	2461.61	4127.97	4180.08		2994.82	3877.14	2127.56	4199.15	2534.38	3656.2	3724.23	4165.31	3004.8	2543.7	4295.43		3446.88	3716.05	3887.93	7522.52
P62301	RS13_MOUSE	Rps13	40S ribosomal protein S13	6	4559.98	5765.68	5488.4	6408.7	5518.57	5484.07	4206.53	4339.31	4639.87	6907.9	4117.03	3657.65	6445.26	4835.87	4816.18	5377.66	5572.75	3776.2	4960.85	3987.69	4001.72	4562.9	4047.34	5286.68	3549.88	4353.78	5372.67	4540.99		3069.78	5358.54	2936.81	3347.97	3687.98	4689.29	3913.61	4137.43	3356.24	4369.69	4166.86	2570.79	2995.68	4084.48	3372.11	8893.64
P62305	RUXE_MOUSE	Snrpe	Small nuclear ribonucleoprotein E	2			595.09				605.977	341.128						429.634		635.668
P62309	RUXG_MOUSE	Snrpg	Small nuclear ribonucleoprotein G	1	1882.78	1692.06	2108.02	1530.54	1784.35	2067.18		1412.86	1876.59	2104.31		1742.08	1390.33	1282.77	970.284	1952.69	1519.04		1357.68		1532.49	1147.04	1924.06	1917.34	2445.92	1978.8	1358.72	1749.7		2203.17	1752.06	4085.09	1894.55	2456.65	1676.55	942.42	1170.83	1432.55	1247.86	2016.77			2240.78	1489.28	493.189
P62311	LSM3_MOUSE	Lsm3	U6 snRNA-associated Sm-like protein LSm3	1	391.646	1252.86	1001.02	855.106	1379.77	1153.28	1990.49	586.084	988.871	939.24		853.791	1045.25	726.045	1405.02	839.204	978.198	1338.1	1125.46	1334.87	946.586	801.759	606.998	1379.76	1119.68	1144.6	532.294	821.846		1074.96	1905.78	1051.12	1226.57	1259.93	831.817	1055.13	954.157	766.887		1249.31			1019.15	1426.94
P62313	LSM6_MOUSE	Lsm6	U6 snRNA-associated Sm-like protein LSm6	1		468.741	471.208					464.878		878.846		657.266		691		589.575	442.749	630.576	403.979			560.888		573.729						289.212	484.895		269.983		530.087	599.594	592.192						951.685
P62315	SMD1_MOUSE	Snrpd1	Small nuclear ribonucleoprotein Sm D1	3	709.445	1119.23	1140.88	1336.31	1273.36	1306.49	1403.09	915.522	1271.26	1244.56		1039.48	1248.42	975.7	1043.91	1494.59	1344.27	1183.2	1232.06	1072.32	1544.13	933.539	797.383	1241.29	1163.75		1096.97	470.73			1022.72	1334.26	857.923	1384.21	1003.86	873.14	1426.26	1195.53	1309.85	1321.75		993.173	938.251	820.936
P62317	SMD2_MOUSE	Snrpd2	Small nuclear ribonucleoprotein Sm D2	2	2630.5	2967.85	2179.34	2628.83	3420.99	3259.42	3930.66	2924.1	2209.18	2840.87		2706.22	3047.66	2356.16	2012.72	3599.5	2534.22	3467.79	2225.19	1447.53	3384.92	2355.72	1982.6	2631.24	2454.92	2226.09	1939.59	2058.64		2302.28	2286.38	4663.94	3516.44	2835.74	2528.17	2239.81	2450.59	3026.29	2610.66	3812.47		2064.49	2295.16	2196.76	858.007
P62320	SMD3_MOUSE	Snrpd3	Small nuclear ribonucleoprotein Sm D3	2	1144.45	1877.26	2361.73	2258.71	2441.51	2569.76	3209.41	1609.2	2344.96	2558.36		1896.83	2520.5	1843.44	1861.87	3620.73	2690.44	2137.98	2478.36	2006.97	2592.36	2221.72	2580.6	2266.39	2418.43	2368.42	2145.78	2160.72		2637.01	2609.82	2427.58	3064.73	3047.41	1858.26	2331.59	2061.55	2143.02	1963.98	2547.32		2504.92	2320.72	2698.03
P62331	ARF6_MOUSE	Arf6	ADP-ribosylation factor 6	2		422.724	538.953											394.933	682.818	1347.56	618.85						1128.32											1659.82						1828.92					646.738
P62334	PRS10_MOUSE	Psmc6	26S proteasome regulatory subunit 10B	6		1289	1517.49	1706.17	1563.97	1635.33	1272.55	1294.49	1449.71	1408.64		1097.92	1566.97	1336.35	1355.2	903.61	1459.2	1367.27	1445.32	1180.99	1135.24	840.912	1415.05	1183.39	663.122	1343.44	1391.59	656.133		980.721	1251.2	824.698	1131.26	892.023	886.147	809.578	1223.24	863.047	1190.3	1022.21			952.189	1283.11	1690.22
P62627	DLRB1_MOUSE	Dynlrb1	Dynein light chain roadblock-type 1	2		664.288	723.138	885.429		816.574	884.381	554.288		660.034		1197.48			676.874	1237.4	473.832		603.708	671.143		854.712	750.583	1057.4		1073.04	738.529	1182.79		783.632	679.104		1074.37		505.106	914.319	618.245						795.556		511.422
P62702	RS4X_MOUSE	Rps4x	40S ribosomal protein S4, X isoform	10	6791.07	8732.5	8789.48	9698.85	8124.8	9319.1	8131.23	7518.48	8314.59	10145.1	7215	9050.01	10158.4	9083.59	9590.48	11565.6	10945.2	9799.35	9703.65	10689.9	10048.6	10086.9	7862.91	9364.13	8739.52	7478.21	9293.35	9386.52	3418.16	8554.41	8652.25	6372.31	8798.73	8350.01	8686.94	8881.67	8525.63	7902.52	9639.13	10184.3	3295.52	8052.64	10815.2	11026.2	11246.4
P62717	RL18A_MOUSE	Rpl18a	60S ribosomal protein L18a	4	1254.08	1186.72	1186.9	1127.1	1082.19	1491.6	673.83	856.205	1478.79	825.107		1037.13	1008.03	1077.3	1045.53	1125.23	1067.77	1144.27	564.247	604.521	1122.14	774.982	650.628	942.737	1042.2		782.141	927.642		605.594			693.483	953.571	790.023	771.577	1030.14	517.791		981.066		550.603	831.789	920.432	1646.84
P62743	AP2S1_MOUSE	Ap2s1	AP-2 complex subunit sigma	3	10551.6	4655.61	4953.71	4537.36	3767.04	5286.84	3833.36	5642.41	5288.79	6556.57	6101.85	4773.25	5511.79	5327.21	5883.47	4847.86	5287.35	5343.34	5113.16	6701.66	3968.44	4794.77	6233.34	4575.67	3804.03	5399.69	5360.04	5027.64	5702.67	6218.38	6129.62	4980.64	5491.74	4963.4	5408.28	3629.93	3532.02	5055.17	4328.57	4521.42		7009.2	4624.03	6196.14	4348.2
P62748	HPCL1_MOUSE	Hpcal1	Hippocalcin-like protein 1	1		5020.17	6701.46	2864.51		3895.08	4764.66		3747.56			7546.29	5442.18	2383.96			4646.9		1743.6	2208.34	3799.49	6431.62		4787.07	1461.44		3845.88	4909.11		4065.74	3496.25	2312.55	2329.81	5651.48	3770.33	4079.62		5860.29	5329.51	3476.51			4498.24		2724.61
P62751	RL23A_MOUSE	Rpl23a	60S ribosomal protein L23a	7	6084.15	11809.2	8728.63	14828	9418	11610.2	9510.96	10651.7	10986.2	12776	5023.03	10181.5	10092.5	10413.5	10121	11426.1	12005.5	10658.7	10028.2	9685.4	10573.3	9349.04	8774.42	9370.99	9068.22	6478.47	11662.5	11596.4	3878.08	9922.17	11037.9	8822.63	11444	9860.44	10486	9490.39	10731.1	8251.22	10361.2	8825.23		9935.04	10952.6	12766.8	10513.2
P62754	RS6_MOUSE	Rps6	40S ribosomal protein S6	4	10798.9	14760.8	16351	15319.1	12735.4	16062.3	15606.3	14431.2	16921.1	16070.3	10182.5	16251.1	16085.3	14946.4	14725.7	17726.5	18914.3	16554.5	15104.2	16634.1	17314.5	17316.4	14823.3	14310	16279.7	13925.5	15696.7	15236.4	4163.79	14558.3	15950.7	9918.83	14289.4	14506.4	12573.6	13042.1	14581.9	13525.3	14136.5	16923.2		11583.7	15698.7	18829.8	15692.3
P62774	MTPN_MOUSE	Mtpn	Myotrophin	1		1893.02	2018.62		807.221			1442.41				1691.46		1524.41	1160.51	362.23	1291.65		1353.2						1264.44	1231.16	1078.54	1525.77		1094.77	1571.16		1042.01		1569.93	1197.45	1310.1					2004.16			3875.49
P62806	H4_MOUSE	H4f16	Histone H4	9	290383	603956	743051	617435	723447	683684	835287	589567	696237	785781	553259	653813	861150	689102	673965	1090700	521388	698525	834397	925030	642767	1131450	750560	1200440	798312	792380	581952	696779	1055590	738195	1140620	830047	857900	1077590	626831	647398	704449	705540	763014	747552	508155	824136	620619	719432	72776.9
P62814	VATB2_MOUSE	Atp6v1b2	V-type proton ATPase subunit B, brain isoform	13	6307.44	3973.33	4175.52	4258.67	4868.03	3954.27	3629.21	4986.94	6015.03	3990.98	2602.66	5087.88	2986.64	4127.67	4890.44	4886.05	5184.98	4548.07	3870.68	5185.71	4210.61	4222.24	4570.15	3729.09	4450.22	3248.76	3436.1	4415.24	2769.74	4449.97	3666.26	3526.28	4254.26	3371.46	6023.81	4019.61	4087.92	5575.96	3719.04	3881.22		4839.45	5710.7	4403.62	3785.8
P62821	RAB1A_MOUSE	Rab1A	Ras-related protein Rab-1A	3	26683.4	13130.7	11566.5	10622.3	10685.8	11906.8	12875.7	12880.3	12950.8	11505.2	5973.93	11415.5	11052.8	14839.5	12977.2	12470.8	13896	10187.3	11939.2	9527.8	11758	11361.7	12439.3	12280	9323.52	10441	11322.7	16368.3		9911.38	13173	12989.1	13565.7		13041.4	14240.8	10288	12889.6	10745.6	10629.4			12826.2	11489.8	19610.2
P62827	RAN_MOUSE	Ran	GTP-binding nuclear protein Ran	5	8589.26	13665.5	13480.4	12233.4	12535.9	12807.9	13236.8	11442.5	12332.7	14791.4	4168.93	9762.37	11500	8961.76	9215.87	4350.03	9403.83	10120.6	11827.5	6854.77	11013.4	15684.9	7656.53	15134.5	9358.69	10564.4	11533.1	9048.21	1867.01	10603.8	13337.4	10838.9	10316.6	13140.2	9681.7	10157.1	11646.5	9171.04	9932.3	12470.5		10924.1	7743.19	8870.79	20831.4
P62830	RL23_MOUSE	Rpl23	60S ribosomal protein L23	3	2429.68	3838.64	3449.01	4459.13	2950.33	4421.57	4059.83	3349.03	3806.3	4606.9	3165.83	3114.98	4457.83	4850.33	4332.58	4736.11	5022.73	4710.93	4275.38	4365.51	5059.75	4975.18	3845.88	4584.65	4007.99	3131.49	4818.15	3689.89	1465.72	3552.11	3811.72	2834.09	3379.67	2069.37	3822.68	3952.87	3936.86	3934.73	3619.04	4531.03		2855.37	4721.11	3706.22	5147.6
P62835;Q99JI6	RAP1A_MOUSE;RAP1B_MOUSE	Rap1a;Rap1b	Ras-related protein Rap-1A	5	17260.7	19071.1	20369	14342.1	19191.3	23388.1	17057.9	19502.8	17256.6	20555.7	9098.18	17912.1	19899.2	14973.9	19973.3	24090.6	20018.9	18224.2	23068.5	25266.6	18633.7	19502.6	19502	14557.5	17794	22179	17379.9	18937.7	12369.9	24503.7	20078.4	23344.8	17969.7	16753.8	19198.1	20915.1	21178.6	24341	18808.7	22366.4	8604.68	22907.7	19690.1	19083	11926.2
P62849;P62849-2;P62849-3	RS24-2_MOUSE;RS24-3_MOUSE;RS24_MOUSE	Rps24	40S ribosomal protein S24	2	3691.87	8419.42	7161.93	7960.8	6753.08	7641.83	8841.86	6650.14	8494.23	8873.25	6364.57	8312.68	8612.12	7545.68	7947.31	10699.2	10675.7	9193.85	8569.64	9833.77	9674.41	10044.2	8364.99	9400.46	9427.96	8269.8	10654.5	9545		8560.3	10520.7	6767.24	9446.51	7934.8	8159.4	9676.54	9162.42	8953.51	10300.7	9352.97		7773.38	10798.6	10046.6	11565.5
P62852	RS25_MOUSE	Rps25	40S ribosomal protein S25	5	2893.55	9641.13	8423.74	9717.3	7859.25	8169.78	9406.25	6707.19	8876.46	8870.42	2688.38	7832.95	9213.64	9410.53	8662.5	11294.7	8867.91	8248.44	7986.23	9236.8	9114.14	8473.51	8928.87	9153.59	8920.96	5984.75	9645.76	9021.16		6998.57	7700.02	7075.53	9142.98	8071.3	8819.12	9062.18	7153.84	7701.94	8613.26	9409.37	2630.35	7720.95	9160.47	9322.66	11217.5
P62855	RS26_MOUSE	Rps26	40S ribosomal protein S26	2	2567.84	2694.11	2502.38	3003.49	2470.1	1736.1	2463.13	2344.67	1725.18	2138.63	2160.65	3018.06	3252.76	2449.57	2418.23	2811.45	2692.58	2275.44	2800.78	2804.99	2121.97	2448.53	2475.06	2686.77	2003.84	1980.36	2376.36	1966.92		1658	2064.49	1686.85	997.564	1682.14	2176.49	1819	2015.92	1171.53	2612.11	2384.13		2493.52	2016.31	2022.5	2913.45
P62858	RS28_MOUSE	Rps28	40S ribosomal protein S28	2	3687.07	10251.7	9969.9	8743.41	7722.79	8955.74	8754.04	7558.04	7732	9978.82		8136.2	8015.7	7836.75	5108.67	5571.85	7564.21	6942.28	7629.06	7343.59	9301.92	6723.98	7455.67	9828.1	5889.96	9499.58	8960.75	8784.78		7309.98	7728.21	8216.01	8132.82	6517.37	8928.47	7536.78	8184.31	6330.02	8759.72	7477.87		6677.29	6407.81	9729.22	13096.2
P62862	RS30_MOUSE	Fau	Isoform of P35545, 40S ribosomal protein S30	1	2617.65	6412.34	5698.74	6603.61	4379.46	6115.71	6521.94	6253.72	4521.72	6362.54	3558.83	6311.93	5598.74	6346.61	6604.28	8643.56	5549.94	5001.82	3688.65	5643.48	6593.13	6317.31	4777.36	7271.17	5930.97	2928.2	6046.16	7413.28	1522.11	4795.5	4583.46	5989.75	5851.51	4457.87	5190.07	5746.01	5450.07	4261.13	4377.87	7300.44		1828.86	6042.01	4385.58	7286.12
P62869	ELOB_MOUSE	Elob	Elongin-B	4	1256.66	2647.99	2420.23	2108.98	2790.73	2626.33	2878.46	2457.89	2556.32	2493.39		2687.73	2710.09	2524.85	2374.89	1624.56	2470.19	2446.97	2513.19	2376.3	2926.75	2782.12	2564.88	3049.79	2856.77	2567.02	2258.45	2096.57		2541.85	3447.72	2230.73	2259.37	2736.8	1933.39	3196.6	2586.72	2829.46	2648	2510.16		2438.59	3197.55	2997.18	3528.11
P62876	RPAB5_MOUSE	Polr2l	DNA-directed RNA polymerases I, II, and III subunit RPABC5	1																																1097.25													717.163
P62880;P62874	GBB1_MOUSE;GBB2_MOUSE	Gnb1;Gnb2	Guanine nucleotide-binding protein G(I)/G(S)/G(T) subunit beta-1	5	15305.7	9426.51	10085.5	7571.12	9011.22	10748.6	9816.13	9732.9	9676.52	10198.9	11090.5	8709.94	9200.07	6650.94	9931.42	12243.3	7880.2	7768.45	11432.3	9782.9	8628.99	9421.32	11255	8669.91	10873.9	11496.8	9179.16	8002.62	15499.2	11472	10046.8	11583.5	7187.08	8757.32	9531.13	10110.7	10123.2	12028.9	11280.2	11145.9		11859.6	9660.62	11813.4	7635.73
P62889	RL30_MOUSE	Rpl30	60S ribosomal protein L30	2	3201.91	4020.47	3732.66	3770.94	3305.8	3006.82		2937.97		3928.16					1580.76					2629.99	5848.08		2466.92		2378.29		3008.43	2903.49		2372.76			2701.42		1878.05	2208.5	2463.98	2244.63	3019.97			2405.01			5165.92
P62897	CYC_MOUSE	Cycs	Cytochrome c, somatic	4	2336.16	3377.65	3068.38	4259.19	2693.56	2162.96	3215.28	3443.1	2661.82	3084.07	4078.84	2868.82	3616.69	3777.49	3296.41	4339.04	4282.87	3676.58	3554.38	3156.13	3360.55	3673.18	4054.63	4551.76	2944.91	3132.74	2736.24	3509.34	4747.37	3125.9	3781.15	4598.39	3685.97	3726	3561.04	3302.71	3527.68	3480.4	2635.98	4073.36		2794.12	3059.92	2934.27	2283.56
P62900	RL31_MOUSE	Rpl31	60S ribosomal protein L31	5	3968.48	7516.12	6772.2	9498.54	7110.3	7163.5	8025.02	6049.16	7904.09	7370.08	3022.06	6293.32	8489.26	7223.46	7178.69	8171.88	8786.46	8599.84	6596.9	7463.56	8367.48	6963.81	6336.21	6764.55	7631.61	5465.58	8296.82	6497.84	1429.02	6032.2	6664.25	4835.92	7017.59	6505.54	6774.31	6534.47	6690.77	5703.72	7485.35	7962.75		6653.1	6513.32	7188.92	8659.69
P62908	RS3_MOUSE	Rps3	40S ribosomal protein S3	11	3959.18	13046.1	12881.3	14119.2	11976.9	13803.1	13519.5	12176.8	12868.6	13885.1	4293.93	12593.1	14547	14128.3	12636.3	15110.4	15227.1	14776.7	13581.5	13788	14606.3	12003.3	11898.2	14574	12933.3	11759.5	14534.7	14058.5	1398.24	11029	11485.5	10199	11922.7	13228.3	13125.1	12812.3	11185.9	11001.7	12964.3	13542.9	3004	10943.7	14412.8	14213.2	16398.9
P62911	RL32_MOUSE	Rpl32	60S ribosomal protein L32	1	1294.4	1496	894.033	1304.49	1649.59	1208.64	1166.78	937.234	1248.6	1225.36	1043.72		1783.93	1500.01	1770.16	1776.74	2024.79	1844.32			2158.45	1472.41	1067.99	1000.95	1556.13	688.811	1414.73	1331.7		1221.35	1217.65				1684.49	1709.35	1050.17		1484.72	1742.12			1132.6	1565.38	1604.89
P62915	TF2B_MOUSE	Gtf2b	Transcription initiation factor IIB	1								781.122									899.444																893.319
P62918	RL8_MOUSE	Rpl8	60S ribosomal protein L8	7	8507.39	7511.83	6136.77	7594.09	6603.47	8094.79	6734.76	6216.94	7667.88	8315.74	6515.44	7900.92	7591.18	6953.39	8237.66	8146.72	7602.21	7198.65	6664.11	7024.27	6858.34	7168.54	7388.81	7252.48	7314.17	5934.7	7461.63	7433.46	4094.96	6716.53	7243.53	4857.58	6058	7040.34	6521.4	7236.58	5977.38	5053.27	7538	6177.98		6973.96	6970.61	7773.05	9430.05
P62960	YBOX1_MOUSE	Ybx1	Y-box-binding protein 1	6	989.597	2278.1	1582.45	1785.87	1265.56	1194.01	1621.27	1392.15	1226.84	1928.49		1226.63	1526.7	1843.57	1409.96	2191.71	1248.17	1670.27	1305.02	1525.05	1471.82	1555.28	1391.53	1311.05	1389.53	1157.46	1408	1393.68		1477.64	1442.03	1321.54	1207.05	1110.81	1142.86	1182.32	1039.27	931.356	1258.67	1019.44		1020.82	1492.69	1547.09	2175.1
P62962	PROF1_MOUSE	Pfn1	Profilin-1	8	4604.26	47851.1	65330.9	54405	60585	47299.6	55391.4	51586.3	54018	54684.9		48215.2	57586.5	45536.8	56794.6	8135.99	48290.4	49593.8	61264.8	40517.4	55602.4	50605.5	47286.1	54968.9	43046.4	64223.1	52110.9	50746.9		45682	48506.2	50171.8	51856.6	44663.3	55153.5	59007.2	66625.6	56961	50632.9	39782.7		58664.7	51327.7	36692	127974
P62996	TRA2B_MOUSE	Tra2b	Transformer-2 protein homolog beta	2	2662.88	1313.87	1139.53	1230.89	1136.25	1005.8	1356.61	1324.09	1690.68	1276.88		1559.98	1731.7	1733.38	1686.71	2033.86	1438.61	835.459	1667.17	1647.79	1419.04	1819.03	1407.14	1266.79			1060.56	1243.04		1301.52	1581.3	1112.31	1643.9		1193.77	1121.32	1185.36	1229.67	1247.47	869.623		1454.44	1241.57	1428.85	1433.89
P63001	RAC1_MOUSE	Rac1	Ras-related C3 botulinum toxin substrate 1	2	26060.2	22144.8	27805.2	20822.2	30742.7	29556.3	22148.9	22650.8	21934	23491	18205.8	22596.2	23755	19683.7	22441.3	15683.5	23978	22699.9	27692.7	26593.7	24158	25081.3	22539.8	21577.8	22563.9	30758.7	26142.3	28351.1	21572.2	26086.5	24057.2	31927.7	23900.1	25882.3	19620	28945.7	26652.6	27738.4	24777.7	25076	10826.6	27517.7	21882.2	20073.2	23153.6
P63005	LIS1_MOUSE	Pafah1b1	Platelet-activating factor acetylhydrolase IB subunit alpha	3		1200.1	748.18	1094.43	1250.68	929.886	1190.45	851.646	1236.05	877.616		831.025	967.261	1138.21	1323.58	982.396	1047.38	876.245	960.901	1310.5	1421.53	1174.37	1118.53	939.083	944.023	1272.05	1398.42			1682.18	1251.31	843.021		1067.94	999.871	925.288	965.021	1056.97	756.556	823.858		1121.49	1260.77	1289.67	547.364
P63017	HSP7C_MOUSE	Hspa8	Heat shock cognate 71 kDa protein	18	13753.4	36170.1	35658.1	37719.1	36194.9	35180	34744.3	31727.2	36078.2	33612.1	4752.75	36242.1	31630.6	38942.3	35154.6	32528.6	36235.7	36015.9	34255.1	33866.6	36248	35535.6	33545.5	34179.6	35128.3	37303.5	33619.7	33629.7	4825.57	28190.1	31861.6	27622.5	31461.2	28978	35123.2	34543.6	32350.7	30347.6	31430.3	30108.9	4005.06	28931	32885.9	30266.9	24494
P63024;P63044	VAMP2_MOUSE;VAMP3_MOUSE	Vamp2;Vamp3	Vesicle-associated membrane protein 3	1		586.042	721.343					577.518																							344.742		1205.81	515.401									833.019		1965.36
P63028	TCTP_MOUSE	Tpt1	Translationally-controlled tumor protein	1		760.059	648.293	591.67		600.759	678.337							1069.03	546.657		722.045		1230.55		1102.01	679.115													376.474										742.538
P63037	DNJA1_MOUSE	Dnaja1	DnaJ homolog subfamily A member 1	1	268.912	276.921		454.044										223.551		264.923	311.553									265.188		308.271															313.767
P63038	CH60_MOUSE	Hspd1	60 kDa heat shock protein, mitochondrial	14	8102.1	5093.57	4154.99	4843.15	4290.87	4737.37	6491.1	5006.38	4717.26	4850.42	6886.42	4139.06	4815.78	4709.23	3645.27	5766.83	4839.75	4104.8	3711.73	3868.08	3496.08	3389.44	4708.88	4269.49	3775.42	3696.21	3229.58	3134.61	6160.57	3413.32	4453.74	4402.45	3878.18	4423.99	3943.94	3400.1	3162.24	3788.05	4570.52	4213.64	3126.6	3520.32	4824.8	4152.8	3334.62
P63073	IF4E_MOUSE	Eif4e	Eukaryotic translation initiation factor 4E	2																																													579.067
P63085	MK01_MOUSE	Mapk1	Mitogen-activated protein kinase 1	3		1675.07	1924.41	1863.95	1769.92	1916.68	1454.74	1645.78	1674.41	2085.12		2282.05	2531.12	1999.57	2125.73	1070.05	1729.64	1991.57	2262.92	1562.38	1850.49	1952.52	1655.78	2147.13	1946.72	2085.76	1597.64	1901.99		2187.55	2225.29	1590.84	1456.16	1852.45	1803.52	1571.25	2001.34	2104.44	2309.13	1775.69		2771.12	2263.56	1974.3	2827.59
P63087-2	PP1G-2_MOUSE	Ppp1cc	Isoform of P63087, Isoform 2 of Serine/threonine-protein phosphatase PP1-gamma catalytic subunit	2		1082.95	878.628	647.357		462.824	480.799	391.901		780.136		1217.28		586.268	636.778					217.054			486.945	870.327	647.38	621.091					1222.49	540.918			870.105	828.414	775.709	546.885	798.664			1120.3	501.198		258.783
P63094;P63094-2;Q6R0H7;Q6R0H7-4	GNAS1-4_MOUSE;GNAS1_MOUSE;GNAS2-2_MOUSE;GNAS2_MOUSE	Gnas	Isoform of Q6R0H7, Guanine nucleotide-binding protein G(s) subunit alpha isoforms short	4	891.469	847.115	599.621	631.795	847.332	512.773		852.417	493.669	691.304		962.149	652.268			804.685	690.013	418.313	752.758	756.163	663.456	615.593	1471.63	709.934		1353.39	816.115	752.974	1859.11	754.132	657.596	847.802	430.274		852.783	630.966	1026.76	994.716	1053.13	800.694		649.378	717.886	863.792	413.517
P63101	1433Z_MOUSE	Ywhaz	14-3-3 protein zeta/delta	8	4079.06	15037	15963.4	13633.1	15063.8	16044.2	15064.1	13076.3	14819	16290.5		14649	15335.3	12848.5	12211.5	4615.94	11391.2	14293.1	15371.8	9920.7	13448.6	15592.7	14983.9	12301.2	13233.4	15616.9	17272.8	13971	2365.38	16211	15324.1	12001.3	14994.7	13369.4	14187.7	14735.5	15281.2	14614.4	15112.5	12761		13255.1	12276.1	12871.5	12350.5
P63158	HMGB1_MOUSE	Hmgb1	High mobility group protein B1	3	2921.91	656.836	788.735	738.823			836.014		681.523	766.62						596.469				706.767				899.562											709.901										2399.32
P63166	SUMO1_MOUSE	Sumo1	Small ubiquitin-related modifier 1	1				1131.25				903.621	863.753	906.061		900.783				1727.16	1565.92		931.698			1629.94		1544.73				939.074		582.231	1268.07		860.272		768.928	1034.2	1148.48			1306.83				1248.43	950.321
P63168;Q9D0M5	DYL1_MOUSE;DYL2_MOUSE	Dynll1;Dynll2	Dynein light chain 1, cytoplasmic	1			421.077			569.621	375.089	602.925	442.994				492.905		560.205		658.542		548.701	766.323						312.531	395.877								241.721			509.536
P63242	IF5A1_MOUSE	Eif5a	Eukaryotic translation initiation factor 5A-1	4		2695.67	2323.33	2475.36	2450.73	2194.8	2307.75	1763.53	2346.14	2425.93		2175.89	2242.99	1618.15	2007.45	849.614	2420.15	2825.92	3016.03	1679.57	2661.89	5469	1911.25	1880.4	2018.52	1950.16	2153.97	2564.84		2275.78	1621.21	890.561	2156.71	2079.28	2492.08	2453.88	1382.06	2507.71	1618.06	1944.98		2475.84	2095.06	1612.89	2518.68
P63276	RS17_MOUSE	Rps17	40S ribosomal protein S17	2				348.417		218.869													258.374							182.53																			509.948
P63280	UBC9_MOUSE	Ube2i	SUMO-conjugating enzyme UBC9	3		597.475	947.68	1196.02	1532.38	1426.09	1358.23	1232.4	1413.01	1559.93		1106.89	1176.71	991.41	916.268	709.565	1408.07	838.008	640.545		1295.81	1886.94		1122.27			985.572			1231.49	861.334	869.345	989.662		1259.71		1096.9	1288.5				1596.04	893.623	1195.34	1337.2
P63321	RALA_MOUSE	Rala	Ras-related protein Ral-A	1										146.089
P63325	RS10_MOUSE	Rps10	40S ribosomal protein S10	2	6367.72	13932.2	14570.3	15691.2	12887.3	14821.1	13649.8	12805.9	12050.1	16308.7	4024.52	13006.9	14210	13532.1	13062.9	17465	15936.3	14099.7	13700.4	13437.2	13741.7	13977.3	11634.7	15458.4	15613.5	9695.12	15473.3	11523	2407.24	13374.7	14585.9	10434.7	12475.1	12501	13149.5	13677.9	12504.7	13148.5	12056.9	13261.5		11981	13332.3	13555.7	18474.2
P63328;P63328-2	PP2BA-2_MOUSE;PP2BA_MOUSE	Ppp3ca	Serine/threonine-protein phosphatase 2B catalytic subunit alpha isoform	2		1066.75	1143.67	1107.7	886.976	1658.11	937.369	978.502	1095.8	977.008		1466.85	892.112	1326.51	1178.85		1490.03	921.291	884.611	770.627	1123.23	1089.79	573.607	929.412	1145.56	1066.11	1281.91	1114.24		1186.43	1249.15	804.897	772.625		1323.04	1300.07	893.047	1548.83	523.648	923.591			468.776	540.031	619.189
P63330;P62715	PP2AA_MOUSE;PP2AB_MOUSE	Ppp2ca;Ppp2cb	Serine/threonine-protein phosphatase 2A catalytic subunit beta isoform	2		2072.66	1651.85	2051.59	2017.04	1673.36	1392.95	1618.24	1974.3	1314.64		1786.99	1343.44	1457.41	1665.81	1736.52	1900.88	1602.89	1798.52	1353.54	1538.73	1652.09	1559.84	2254.92	1050.98	2104.04	1665.14	1903.28		1221.56	2244.36	1511.29	1114.33		1548.27	1335.45	1294.38	1606.21		1537.82			1671.19
P67778	PHB_MOUSE	Phb	Prohibitin	11	6155.72	4160.16	3395.74	3713.29	4051.64	3275.39	4427.61	4272.79	4081.62	3800	6663.42	3545.53	3936.26	3546.7	3676.68	4843.71	4881.06	3214.84	3277.38	4425.03	3105.26	3623.32	4444.15	3874.87	3624.3	3015.13	3775.08	3466.96	6001.35	3440.69	3741.01	4746.68	3633.83	4192.61	3651.41	3538.53	3834.16	3432.54	3781.42	4429.96	4313.53	3152	4179.82	3560.73	2533.16
P67984	RL22_MOUSE	Rpl22	60S ribosomal protein L22	3	3667.99	5925.65	6169.78	6009.52	5512.24	5973.87	5767.12	5676.06	5667.88	5702.53	1186.83	5185.17	5053.46	5592.3	5270.17	5717.88	5523.6	4982.88	5302.88	5224.04	5403.2	5158.02	4795.32	5593.41	5017.43	4225.14	5114.97	5226.29		4489.85	5330.4	4130.72	5443.99	4864.35	4796.59	4504.55	4902.93	4692.13	5422.98	4351.51		4809.39	5601.71	5226.65	11041.3
P68037	UB2L3_MOUSE	Ube2l3	Ubiquitin-conjugating enzyme E2 L3	2		1412.48	1261.82	1005.7	1291.71	1111.43	1122.22	1175.55	1046.31	1498.74		1286.32	1200.13		955.7		910.851	1230.24	1401.42		1169.59	1194.39		1104.52		1192.05	1432.11	702.541		759.273		556.109	2107.9	987.573	779.73	1135.23	1041.15	1247.39	976.801	1685.67			828.434	1241.19	1233.18
P68040	RACK1_MOUSE	Rack1	Receptor of activated protein C kinase 1	6	1491.16	5909.91	5578.14	6085.04	5277.51	6019.86	5414.23	5617.33	6026.49	4664.09		4557.49	5533.78	5812.55	4829.44	1648.24	6357.77	5048.79	5024.06	4346.58	6128.33	5358.56	4130.23	5802.77	4776.55	4218.64	5177.29	5522.18		4312.56	4736.85	4036.39	5073.31	5553.73	4806.91	4920.11	5926.93	4683.05	4960.3	4682.59		5129.76	6339.89	4932.82	12452.2
P68134	ACTS_MOUSE	Acta1	Actin, alpha skeletal muscle	2	36085.8	135196	140287	117233	146163	12892.3	127596	126620	100959	142881	101598	133952	90185.2	89085.6	93885.4	89305.1	83599.6		106113	67545.9	85881.1	117714		133898		149426		105990		141881	120523	112622	110292		112045		130190	124320		97570			93627.1		145970
P68181-4;P68181;P68181-2;P68181-3	KAPCB-2_MOUSE;KAPCB-3_MOUSE;KAPCB-4_MOUSE;KAPCB_MOUSE	Prkacb	cAMP-dependent protein kinase catalytic subunit beta	4	669.936	1382.54	1568.34	1385.83	1523.47	1490.31	1358.24	1549.26	1382.68	1263.38		1359.41	1480.25	1372.04	1270.2	2264.9	1774.24		1400.89	1274.46	1188.39	1950	1447.68	1743.43	2205.5	1678.08	777.236	1213.49		1696.51	1839.75	1849.3	1492.96	946.774	1608.71	1004.23	1661.62	1905.23	1446.02	1541.64		1862.78	1643.91	1695.31	970.575
P68254;P68254-2	1433T-2_MOUSE;1433T_MOUSE	Ywhaq	14-3-3 protein theta	2					594.114										385.486						1036.79
P68368	TBA4A_MOUSE	Tuba4a	Tubulin alpha-4A chain	10	10478.5	36226	25540.7	27313.1	27648.8	28175.4	24748.4	20464	26481.6	26421.5	6835.11	23591.5	30401.8	27736.4	24769.8	29159.1	33127.1	28552.6	31994.5	15282.3	29978.4	37011.6	26009.3	41182.4	31973.9	23012.8	26036	20837.7	4227.99	23319.1	36360.5	15575.9	19508.9	29602.4	22553.2	21726.3	20907.7	20354.1	21000.4	21122.8		18693.9	27047.1	19502.7	32977.9
P68369	TBA1A_MOUSE	Tuba1a	Tubulin alpha-1A chain	1								928.502				675.727	1588.65	896.987	724.678		1176.51		1307.01				1001.61			738.986	1137.23	1432.98	5684.08	913.707	988.476	1377.61		1006.59				771.078	999.792					2581.02
P68372	TBB4B_MOUSE	Tubb4b	Tubulin beta-4B chain	2	1815.31	4850.62	4667.98	4571.03	4531.51	4466.93	3496.93	4058.02	4572.73	3939.93		1965.26	3835.61	4309.79	3161.24	1682.14	4161.04	3356.43	4562.03	2305.38	3810.25	5423.04	3168.28	4488.41	5229.71	2820.22	3647.93	3836.57		3836.42	4545.19	2625.58	3134.28	3659.93	3724.75	2899.28	3505.27	2993.85	2153.44	3087.58		2726.01	3459.07	3003.16	8002.67
P68510	1433F_MOUSE	Ywhah	14-3-3 protein eta	6	3161.48	10424.1	13852.8	12414.8	10677.1	10741.9	9236.8	10081	10622.3	11952.3		13411.4	11324.9	15094.1	11176.5	4963.65	11167.7	11119.6	13906.1	7798.32	12034.9	12453.9	12845.6	12970	12122.3	12776	13469.5	11880.7		10187.9	13176.1	11795	8958.53	13353	15013.9	14451.1	13183.6	8988.61	10225.1	11623.9		11180.6	10683.4	9790.22	15950
P70122	SBDS_MOUSE	Sbds	Ribosome maturation protein SBDS	2		1645.08		905.173	1803.86	552.292	1079.95	1368.75	1426.04	664.244			1711.32	1057.56	1816.71		1517.08	1069.47			1124.35	1020.56		1189.69	973.772	1717.67	1357.35	599.334		1668.77	1224.02			1885.31	1836.46	1723.16	1217.9	2014.97		1356.42		1368.73	1358.33	1939.92	719.579
P70124	SPB5_MOUSE	Serpinb5	Serpin B5	1
P70168	IMB1_MOUSE	Kpnb1	Importin subunit beta-1	6	966.856	1730.04	1876.42	1412.57	1432.07	1361.25	1405.87	1365.09	1280.37	1344.57		1391.61	1501.95	1848.65	1419.2	2362.35	1296.65	1097.88	2172.83	944.638	1456.11	1870.03	1655.01	1667.48	1637.66	1424.6	1904.79	1033.51		1455.45	1630.26	1417.49	1275.94	1336.85	1767.55	1634.96	1535.87	1833.92		1071.39		1394.69	865.307	1022.5	1505.01
P70202	LXN_MOUSE	Lxn	Latexin	2		1889.42	1519.04	1029.24	1207.43	1414.46	1523.76	582.614	1372.18			1444.03	1374.72	700.008	1108.21		1141.64	1130.1	1678.28		1211.41	1911.88		1270.31	865.722	1818.23	1212.97			1639.47	808.392	1356.2		1508.52	810.865	1292.79	1294.11	1633.21	1452.2	861.283		1663.24	755.912		1278.4
P70227	ITPR3_MOUSE	Itpr3	Inositol 1,4,5-trisphosphate receptor type 3	2
P70268;P70268-2	PKN1-2_MOUSE;PKN1_MOUSE	Pkn1	Serine/threonine-protein kinase N1	4		385.781	702.504	679.144	1037.64	709.843	613.859	787.042	939.545	1197.17		972.586	822.942	573.459			526.846	659.692	539.259	1123.49	982.163	696.957	890.503	901.12	874.325	928.403	783.011	1021.66		1528.73				756.006	719.89	767.325	1202.23	1076.73	597.435			720.9	448.892	654.799	622.052
P70279	SURF6_MOUSE	Surf6	Surfeit locus protein 6	1							515.839									808.463			571.785			577.8	481.162					497.434																	420.97
P70280	VAMP7_MOUSE	Vamp7	Vesicle-associated membrane protein 7	2					872.219			648.838																		668.647	957.8									494.732	561.113							1105.85
P70288	HDAC2_MOUSE	Hdac2	Histone deacetylase 2	1			321.37
P70290	EM55_MOUSE	Mpp1	55 kDa erythrocyte membrane protein	5		1418.99	1451.89	1156.14	834.935	739.701	1632.9	1008.58	1198.18	1217.13		1209.44	1035.96	784.453	1256.94	910.814	1300.74	773.726	1180.2	1290.49	1523.96	944.694	795.365	1217.37	901.29		1286.05	853.709		1233.59	1367.4	1676.54	1463.71	1734.26	1567.44	783.072	1393.34	800.256	661.486	1294.71		1212.16	1377.8	1119.81	1088.05
P70295	AUP1_MOUSE	Aup1	Ancient ubiquitous protein 1	2
P70296	PEBP1_MOUSE	Pebp1	Phosphatidylethanolamine-binding protein 1	5		3103.65	3188.74	2527.85	2795.62	2319.9	2826.05	3158.19	2980.86	3812.88		1658.51	2875.05	1928.7	2441.17		2486.42	2697.76	2391.06		2673.56	3093.8		2629.07	1203.88	3623.47	3055.61	2647.66		3481.76	2572.17	2024.69	1803.28	2543.24	1508.92	3062.53	3375.53	3649.3	4631.04	1928.34		1890.02	2651.06	2538.72	1521.76
P70302	STIM1_MOUSE	Stim1	Stromal interaction molecule 1	1	920.274	476.735	414.904	304.233	444.119	554.9	682.474	492.943	576.636	658.546	822.408	595.962	604.249	640.983	539.788	1022.25	694.987	517.244	1049.46	839.813	567.043	613.624	678.342					638.961		659.573	1481.8	715.289			405.424			385.298	605.398				743.927		813.229
P70315	WASP_MOUSE	Was	Wiskott-Aldrich syndrome protein homolog	5	681.796	1456.38	1660.78	1712.59	1126.9	1868.88	962.391	1345.68	1442.37	2001.06		1562.61	985.673	1329.41	1382.31	1400.25	1363.11	2191.92	1411.51	1768.77	1639.23	1584.48	1237.89	1355.44	1319.99	2402.84	2018.3	2073.94		2066.27	1758.64	969.983	1491.09	1206.24	1454	1448.32	1855.8	1089.02	1387.9	2133.53		1240.32	928.747	1637.52	1777.16
P70318	TIAR_MOUSE	Tial1	Nucleolysin TIAR	1																																		2155.69									1178.58
P70336;P70336-2	ROCK2-2_MOUSE;ROCK2_MOUSE	Rock2	Rho-associated protein kinase 2	2																																				672.199
P70349	HINT1_MOUSE	Hint1	Histidine triad nucleotide-binding protein 1	2		6875.17	6821.85	5883.66	5308.3	4281.63	5028.55	4801.46	4671.11	5707.26		3229.47	5970.44	3352.14	4568.73		4483.91	4226.49	6913.31	1563.95	5971.83	6168	2015.93	7153.26	3642.92	6507.74	6529.9	3391.71		6440.47	4834.52	3289.81	4680.76	6306.17	4880.5	5596.03	5619.51	4516.29	5487.91	5229.38		5051.07	4896.12	3430.2	8671.98
P70353	NFYC_MOUSE	Nfyc	Nuclear transcription factor Y subunit gamma	1																			470.802												752.006
P70362	UFD1_MOUSE	Ufd1	Ubiquitin recognition factor in ER-associated degradation protein 1	1
P70372	ELAV1_MOUSE	Elavl1	ELAV-like protein 1	3		1691.98	1498.75	1679.2	1852.93	977.722	2137.86	1629.79	1763.7	1600.14	1286.31	1290.82	1115.85	1675.04	1617.93	1953.46	1816.77	1556.77	1660.12	2100.48	1715.85	2066.04	1829.75	1892.35	1925.03	1433.63	1685.26	1721.66		1889.28	1750.23	1329.44	1321.31		2105.83	1399.41	1238.5	1562.33	1688.4	1437.36		1672.24	2073.89	1830.74	3376.23
P70380	IL18_MOUSE	Il18	Interleukin-18	2		1565.66	1583.25	1330.91	1360.77	1323.82	1806.87	1318.01	1462.08	2016.27				1231.78	1069.13	286.332	2090.96	880.346			1479.14			1424.23	1537.84		1482.57			1382.45		1315.05			1348.22	1664.29	1954.26	1777.27	1953.5			1413.98	1512.24		783.21
P70388;P70388-2	RAD50-2_MOUSE;RAD50_MOUSE	Rad50	DNA repair protein RAD50	1
P70398	USP9X_MOUSE	Usp9x	Probable ubiquitin carboxyl-terminal hydrolase FAF-X	3		216.388	295.836																																										277.633
P70404	IDHG1_MOUSE	Idh3g	Isocitrate dehydrogenase [NAD] subunit gamma 1, mitochondrial	3	1426.58	716.538				855.061	954.455	672.926	1069.56	696.148	1730.63	1226.4				1324.43	1440.18						881.959	1003.43	809.338				1386.63	1023.01	813.099						500.417	951.798	756.034	1403.48		1046.86	984.985		685.068
P70429;P70429-2	EVL-2_MOUSE;EVL_MOUSE	Evl	Ena/VASP-like protein	2		1654.19	2108.02	2016.6	2133.69	2680.42	1824.3	2501.01	2265.69	1885.73		2524.48	1478.28	2213.5	2925.54	2689.98	2195.14	2350.29	2178.77	1883.99	1992.09	1618.5	2126.16	2701.89	1965.35	2242.72	1727.6	1803.96		2424.72	2405.25	2666.35	1466.34	2373.58	2068.56	2908.24	1933.46	1954.41	2014.66	1646.17		2449.79	1879.18	1798.39	1419.09
P70441	NHRF1_MOUSE	Slc9a3r1	Na(+)/H(+) exchange regulatory cofactor NHE-RF1	2		1871.2	2273.9	1847.18	2264.35	1510.05	1500.68	1687.93	1360.67	2111.09		2363.77	2389.03	1601.42	2045.52		1519.71	1585.2	1817.72	3456.81	1331.23	1235.84	2588.42	1863.41	1344.66	1596.99	2628.74	1823.2		1755.31	2121.56	808.515	2147.43	2464.83	1775.03	2171.52	2650.02	2393.8		2079.01		2651.42	1380.05	3856.19	1354.25
P70444	BID_MOUSE	Bid	BH3-interacting domain death agonist	1
P70452	STX4_MOUSE	Stx4	Syntaxin-4	2		1013.54	790.341		763.994		569.531	717.24	1103.59	581.478							516.058					811.995					669.357									525.938			413.217						634.702
P70460	VASP_MOUSE	Vasp	Vasodilator-stimulated phosphoprotein	5		1749.01	2363.5	2081.22	2685.65	2397.48	2307.46	1850.9	2642.36	2156		1515.36	1418.14	2066.41	2831.96	2193.66	2242.45	3109.7	3390.88	2656.75	2025.54	2267.78	4021.17	2239.47	2545.6	2885.64	3159.64	2031.48		2916.98	2077.07	2084.41	2077.12	2043.47	2315.03	2786.64	2822.35	3267.84	2422.49	1706.72		2438.2	1787.13	1918.25	3137.97
P70670;Q60817	NACAM_MOUSE;NACA_MOUSE	Naca	Nascent polypeptide-associated complex subunit alpha, muscle-specific form	4	1321.54	3059.59	2976.87	4146.51	3059.77	3789.64	4190.44	2668.89	3579.64	3964.69		2621.36	3259.21	2977.06	3047.25	1108.98	3132.94	3577.85	3824.96	2317.57	3782.71	2824.98	2413.66	3114.46	1937.58	2910.63	3610.93	3153.49		2552.45	2967.15		3632.76	2282.24	2993.76	3761.47	3142.8	2401.2	2781.85	2550.94		2505.12	3893.37	3484.11	1867.25
P70677	CASP3_MOUSE	Casp3	Caspase-3	1
P70698	PYRG1_MOUSE	Ctps1	CTP synthase 1	7		582.524	564.397			215.388		247.13	298.959												372.267	305.966		158.378	569.925		302.557							386.004		420.978							560.12		365.116
P70699	LYAG_MOUSE	Gaa	Lysosomal alpha-glucosidase	6		397.218	608.538		802.608	314.033	918.111	813.129			885.518	326.638		445.893				614.247							669.605		630.817									636.468
P80313	TCPH_MOUSE	Cct7	T-complex protein 1 subunit eta	10	985.789	1499.54	1261.83	1540.88	1118.47	997.598	1166.34	1273.38	954.166	1482.56		975.513	1106.73	775.611	930.069	1094.2	917.197	1092.63	969.975	963.828	1197.09	1291.66	1513.16	1283.1	1294.07	1224.51	1284.16	990.124		716.672	1012.17	963.672	767.352	1372.63	1054.9	1065.57	1004.44	1019.44	872.704	1224.15		915.124	1043.46		2176.88
P80314	TCPB_MOUSE	Cct2	T-complex protein 1 subunit beta	10	1123.4	2125.06	2103.33	2322.86	2222.33	1926.55	1833.26	1653.58	1942.92	2073.74		2028.57	2767.82	2174.77	1987.53	2058.6	2161.05	2154.63	2499.26	1925.72	2399.76	2247.94	2766.9	1837.31	2477.4	2302.92	2399.73	1740.54		1835.53	2075.23	1870.77	1643.93	2366.53	1963.64	2263.08	1654.37	1829.3	2453.37	2478.81		1657.97	2545.09	2139.02	2420.53
P80315	TCPD_MOUSE	Cct4	T-complex protein 1 subunit delta	10	1767.04	3813.45	3331.56	3798.59	3641.21	3404.05	3468.42	2411.77	3220.96	3552.99		3499.4	3570.23	2695.78	3208.93	3258.68	2807.17	3120.22	3424.24	2296.23	3726.4	3543.65	3605.3	3356.33	3731.12	3160.19	3688.36	2754.47		2712.8	2867.67	2462.74	3127.47	2622.48	2716.61	3035.71	2831.96	2346.47	3306.35	3477.95		2295.25	3420.26	2566.54	3961.75
P80316	TCPE_MOUSE	Cct5	T-complex protein 1 subunit epsilon	9	1043.24	1704.58	1552.38	1733.57	1532.01	1518.52	1505.22	1500.36	1515.62	1484.67		1675.45	2033.35	1255.95	1457.09	1842.9	1198.58	1212.98	1530.68		1658.48	1687.28	2261.92	1365.26	1792.27	1423.86	1408.81	1205.01		1421.24	1243.73	1157.44	1150.23	1623.57	1156.77	1501.71	1102.64	1011.46	1629.84	1451.7		946.496	1359.97	1218.92	3293.14
P80317	TCPZ_MOUSE	Cct6a	T-complex protein 1 subunit zeta	13	1183.96	2400.85	2379.64	2642.49	2420.57	2084.84	2178.85	1869.82	2194.22	1978.06		2281.81	2520.23	2004.98	2010.1	2619.83	1987.39	1979.55	2521.12	1746.32	2370.91	2217.31	2529.13	2173.24	2468.7	2237.12	2792.87	2076.99		1908.04	2013.45	1256.23	2103.72	2235.57	2095.5	2226.7	1821.12	1557.8	1968.43	2158		1313.04	1928.17	2120.11	3060.17
P80318	TCPG_MOUSE	Cct3	T-complex protein 1 subunit gamma	9	1361.7	1845.8	2287.42	2407.84	2390.2	2226.52	2534.66	1809.03	2016.16	2244.42		2616.61	2164.11	2020.34	1664.44	2860.39	2078.19	1802.34	2419.69	1762.22	2511.95	2179.32	2558.24	2320.33	2044.63	2057.84	2210.88	2011.38		2237.71	1958.13	1399.89	1737	2156.98	2024.95	2341.59	1877.04	1840.29	2127.63	2380.19		1710.04	1828.95	2015.09	2262.97
P81117	NUCB2_MOUSE	Nucb2	Nucleobindin-2	4	1749.97	698.06	993.954	1444.13	1492.92	841.397	1446.25	1261.25	1059.34	1012.43	1615.32	1270.85	1148.7	1552.45	1019.48	1428.61	1159.78	1458.18	754.489	2286.98	801.683	1585.02	1453.67	945.239	1292.09	589.509	1536.1	839.584	1816.97	1048.54	1029.73	1480.63	1582.82	1740.29	1147.87	1579.96	2167.92		1332.15	1091.46		1249.29	1293.99	1694.61	1872.56
P82343;P82343-2	RENBP-2_MOUSE;RENBP_MOUSE	Renbp	N-acylglucosamine 2-epimerase	3		2129.4	1803.39	1793.47	2008.71	1347.52	1684.49	1628.68	1841.98	1886.19		1544.71	1197.61	1954.15	1628.56		1095.03	1612.88	1292.73		2044.9	1674.82	1674.12	1689.16	2099.39	1443	1953.96	1465.81		2149.32	2389.91	1676.2	1152.66	2122.38	1601.26	1634.52	1860.29	1523.41	1771.47	1477.42		1889.9	1823.4	1346.86	1513.65
P83741;P83741-2;P83741-3;P83741-4;P83741-5	WNK1-2_MOUSE;WNK1-3_MOUSE;WNK1-4_MOUSE;WNK1-5_MOUSE;WNK1_MOUSE	Wnk1	Serine/threonine-protein kinase WNK1	2				426.484																									349.221											385.909
P83870	PHF5A_MOUSE	Phf5a	PHD finger-like domain-containing protein 5A	1		1193.69	972.586		1009.9	1004.92	1350.38	1081.33	984.026				1202.07	1624.91		1276.73	977.596	1420.55		1790.37	1590.31	1228.94		1349.68		999.364	1057.75				1892.85	1170.88	1065.14	1694.99	1112.6	1264.43		699.495	1096.47	1356.06			1280.63	1138.4	1050.39
P83917	CBX1_MOUSE	Cbx1	Chromobox protein homolog 1	1		480.706		244.953	383.092	481.748			410.061	453.736						720.156	581.067				789.491			681.536		367.086		769.101							334.409		470.013	544.995							283.727
P83940	ELOC_MOUSE	Eloc	Elongin-C	3	260.397	923.905	709.117	1035.26	863.424	394.532	407.529	347.597	759.98	824.97			493.41	990.098	785.332	826.35	1029.93		499.137		870.514	476.788	885.695	595.153	473.407	495.528	672.643	305.267		336.271	623.305	555.675	721.284		1021.49	928.12	611.736	481.345	404.036	968.481		1235.13	860.285	729.806	918.839
P84084	ARF5_MOUSE	Arf5	ADP-ribosylation factor 5	5	2609.41	8303.84	10691.5	9863.46	9416.84	10505.9	10013.4	12320.9	9726.48	9420.18		8454.69	7831.9	8478.41	11573.1	2317.3	10578.4	7189.06	8916.37	9396.07	10052.4	9258.43	5740.54	10532.4	6677.82	9295.25	5927.16	11116.2		12053.1	11370.7	9440.93	10390.1	10104	13185.5	9755.67	9592.08	8318.59	8746.9	9891.71		14889.2	11454.5	11126.6	11569.2
P84091	AP2M1_MOUSE	Ap2m1	AP-2 complex subunit mu	9	5735.67	2761.66	2755.38	2631.87	2466.57	2504.72	2170.07	2796.13	2365.13	2625.84	3429.73	3123.78	2594.1	3089.53	3208.48	2715.86	3205.23	2985.36	2857.95	3872.3	2333.58	3011.01	3456.84	3162.81	2768.5	3212.09	2658.71	3286.61	1894.81	3191.53	2989.2	3458.21	3283.27	1934.93	2981.33	3077.83	3127.86	2948.96	3231.37	2680.87		3583.99	3039.16	2266.48	2677.75
P84096	RHOG_MOUSE	Rhog	Rho-related GTP-binding protein RhoG	3	7759.45	5358.77	5454.01	4412.24	5429.23	6884.64	4711.22	4913.52	4387.35	6255.09	4085.37	5288.4	5303.63	4617.39	5109.07	5347.85	5114.65	5445.32	6303.31	5345.48	5116.73	6359.48	6590.1	5283.07	7206.03	7172.96	7004.04	4911.95	5825.92	7003.38	6432.13	8376.55	5718.59	4866.34	5649.46	6064.9	4988.14	7162.29	5974.93	5841.85		6068.17	6092	5190.38	4555.92
P84099	RL19_MOUSE	Rpl19	60S ribosomal protein L19	2	6094.89	5918.25	5871.54	5704.15	5196.74	6995.96	6197.17	4709.77	6043.46	5543.93	3582.24	5579.36	7354.91	6814.76	6109.37	7349.18	7314.04	5590.44	5848.4	6802.25	6305.8	6327.26	5210.85	7428.56	6159.56	5244.56	7891.66	5597.98		5623.03	4569.88	4461.91	5566.93	5551.94	5901.73	5206.09	6243.09	5987.14	5154.12	7378.01		5504.81	5534.47	6845.65	9544.44
P84104;P84104-2	SRSF3-2_MOUSE;SRSF3_MOUSE	Srsf3	Serine/arginine-rich splicing factor 3	2	4190.57	3079.27	3412.69	4051.59	3172.62	2706.14	4039.85	4155.56	4752.45	4510.18		4320.48	4052.08	3606.06	3894.14	5700.26	3587.21	2748.39	3297.28	4119.68	3264.55	3180.55	2761.11	4935.39	2962.72	2567.44	2744.59	3172.79		3099.04	4656.54	2688.51	3622.31	2600.8	4296.38	3938.45	3509.56	3256.65	3786.02	3639.38		2809.48	3944.78	3646.29	4394.8
P85094	ISC2A_MOUSE	Isoc2a	Isochorismatase domain-containing protein 2A	1			537.393	1631.93	1230.14	519.118	741.629	1120.5		461.38		845.548			571.327	727.626		597.901			880.557				380.801	681.265				335.225	767.857					711.318
P97287	MCL1_MOUSE	Mcl1	Induced myeloid leukemia cell differentiation protein Mcl-1 homolog	1
P97300;P97300-1;P97300-3	NPTN-1_MOUSE;NPTN-3_MOUSE;NPTN_MOUSE	Nptn	Neuroplastin	1						857.901	887.328																			571.297						742.068
P97310	MCM2_MOUSE	Mcm2	DNA replication licensing factor MCM2	9	1266.62	491.209	474.951					473.764	454.105			629.052		416.186		1787.82	1261.56		550.482		827.229	1341.69	587.141	1498.17							1014.4			797.496	717.889			436.107		680.491					843.541
P97311	MCM6_MOUSE	Mcm6	DNA replication licensing factor MCM6	8	1040.75		420.482	545.476	332.254				461.762			770.523				1327.23	837.418				777.262	1314.65	540.898	1453.52	646.664						918.391			836.863	837.984			630.048		451.849					933.834
P97350	PKP1_MOUSE	Pkp1	Plakophilin-1	2				1206.5
P97351	RS3A_MOUSE	Rps3a	40S ribosomal protein S3a	5	2743.22	6109.17	7113.3	7241.44	5079.63	6397.53	7536.08	5937.27	7523.82	6977.76	1596.31	4933.58	6873.82	6006.22	6323.23	7300.61	6351.85	5305.23	6987.08	6667.43	5350.76	6263.39	5291.97	7338.49	6721.54	6602.88	7853.24	6163.24		6823.2	5715.06	4397.26	5410.48	5796.54	5893.66	6769.79	5538.29	5458.95	6007.4	7388.75		4083.08	6128.4	4995.67	7835.34
P97352	S10AD_MOUSE	S100a13	Protein S100-A13	2		3804.28	3041.61	2322.38	3551.84	3092.91	2992.42	2831.57	2971.91	2617.02		2853.65	2419.24	2875.75	3324.36		2394.1	3494.39	3078.17	1003.53	3347.47	3872.36	1055.97	3437.95	807.47	3069.65	3477.69	3121.01		3762.68	3058.81	3483.96	3943.74	3397.09	2223.76	4431.37	3195.32	3111.98	2844.28	3144.79		2904.88	2489.61	2980.53	739.707
P97363	SPTC2_MOUSE	Sptlc2	Serine palmitoyltransferase 2	1																	466.783
P97364	SPS2_MOUSE	Sephs2	Selenide, water dikinase 2	1
P97369	NCF4_MOUSE	Ncf4	Neutrophil cytosol factor 4	5		962.493		312.58	589.662	409.699	882.51	564.87	701.874	921.555		1306.35	538.645	470.027	458.21		814.221	482.905	502.509		575.442	807.257	615.721	710.167	705.569	800.413	1028.25			743.673	715.642				806.545	617.738		463.828	1073.16			1111.95	805.941		842.585
P97370	AT1B3_MOUSE	Atp1b3	Sodium/potassium-transporting ATPase subunit beta-3	3	1127.11	1189.76	1361.14	877.261	1201.64	1777.34		1164.27	1495.08	1539.45	2257.46	1269.05		1430.87		1666.93	777.552	792.83	1572.08	1390.6	1556.81	1813.1	801.453	996.593	1857.24	1599.45	1643.02	1342.25		1384.93	1605.77	1940.42	625.262	1088.72	2006.57	1019.27	1148.63	1274.48					781.868	1122.64	2351.54
P97371	PSME1_MOUSE	Psme1	Proteasome activator complex subunit 1	6	1493.86	5212.24	5552.28	3548.5	5743.53	4712.87	4583	4322.07	4541.28	4599.35		5372.01	4499.83	2828.2	3510.82	3725.63	4032.56	5185.76	5364.74	3095.32	5222.28	3548.53	5796.52	4792.25	5370.51	7527.62	5249.12	4386.2		4501.66	4760.05	2566.29	4784.59	4233.09	4396.54	5495.09	4186.27	4838.13	5981.64	6295.72		4844.33	3953.45	5843.15	6906.58
P97372	PSME2_MOUSE	Psme2	Proteasome activator complex subunit 2	6	1075.1	3225.67	2651.54	1900.53	2927.09	2107.62	1830.1	2147.71	2664.93	2633.35		2970.62	2373.25	2038.92	2045.08	1853.23	2312.04	2618.92	2502.23	2141.2	2814.02	2600.39	2640.56	2350.54	2681.26	2452.95	2520.45	1423.2	1191.78	2154.19	1901.56	1517.81	2440.18	1845.97	2183.69	2662.45	1486.8	2082.38	2063.46	2369.51		1729.97	2096.91	1625.56	4961.33
P97377;P97377-2;Q80YP0	CDK2-2_MOUSE;CDK2_MOUSE;CDK3_MOUSE	Cdk2;Cdk3	Cyclin-dependent kinase 2	1		1398.17					1259.19								1065.3	1923.85			2180.56		1597.32	2085.42																		1488.24
P97379;P97379-2	G3BP2-2_MOUSE;G3BP2_MOUSE	G3bp2	Ras GTPase-activating protein-binding protein 2	1																														319.317															314.287
P97384	ANX11_MOUSE	Anxa11	Annexin A11	8	1379.41	3849.76	4594.69	3793.67	3275.61	4083.74	4764.46	3952.91	4453.35	4514.65		2909.46	4389.42	4135.8	4094.55	1448.86	5366.38	4544.38	5601.96	3386.17	3321.6	4938.64	3290.15	4131.3	3539.31	3831.96	3694.03	4514		4069.71	4294.6	3477.37	3373.5	1862.06	3418.68	4316.04	4217.47	4064.44	2481.08	4554.51		3399.37	3947.32	4668.82	4675.42
P97386	DNLI3_MOUSE	Lig3	DNA ligase 3	1																						213.424
P97390	VPS45_MOUSE	Vps45	Vacuolar protein sorting-associated protein 45	1					514.851
P97429	ANXA4_MOUSE	Anxa4	Annexin A4	11	2265.73	11673.7	9784.26	10940.8	9356.85	9052.72	8990.29	7589.92	9542.48	8728.3	2505.65	9279.61	10479.3	9322.83	10894.2	2554.93	10838.7	9942.83	13919.1	5250.08	10486	12913.2	5090.35	8872.33	6185.27	10446.3	10490.6	11147.4	2557.76	9739.81	9806.76	8278.84	6687.68	8314.71	10176.7	9735.38	9926.91	9181.08	9579.66	7838.59	2638.55	9790.83	9621.2	9293.7	15862.5
P97450	ATP5J_MOUSE	Atp5pf	ATP synthase-coupling factor 6, mitochondrial	2	8156.92	4481.89	2598.02	4022.26	3311.19			3088.72	2243.04	3016.76	6370.14	3907.78	3498.58	3534.51	3195.49	3354.36	3684.91	3147.76	2561.42	3090.06	2724.06		3326.7	3860.4	3367.26	3744.86		4218.9	5600.85		3752.08	3976.9	3389.48	3716.31	4228.59	3520.32		4452.85	2151.99	4499.72		3092.85	3596.82	3787.91	3021.68
P97452	BOP1_MOUSE	Bop1	Ribosome biogenesis protein BOP1	1			340.579
P97461	RS5_MOUSE	Rps5	40S ribosomal protein S5	1	1839.44	5057.79	5560.84	6258.32	4926.07	5182.46	5659.9	5027.13	5003.46	6419.38		4529.02	4922.46	5835.42	4261.12	4990.38	5544.43	5210.14	3440.6	3507.79	4484.14	5205.51	4374.43	5619.61	5323.34	4556.65	5403.89	4460.96		4081.99	4680.81	4109.88	4746.1	4038.02	5085.89	3566.89	4730.89	4519.67	5011.83	5130.41		4442.84	5300.76	4805.79	6028.52
P97470	PP4C_MOUSE	Ppp4c	Serine/threonine-protein phosphatase 4 catalytic subunit	1							265.866	250.995		396.022		452.259					396.937					297.629		339.838										596.954			617.451					671.503	519		527.653
P97492	RGS14_MOUSE	Rgs14	Regulator of G-protein signaling 14	2						362.156							122.612				162.978					341.84	196.046			495.363	250.53
P97742	CPT1A_MOUSE	Cpt1a	Carnitine O-palmitoyltransferase 1, liver isoform	6	2845.06	2639.93	2671.2	2989.04	2929.68	3022.79	2880.21	4291.71	3659.73	2837.36	6353.11	2793.32	2026.84	4125.11	3011.15	3929.5	4614.49	1949	2580.09	3544.99	2334.64	2963.35	3547.83	2928.77	2334.28	1681.24	1738.89	2914.65	2970.11	2998.75	3411.17	3680.58	2280.05	3899.63	3124.51	3525.3	2358.46	3264.45	3035.63	2855.83		2849.65	4052.86	3321.18	996.966
P97770;P97770-2	THUM3-2_MOUSE;THUM3_MOUSE	Thumpd3	THUMP domain-containing protein 3	1										608.662																363.727				462.594															444.542
P97797-2;P97797-4	SHPS1-2_MOUSE;SHPS1-4_MOUSE	Sirpa	Isoform of P97797, Isoform 2 of Tyrosine-protein phosphatase non-receptor type substrate 1	2		548.018	391.709	717.794		363.229				472.042		470.658						703.789	711.558	300.288	1141.67			547.322											620.789	550.311	441.648			431.939		778.848		544.341
P97807;P97807-2	FUMH-2_MOUSE;FUMH_MOUSE	Fh	Fumarate hydratase, mitochondrial	4		1496.8	1199.11	1954.44	1729.83	1734.7	1329.86	1689.03	1400.26	1089.39	1064.18	1944.16	1402.99	2288.34	2206.91	2467.14	2040.72	1747.6	1884.57	1408.27	1954.08	1419.99	2044.56	1703.51	2323.86	1335.93	1637.1	1770.27	2140.85	2029.09	1964.18	2516.46	2168.29	1658.14	1986.59	1819.49	1299.34	1845.7	2385.29	2146.79		1527.4	1315.84	1813.67
P97814	PPIP1_MOUSE	Pstpip1	Proline-serine-threonine phosphatase-interacting protein 1	2
P97821	CATC_MOUSE	Ctsc	Dipeptidyl peptidase 1	3	3519.85	17175.7	18718.4	2811.41	33220.9	2417.91	36670.6	43111.7	15181.6	4065.55	21770.8	38968.5	1144.6	9107.51	3673.97	15890.2	2189.94	24878.3	10636.8	5234.23	1650.28	25843	6774.91	28185.5	42479.5	4067.51	30108.5	8428.78	3224.7	5831.61	11608.7	9989.42	12906.7	1178.94	12007	30071.7	17160.9	3882.78	32546.5	3065.51		5010.22	17379.5	2446.78	5799.25
P97822;P97822-2	AN32E-2_MOUSE;AN32E_MOUSE	Anp32e	Acidic leucine-rich nuclear phosphoprotein 32 family member E	3	592.886	864.94		567.681			747.057	827.582						364.869		470.251	576.185		729.215	913.415	616.708	539.808		599.023							1267.29	653.826		1073.09											851.857
P97823;P97823-2	LYPA1-2_MOUSE;LYPA1_MOUSE	Lypla1	Acyl-protein thioesterase 1	3		1355.54	1652.34	1215.33	1042.32	1123.37	1022.28	1325.2	1146.88	1284.08		982.621	777.202		1112.99		1019.11	1877.72	983.705	496.07	1219.56	1594.94		1241.81	625.522	1590.85	1035.8	882.116		1467.6	918.152	505.768	959.03		1174.39	1205.06	1298.04	1580.18	739.4	1175.83		1650.5	856.831	762.282	1514.15
P97855	G3BP1_MOUSE	G3bp1	Ras GTPase-activating protein-binding protein 1	5		721.377	644.816	878.289	629.068	886.834		652.324	680.529	692.805		827.144	1148.78		712.207	1103.25	919.488	957.473	823.522	1101.78	864.09		565.323	662.742								567.056				665.093	837.44	837.387	594.69	941.43			609.172	684.489	708.745
P97864	CASP7_MOUSE	Casp7	Caspase-7	1	152.217	294.008	458.616		313.433	521.086				407.995				380.372	723.051		479.445		665.547	559.586		679.601	949.872	817.045	997.687	1125.36	774.917								487.727	836.79	1486.21	582.548	407.959				374.261		989.899
P97930	KTHY_MOUSE	Dtymk	Thymidylate kinase	3				466.09													357.908					834.928					320.706			483.234										668.21
P98078;P98078-2	DAB2-2_MOUSE;DAB2_MOUSE	Dab2	Disabled homolog 2	7		3944.58	2764.2	2631.61	3315.4	3149.73	4271.42	1809.31	3004.29	4884.6		2923.46	4370.88	3527.52	4512.94	2912.38	1569.28	4128.16	3010.04	2335.72	3470.98	4115.29	1941.44	2455.3	5029.51	4782.32	3032.99	3293.27		3350.53	2038.68	4130.67	4324.62	2094.1	3085.99	2522.37	2846.17	2902.16	4214.62	2572.38		2320.32	2450.67	2072.42	3453.9
P99024	TBB5_MOUSE	Tubb5	Tubulin beta-5 chain	14	7042.03	21381.1	16399.4	21131.2	18360	25221	20349.4	12220.4	19745	21177.4	4663.13	16199.2	28178.3	22144.8	14418.3	16513.1	17619.2	16300.3	19680.1	11430.2	22858.4	30806.9	20078.2	28984.2	22268.8	19387.1	17204.1	15207.3	3491.87	16172	26465.4	16153.6	14198.1	26406.8	18569.2	18621.4	17976.3	17432.6	21588.8	18072.9		14795.1	18355.2	16485.8	56065.1
P99026	PSB4_MOUSE	Psmb4	Proteasome subunit beta type-4	3	1822.01	2962.49	3077.67	3454.77	3694.07	3243.15	7830.23	2586.32	3326.5	3440.43		3457.17	2769.28	2479.52	2909.22	3393.75	2958.25	3506.51	3106.88	2604.49	2866.04	3262.36	3492.67	3237.18	3749.26	4094.06	3447.7	2730.05		3165.52	3110.94	2262.61	2439.3	2205.97	3298.39	3487.02	2939.55	2870.56	3112.51	3389.98		2684.98	2188.61	3257.55	1764.72
P99027	RLA2_MOUSE	Rplp2	60S acidic ribosomal protein P2	2	6350.28	15403.5	13052.5	18657.9	12628.4	13348.1	12609.2	13261.9	14459.3	12832.4	9013.63	13067.7	13111.9	14254.1	15460.2	17153.8	15920.7	15168.5	14494.5	15501.5	15799.4	13924.3	13378.5	16184.4	11426.6	11977.4	15356.7	12244.6	4119.84	13042.1	12458.1	12189.2	14678.3	15863.6	13081.1	12427.7	13295.9	13294.1	14181.3	13046.2	5983.71	14610.8	14914.1	13402.7	14533
P99029;P99029-2	PRDX5-2_MOUSE;PRDX5_MOUSE	Prdx5	Peroxiredoxin-5, mitochondrial	9	10769.3	23266	28965.8	19192.6	30083.6	22191.4	25093.5	32032	22909.9	23022.9	10033.3	22616.5	20495.5	18201.5	26424.4	17394.2	20610	25614.3	21469	25244.6	21641.4	19999	14518.6	22094.3	12154.4	32515.2	29519.3	23223.5	6802.62	23271.8	17986.9	18183.2	24598.5	22469.5	26196.6	32851.2	26648.1	27965.2	22943.9	21782.4	8578.61	30629	18771.1	19115	26207.6
Q00422	GABPA_MOUSE	Gabpa	GA-binding protein alpha chain	1									426.237			211.074															429.855									588.764
Q00519	XDH_MOUSE	Xdh	Xanthine dehydrogenase/oxidase	5			535.31			549.6											599.932
Q00612	G6PD1_MOUSE	G6pdx	Glucose-6-phosphate 1-dehydrogenase X	15		4278.96	3670.32	3799.89	3966.23	3503.62	2922.33	2801.2	3082.14	2306.53		4579.79	3202.25	2997.05	3380.86	2663.72	2732.09	3550.88	3392.13	2091.98	3773.74	4052.58	3838.56	2913.78	3568.54	5447.99	3955.92	2508.81		3648.02	3125.09	2525.84	3326.34	2715.34	2952.06	3540.21	2752.56	2679.41	3130.59	2699.74		2999.68	3093.98	3435.81	5600.46
Q00896	A1AT3_MOUSE	Serpina1c	Alpha-1-antitrypsin 1-3	3
Q00897	A1AT4_MOUSE	Serpina1d	Alpha-1-antitrypsin 1-4	5																			585.311																									1885.94
Q00898	A1AT5_MOUSE	Serpina1e	Alpha-1-antitrypsin 1-5	1
Q00993	UFO_MOUSE	Axl	Tyrosine-protein kinase receptor UFO	2	1299.27	858.436			1564.51	1120.98		1034.23		1206.29		1227.74	1403.37			852.675				710.906	1364.83		1367.74			1975.74				1474.96	896.225	1581.44				1277.18		2078.98	1438.09	1702.21		1626.06	1267.33		1318.52
Q00PI9	HNRL2_MOUSE	Hnrnpul2	Heterogeneous nuclear ribonucleoprotein U-like protein 2	2	7282.19	3199.01	4226.86	3505.03	5780.71	3837.98	3025.41	4670.31	4510.29	4000.03	4189.42	6087.9	5688.67	5494.49	5827.96	6952.66	4174.18	4873.52	4207.27	7300.06	4408.96	5525.85	5559.25	4593.24	3868.88	5206.87	3343.78	6947.54		5527.63	6135.8	4924.55	4126.33	3354.8	5007.47	4535.26	6878.21	7154.07	4245.75	7883.46		5687.83	4799.59	4678.08	4278.14
Q01147;Q01147-2	CREB1-2_MOUSE;CREB1_MOUSE	Creb1	Cyclic AMP-responsive element-binding protein 1	1		557.884		297.669						353.407				583.206			442.268		612.797			366.55	670.397	437.119			363.151			776.647			359.73				365.291						284.553
Q01320	TOP2A_MOUSE	Top2a	DNA topoisomerase 2-alpha	9	558.246	667.033	628.326	585.998	580.18	843.618	607.892	809.4		936.761	1598.78	742.982		561.915	481.185	1838.48	534.263				499.292	2756.17	722.279	3656.72		415.443	593.602			447.688	3237.33	749.739		1446.95	455.268			491.236					548.638		493.275
Q01730	RSU1_MOUSE	Rsu1	Ras suppressor protein 1	4		1602.51	1815.1	1568.02	1872.68	2800.36	2406.4	1482.36	2103.15	1407.19		1743.54	2149.6	2017.68	1539.38	965.065	1614.55	1647.13	2019.29	1173.14	2367.9	2017.96	1146.29	2166.73	1629.49	1423.96	1983.55	1305.4		2253.97	1938.76	2224.5	1463.73	1316.9	1116.31	1780.99	1992.06	1718.86	1596.02	1710.78		1804.66	1392.89	1686.31	2307.9
Q01768	NDKB_MOUSE	Nme2	Nucleoside diphosphate kinase B	2	2878.98	8649.14	9933.5	8196.44	8558.49	7965.69	7550.06	7004.14	5742.32	7252.74		6775.23	7363.59	8419.12	5885.16	2169.9	6570.91	10459.4	11213	4535.27	7152.37	10381.8	5332.62	8174.41	7972.4	8324.07	8423.05	5373.51	2308.47	7073.06	5542.28	3154.35	7611.73	7484	7136.71	8219.02	6139.22	5197.29	8293.79	8256.96		5774.05	5688.93	5051.22	6557.31
Q01853	TERA_MOUSE	Vcp	Transitional endoplasmic reticulum ATPase	21	6107.13	9502.32	7599.07	10773.1	8793.51	7991.48	8411.67	8069.21	8206.32	7762.71	3346.1	9566.23	7653.9	9041.83	8186.51	7833.03	8852.12	9430.4	8265.09	8450.79	8542.8	8818.04	8431.87	7391.95	8015.3	7381.63	10815.2	8272.37	3153.28	8210.73	8401.51	7545.84	8694.26	8652.42	9514.39	9635.65	8919.24	7458.35	9321.53	10463.8		6804.83	8545.78	10953.7	12612.6
Q02013	AQP1_MOUSE	Aqp1	Aquaporin-1	1	1530.05					2214.36		421.064	762.392		1441.98		2255.98						2231.94			816.86	1548.58		711.833	798.794	785.025		2219.81						629.017										270.722
Q02053	UBA1_MOUSE	Uba1	Ubiquitin-like modifier-activating enzyme 1	13	1079.55	2488.72	2634.86	2075.28	2152.96	1820.02	1990.86	2026.53	1821.57	2259.78		2352.08	2367.38	2589.04	2215.31	555.794	1682.1	2012.99	2441.03	1400.27	2250.98	2019.4	2516.31	1867.18	2330.4	3285.37	2309.67	2125.6		2134.3	2081.71	2188.73	2068.38	1867.33	2471.48	2095.37	2040.26	2238.98	1411.57	1899.61		2098.74	1872.02	1701.58	2961.95
Q02248	CTNB1_MOUSE	Ctnnb1	Catenin beta-1	1
Q02257	PLAK_MOUSE	Jup	Junction plakoglobin	5			840.599	7942.7		485.542	1180.66		715.712
Q02788	CO6A2_MOUSE	Col6a2	Collagen alpha-2(VI) chain	2						1094.54									2231.61	689.399			10511.9			8202.3																	2150.6
Q02819	NUCB1_MOUSE	Nucb1	Nucleobindin-1	8	1069.26	492.638	445.566	654.248	526.803	875.27	749.229	403.641	778.436	585.318		818.572		599.755	683.758	648.319	610.227		606.199		663.201			560.14		598.313	763.668			500.269	645.58	787.022			762.263		381.324		509.324	694.46			647.125	529.93	692.649
Q03265	ATPA_MOUSE	Atp5f1a	ATP synthase subunit alpha, mitochondrial	24	36629.2	28851.6	22784.5	27057.6	24847.3	28270.2	27220.3	29757.8	26688.7	23980.3	41509.3	27601.7	29088.6	28804.6	28059	35222.6	32558.5	27253.1	25949.5	31187.9	25527.7	24570.1	31737.6	28269.3	28938.6	28668.8	23692	25599.3	40275.1	26698	29073.7	35250.5	30626.7	30084	28204.8	26783.6	24475.9	31023.5	27801.5	31943.8	16122.2	26693.1	29324.5	31318	13163
Q03958	PFD6_MOUSE	Pfdn6	Prefoldin subunit 6	2		526.416	887.676	644.915	694.565	727.356	670.604		567.472	207.963							316.343				359.264		502.696	975.168		440.031		293.288		555.469						391.367	655.919		695.219			699.177	306.216	630.427	597.727
Q03963	E2AK2_MOUSE	Eif2ak2	Interferon-induced, double-stranded RNA-activated protein kinase	3
Q04207;Q04207-2	TF65-2_MOUSE;TF65_MOUSE	Rela	Transcription factor p65	2		308.44		478.827	811.07			303				858.829																			1193.87					432.942	858.763	681.188	1235.39						621.834
Q04447	KCRB_MOUSE	Ckb	Creatine kinase B-type	3
Q04750	TOP1_MOUSE	Top1	DNA topoisomerase 1	5	1216.04	857.842	1209.43	808.111	633.276		939.554	747.903	803.456	721.503	732.423	830.038	758.219			1415.05	640.84			628.002		963.476		834.119	938.911					820.523	820.208		991.852		865.973			712.132	764.273				809.26		817.367
Q04857	CO6A1_MOUSE	Col6a1	Collagen alpha-1(VI) chain	4						1224.17							1258.48		2148.56				7670			2756.92																	1402.3
Q05117	PPA5_MOUSE	Acp5	Tartrate-resistant acid phosphatase type 5	1								755.514																			1063.61
Q05144	RAC2_MOUSE	Rac2	Ras-related C3 botulinum toxin substrate 2	1			700.12												437.715		116.044								345.239		351.081									838.508									1905.31
Q05512;Q05512-3;Q05512-4	MARK2-3_MOUSE;MARK2-4_MOUSE;MARK2_MOUSE	Mark2	Serine/threonine-protein kinase MARK2	1						558.486
Q05816	FABP5_MOUSE	Fabp5	Fatty acid-binding protein 5	2	1513.33	41297.1	27608.3	20341.2	20976.1	8783.94	31885.1	24409	18562.1	25992.6	1200.04	9890.95	36709.6	5522.64	31801.1	2018.83	8410.16	18438	19142.6	4140.95	25630	46371.9	1472.45	21468.6	6132.95	32226.6	43485	13343.3		41842.7	21259.3	10485.7	37422.9	25138.6	27077.4	20682.9	35044.4	22372.5	22391.7	13576.1		35085.5	23761.2	12717.2	14600.1
Q05CL8	LARP7_MOUSE	Larp7	La-related protein 7	3																																													392.182
Q05D44	IF2P_MOUSE	Eif5b	Eukaryotic translation initiation factor 5B	3		1267.5		1600.68	1882.57	1385.48	1171.09	1095.91	1201.81				1502.98		1373.74	1171.95	1229.38		1581.8		1584.46	1294.63	1514.18	1348.8	1425.42		900.207				1797.76			1505.27	487.92	1351.97	1530.36	1939.31					1574.22		2393.63
Q06185	ATP5I_MOUSE	Atp5me	ATP synthase subunit e, mitochondrial	4	6366.82	2740.22	2804.92	3270.16	2571.54	3159.47	3635.76	3330.86	3160.18	2543.13	5697.83	3337.79	3067.03	3070.29	2770.16	4563.87	3281.16	2652.99	3453.28	3500.63	2929.46	3444.61	3775.94	3546.19	3904.99	2397.5	2832	2867.33	3681.07	3463.8	3662.66	4185.29	3677.45	3232.26	3205.22	2902.19	3329.95	3627.73	2982.99	3309.05		3108.41	2985.77	3730.4	4649.19
Q06318	UTER_MOUSE	Scgb1a1	Uteroglobin	1	2658.77	6671.22	33606.4	3671.36	6564.09	3821.3	8229.87	2212.76	2603	7730.67	3370.38	4920.56	1523.63	1351.16	4956.2	14874.9	8854.88	4492.79	3120.88		1597.74	4993.52	2408.72	4018.85	16722.4	2054.12	85164.6	3531.23	4934.13	2069.27	6614.02	3396.7	44320	11204.7	2501.83	2960.08	6822.47	2193.91	11906.7	5734.19		846.298	7005.42	112898
Q07076	ANXA7_MOUSE	Anxa7	Annexin A7	4	463.796	2351	2226.89	1812.11	2454.16	2072.31	2720.77	2172.41	2469.89	2466.22		1432.83	1965.18	2223.61	1783.37	755.951	2305.2	2237.47	2667.44	1900.77	2205.82	1704.02	1457.38	1490.94	1678.16	2278.58	1947.88	2524.01		1911.44	1686.56	1125.58	1520.74	1878.32	1385.17	2227.52	2295.97	2336.37	2109.21	1520.02		1365.18	2364.59	2176.82	1553.32
Q07113	MPRI_MOUSE	Igf2r	Cation-independent mannose-6-phosphate receptor	4
Q07417	ACADS_MOUSE	Acads	Short-chain specific acyl-CoA dehydrogenase, mitochondrial	11	4694.77	3182.9	2726.06	3061.17	3396.34	3051.7	2456.53	4667.59	3137.87	2345.02	4810.58	3292.29	2200.18	3428.8	4114.76	3615.53	3253.9	2977.59	2712.44	3297.77	2501.11	2642.33	3945.74	3001.58	3280.4	3533.47	2788.39	2761.54	3749.4	3367.34	3568.67	4084.76	3569.61	3751.73	4545.82	2161.88	3577.72	3347.46	3750.14	2953.11	1241.84	3570.97	2775.19	3581.43	1434.09
Q07797	LG3BP_MOUSE	Lgals3bp	Galectin-3-binding protein	3			589.727																								1295.82																		584.873
Q08024-2	PEBB-2_MOUSE	Cbfb	Isoform of Q08024, Isoform 2 of Core-binding factor subunit beta	5	620.677	1283.6	1656.08	1548.69	1429.58	1887.09	1479.34	1276.29	1487.74	1671.15		1259.73	1560.85	1293.61	1562.71	996.153	1665.36	2013.31	1565.21	1553.4	1554.16	1438.62	1156.39	2326.1	1624.52	1636.23	822.653	1238.67		1276.08	1877.82	1002.67	1370.77	1855.42	1223.88	1394.53	1333.9	1880.38	1605.18	1466.82		2091.27	1516.72	979.287	969.128
Q08093	CNN2_MOUSE	Cnn2	Calponin-2	2		4264.25	4208.96		5314.51							5593.94			1712.91	4438.53	3675.27	5042.67	1740.48	7720.42	4482.47	3343.85	3930.79	4358.47	7711.13	6104.49		4443.29			5230.37				5598.33	7462.86			8538.81				2778.41		12781.6
Q08189	TGM3_MOUSE	Tgm3	Protein-glutamine gamma-glutamyltransferase E	1
Q08509	EPS8_MOUSE	Eps8	Epidermal growth factor receptor kinase substrate 8	1														263.745													226.819
Q08857	CD36_MOUSE	Cd36	Platelet glycoprotein 4	4	482.649	838.512	979.484	1480.09		4519.18	1227.45	1223.76	2158.12	755.609	869.958	837.453	2137.35	998.145		1181.12	628.47	1326.9	3307.19		1529.47	998.508	733.123	589.267	905.005	1859.37	1396.05	685.752	1875.37		776.712	1080.3	609.664		1053.26	400.386		1358.11	1931.93	1197.01		813.2	1040.09	696.561
Q08943;Q08943-2	SSRP1-2_MOUSE;SSRP1_MOUSE	Ssrp1	FACT complex subunit SSRP1	4	2675.81	1342.5	1154.47	1346.86	1240.01	1126.06	1832.97	1350.36	1089.77	859.268		883.441	1265.58	1046.94	928.051	1495.81	1262.45	1579.64	1613.76		1205.38	1483.89	1362.23	1422.92	1054.95	1012.18	1041.75	1378.96		1044.1	1624.98	917.352	1268.61	1445.56	1390.18	975.501	865.567	836.122	945.207	1225.71		964.034	816.917	1180.18	1511.42
Q09014	NCF1_MOUSE	Ncf1	Neutrophil cytosol factor 1	5	586.864	865.298	900.919	908.487	1110.39	765.537	740.985	968.944	1315.97	1458.32		1372.45	1233.53	2374.71	1108.44	619.328	1703.37	1558.48	1044.23	1376.55	1154.91	1138.39	733.796	732.16	1123.27	604.437	1365.81	1794.37		1509.31	1054.67	965.326	1605.4	903.787	1316.35	1313.2	1284.51	613.274	664.999	1104.33			1417.06	712.509	1383.48
Q09200	B4GN1_MOUSE	B4galnt1	Beta-1,4 N-acetylgalactosaminyltransferase 1	8	1791.45	704.43	677.602	1267.98	760.042	843.224	977.956	1135.92	1205.12	568.102	1028.2	1324.56	1097.75	1829.32	739.887	1225.96	1111.65	1859.24	848.762	1555.69	1006.44	824.466	996.24	1299.43		973.95	796.571	1203.4	1288.47	1424.41	1017.33	1477.83	1036.82		1470.67	1113.77	1040.87	1006.68	1025.18	2169.26		589.89	1504.45	485.723	1521.27
Q0GNC1	INF2_MOUSE	Inf2	Inverted formin-2	3						349.047		382.481						652.784		190.393	303.399									292.321
Q0VBK2	K2C80_MOUSE	Krt80	Keratin, type II cytoskeletal 80	1
Q11011	PSA_MOUSE	Npepps	Puromycin-sensitive aminopeptidase	7	539.28	843.154	1007.11	1020.9	1169.26	488.733	870.162	810.079	965.239	608.314		706.122		592.038			639.189	795.033	724.48		968.348	756.171	806.423	656.535	511.511	843.99	545.394	899.044		769.917	648.427		758.903	694.177	1043.31	680.958	752.432	1055.79		1011.06		1204.82		673.705	732.762
Q11136	PEPD_MOUSE	Pepd	Xaa-Pro dipeptidase	4		1561.81	1187.89	1450.99	1558.27	974.113	1221.19	1031.95	1565.37	1512.68		1639.67	1185.84	1702.07	1054.28		1341.7	1900.07	1015.33	866.229	1505.19	1132.13	1379.77	1301.09	1646.2	1705.36	1637.4	1086.58		1871.17	881.296	1617.32	1251.87	1418.97	1570.57	1543.13	1272.46	759.774	1660	985.98		1131.51	1703.28	1088.68
Q14C51	PTCD3_MOUSE	Ptcd3	Pentatricopeptide repeat domain-containing protein 3, mitochondrial	2						245.316
Q1HDU4;Q8QZW8	Q1HDU4_MOUSE;Q8QZW8_MOUSE	Arhgap9	ArhGAP9	3		2345.66	2426.79	1647.68	3071.72	1628.54	1911.11	3473.35	1842.25	2748.28		2565.41	2655.63	1752.52	2518.12	2798.48	1896.99	1970.78	1636.61	2841.81	1915.44	2060.63	3525.77	2198.36	2065.41	3478.64	1732.12	2949.74		2798.64	2516.71	2357.06	2439.87	2427.93	2858.78	1934.09	3027.55	2479.55	3018.44	2411.22		3040.33	1853.43	3746.65	1256.12
Q1HFZ0	NSUN2_MOUSE	Nsun2	RNA cytosine C(5)-methyltransferase NSUN2	6	668.114		695.259	681.922		521.104	673.001	628.017												506.792			566.213			705.308	655.908																	475.267
Q2EMV9	PAR14_MOUSE	Parp14	Protein mono-ADP-ribosyltransferase PARP14	3																				360.275		160.208																		245.218
Q2TBE6	P4K2A_MOUSE	Pi4k2a	Phosphatidylinositol 4-kinase type 2-alpha	2				559.524	567.412	744.767	1134.66	345.018	605.415	623.007					692.897		499.034						339.175				322.209			792.178	616.703			965.793	565.229							870.905
Q2TPA8	HSDL2_MOUSE	Hsdl2	Hydroxysteroid dehydrogenase-like protein 2	1	283.548	373.965	214.036		539.988							588.498												196.652			276.277
Q2VPD4	BMAL2_MOUSE	Arntl2	Aryl hydrocarbon receptor nuclear translocator-like protein 2	1			1039.84	886.799		692.89	4755.06				12095.1	3353.36	5577.23	3784.53	3779	2044.31	2715.28	5553.49	4502.61	8027.81	2263.71	5671.27																	736.724					685.045
Q2YDW2;Q2YDW2-2	MSTO1-2_MOUSE;MSTO1_MOUSE	Msto1	Protein misato homolog 1	2																													491.252
Q3T9E4;Q62293	TGTP1_MOUSE;TGTP2_MOUSE	Tgtp1;Tgtp2	T-cell-specific guanine nucleotide triphosphate-binding protein 2	1
Q3TA68;Q3TAQ9	Q3TA68_MOUSE;Q3TAQ9_MOUSE	Wdr36	Isoform of Q3TAQ9, WD_REPEATS_REGION domain-containing protein	1
Q3TB82	PKHF1_MOUSE	Plekhf1	Pleckstrin homology domain-containing family F member 1	1			709.413						917.514																																				762.979
Q3TBD2;Q3TBD2-2;Q3TBD2-3;Q3TBD2-4	HMHA1-2_MOUSE;HMHA1-3_MOUSE;HMHA1-4_MOUSE;HMHA1_MOUSE	Arhgap45	Rho GTPase-activating protein 45	1																																			705.893
Q3TBT3;Q3TBT3-2;Q3TBT3-3	STING-2_MOUSE;STING-3_MOUSE;STING_MOUSE	Sting1	Stimulator of interferon genes protein	2	999.782	657.36	926.401	450.072		719.75	445.761	721.926	703.027	600.167		615.189	449.508	899.253				469.4							808.721	508.534	250.682			643.938					380.672	885.889				384.257			590.632	644.748
Q3TC72	FAHD2_MOUSE	Fahd2	Fumarylacetoacetate hydrolase domain-containing protein 2A	1		213.225																		368.141				338.561		428.095											112.244
Q3TC93	H1BP3_MOUSE	Hs1bp3	HCLS1-binding protein 3	2		940.896	1527.01	1354.91	1311.48	1558.37	1846.28	941.067		1312.8		836.975		642.328	1070.48		486.011	1007.48		1202.57	1640.68		1149.91	1548	1355.98			1857.29		1238.62	1055.34		1130.88	1371.48	994.612	1042.8	690.417	925.17		1708.63			999.265
Q3TCN2	PLBL2_MOUSE	Plbd2	Putative phospholipase B-like 2	2	346.957	1472.65	1948.8	620.538	2686.26		3729.44	4307.53	1953.03		1943.13	3018.44		1073.03		558.678		2590.14	959.417			3315.88	573.904	2569.53	2249.96		3971.94			625.046	1156.61		488.204		1617.67	3683.01	2329.56		2747.52			1327.59	1716.06		814.373
Q3TDN2;Q3TDN2-2	FAF2-2_MOUSE;FAF2_MOUSE	Faf2	FAS-associated factor 2	1
Q3TDQ1	STT3B_MOUSE	Stt3b	Dolichyl-diphosphooligosaccharide--protein glycosyltransferase subunit STT3B	1		789.716		491.084		1111.69	516.95	880.838	649.528	788.326	930.901			522.312	819.148	1314.16	990.484	656.385			1407.48			519.18			833.984			1085.11		1815.89	1373.01			950.659		873.745	1031.57	1178.26			561.352		1356.87
Q3TEA8;Q3TEA8-2;Q3TEA8-3	HP1B3-2_MOUSE;HP1B3-3_MOUSE;HP1B3_MOUSE	Hp1bp3	Heterochromatin protein 1-binding protein 3	9	3284.95	1239.76	1134	1493.49	1351.07	996.266	1561.21	1325.22	1788.09	966.487	3721.24	1649.45	1852.79	1619.58	1501.39	1737.48	1480.67	963.634	1119.29	1718.33	1482.26	1676.33	1486.09	1748.55	1521.24	1614.24	1345.03	1869.22		1038.46	2245.88	766.034	1225.2	1633.99	1926.11	1111.15	1092.42	1199.88	1524.44	1293.15		2193.91	1222.62	1253.23	2029.77
Q3TFD2;Q3TFD2-2	PCAT1-2_MOUSE;PCAT1_MOUSE	Lpcat1	Lysophosphatidylcholine acyltransferase 1	1
Q3TFQ1	SPRY7_MOUSE	Spryd7	SPRY domain-containing protein 7	1	1111.91	430.691						559.554	406.195						244.006	707.368								487.88											461.315
Q3TGF2	F107B_MOUSE	Fam107b	Protein FAM107B	1			623.489		895.194	526.968		739.487	561.375						414.293						576.613	775.753		733.335							781.097			863.478		542.891	573.986					804.869
Q3THE2	ML12B_MOUSE	Myl12b	Myosin regulatory light chain 12B	5	35486.8	22926.7	29750.4	23215.8	27198.7	30244.6	21246	25355.9	25895.2	28091.9	37898.4	31184.3	26045.1	28425.7	25695.4	23993.8	23513.5	26369	29830.5	30872	22205.9	22156.8	28491.6	25856.7	25750.3	27305	23908.6	26135.8	25364.7	29248.1	26788.3	38073.4	31368.4	24697	31659.6	27663.1	29435.6	26908	26629	27338.6	6950.82	26450.9	27455.5	31306.8	24644.9
Q3THG9	AASD1_MOUSE	Aarsd1	Alanyl-tRNA editing protein Aarsd1	2			273.933	518.913	451.873																			433.508		374.802		580.244				426.768											593.827
Q3THK7	GUAA_MOUSE	Gmps	GMP synthase [glutamine-hydrolyzing]	3		638.712	844.348	877.074	905.859	690.496	919.934		675.123	806.439		780.455		472.339	940.989		1023.02				621.022	751.554	491.725	689.59				740.977		778.542				886.959		936.78				740.19					769.905
Q3THS6	METK2_MOUSE	Mat2a	S-adenosylmethionine synthase isoform type-2	5		699.5		445.945	750.59	877.549	910.343	837.162	665.607	1136.89							513.404		674.196			882.558					512.095	602.29		586.603	559.522		883.79			514.029		578.006					469.88		733.852
Q3TIR3	RIC8A_MOUSE	Ric8a	Synembryn-A	1		512.683	505.862	732.106	779.835	986.382			482.22	463.907			568.917	620.146	553.376	626.672	823.879		947.444		550.297		617.028		677.969		573.051			993.058					481.417	802.081	353.815		796.836			848.749	595.039
Q3TIU4	PDE12_MOUSE	Pde12	2',5'-phosphodiesterase 12	1																					1206.6																								834.185
Q3TIV5	ZC3HF_MOUSE	Zc3h15	Zinc finger CCCH domain-containing protein 15	2			222.009							403.421									496.815
Q3TIX9	SNUT2_MOUSE	Usp39	U4/U6.U5 tri-snRNP-associated protein 2	3			256.384	200.274	324.347															348.859											250.737				232.409									133.092
Q3TJD7	PDLI7_MOUSE	Pdlim7	PDZ and LIM domain protein 7	1															454.085																														369.02
Q3TKT4;Q3TKT4-2	SMCA4-2_MOUSE;SMCA4_MOUSE	Smarca4	Transcription activator BRG1	4	930.656		517.991	330.632	632.357	565.29	281.55		594.623	572.926			527.177	485.419		693.448		537.979	375.464		293.243	881.758									829.422	601.55					289.655						451.52	322.55	305.78
Q3TKY6	CWC27_MOUSE	Cwc27	Spliceosome-associated protein CWC27 homolog	1								222.366											352.925
Q3TL44	NLRX1_MOUSE	Nlrx1	NLR family member X1	4	1487.78	622.094	1008.64	807.635	479.62	729.495	482.021	1380.6	916.122	559.95	1886.04	981.06	654.498	963.753	958.316	1265.07	1412.83	821.574		752.694		637.899	1103.01	623.523	559.184		780.234	807.987	701.516		787.592		969.201	786.431	985.473	630.85	417.964	731.297	1204.82	946.349		766.113	1321.41	882.433	649.269
Q3TLH4;Q3TLH4-5	PRC2C-5_MOUSE;PRC2C_MOUSE	Prrc2c	Protein PRRC2C	4			365.57		399.022									484.661		484.648		563.06																			312.538
Q3TML0	Q3TML0_MOUSE	Pdia6	Isoform of Q922R8, Protein disulfide-isomerase A6	1																																													1668.22
Q3TMW1	C102A_MOUSE	Ccdc102a	Coiled-coil domain-containing protein 102A	1
Q3TMX5;Q80ZP8	Q3TMX5_MOUSE;Q80ZP8_MOUSE	Manf	Isoform of Q9CXI5, Mesencephalic astrocyte-derived neurotrophic factor	3	2413.33	2043.3	1722.86	2133.35	1836.1	2079.19		2206.01	1086.4	1942.45		1822.31	2294.21	3064.72	1539.06	1494.16		2831.02	1774.91	2245.06	2324.13	1723.03	1961.47	2508.56	2199.4	1234.65	2939.3	1328.44	3115.21	1978.91	2153.78	2660.9	1919.48		1743.77	1620.8	1807.71	1009.49	2282.39	2533.66	1971.61	1174.02	1472.53	1921.11	2749.15
Q3TRJ4	K1C26_MOUSE	Krt26	Keratin, type I cytoskeletal 26	1	2493.98	508.391	2103.02	2647.94	934.719	1655.97	4060.33	1565.59	3322.24	3223.65	35037.5	11846.3	26443.3	15457.1	22884.4	24722.5	19651.2	47634.1	36098.5	44316.9	25437.2	34650.9	4846.82	518.699	1334.86	3625.2	45289.9	30854.2	12335.6	12702.5	9439.37	18413.5	17977.5	9885.35	2110.26	3958.01	5344.67	6727.01	12792.8	14596.5		27018	12580.5	16849.4	586.824
Q3TRM8	HXK3_MOUSE	Hk3	Hexokinase-3	4																																													501.742
Q3TSG4	ALKB5_MOUSE	Alkbh5	RNA demethylase ALKBH5	1																																							582.303
Q3TTY5	K22E_MOUSE	Krt2	Keratin, type II cytoskeletal 2 epidermal	6	17703.5	9578.62	11797.3	47436.2	9945.07	8257.96	37422.9	7562.3	7824.34	10118.4	7556.44	3994.03	6345.75	4133.58	3755.52	2380.25	3394.32	2420.09	3054.34	4234.63	1947.4	2390.03	5758.82	3781.13	4416.53	3670.31	3661.22	4064.29	2632.95	2316.67	2179.95	2534.93	2607.19	8238.29	5347.19	3688.47	4920.21	2970.43	3712.1	2713.12		2739.47	2740.99	2034.4	34698.9
Q3TVP5	OTULL_MOUSE	Otulinl	Inactive ubiquitin thioesterase OTULINL	1	1361.85	1018.08		1080.13	990.548	1028.12				1009.46	2085.12					2472.84			1683.3				1918.51	862.255
Q3TW96	UAP1L_MOUSE	Uap1l1	UDP-N-acetylhexosamine pyrophosphorylase-like protein 1	9		4203.07	3655.86	3276.22	3143.73	3491.21	2797.78	2050.79	2533.7	3051.48		2279.65	3276.72	2138.25	2550.77	953.264	2439.66	3692.19	4138.46	1479.05	2948.16	2781.28	1996.02	2611.71	2236.65	2906.18	2962.69	2808.55		3221.45	2328.49	2032.04	2550.96	2706.73	2446.68	2818.11	2888.59	3208.59	2052.43	2041.73		2473.63	2043.35	1772.41	3046.08
Q3TWL2	PP4P1_MOUSE	Pip4p1	Type 1 phosphatidylinositol 4,5-bisphosphate 4-phosphatase	1	539.077
Q3TWW8	SRSF6_MOUSE	Srsf6	Serine/arginine-rich splicing factor 6	5	8600.81	4956.57	5114.44	5221.2	6029.46	4197.46	6403.37	4081.29	5140.86	6087.33		5322.16	4649.04	4012.21	4270.43	7115.67	4416.7	4498.14	5952.14	5394.88	5700.87	5240.42	5095.54	4600.38	4765.86	3540.33	4633.43	5054.77		5155.49	4811.41	4894.59	2510.44	5672.99	4920.89	4330.48	4458.66	5796.66	4521.41	4621.34		4563.73	5403.43	5805.96	5601.75
Q3TX08	TRM1_MOUSE	Trmt1	tRNA (guanine(26)-N(2))-dimethyltransferase	1
Q3TXS7	PSMD1_MOUSE	Psmd1	26S proteasome non-ATPase regulatory subunit 1	6	1070.32	1491.07	1369.18	1571.46	1596.58	1411.99	1559.37	1301.22	1345.07	1446.49		1151.54	1624.32	1167.9	1125.94	1524.57	1631.94	1379.56	1355.9	1236.45	1599.02	1915.89	1339.39	1322.65	2078.11	1160.09	1884.04	1530.65		1521.02	1619.87	1559.45	1593.4	1825.52	1330.84	1569.04	1382.53	1358.2	1237.76	1513.55		1132.77	1464.97	1345.59	2436.85
Q3TYS2	CYBC1_MOUSE	Cybc1	Cytochrome b-245 chaperone 1	1	916.081	618.56	938.785		640.132	633.6	581.042		346.748	484.861		507.725		400.685	892.344	531.039	495.862		232.883	825.728				759.645			492.402	735.126				596.279	543.991				611.824	217.813					434.035		380.335
Q3TYX3	SMYD5_MOUSE	Smyd5	SET and MYND domain-containing protein 5	1																								285.997				171.012
Q3TZZ7	ESYT2_MOUSE	Esyt2	Extended synaptotagmin-2	1	1936.87			1668.91								520.412		2499.31	1136.5	993.885	746.265	1309.4	1254.51	1162.74		1684.09	967.618	1168.57	1645.34		680.665							915.262									1175.74		2623.77
Q3U0V1	FUBP2_MOUSE	Khsrp	Far upstream element-binding protein 2	9	1102.84	1459.58	1583.7	1562.07	1569.59	1286.4	1876.83	1832.99	1595.98	1522.71		2015.84	1904.07	1650.8	1398.65	1942.82	1785.77	1661.63	1536.38	1660.05	1620.44	1932.57	1672.31	1899.89	1537.98	1939.83	1507.09	1634.39		1608.8	2188.77	1358.24	1654.77	1609.31	1828.19	1320.67	1546.08	1682.96	1762.94	1497.81		1215.92	1647.21	1855.22	2225.14
Q3U0V2	TRADD_MOUSE	Tradd	Tumor necrosis factor receptor type 1-associated DEATH domain protein	1			911.328	326.017		687.962				1026.68		1051.65	426.94	668.622			649.281	485.765	962.944												757.216		598.518										339.86		972.627
Q3U186	SYRM_MOUSE	Rars2	Probable arginine--tRNA ligase, mitochondrial	1		289.796	335.119																																412.789
Q3U1J4	DDB1_MOUSE	Ddb1	DNA damage-binding protein 1	8		916.079	920.014	1028.65	756.31	854.168	1282.5	531.933	1094.34	813.556		837.627	878.458	649.572	537.244	935.786	877.888	775.84	900.992	646.477	1057.18	748.716	767.421	848.425	841.995	1008.03	1104.41	781.716		871.634	738.454	917.44	651.426	710.106	722.365	791.473	888.289	571.137	993.849	918.532		706.798	917.722	865.95	551.305
Q3U1Z5;Q3U1Z5-2	GPSM3-2_MOUSE;GPSM3_MOUSE	Gpsm3	G-protein-signaling modulator 3	2		605.917	1114.49	1748.21	1913.57					434.494				268.978			1217.26			2260.34	2190.35							984.925			598.548					1924.2				546.082
Q3U2G2	Q3U2G2_MOUSE	Hspa4	Isoform of Q61316, Heat shock 70 kDa protein 4	10	1468.67	2995.4	2663.16	3297.34	2756.23	2636.37	2882.18	2580.68	2671.39	2982.26		2740.06	2580.92	2528.74	2095.76	2289.08	2600.02	2801.57	2930.32	1818.23	3148.67	3010.76	3296.32	2747.86	3439.09	2571.76	2932.39	3087.62		3050.04	2612.77	2555.84	2475.89	3045.13	2645.36	3043.07	2267.16	2261.99	2518.36	2561.51		2245.06	2459.95	2195	3780.02
Q3U2S8	HVCN1_MOUSE	Hvcn1	Voltage-gated hydrogen channel 1	1	1968.88	2184.59	1888.27	2538.59	2463.92	1329.47	1710.71	2162.65	1772.71	2461.23	2067.76	2335.91	1318.18	2467.23	1702.2	2365.6	1612.81	2011.34		2563.3	1937.22	1581.97	2475.28	2547.52	2138.61	2022.64	1823.14	2803.13	2392.26	2381.63	2397.45	2475.76	1534.3	2181.78	1136.54	2277.32	2308.61	2096.99	2495.59	1244.16		2578.95	1933.63	2747.52	1479.04
Q3U5Q7	CMPK2_MOUSE	Cmpk2	UMP-CMP kinase 2, mitochondrial	6			389.599																																		452.439
Q3U7R1	ESYT1_MOUSE	Esyt1	Extended synaptotagmin-1	14	5761.78	4437.35	3858.38	5540.1	3585.91	4334.98	4306.47	4319.87	6271.78	3730.19	5274.67	4559.14	5565.32	9716.23	6010.53	6466.92	6855.73	5519.84	4903.94	4755.96	5291.13	5394.11	6558.93	4957.6	5412.52	2730.82	3832.48	5516.81	3506.38	5194.8	4408.28	6263.08	5500.13	4010.51	6290.92	5377.87	4287.1	3656.04	3217.6	4069.76	1096.28	2727.73	4489.54	4320.43	6344.45
Q3U9G9	LBR_MOUSE	Lbr	Delta(14)-sterol reductase LBR	4	1400.98			438.739		1030.93					1087.14					878.392			762.389			572.639		362.532	1153.02		1019.51		879.766		703.924			1115.81						748.845					509.133
Q3UCV8	OTUL_MOUSE	Otulin	Ubiquitin thioesterase otulin	2				175.928					255.372									380.463
Q3UDE2	TTL12_MOUSE	Ttll12	Tubulin--tyrosine ligase-like protein 12	2																															727.317
Q3UDR8	YIPF3_MOUSE	Yipf3	Protein YIPF3	1
Q3UDW8;Q3UDW8-2	HGNAT-2_MOUSE;HGNAT_MOUSE	Hgsnat	Heparan-alpha-glucosaminide N-acetyltransferase	1	1941.58		438.683		1750.13	908.496						709.934				1084.5	837.354		977.735			681.46		424.526		521.415			868.011		752.054	1546.73	1238.47			1784.62			885.51			1182.67
Q3UEB3;Q3UEB3-2;Q3UEB3-3	PUF60-2_MOUSE;PUF60-3_MOUSE;PUF60_MOUSE	Puf60	Poly(U)-binding-splicing factor PUF60	2	1065.03				598.709		1664.46		843.387			741.61				1054.63	769.053							615.849		584.813		1013.92							635.17	615.181	453.343						579.257
Q3UH60;Q3UH60-2	DIP2B-2_MOUSE;DIP2B_MOUSE	Dip2b	Disco-interacting protein 2 homolog B	4			334.316		276.151			402.259	250.518			615.597			280.953			433.874			298.456	376.237			355.745													317.031					332.673	434.003
Q3UHA3;Q3UHA3-2	SPTCS-2_MOUSE;SPTCS_MOUSE	Spg11	Spatacsin	1																891.034										1107.34
Q3UHD6;Q3UHD6-2	SNX27-2_MOUSE;SNX27_MOUSE	Snx27	Sorting nexin-27	5	219.618	862.682	1016.24	1041.39	1211.32	899.018	1011.79	1055.61	1163.59	1452.45					1205.51		641.47	842.202	521.499		829.476	964.806	659.529	982.931	763.897	572.929	950.858			689.279	1127.91		596.79		849.817	1571.95			763.678	658.413				544.639	979.248
Q3UHX2	HAP28_MOUSE	Pdap1	28 kDa heat- and acid-stable phosphoprotein	5		1554.6	2216.7	1610.03	1829.18	1106.15	2451.99	1420.84	1366.74	1708.63		1532.71	1441.49	1587.99	1453.03	1210.15	1480.23	1510.5	1515.81	1777.65	1192.77	1255.06	1538.66	1180.66	1423.51	1482.21	1722.05	1193.08		1937.29	1701.08	1777.36	1010.39	1974.42	1411.02	1192.95	1348.56	1000.62	1032.36	1853.19		1657.91	1023.26	1394.75	1351.26
Q3UIA2-3;Q3UIA2;Q3UIA2-2;Q3UIA2-4	RHG17-2_MOUSE;RHG17-3_MOUSE;RHG17-4_MOUSE;RHG17_MOUSE	Arhgap17	Rho GTPase-activating protein 17	2														286.741	648.81												175.544			526.286			323.998						258.49					336.944
Q3UIR3;Q3UIR3-2	DTX3L-2_MOUSE;DTX3L_MOUSE	Dtx3l	E3 ubiquitin-protein ligase DTX3L	1
Q3UJB0	Q3UJB0_MOUSE	Sf3b2	SAP domain-containing protein	4	1319.21	1224.37	948.555	1061.75	825.952	952.727	1303.68	818.246	1323.92	1194.17		983.925	1036.3	1088.6	811.424	1300.38	961.831	971.179	1458.73	878.073	1226.61	1270.43	1295.71	1413.16	1416.91	935.156	995.593	678.36		1021.36	1463.23	591.555	1075.57	1280.14	1128.89	1061.72	1255.36	976.589	1054.26	1011.94		867.478	1172.21	1499.08	1444.04
Q3UJB9;Q3UJB9-2	EDC4-2_MOUSE;EDC4_MOUSE	Edc4	Enhancer of mRNA-decapping protein 4	4		544.232	412.766	624.325	679.268	457.742	414.13	487.442	676.174								417.993	499.117		612.308	399.415	693.294	593.558			827.198	518.253			824.599	453.149						701.843					280.763	531.617		327.043
Q3UJU9	RMD3_MOUSE	Rmdn3	Regulator of microtubule dynamics protein 3	3		2004.59	2482.48		3040.37				1660.79				1305.51		1233.37																				1040.23
Q3UKJ7;Q3UKJ7-2	SMU1-2_MOUSE;SMU1_MOUSE	Smu1	WD40 repeat-containing protein SMU1	1	710.471						606.524								302.163									261.642																					762.683
Q3ULW8;Q3ULW8-2	PARP3-2_MOUSE;PARP3_MOUSE	Parp3	Protein mono-ADP-ribosyltransferase PARP3	1	745.407	440.441	916.297	485.83	528.836	952.864	1090.82	1222.37	680.913	707.706		508.667	891.647	697.552	643.433	632.879	984.614	1379.75	512.612	828.593	930.696	851.289	789.585	744.555			505.816	1137.39		1004.13	1020.76	437.463	908.941	1411.25	768.04	1144.77	837.841	1048.68	564.948	775.219		620.883	1086.33	1168.86
Q3UM45	PP1R7_MOUSE	Ppp1r7	Protein phosphatase 1 regulatory subunit 7	3		1012.61	811.57	1041.77	766.326	795.941	840.625	937.711	950.159	867.975		1230.68	743.98	679.31	1115.42			1020.91			972.961	1170.76	1209.3	1378.41	1018.46	819.179	1054.75	1171.66		1251.38	918.503	792.582	721.895	1331	924.999	1160.94	1284.11	1135.44	975.666	953.741			787.107		983.22
Q3UMC0	AFG2H_MOUSE	Spata5	ATPase family protein 2 homolog	2	3505.89	6284.44	5160.54	7274.67		5330.06		5189.77	5933.92	4952.3		5904.19		6628.21	7034.96	4066.97	5940.18			4027.97	5869.8	6857.75		5305.51	6158.67	5595.94	8286.25			5278.17	5387.61	3569.76					7521.41	6916.27	5268.78	5606.11			5695.11		11292.2
Q3UMW8	CLN5_MOUSE	Cln5	Ceroid-lipofuscinosis neuronal protein 5 homolog	2				749.624	1526.91	637.511	1356.51	1671.13	1146.75		1432.63			789.429		1440.11		1397.15		1152.87		1705.28			1067.96		2223.55						2063.93			1316.18							1053.17
Q3UMY5;Q3UMY5-2;Q3UMY5-3;Q3UMY5-4	EMAL4-2_MOUSE;EMAL4-3_MOUSE;EMAL4-4_MOUSE;EMAL4_MOUSE	Eml4	Echinoderm microtubule-associated protein-like 4	2														450.355																					507.266
Q3UN02	LCLT1_MOUSE	Lclat1	Lysocardiolipin acyltransferase 1	2
Q3UN88	Q3UN88_MOUSE	Mcpt4	Isoform of P21812, Peptidase S1 domain-containing protein	1
Q3UND0;Q3UND0-2	SKAP2-2_MOUSE;SKAP2_MOUSE	Skap2	Src kinase-associated phosphoprotein 2	1																											340.078
Q3UPL0;Q3UPL0-2	SC31A-2_MOUSE;SC31A_MOUSE	Sec31a	Protein transport protein Sec31A	5		1368.25	1296.37	1376.27	1407.14	1260.07	1187.49	1892.79	1414.64	763.861		1174.14	1628.26	1440.8	1544.03	1460.4	1004.51	1275.99	1370.95	1012.21	1051.4	795.942	1465.66	1266.93	940.884	1545.99	1331.06	850.622		1483.65	1530.82	971.177			1094.06	1318.95	921.869	1359.39	1254.67	1860.02			1650.75	1588.16	1410.56
Q3UQ44	IQGA2_MOUSE	Iqgap2	Ras GTPase-activating-like protein IQGAP2	2		207.807			414.947	386.096		648.102				260.575		339.095	613.542								465.242	231.352			362.816									642.323						432.307	391.838
Q3UQ84	SYTM_MOUSE	Tars2	Threonine--tRNA ligase, mitochondrial	1																													696.754																202.137
Q3UUQ7	PGAP1_MOUSE	Pgap1	GPI inositol-deacylase	1						479.497				570.553						499.999	372.137	382.447	481.793	1183.17	684.879			619.741							572.88												282.343
Q3UV17	K22O_MOUSE	Krt76	Keratin, type II cytoskeletal 2 oral	2	13513.8	8630.41	11198.9	123190	9235.7	8277.89	1151550	7771.33	6734.6	10285.7	30180.2	12474.3	16681.3	15567.3	9685.7	11577.9	8852.05	22200.6	10942.5	14857.3	9575.67	31146	5692.19	1708.93	2806.24	1957.92	2137.7		5055.02	2335.64	3897.75	1956.45	3035.17	7478.5	2385.88	3056.57	1736.06	2548.57	3023.6	4051.34		3772.92	2527.57		18814.9
Q3UVK0;Q3UVK0-2	ERMP1-2_MOUSE;ERMP1_MOUSE	Ermp1	Endoplasmic reticulum metallopeptidase 1	1			266.479	396.435		1067.32		654.367	517.841						803.693	1145.62				1200.34			632.387	658.743						1070.98	883.917						792.125	883.172				1133.53
Q3UVL4	VPS51_MOUSE	Vps51	Vacuolar protein sorting-associated protein 51 homolog	1
Q3UW53	NIBA1_MOUSE	Niban1	Protein Niban 1	16	1846.12	6998.68	10278.1	7859.17	8288.42	10277.7	9166.44	9261.54	9234.33	9140.66		8678.15	6918.61	8440.44	9837.26	8186.64	10674.1	10247.4	9747.96	8892.24	7512.37	8062.28	9745.69	10224.7	9670.76	8774.07	6994.22	8071.41	1689.84	10404.4	8933.29	9210.92	8803.97	7500.28	8375.96	9425.48	9477.44	9762.38	6508.23	8597.57		10102.1	8477.45	8927.82	6547.26
Q3UYV9	NCBP1_MOUSE	Ncbp1	Nuclear cap-binding protein subunit 1	2				526.623	705.622										664.441	572.304			486.124		496.01			409.419												390.707									426.751
Q3UZ39	LRRF1_MOUSE	Lrrfip1	Leucine-rich repeat flightless-interacting protein 1	2	777.107	513.536	421.425	822.33	880.338	780.466	704.319		452.338			848.779		956.722		1273.55		616.932								598.468	451.858	535.558		633.44	683.636				834.725	1025.42	623.84						397.893		1465.05
Q3V3R1	C1TM_MOUSE	Mthfd1l	Monofunctional C1-tetrahydrofolate synthase, mitochondrial	13	647.95						818.633									783.797
Q4FZC9	SYNE3_MOUSE	Syne3	Nesprin-3	3
Q4KML4	ABRAL_MOUSE	Abracl	Costars family protein ABRACL	1		9760.25	8527.63	10529.9	14772.8	11502.7	11106.8	9079.08	5067.78	15507.6		4129.72	11350.3	2828.64	8158.21	1085.48	6368.66	14569	12217.9	2072.74	12581	14560.7		9997.1		20942	10044.8	11840		12714.2	9053.53	2630.99	11360.9	6347.64	5692.48	13421.6	13537.8	13972	8113.95	3946.56		11546.1	11596.2	5900.86	11046.3
Q4LDD4;Q4LDD4-2	ARAP1-2_MOUSE;ARAP1_MOUSE	Arap1	Arf-GAP with Rho-GAP domain, ANK repeat and PH domain-containing protein 1	5								691.021				426.252							446.454			566.373		207.135			831.412			498.043							417.196
Q4QRL3;Q4QRL3-2	CC88B-2_MOUSE;CC88B_MOUSE	Ccdc88b	Coiled-coil domain-containing protein 88B	2		117.606																						133.273
Q4VAA2;Q4VAA2-2	CDV3-2_MOUSE;CDV3_MOUSE	Cdv3	Protein CDV3	2	642.087	985.12	851.772	991.442	1540.61	1040.76	1107.94	898.067	962.839	1500.71		894.274	1027.47	880.56	1076.32						1259.49	901.048	1137.36	831.885	861.879		953.389			1110.06	941.36	705.455	913.7	1790.93	884.011	1273.9	995.874	1662.18		1479.5			1051.27		1156.59
Q4VBE8	WDR18_MOUSE	Wdr18	WD repeat-containing protein 18	1
Q501J6	DDX17_MOUSE	Ddx17	Probable ATP-dependent RNA helicase DDX17	10	10935.5	7126.25	7324.73	6882.28	6978.61	5592.92	7385.92	6650.14	7313.23	7794.29	3624.8	6873.92	7746.39	6816.64	6603.08	7366.1	6264.51	5929.92	6353.44	8077.27	7226.41	6760.56	7063.46	6956.34	6898.31	7227.26	6002.04	7871.56	1074.66	5627.83	5968.67	5001.26	6679.93	7689.04	5835.87	5806.23	5190.65	6337.98	5773.87	6457.82		6058.33	6711.3	6503.86	7654.07
Q504P2	CL12A_MOUSE	Clec12a	C-type lectin domain family 12 member A	1
Q505F5	LRC47_MOUSE	Lrrc47	Leucine-rich repeat-containing protein 47	4		255.742	630.543		496.395	466.157	409.092	670.925		891.077					556.951			581.562		888.036		805.166		595.294	587.161					609.219	806.933		761.511		1088.61					569.749					922.731
Q52KR3;Q52KR3-2;Q52KR3-3;Q52KR3-4;Q52KR3-6	PRUN2-2_MOUSE;PRUN2-3_MOUSE;PRUN2-4_MOUSE;PRUN2-6_MOUSE;PRUN2_MOUSE	Prune2	Protein prune homolog 2	1		585.046	770.916	363.915	752.503	573.151		1210.6	719.718	599.454		559.136		660.09			950.094		681.403				656.529			437.427	584.387			647.548	746.962				541.811	596.876	1018.61		523.32					518.719
Q569Z5	DDX46_MOUSE	Ddx46	Probable ATP-dependent RNA helicase DDX46	6	1262.17	909.361	1049.08	931.455	1438.12	738.824	1329.6	991.389	856.453	1124.75		874.141	1060.11	1476.14	1186.04	1347.55	1063.58	1214.95	842.882	701.056	972.716	1274.2	646.375	1031.71	937.268	997.306	769.932			1056.14	1307.11	836.387	587.02	1292.9	1332.34	965.151	558.186	834.183	887.832	1343.77		1173.8	605.972	1369.73	1060.32
Q569Z6	TR150_MOUSE	Thrap3	Thyroid hormone receptor-associated protein 3	3	1550.16		1029.44	860.735	1061.74	602.957	686.548	1416.39	1103.81	971.365		832.257	909.586	620.657	1236.25	1155.76	715.402	769.713		1125.46		1424.24	910.752	1310.37		785.76	1051.27	933.792		789.083	881.574	689.396		1032.07	900.432		654.654	425.445						607.126	1594.53
Q571I9	A16A1_MOUSE	Aldh16a1	Aldehyde dehydrogenase family 16 member A1	2			515.197				650.904		269.055																	664.324																			311.866
Q58A65;Q58A65-2;Q58A65-3;Q58A65-4;Q58A65-5;Q58A65-6	JIP4-2_MOUSE;JIP4-3_MOUSE;JIP4-4_MOUSE;JIP4-5_MOUSE;JIP4-6_MOUSE;JIP4_MOUSE	Spag9	C-Jun-amino-terminal kinase-interacting protein 4	1				901.417
Q59J78	NDUF2_MOUSE	Ndufaf2	NADH dehydrogenase [ubiquinone] 1 alpha subcomplex assembly factor 2	1			184.091								203.716					240.595																			238.147			750.947					507.745
Q5DTM8;Q5DTM8-2	BRE1A-2_MOUSE;BRE1A_MOUSE	Rnf20	E3 ubiquitin-protein ligase BRE1A	1
Q5EG47	AAPK1_MOUSE	Prkaa1	5'-AMP-activated protein kinase catalytic subunit alpha-1	2		742.06	439.396									689.033			376.322		926.718		696.439	342.093	1301.33					206.536					740.37				682.205	372.222								522.817
Q5F2E7;Q5F2E7-2	NUFP2-2_MOUSE;NUFP2_MOUSE	Nufip2	Nuclear fragile X mental retardation-interacting protein 2	1
Q5FWK3	RHG01_MOUSE	Arhgap1	Rho GTPase-activating protein 1	5		1494.6	1855.89	1436.72	1933.76	1415.86	1551.27	2205.45	1938.06	1857.87		2069.21	1979.65	2347.02	1852.19		2589.24	2478.9	1816.38	885.942	2579.17	1956.53	1150.35	2151.52	1268.84	917.095	1366.56	2353.76		2535.01	1566.71	2008.22	1616.88	1244.72	2232.77	2127.57	2294.62	1802.05	1455.69	1692.32		2017.55	2235.3	2230.76	2436.17
Q5KU39	VPS41_MOUSE	Vps41	Vacuolar protein sorting-associated protein 41 homolog	2				252.918	410.194	226.735	230.417		322.684							400.058											245.119				227.878	346.257												181.829
Q5NBU8;Q5NBU8-3	XAF1-3_MOUSE;XAF1_MOUSE	Xaf1	XIAP-associated factor 1	1
Q5NCF2	TPPC1_MOUSE	Trappc1	Trafficking protein particle complex subunit 1	1	821.564																																		537.927
Q5ND34;Q5ND34-2	WDR81-2_MOUSE;WDR81_MOUSE	Wdr81	WD repeat-containing protein 81	1
Q5RKN9	Q5RKN9_MOUSE	Capza1	Isoform of P47753, F-actin-capping protein subunit alpha	3	3195.81	3136.16	3900.54	3052.7	3266.51	2932.61	2554.9	3228.11	2396.59	2377.3	2204.09	3043.36	2775.02	2249.05	2828.11	2337.36	2357.88	2711.06	3392.11	2524.54	3332.03	2697.78	3096.46	2989.72	3044.47	2536.05	3011.68	3349.24	1428.18	2948.23	3237.35	2892.52	2373.62	3626.37	3525.11	2968.64	3519.05	2460.88	2580.04	2342.4		3641.8	2840.03	2072.49	3171.17
Q5RL79	KTAP2_MOUSE	Krtcap2	Keratinocyte-associated protein 2	1		383.923			505.701	834.738	410.161	406.411	511.986				1004.63	749.318	453.917	597.306	547.419				374.477	627.714		561.524			703.099	1132.23				794.267	817.628				588.426			593.283				889.925
Q5SF07;Q5SF07-2	IF2B2-2_MOUSE;IF2B2_MOUSE	Igf2bp2	Insulin-like growth factor 2 mRNA-binding protein 2	1		1522.31	978.614	2156								1183.41	1652.02				1217.02														1431.75			1672.93	1106.68	1764.47	1057.05							1725.05
Q5SQ27	Q5SQ27_MOUSE	Sec14l3	SEC14-like 3 (S. cerevisiae)	1																	951.304					1720.64					778.596			1324.32									5013.06					1162.94
Q5SSI6	UTP18_MOUSE	Utp18	U3 small nucleolar RNA-associated protein 18 homolog	1
Q5SSL4;Q5SSL4-2;Q5SSL4-4	ABR-2_MOUSE;ABR-4_MOUSE;ABR_MOUSE	Abr	Active breakpoint cluster region-related protein	5		952.131	1101.16	1246.03	667.273	620.758	789.253	759.283	1257.73	926.229		1133.49	967.991	1077.42	581.497	854.365	626.841	880.766	1216.34	508.831	836.567	1077.61	1259.22	737.603		1412.78	1110.25	872.817	428.044	1025.94	997.261	716.53		569.79	487.659	856.709	965.946	637.83		930.157		1262.57	957.524	1098.75	1463.71
Q5SSZ5	TENS3_MOUSE	Tns3	Tensin-3	2																									347.783
Q5SU73	COIL_MOUSE	Coil	Coilin	1
Q5SUA5	MYO1G_MOUSE	Myo1g	Unconventional myosin-Ig	11	2848.79	1667.22	2290.7	1376.23	2266.11	1879.51	1283.86	1931.5	1658.49	2372.44	2563.68	2509.27	1953.48	2165.72	2237.66	1466.29	1342.97	1823.24	2567.82	2646.93	1679.58	1902.25	2553.92	1954.47	1343.19	1746.5	1462.8	1293.98	997.827	1824.35	1607.02	1456.6	1030.36	1079.05	1711.92	2916.07	1946.63	2160.39	1437.43	1563.41		1225.79	1306.12	1091.46	1739.35
Q5SUF2;Q5SUF2-2;Q5SUF2-3	LC7L3-2_MOUSE;LC7L3-3_MOUSE;LC7L3_MOUSE	Luc7l3	Luc7-like protein 3	2	1163.58					520.585																1343.96					882.364				840.727							1291.29				693.077
Q5SUQ9;Q5SUQ9-2;Q5SUQ9-3	CTC1-2_MOUSE;CTC1-3_MOUSE;CTC1_MOUSE	Ctc1	CST complex subunit CTC1	1					398.395																																								373.32
Q5SUR0	PUR4_MOUSE	Pfas	Phosphoribosylformylglycinamidine synthase	6		565.17	678.142	445.576	424.907	409.018	382.885	482.675	728.152	432.179			617.539								498.407	632.868		803.903	628.919			577.749			523.16					537.234			827.9					637.684	506.87
Q5SVR0;Q5SVR0-2	TBC9B-2_MOUSE;TBC9B_MOUSE	Tbc1d9b	TBC1 domain family member 9B	1			1083.26					1314.3									1021.06											985.095		917.24													1986.99
Q5SWD9	TSR1_MOUSE	Tsr1	Pre-rRNA-processing protein TSR1 homolog	1		566.266				761.118	294.644									431.992
Q5SWU9;Q5SWU9-2	ACACA-2_MOUSE;ACACA_MOUSE	Acaca	Acetyl-CoA carboxylase 1	3				375.674			265.873	537.661		280.155						739.303	344.538					525.571			454.974		536.368				276.022						528.012	694.508					315.879		1082.94
Q5SXY1;Q5SXY1-2	CYTSB-2_MOUSE;CYTSB_MOUSE	Specc1	Cytospin-B	3			262.345	343.68	580.299	545.175						715.702			623.531	989.998			678.329		818.316		449.264				466.402	852.17		581.18	491.394	526.398			712.932		472.156	339.381	431.225					762.094	533.587
Q5U3K5	RABL6_MOUSE	Rabl6	Rab-like protein 6	1		311.91		468.206		811.238	460.987	530.82	597.945				423.895		740.194		676.245	538.488	572.299	436.486	533.226			351.791		849.006				313.216					383.782	538.687	507.405
Q5U458	DJC11_MOUSE	Dnajc11	DnaJ homolog subfamily C member 11	1
Q5U4D9	THOC6_MOUSE	Thoc6	THO complex subunit 6 homolog	2																																													185.546
Q5XG73;Q5XG73-2;Q5XG73-3	ACBD5-2_MOUSE;ACBD5-3_MOUSE;ACBD5_MOUSE	Acbd5	Acyl-CoA-binding domain-containing protein 5	1
Q5XJE5	LEO1_MOUSE	Leo1	RNA polymerase-associated protein LEO1	1
Q5XJY5	COPD_MOUSE	Arcn1	Coatomer subunit delta	8		1571.36	1191.7	1557.69	1450.07	1304.17	1171.04	1411.86	1670.23	1380.47		1291.11	1482.52	1665.25	1461.89	1408.3	1764.92	1340.32	1692.34	1579.66	1456.8	1492.53	1408.17	1464.4	1162.2	1252.29	1617.23	1479.73		1728.33	1595.48	1692.36	1113.49	1421.2	1478.7	1451.71	1492.69	1109.9	1603.86	2003.41		1286.6	1490.94	1554.44	1737.66
Q60597;Q60597-2;Q60597-3;Q60597-4	ODO1-2_MOUSE;ODO1-3_MOUSE;ODO1-4_MOUSE;ODO1_MOUSE	Ogdh	2-oxoglutarate dehydrogenase, mitochondrial	11	2896.64	3248.04	2705.23	3812.74	3096.59	3841.46	3846.99	3563.33	3310.42	2916.06	2790.35	3586.33	3793.21	4344.08	3477.8	5152.26	4959.76	3716.31	2466.85	4199.21	2790.27	3333.03	3849.31	2858.07	3504.99	3219.87	3343.59	3074.86	5158.54	2940.07	3599.84	4304.63	4035.71	3401.86	3714.79	3105.02	3367.75	3573.76	3458.78	3766.64	2039.38	3125.28	3768.9	3673.25	1265.59
Q60598	SRC8_MOUSE	Cttn	Src substrate cortactin	1																	742.12									1376.72
Q60605;Q60605-2	MYL6-2_MOUSE;MYL6_MOUSE	Myl6	Myosin light polypeptide 6	7	45586.2	34895.5	42740	36498.4	38973.1	45437	35827.6	38303.1	39557.7	43977.8	38408.2	48248.7	38725.1	45354.6	38817.2	39579.6	36619.9	40545.3	45709.3	43090.1	34332.8	35985.2	45556.8	41487.5	39321.4	43189.8	41098.7	39774.6	24496.6	47457.3	41799.3	54611.5	44229.4	36444.1	51171.8	45892.6	49131	40384.3	41099.1	38812.5	13705.2	43446.2	42600.4	47510.3	43900.7
Q60631	GRB2_MOUSE	Grb2	Growth factor receptor-bound protein 2	6		1847.37	1922.29	1658.76	1618.77	1587.52	1705.99	1366.1	1955.98	1868.9		2416.93	1846.42	1519.04	1585.06	1103.58	1852.98	2210.63	1925.59	1682.94	2043.31	1916.21	1496.76	1703.59	1538.08	1778.86	1835.97	1426.92		1871.3	2031.6	1319.01	1296.48	2367.62	1655.82	1636.5	1859.47	1482.66	1392.05	1255.53		3063.36	1935.13	1036.27	1989.83
Q60634;Q60634-2;Q60634-3	FLOT2-2_MOUSE;FLOT2-3_MOUSE;FLOT2_MOUSE	Flot2	Flotillin-2	1				240.617												209.741
Q60648	SAP3_MOUSE	Gm2a	Ganglioside GM2 activator	1		619.688	315.299		707.858			2065.79	503.032		443.412	443.195												558.396	1284.32		782.361					322.078				717.157	1261.59		1178.7				695.066
Q60668;Q60668-2;Q60668-3;Q60668-4	HNRPD-2_MOUSE;HNRPD-3_MOUSE;HNRPD-4_MOUSE;HNRPD_MOUSE	Hnrnpd	Heterogeneous nuclear ribonucleoprotein D0	3	8760.89	4753.8	5873.35	6007.54	5534.64	4497.78	6700.15	7229	7099.3	6029.15	1148.93	6550.63	5303.46	5950.2	6088.26	5803.42	6810.74	5659.82	4782.13	8132.17	4844.15	6499.96	6140.02	6491.41	5966.98	5840.73	4824.65	7320.74		6080.23	7618.41	4552.33	6704.54	4566.19	6529.68	4842.28	7268.6	7631.33	6659.57	6259.24		7149.45	6567.39	6123.67	6900.34
Q60676	PPP5_MOUSE	Ppp5c	Serine/threonine-protein phosphatase 5	1			406.55																				637.364	491.285			436.514				851.419					735.539			650.299
Q60692	PSB6_MOUSE	Psmb6	Proteasome subunit beta type-6	3	1283.11	3146	3499.87	3037.23	3038.98	2059.27	5297.32	1772.38	3441.94	3191.33		3668.39	1567.57	2630.04	2046.8		2644.21	3145.4	1840.66	2267.74	2745.64	2666.74	2674.23	2963.5	2530.67	2307.94	2307.93	2376.48		3653.82	2508.76		2997.91	2805.52	2241.93	3043.23	3179.98	2002.62	1770.27	3059.87		2033.23	2780.48		1213.32
Q60710;Q60710-2	SAMH1-2_MOUSE;SAMH1_MOUSE	Samhd1	Deoxynucleoside triphosphate triphosphohydrolase SAMHD1	18	13687.8	5814.1	7635.79	5876.86	8651.04	7011.2	7414.93	9488.54	10155.3	10140.1		10661.7	6860.34	10146.3	9087.14	4481.08	9088.05	7178.44	6184.05	14465.4	7842.06	7232.65	7250.61	6383.47	4767.02	9773.92	7086.81	10708.6		9911.58	7030.43	5870.75	8728.41	8618.26	13745.6	8043.73	9422.39	10799.9	8166.5	9232.8		14002.9	9369.07	8271.34	7537.05
Q60714	S27A1_MOUSE	Slc27a1	Long-chain fatty acid transport protein 1	1					406.042	270.055			438.634						266.605		436.392																				393.785
Q60715;Q60715-2	P4HA1-2_MOUSE;P4HA1_MOUSE	P4ha1	Prolyl 4-hydroxylase subunit alpha-1	3
Q60749	KHDR1_MOUSE	Khdrbs1	KH domain-containing, RNA-binding, signal transduction-associated protein 1	2	946.403			330.897																																									1199.67
Q60766;Q60766-2	IRGM1-2_MOUSE;IRGM1_MOUSE	Irgm1	Immunity-related GTPase family M protein 1	4																	398.018																												784.113
Q60767	LY75_MOUSE	Ly75	Lymphocyte antigen 75	1	1055.28	421.338	595.249									1127.1			637.15	1135.92	833.854				1244.98												283.449		716.499		521.642								1280.99
Q60770	STXB3_MOUSE	Stxbp3	Syntaxin-binding protein 3	4	572.382	484.679	515.027	440.799	775.27	736.613		653.023	622.974	662.644		896.488			792.01	552.067						587.543	610.12	502.719	654.028	791.604	319.105	453.179			689.689	785.022			454.501	1137.14	607.31	581.043	651.468			962.86	522.728		553.816
Q60780;Q60780-2	GAS7-2_MOUSE;GAS7_MOUSE	Gas7	Growth arrest-specific protein 7	2
Q60787	LCP2_MOUSE	Lcp2	Lymphocyte cytosolic protein 2	5		1019.69	1038.6	749.09	1404.57	1044.01	1130.13	880.674	1223.11	819.459		1105.23	937.886	594.123		1303.82	1006.95	1420.38	1193.08	748.839	1106.67	1073.08	1134.03	670.578	1412.01	708.993	1063.35	578.207		908.138	1102.14	495.686	706.046	1240.34	929.611	927.444	932.185	559.385		1136.48		763.201	776.253		1019.18
Q60848;Q60848-2	HELLS-2_MOUSE;HELLS_MOUSE	Hells	Lymphocyte-specific helicase	1
Q60854	SPB6_MOUSE	Serpinb6	Serpin B6	1
Q60855	RIPK1_MOUSE	Ripk1	Receptor-interacting serine/threonine-protein kinase 1	2			380.309	806.84		780.812	951.391	917.845				544.085												607.782				373.891				1148.11						928.182
Q60864	STIP1_MOUSE	Stip1	Stress-induced-phosphoprotein 1	3		1576.71	1820.17	1767.83	2293.61	1379.52	1973.41	1222.75	1749.31	1697.31		1881.93	2069.55	1808.32	1372.75	1654.35	2136.45	1794.82	1023.19	1364.27	2577.53	2391.26	1828.83	1691.6	1798.07	1836.19	1803.29	968.518		2170.58	2071.71	1498.93	1710.06	2238.87	1313.68	2029.37	841.568	1672.01	1679.65	1652.14		1763.9	2222.24	1594.24	2656
Q60865	CAPR1_MOUSE	Caprin1	Caprin-1	5		818.599	1092.45	886.982	1023.23	1173.34		529.152	955.245	1137		569.969	960.735	854.757	496.188	978.776	499.114		777.943	572.866	931.199	1211.12	561.734	844.103	705.07	689.997	933.509				710.895	598.905	756.464		1030.83	930.316	993.335		839.367	626.749		750.026	1033.66		1261
Q60866;Q60866-2	PTER-2_MOUSE;PTER_MOUSE	Pter	Phosphotriesterase-related protein	1
Q60872	IF1A_MOUSE	Eif1a	Eukaryotic translation initiation factor 1A	2		681.389	1470.27	711.231	783.239	825.742	806.152	794.936	1062.72	1435.59		475.308	743.441	777.51		680.976	812.497			1900.36			852.04	724.311	876.614	838.481					1407.15			1098.79	555.011	528.816	711.301	915.053	669.901				714.223		1289.05
Q60875;Q60875-4;Q60875-5	ARHG2-4_MOUSE;ARHG2-5_MOUSE;ARHG2_MOUSE	Arhgef2	Rho guanine nucleotide exchange factor 2	4	793.327	662.378	429.595	404.218		730.59	547.497	338.912	650.933		803.477		502.352	367.076	458.214	633.344	724.772	634.669	554.381		504.302	570.978	451.272	541.565		843.594	621.645	741.269	389.362	763.022	669.009	705.02	587.674	542.108		430.895	498.149	606.168	479.22	528.869		549.14	776.933	734.186	752.661
Q60902;Q60902-2;Q60902-3;Q60902-4	EP15R-2_MOUSE;EP15R-3_MOUSE;EP15R-4_MOUSE;EP15R_MOUSE	Eps15l1	Epidermal growth factor receptor substrate 15-like 1	1		1325.91													699.287													1741.42			678.525							1440.35
Q60930	VDAC2_MOUSE	Vdac2	Voltage-dependent anion-selective channel protein 2	7	12974.6	8698.31	6314.04	10117.5	7403.63	8302.17	9262.76	11334.3	8882.54	7000.61	12247.3	9502.73	7922.72	9515.53	7921.27	10671.8	10684.3	7266.48	7874.05	9270.29	7770.98	6867.53	9687.11	9712.59	8683.63	8613.8	8323.27	9453.75	14152.1	8014.08	8807.56	10466.1	9773.33	9913.78	9915.04	7977.16	7766.63	13476.2	8630.69	10719.7	6920.28	8179.07	8757.06	10655.9	5358.77
Q60931	VDAC3_MOUSE	Vdac3	Voltage-dependent anion-selective channel protein 3	5	5815.17	3022.58	2654.79	2879.22	2333.46	4295.76	3934.46	4987.85	3196.69	3041.67	6437.86	3237.36	2903.41	4204.87	3178.28	5761.79	3943.93	3617.55	3066.57	3669.83	2954.26	3887.62	4215.68	4149.37	4112.77	3133.52	3573.08	3456.09	2390.33	2833.29	4289.58	5464.83	4282.04	3338.41	4166.73	3029.64	3041.45	5434.29	3244.15	3262.41		3183	2572.19	5320.37	1528.37
Q60932;Q60932-2	VDAC1-2_MOUSE;VDAC1_MOUSE	Vdac1	Voltage-dependent anion-selective channel protein 1	8	5166.23	3424.35	3205.27	3947.66	3313.27	5037.14	4162.14	5443.64	4280.28	2852.04	4026.63	3569.69	3454.3	5118.05	3457.18	5210.14	4630.02	3805.64	3175.01	4256.65	3602.2	3025.36	4616.7	4492.25	3825.03	3374.37	3202.69	3770.22	4669.11	3649.51	4122.1	5173.66	4516.86	4576.28	4512.44	3743.33	3583.49	5504.45	3845.84	4539.77	2129.19	3271.66	3837.8	4584.98	1584.34
Q60953	PML_MOUSE	Pml	Protein PML	3
Q60967	PAPS1_MOUSE	Papss1	Bifunctional 3'-phosphoadenosine 5'-phosphosulfate synthase 1	2		242.439		431.444	483.013	585.536	254.62		433.617	219.244					196.859		265.618	872.907				459.933														546.208									317.154
Q60972	RBBP4_MOUSE	Rbbp4	Histone-binding protein RBBP4	4	1088.82	1115.51	1391.14	975.704	1442.67	1285.4	1620.93	1228.25	1335.64	1192.24		834.1	988.819	1406.81	1028.97	2083.98	1206.71		1176.2		1329.29	1674.17	692.911	1768.08		464.066	501.986				960.508		623.777		790.531			966.935							1452.77
Q61024	ASNS_MOUSE	Asns	Asparagine synthetase [glutamine-hydrolyzing]	5			694.096	648.772																															659.656
Q61029;Q61029-3	LAP2B-3_MOUSE;LAP2B_MOUSE	Tmpo	Isoform of Q61033, Lamina-associated polypeptide 2, isoforms beta/delta/epsilon/gamma	10	3145.72	2474.28	2431.01	2342.89	1908.39	2107.5	3253.11	2218.43	2119.18	2836.82	2271.74	2151.04	2865.75	2220	1370.85	5701.62	1840.55	2074.45	3714.69	2570.58	2762.18	4808.68	2078.24	5243.34	3188.98	2348.23	2076.54	1586.98	2127.89	1822	4112.8	2699.74	1889.37	3102.66	2366.58	2347.39	1950.98	2555.02	2784.08	2855.09			1367.67	2126.26	4872.77
Q61035	HARS1_MOUSE	Hars1	Histidine--tRNA ligase, cytoplasmic	7	582.85	1268.27	1524.94	1217.19	1462.03	1565.03	1984.56	1010.98	1329.85	1116.76		1381.11	1704.73	1186.03	1047.63	1001.51	1249.1	1375.93	1597.85	1032.44	1092.46	1189.9	1467.81	1105.63	1441.77	1383.66	1219.46	942.562		1743.99	785.759	917.814	1063.48	1368.96	1530.43	1442.84	1189.54	1333.48	1408.95	867.795		909.427	1139.77	1530.88	1193.25
Q61074	PPM1G_MOUSE	Ppm1g	Protein phosphatase 1G	4	803.166	451.697		405.115	410.717	357.19		379.809	393.611	630.738		623.882		486.51		604.2	517.96			731.641		546.365		562.872	597.687	923.568				307.919		322.435			779.466		624.277							384.889	748.575
Q61081	CDC37_MOUSE	Cdc37	Hsp90 co-chaperone Cdc37	4		915.93	832.771	740.551		1042.96	858.985	404.564	1085.2	1086.42		1128.81	783.069				907.426		810.413		679.795	645.695	1389.93	1083.6	818.367	982.156	1042.12	768.89		635.06	1013.8	848.111	731.152			1033.96	1165.7	773.709	615.203	1331.79		502.398			786.494
Q61093	CY24B_MOUSE	Cybb	Cytochrome b-245 heavy chain	6	3866.85	3495.63	3892.06	4104.18	3770.53	3573.78	3785.98	3360.08	4353.7	3970.84	3748.87	4371.63	3594.21	4552.78	4129.06	5258.38	2627.23	5448.08	4440.85	7147.48	3572.23	4187.28	3673.63	3720.8	4465.88	3750.36	5559.74	3657.98	4372.97	4539.46	3436.02	4788.58	4653.42	2331.38	4335.86	4771.3	4443.57	4389.27	4184.14	4292.91		5128.27	2331.75	5689.74	3517.15
Q61102	ABCB7_MOUSE	Abcb7	ATP-binding cassette sub-family B member 7, mitochondrial	3	443.934		425.702			381.711		320.522									394.12						347.06								482.585									482.995					375.907
Q61107	GBP4_MOUSE	Gbp4	Guanylate-binding protein 4	2																										330.168
Q61127;Q61127-2	NAB2-2_MOUSE;NAB2_MOUSE	Nab2	NGFI-A-binding protein 2	2																																				371.69
Q61147	CERU_MOUSE	Cp	Ceruloplasmin	4		1020.01			3502.71		1459.74					1460.57	2426.1						959.825				1416.72		3723.06	3309.12	1904.67					2007.31
Q61166	MARE1_MOUSE	Mapre1	Microtubule-associated protein RP/EB family member 1	5		2110.09	2283.26	1347.67	1778.52	2494.25	2425.71	1737.99	2668.02	1244.33		1576.31	1599.29	2470.96	2189.98	623.423	2255.17	2200.98	1780	1810.33	2319.37	1580.26	1683.83	1960.82	1561.96	1595.68	1539.2	2195.02		1803.02	2808.25	1785.32	1699.37	1845.43	2673.75	2143.32	2124.68	1950.44	2035.27	2208.02		1550.25	2135.12	1154.92	1419.3
Q61171	PRDX2_MOUSE	Prdx2	Peroxiredoxin-2	6	4870.36	9555.59	9697.83	7283.99	8872.07	6616.03	13731.8	6313.18	7410.73	8599.09	2531.79	7279.02	8610.25	5550.72	6299.64	2592.38	5799.28	7792.87	6505.59	5574.17	7306.99	6189.47	8535.11	6582.88	8813.83	8623.37	9358.88	6044.8	1129.89	7120.55	6361.51	4186.71	7473.05	6849.61	6303.05	8831.59	5873.01	6685.29	5866.13	8119.29		7499.71	5691.35	5646.4	5127.74
Q61176	ARGI1_MOUSE	Arg1	Arginase-1	3							5854.04
Q61183;Q61183-2;Q61183-3;Q61183-4;Q9WVP6	PAPOA-2_MOUSE;PAPOA-3_MOUSE;PAPOA-4_MOUSE;PAPOA_MOUSE;PAPOB_MOUSE	Papola;Papolb	Poly(A) polymerase alpha	1
Q61187	TS101_MOUSE	Tsg101	Tumor susceptibility gene 101 protein	3	236.01		494.087	383.37	643.408		599.384		339.509	725.234		232.753	578.252	504.282		464.188	576.762			477.827	544.279	669.872	848.588	747.498		592.825	605.797	647.941					305.836		747.165	474.391	397.894			650.132				244.631
Q61189	ICLN_MOUSE	Clns1a	Methylosome subunit pICln	1															166.592											436.377																			336.212
Q61191	HCFC1_MOUSE	Hcfc1	Host cell factor 1	7	373.221	364.665	380.678	224.598	449.037	407.67	736.102	375.037	522.854	382.24				588.058	199.549	722.55	150.119			436.788	467.762	438.969	315.849	530.742	491.387	515.809	319.996	640.249			621.882	880.406			462.402	448.057	612.004		409.613			760.354			364.566
Q61205	PA1B3_MOUSE	Pafah1b3	Platelet-activating factor acetylhydrolase IB subunit gamma	3		770.157	1037.9	555.612	1134.31	1001.37	804.687	843.495	961.477	1034.38		651.015	938.359	611.477	611.672		1091.23	568.215	1063.05		617.683	1319.84	860.297	592.647	1209.79	1885.18	631.144	1103.73		764.67	594.469				572.564	884.527	1579.06	996.55	370.082	606.702		1251.06	655.033	815.074	515.366
Q61206	PA1B2_MOUSE	Pafah1b2	Platelet-activating factor acetylhydrolase IB subunit beta	1		3492.69	2777.05	3091.85	2684.51	3269.42	3230.22	2748.95		3819.86		3251.26	4136.44	2115.04	3979.3		3166.41	2868.92	2853.88	1736.09	3218.68	3468.44	3041.75	2848.1	2796.5	3889.84	3037.3	2914.64		4150.41	3136.61	2550.36	3387.06	2900.18	2758.03	3897.73	4887.4	4542.39	3272.62	1937.96		3341.63	3190.26	2456.22	3011.1
Q61207	SAP_MOUSE	Psap	Prosaposin	2		2555.01	2532.98	1561.46	8458.51		5784.8	19914	5961.95	323.738		3753.96		1461.78	1018.18	4501.93	331.982	5270.9	1944.31	1079.27		2484.81	811.687	5367.5	4043.75	739.043	7334.96	1513.78		1168.6	2889.06	4707.83		386.209	1042.56	4177.31	5709.3	1028.74	9480.45			1557.54	5699.86	1155.44
Q61210-5;Q61210;Q61210-2	ARHG1-2_MOUSE;ARHG1-5_MOUSE;ARHG1_MOUSE	Arhgef1	Rho guanine nucleotide exchange factor 1	5		849.288	708.813	483.392	899.077	956.263	487.011	818.434	827.546	596.553		818.585	837.705	858.28	986.244	1216.21	692.964	618.25	573.958	958.834	635.844	886.531	891.054	691.67	588.327		758.306			741.787	701.777			460.125	789.937	569.767	896.289	818.267	448.739					1169.95	974.761
Q61216;Q61216-2	MRE11-2_MOUSE;MRE11_MOUSE	Mre11	Double-strand break repair protein MRE11	2				561.409					199.954							606.105							269.768	445.009													318.348
Q61233	PLSL_MOUSE	Lcp1	Plastin-2	21	6526.44	94213.9	92480.3	64552.2	103408	91846.7	94694	91395.4	71470.5	82166	4121.24	80231.6	67917.2	49064.6	81374.3	20688.5	63468.3	74339.3	80738.5	53771.2	79711	78339.3	72448	62799.7	70708	77326.3	70500.4	61849.1	4624.74	72923.9	62458.9	54108.4	66739.6	66203.1	66618.5	64874.5	68183.2	82900.8	74952.2	52827.7		66170.9	53525.3	48822.2	33147.6
Q61235	SNTB2_MOUSE	Sntb2	Beta-2-syntrophin	1		224.941	583.294	309.024	329.789	308.528		361.804	183.655	449.045		372.324	398.846	565.353	436.507							143.85																	484.454
Q61249	IGBP1_MOUSE	Igbp1	Immunoglobulin-binding protein 1	2			422.406	493.374		422.995		411.651		537.867		550.249	734.932				565.92					552.821			685.516			536.015		543.245	245.577					412.224	524.577			493.482				582.587	570.951
Q61285	ABCD2_MOUSE	Abcd2	ATP-binding cassette sub-family D member 2	5	1853.21		684.721	855.46	1353.87	1128.36	803.786	853.332	989.827	1227.94		1204.66	1024.84	1605.47	945.288	1505.14	1275.17	1120.16	1046.8	738.187	636.677	817.876		854.627		998.899	866.135	1202.65	1146.1		1047.4	1602.41	1065.55		896.391	790.921	836.402		980.044	759.634			618.009	803.1	1040.77
Q61292	LAMB2_MOUSE	Lamb2	Laminin subunit beta-2	3						3639.74	1346.67						1622.56						3389.91
Q61333	TNAP2_MOUSE	Tnfaip2	Tumor necrosis factor alpha-induced protein 2	2		927.236	1181.3	912.898	791.838	818.926		867.877	679.506	866.538			757.252		1069.77	765.182	884.747	397.686	626.478	919.78	923.79			982.312	836.028	834.91	901.792				522.196					706.563	611.622	659.998					1160.41
Q61335	BAP31_MOUSE	Bcap31	B-cell receptor-associated protein 31	1																																					2228.01								521.219
Q61414	K1C15_MOUSE	Krt15	Keratin, type I cytoskeletal 15	1		7088.46		23979.1			433049										717.143				576.094															437.376	983.641
Q61425	HCDH_MOUSE	Hadh	Hydroxyacyl-coenzyme A dehydrogenase, mitochondrial	1	5412.26	1015.41	1123.12	729.237	1658.61	3063.88	1079.49	2170.53	1619.82	1076.14	3601.98	1183.3	1312.3	1077.35	2477.03	2158.56	2354.59	1755.75	1840.74	3184.96	1614.46	1252.45	2717.61	2479.64	1460.64	2740.03	888.097		2380.43	2364.82	1245.52	1840.51	2420.98		1430.95	1342.54	741.393	1768.9	1746.73	1181.8			1866.31	2720.19
Q61462;Q61462-2	CY24A-2_MOUSE;CY24A_MOUSE	Cyba	Cytochrome b-245 light chain	1			809.404									1005.97				873.739							901.64	915.484	878.33		373.119																580.905
Q61490	CD166_MOUSE	Alcam	CD166 antigen	1
Q61503	5NTD_MOUSE	Nt5e	5'-nucleotidase	5	907.767	1122.13	1524.46	1160.99	1537.64	987.883	2706.66	1363.59	648.668	1115.41	879.57	1567.31			1249.25			2113.15	1295.53		874.404	3695.72		869.31	649.79	2066.73	2389.27		1785.04	1586.11		1468.28	2548.41		1194.44	1881.44	1502.1	983.436	1363.71				514.267	1939.2
Q61510	TRI25_MOUSE	Trim25	E3 ubiquitin/ISG15 ligase TRIM25	1		1192.7	760.698	938.508	813.863	986.411		1215.7	413.479			885.862		890.951		1093.82	1166.95	1133.29	906.228	511.087				316.849				832.132		664.407			635.402		928.233			1164.7	934.72	1663.57		1329.04	654.381		576.928
Q61543	GSLG1_MOUSE	Glg1	Golgi apparatus protein 1	2							630.318		678.865					548.675			338.809	754.983			616.854	587.868	370.479	398.239			941.717		1158.5	717.268					1002.61					591.397		653.76			522.034
Q61545	EWS_MOUSE	Ewsr1	RNA-binding protein EWS	1	1520.67	1604.31	1740.96	1596.76	2291.88	1763.46	1350.03	1542.57	3084.5	2004.55		2096.43	1393.32	874.392	2148.81	2598.96	1656.35	1362.5	1689.43	1130.56	1435.51	2293.53	1854.18	1718.53	1571.39	1782.93	1178.11	1794.26		1362.84	2413.73	1169.59	1407.53	1350.15	2028.92	965.09	1560.93	1902.98	2616.55	1543.01		1631.04	2273.43	1697.79	1258.34
Q61549	AGRE1_MOUSE	Adgre1	Adhesion G protein-coupled receptor E1	1				850.624																									994.471
Q61553	FSCN1_MOUSE	Fscn1	Fascin	3		1686.14				742.774
Q61554	FBN1_MOUSE	Fbn1	Fibrillin-1	2						1707.82													23162.6			6013.54						21969.4											10409.2
Q61578	ADRO_MOUSE	Fdxr	NADPH:adrenodoxin oxidoreductase, mitochondrial	2				531.85																			914.792		471.499																				523.171
Q61584;Q61584-3;Q61584-4;Q61584-7;Q61584-2;Q61584-5;Q61584-6	FXR1-2_MOUSE;FXR1-3_MOUSE;FXR1-4_MOUSE;FXR1-5_MOUSE;FXR1-6_MOUSE;FXR1-7_MOUSE;FXR1_MOUSE	Fxr1	Fragile X mental retardation syndrome-related protein 1	2	616.717	618.868	722.645		963.607	902.092				801.472		1010.95			652.841			1155.91			921.617					720.536			776.68					1624.73		839.788		709.125	851.548					1130.76
Q61595;Q61595-10;Q61595-11;Q61595-3;Q61595-5;Q61595-7;Q61595-12;Q61595-13;Q61595-14;Q61595-15;Q61595-16;Q61595-2;Q61595-4;Q61595-6;Q61595-8;Q61595-9	KTN1-10_MOUSE;KTN1-11_MOUSE;KTN1-12_MOUSE;KTN1-13_MOUSE;KTN1-14_MOUSE;KTN1-15_MOUSE;KTN1-16_MOUSE;KTN1-2_MOUSE;KTN1-3_MOUSE;KTN1-4_MOUSE;KTN1-5_MOUSE;KTN1-6_MOUSE;KTN1-7_MOUSE;KTN1-8_MOUSE;KTN1-9_MOUSE;KTN1_MOUSE	Ktn1	Kinectin	1																								178.155											295.839
Q61598;Q61598-2	GDIB-2_MOUSE;GDIB_MOUSE	Gdi2	Rab GDP dissociation inhibitor beta	13	2282.81	16817.5	16780.8	12987.7	16162.1	14912.1	13001.9	12920.3	13210.9	15604.5		12700.7	14501.1	13663.3	15424.7	2521.04	13723.5	16445.7	17277.5	11220.9	15498.8	17078.9	14182.9	13895.2	11973.4	17802.3	14888.7	15223.3	1452.65	17572.4	13277.2	12874.6	14779.5	13738.9	13463.9	17691.3	15564.3	14928.6	13567.9	15279.7		12068.8	11979.3	11631	14783.8
Q61599	GDIR2_MOUSE	Arhgdib	Rho GDP-dissociation inhibitor 2	1		874.086	1835.61			1260.31	700.211					1341.13			1161.7		1359.97					2008.71				1011.26																			2469.24
Q61635	Q61635_MOUSE	Ifi47	IRG-type G domain-containing protein	3						652.752	839.93			1166.66																							852.802	967.456								709.076			1134.86
Q61647	HYAS1_MOUSE	Has1	Hyaluronan synthase 1	1	980.089	2649.07	2905.22	3383.24	3192.31	3711.29	2515.64	2680.01	2175.86	3545.21		3335.82	3207.98	2556.37	2948.96	4223.14	2712.58	2665.58	3222.39	2690.03	3049.54	2165.13	3199.54	2587.62	3147.47	3104.82	3204.7	2220.57	598.521	3252.87	3088.79	2511.33	3757.07	3072.32	1975.71	3679.94	3200.7	2341.72	2595.72	2886.19		2836.12	2636.94	3061.05	2915.02
Q61655	DD19A_MOUSE	Ddx19a	ATP-dependent RNA helicase DDX19A	3		523.434			593.625		608.562	619.84	453.896			706.052	615.73	568.284		287.506		336.564	476.742			608.464		519.291												603.975							389.613		630.603
Q61656	DDX5_MOUSE	Ddx5	Probable ATP-dependent RNA helicase DDX5	9	6177.74	4517.36	4834.95	4281.3	4806.55	4906.51	5908.02	4344.65	5288.57	4739.01	3051.85	4333.37	4613.35	5227.65	4422.27	5305.45	5079.97	3669.07	3967.88	5564.2	5044.34	4785.29	4932.07	5175.19	4760.56	4696.34	5000.89	4435.24		4530.17	4658.09	4177.05	4937.78	4547.93	4648.09	4507.31	4297.77	4703.31	4722.33	4919.61		4408.79	4851.75	5835.7	5420.47
Q61686	CBX5_MOUSE	Cbx5	Chromobox protein homolog 5	1
Q61699;Q61699-2	HS105-2_MOUSE;HS105_MOUSE	Hsph1	Heat shock protein 105 kDa	6		547.328	665.817	1043.63	620.616	716.797	571.609			1024.04		468.765		769.384	632.309	602.102	682.45	474.404	638.626		591.652		604.302	632.241	685.204		626.123				690.683		635.405			703.44	741.263	427.292		606.233		659.448	574.87
Q61733	RT31_MOUSE	Mrps31	28S ribosomal protein S31, mitochondrial	1																234.802
Q61735;Q61735-2	CD47-2_MOUSE;CD47_MOUSE	Cd47	Leukocyte surface antigen CD47	1	1669.42	3656.84	2622.68	1781.26	3612.22	5541.96	3728.97	2606.4	2590.25	4860.52	4490.73	4104.58	4824.5	2758.77	4066.04	6174.7	2658.26	2778.22	5386.51	3975.69	4006.81	4341.24	3990.11	3302.08	2822.53	3979.46	3156.95	3209.34	6759.68	3237.18	3869.49	4488.82	2678.32	3238.65	3327.63	2964.44	2622.13	4327.74	3502.89	3483.65		2501.56	2205.97	3598.86
Q61739;Q61739-2	ITA6-2_MOUSE;ITA6_MOUSE	Itga6	Integrin alpha-6	1						173.818
Q61749;Q61749-2	EI2BD-2_MOUSE;EI2BD_MOUSE	Eif2b4	Translation initiation factor eIF-2B subunit delta	3																																													467.214
Q61753	SERA_MOUSE	Phgdh	D-3-phosphoglycerate dehydrogenase	8	3221.8	18275.9	8091.4	7444.29	9418.32	4779.72	7043.31	6540.76	7485.34	8672.33	1709.3	8649.61	11814.8	5185.34	6556.23	5416.36	7947.56	9921.31	8018.85	3325.12	9752.58	10340.4	8628.62	8774.58	12373.2	10710.8	7200.72	4774.49		7143.42	9900.89	5977.82	6508.21	10395.6	5154.58	8040.51	5431.46	8753.5	4048.35	7163.95		3110.33	7817.69	4716.65	8485.56
Q61768	KINH_MOUSE	Kif5b	Kinesin-1 heavy chain	12		1064.9	1132.71	1177.59	1269.93	1325.23	970.747	1062.02	1268.49	1229.56		1045.25	1125.36	1055.69	1325.73	969.163	1243.67	898.91	733.631	1013.36	1001.07	1392.37	1204.98	1013.14	1022.26	878.729	1088.85	1050.11	622.446	1049.14	1044.75	674.624	922.298	814.885	947.919	1277.2	939.851	980.31	883.108	717.013		897.643	830.736	868.938	1096.58
Q61789	LAMA3_MOUSE	Lama3	Laminin subunit alpha-3	1				2956.44		583.739	2939.86		587.642		10556.7	4298.14	5670.15	3795.15	2885.82	2159.61	1540.11	3102.39	2624.41	3318.84	1896.2			823.849			514.147		1421.54			496.644		1925.18	149.204				570.56	1560.73			1026.32
Q61792	LASP1_MOUSE	Lasp1	LIM and SH3 domain protein 1	5		4783.5	3653.13	2820.17	4249.19	2695.86	3422.68	4102.81	3259.19	3383.16		2757.44	3080.11	1941	3545.2	1537.74	3273.81	1268.96	2585.96	3624.56	2925.87	3753.22	3001.71	4025.23	4239.73	3476.5	2969.44	3197.33		3389.7	2911.65	2167.37	3246.41	3179.59	3034.18	2827.68	2226.54	4985.61	1754.74	3039.88		4622.54	2438.36	2866.47	3601.65
Q61830	MRC1_MOUSE	Mrc1	Macrophage mannose receptor 1	10	12207.5	11096.1	9940.08	7317.16	12676.3	7136.15	8829.96	11179.4	9176.3	9929.51	12434.6	10968.9	8350.53	9870.9	6000.88	14333.2	8941.28	10110.3	4467.42	6201.64	3628.96	7543.16	8831.86	9338.8	11441.9	7458.56	8736.47	6408.87	9549.32	8267	3734.54	7460.84	10168.8		12086.2	11356.2	9866.67	9678.15	9987.85	4504.37		8722.88	9457.77	8792.95	4274.58
Q61838	PZP_MOUSE	Pzp	Pregnancy zone protein	9	2903.52	6626.35			7331.68	6477.69		1971.45			2080.92	5913.22	5696.69	5958.6			6643.23				7091.62								1482.97					6273.16										8176.34
Q61881	MCM7_MOUSE	Mcm7	DNA replication licensing factor MCM7	9	1150.75	499.047		503.523		361.915		535.969				795.965				1592.14	860.661				582.378	1632.66		1354.15	613.61						1356.17			1001.32	577.919								515.552		1075.75
Q61937	NPM_MOUSE	Npm1	Nucleophosmin	4	10320.6	4993.62	5539	5421.82	4270.77	5144.78	5999.83	4729.51	6263.9	6185.1		3934.08	3233.42	3272.78	2012.26	4633.55	3758.92	2812.98	2669.2	2237.99	2225.36	3835.74	3282.93	3541.19	2334.56	1926.28	1650.98	2888.66		2277.12	2845.54	1640.57	2609.09	3700.48	2140.96	2471.18	2164.33	2989.39	2990.12	3387.77			3124.34	2529.09	4934.2
Q61941	NNTM_MOUSE	Nnt	NAD(P) transhydrogenase, mitochondrial	10	2228.2	1417.05	1156.57	1212.29	1004.39	787.39	1648.23	1560.84	1433.31	1303.3	2932.15	1118.71	1195.37	972.585	1265.53	1041	1048.06	1446.44	851.491	748.755	592.859	898.288	1844.47	1280.98	1149.15	1324.09	1220.23	731.44	819.072	1056.9	1659	1449.11	780.035	1325.98	971.135	857.615	806.551	1664.87	1483.13	1110.9		1534.01	1049.99	1714.55	1146.67
Q61990;Q61990-2;Q61990-3	PCBP2-2_MOUSE;PCBP2-3_MOUSE;PCBP2_MOUSE	Pcbp2	Poly(rC)-binding protein 2	3	473.4	2765.64	1928.24	1751.01	2068.65	1465.15	2217.68	1844.02	2204.59	1786.58		1465.24	1490.33	1591.92	1660.08	1133.02	1785.79	1206.54	1362.34	1278.59	1494.26	2075.21	1609.84	1883.81	1738.77	1173.51	1931.23	1931.93		981.867	1917.7	1211.37	913.3	1999.03	1663.69	1351.75	1087.54	1412.89	1925.45	1694.13		1963.7	1772.18	1128.13	2657.07
Q62048;Q62048-2	PEA15-2_MOUSE;PEA15_MOUSE	Pea15	Astrocytic phosphoprotein PEA-15	1		652.465	950.405	1196.21	1119.07		1053.8	706.389	797.031						589.103						946.497	1025.12	889.637	1023.94	731.495	1270.82	693.374				1021.23		1065.65		1300.26	560.751		1123.5	1381.23				1006.68	691.711	703.82
Q62086	PON2_MOUSE	Pon2	Serum paraoxonase/arylesterase 2	3	2235.69	1088.15	992.646	1220.35	1285.64	1560.37	955.294	1843.22			1718.65	1962.84	1398.52	2273.69	2745.87	1345.03	2441.31	2251.97		1841.35	1347.1	850.51	1904.7	967.92	1480.86	884.298	1759.3	1291.35	1822.06	1479.57	1613.63	1868.17	1455.34	956.806	1188.53	1645.24	1501.42	1330.22	1349.11	1535.8	1360.86	817.829	1153.08	1173.37	715.953
Q62087	PON3_MOUSE	Pon3	Serum paraoxonase/lactonase 3	5	2333.46	2905.39	2749.33	3087	2449.91	3138.4	3044.68	4786.34	2772.62	2722.64	2189.16	1604.81	1919.72	5032.5	3618.61	3540.38	5245.79	2991.1	2966.74	3927.8	3831.52	2201.66	3439	2674.13	3033.36	2335.03	3246.9	3712.05	3273.78	2941.43	4140.7	4549.36	3576.05	3092.8	4215.84	3135.39	3039.96	2891.6	2911	4503.48	3558.47	1510.76	4018.07	3412.12	737.631
Q62093	SRSF2_MOUSE	Srsf2	Serine/arginine-rich splicing factor 2	2	6946.09	5329.91	5339.8	5655.26	6126.63	4727.67	9399.87	5408.59	5321.01	6210.72		5800.85	5578.15	5269.67	4910.4	6137.34	5936.15	4301.54	5170.26	6905.22	4614.04	6224.83	6410.81	6216.08	5512.76	5566.87	5211.53	4041.11		4422.88	7046.65	4399.87	5574.04	6452.04	5942.08	4535.48	5456.61	6341.25	5769.34	4560.27		6219.48	5022.13	5883.3	7534.21
Q62095	DDX3Y_MOUSE	Ddx3y	ATP-dependent RNA helicase DDX3Y	1																	571.649
Q62167	DDX3X_MOUSE	Ddx3x	ATP-dependent RNA helicase DDX3X	16	2070.33	4880.64	4483.3	3921.34	4513.43	4314.58	4374.82	4491.19	4513.91	4856.46		4244.57	4844.76	5045.07	4869.91	4712.34	4469.34	4735.05	4586.85	5288.68	4647.02	3933.08	4304.1	4242.22	5901.67	4095.54	4674.6	5856.96		4037.15	4272.1	3706.48	4141.37	3746.3	4598.99	4383.04	4406.15	3857.65	4851.48	4817.58		4121.65	4184.25	4703.38	3966.19
Q62186	SSRD_MOUSE	Ssr4	Translocon-associated protein subunit delta	4	4668.4	3470.66	3052.82	3468.83	3194.1	4919	4637.32	4624.2	2985.24	3427.65	4972.73	3132.96	4295.76	4185.33	3691.21	4406.91	4515.88	3594.93	3921.23	3789.46	3960.02	3145.98	2956.03	3322.51	3334.21	2853.92	4127.37	2550.04	4479.44	3575.38	3144.74	4135.16	3472.1	2675.07	3199.09	2181.55	3782.99	2490.81	3060.65	3026.57		2890.72	3112.18	3566.88	3759.19
Q62189	SNRPA_MOUSE	Snrpa	U1 small nuclear ribonucleoprotein A	3	1213.39	989.052	918.913	876.841	1030.19	790.208	552.512	969.821	1005.77	892.359		958.978	1262.38	764.026	788.502	1272.89	1114.99	897.683	851.632	907.829	1211.5	1130.99	881.186	907.1	1050.67	759.721	956.886	836.636			1480.84	686.767	845.768	1048.93	1057.79	991.011	805.21	1029.01	752.565	866.348			898.427		671.932
Q62192	CD180_MOUSE	Cd180	CD180 antigen	2
Q62193	RFA2_MOUSE	Rpa2	Replication protein A 32 kDa subunit	1																889.883								827.9							935.22
Q62230	SN_MOUSE	Siglec1	Sialoadhesin	20	1952.9	2594.57	1844.48	1220.49	2895.13	2719.68	1931.19	2454.67	1619.46	2268	2198.12	2682.47	1241.46	1791.47	2921.07	2271.24	2686.28	2868.25	1754.18	2747.17	2798.42	1216.32	3133.22	1833.29	2002.53	2050.21	2341.39	1815.17	1987.72	3560.18	2969.58	3114.51	2494.15	1724.38	2021.6	2340.46	2551.89	2461.25	2764.44	2236.46		1925.06	2457.81	4573.19	1394.84
Q62261	SPTB2_MOUSE	Sptbn1	Spectrin beta chain, non-erythrocytic 1	7	381.323	558.844	373.392	622.554		567.898							525.585				548.751					557.866		532.971	711.545	491.248	570.322	335.342			489.045	670.38		894.785	574.832		423.276					850.183			490.599
Q62302	TX261_MOUSE	Tex261	Protein TEX261	1	700.126				768.402	932.208	624.986	622.355		775.746				659.103	843.834				711.526		736.507			511.245			527.315	659.008								809.745
Q62318	TIF1B_MOUSE	Trim28	Transcription intermediary factor 1-beta	4	3980.8	1735.41	1812.76	1551.39	2032.3	1730.62	2023.05	1619.83	2104.86	1707.83		1734.48	1784.22	2188.65	1512.74	2161.42	1792.26	1277.87	1376.48	2142.26	1422.77	1988.75	1732.95	1548.6	1985.53	1533.81	1509.71	2016.67		1773.84	2412.44	2227.27	1542.3	2539.6	1677.2	1535.26	1576.25	1441.56	1643.76	1712.3		2298.89	1879.31	1424.89	1583.11
Q62348	TSN_MOUSE	Tsn	Translin	1
Q62351	TFR1_MOUSE	Tfrc	Transferrin receptor protein 1	4			523.183	769.642				420.963
Q62376	RU17_MOUSE	Snrnp70	U1 small nuclear ribonucleoprotein 70 kDa	4	3337.88	1467.01	1506.24	1774.32	1730.5	1933.99	1575.89	1690.12	1485.93	1982.59		1586.78	1343.16	1695.82	1194.26	2380.43	2014.15	1753.59	988.105	862.043	1529.94	1775.4	1099.25	1627.94	1577.08	1098.63	1209.71	1464.05		1252.27	1754.29	1203	2003.16	2296.29	1701.5	1344.85	1078.24	1734.38	1265.71	945.283		1248.59	1745.79	1546.02	1803.34
Q62384	ZPR1_MOUSE	Zpr1	Zinc finger protein ZPR1	1																									597.708
Q62393;Q62393-2;Q62393-3	TPD52-2_MOUSE;TPD52-3_MOUSE;TPD52_MOUSE	Tpd52	Tumor protein D52	4		3982.22	5621.15	3726.17	5833.7	4437.2	4078.57	5975.53	4126.27	4641.91		4692.39	3347.45	3370.34	5023.19	2241.44	4479.29	4799.46	4363.86	3476.79	4696.19	4395.27	4809.83	4473.01	3887.98	5028.75	5297.62	4360.4		5305.72	4798.91	4456.49	4130.24	4552.52	5521.37	4200.4	5303.29	4870.23	4689.91	4203.32		6272.21	3964.76	2981.59	6237.09
Q62418;Q62418-2;Q62418-3	DBNL-2_MOUSE;DBNL-3_MOUSE;DBNL_MOUSE	Dbnl	Drebrin-like protein	4		510.972	876.842	431.714	437.753	445.976		527.424		618.121		686.027	923.941	636.851	614.772						564.579	481.208	719.074			538.029	598.588				491.56		352.444		886.815	526.074	840.041		422.672	539.797		766.542	497.09	490.115	1319.07
Q62419	SH3G1_MOUSE	Sh3gl1	Endophilin-A2	1				674.554						1166.23														790.016
Q62422	OSTF1_MOUSE	Ostf1	Osteoclast-stimulating factor 1	4		4553.82	4765.93	3234.07	4887.94	4634.28	3926.38	3479.14	4320.85	5600.26		4615.72	4273.79	3726.84	4156.3	428.498	4070.01	4438.97	5105.57	3816.42	5021.07	4255.75	2580.29	4306.27	3042.61	5056.64	5894.98	5406.17		5585.87	4175.59	3804.52	3600.4	3735.45	4603.83	4733.57	4493.79	5240.85	4658.84	4681.35		4323.27	4785.28	4037.14	4395.39
Q62425	NDUA4_MOUSE	Ndufa4	Cytochrome c oxidase subunit NDUFA4	3	6058.89	2452.04	2131.13	2836.81	1891.81	2851.51	2554.52	3601.8	2453.26	2224.34	4628.51	2467.32	1986.85	3142.54	2644.59	3823.12	3446.67	2775.22	2317.88	3592.32	2789.55	2114.85	2597.57	1823.37	3029.01	3286.6	2802.63	2672.09	4401.3	2591.76	2963.52	3355.11	2408.99	3216.09	3083.02	2832.15	3167.91	2342.25	3220.36	3075.39		2203.32	2005.92	3063.04	4533.13
Q62426	CYTB_MOUSE	Cstb	Cystatin-B	4		15552.2	12940	18555.1	11660	9241.53	10730.1	11947.5	11077.6	11361.2		6512.1	12024.6	4901.14	9516.87	4212.66	10469.7	10111.6	14279.9	3400.74	13816.9	14927.8	1434.4	12441.4	5262.5	14051.3	11283.1	11691.9		14783.8	6955.25	6100.13	9657.62	12885.6	10454.1	11242.3	16117	20266.1	8145.65	6948.77		12685.9	12127.7	5069.58	11312.5
Q62433	NDRG1_MOUSE	Ndrg1	Protein NDRG1	2
Q62448;Q62448-2	IF4G2-2_MOUSE;IF4G2_MOUSE	Eif4g2	Eukaryotic translation initiation factor 4 gamma 2	2		277.964	674.349										497.55		622.555									717.031			583.491				569.393						455.89	355.226							1062.51
Q62465	VAT1_MOUSE	Vat1	Synaptic vesicle membrane protein VAT-1 homolog	9	4475	23745.6	16171.8	23156.8	16357.3	15691.7	17082	18374.7	23323.3	16189.6	2108.91	16644.6	10181.6	24307.1	23564.1	16367.2	23058.8	9536.31	15221.6	15571.4	21290.6	14519.2	13874.7	16990.1	25025.2	11463.8	15781.1	20257.3	2585.13	19355.8	15444.4	21241.4	18869.9	15644.1	22638.1	18194.4	15524.4	19781.4	17898.3	14851	4736.72	18063.2	31284	15024.1	15126.1
Q62523	ZYX_MOUSE	Zyx	Zyxin	2		538.935	385.507	644.503	535.724	784.55	1174.18	1313.1	1399.68					1126.16	1452.95	747.423	1122.15		851.048	698.183	1048.45	454.346	574.002	691.055	585.053	495.233	739.233	836.462		892.614	978.502	1250.54			469.329	1112.77	1437.61	1122.92	1011.81	631.248		1251.63	564.808		1123.52
Q63829	COMD3_MOUSE	Commd3	COMM domain-containing protein 3	3		862.502	521.415			920.427	844.775	1093.48	772.785	748.958		682.25			868.505	1115.49	799.398	830.386	1138.82	949.86	1141.66	970.702	717.525	767.182	491.539	1021.93	629.93			1076.29	1213.58	742.145			1255.1	1423.56	1067.52	834.838				984.569	833.277		729.579
Q63844	MK03_MOUSE	Mapk3	Mitogen-activated protein kinase 3	6		4162.81	4226.36	3828.38	4741.94	3375.32	4309.18	3464.34	3196.16	3804.72		3740.44	4323.1	3114.34	3942.42	1747.67	3639.84	3266.97	4585.79	2934.85	3520.09	4648.11	3403.62	4310.88	3057.48	3554.32	5026.67	3746.69	1034.03	4208.77	4095.51	2908.98	3697.13	2987.4	4336.07	4708.69	3523.19	4543.21	4518.98	3688.54		3795.97	3859.6	2780.95	2383.15
Q63918	CAVN2_MOUSE	Cavin2	Caveolae-associated protein 2	2						617.406																162.952							161.9
Q63932	MP2K2_MOUSE	Map2k2	Dual specificity mitogen-activated protein kinase kinase 2	1		560.947		415.57	644.358		551.713			714.88		297.325						218.617			293.896			368.997												560.849	598.444	255.662		382.18		562.987	292.796
Q63943;Q63943-2	MEF2D-2_MOUSE;MEF2D_MOUSE	Mef2d	Myocyte-specific enhancer factor 2D	1
Q64010	CRK_MOUSE	Crk	Adapter molecule crk	3		531.623		699.884			365.894	315.187	525.368	550.423		504.576			287.955		322.682		501.695		387.133	576.265	516.393	338.398	564.542			363.441		596.28	524.653	410.714	287.525	611.91	668.042	547.207	461.942	613.893				652.834	365.689	304.575	728.576
Q64012;Q64012-2	RALY-2_MOUSE;RALY_MOUSE	Raly	RNA-binding protein Raly	5	2330.73	1119.08	1149.57	1252.92	981.272	1010	1298.97	968.686	1192.44	1249.89	1184.2	1273.41	1922.58	1428.87	1614.21	2603.9	1504.61	733.48	1356.48	1613.63	1238.38	1718.23	1345.79	1721.36	1398.25	1192.69	1069.48	1170.03		940.002	2075.79	1548.74	1440.57	1875.73	1404.28	1332.54	1520.66	1411.22	1200.92	1301.29		1181.69	1340.05	821.415	2207.69
Q640N3;Q640N3-2	RHG30-2_MOUSE;RHG30_MOUSE	Arhgap30	Rho GTPase-activating protein 30	1																		556.959
Q64105	SPRE_MOUSE	Spr	Sepiapterin reductase	3			1272.39		819.211		594.837	709.092		745.013					301.369						429.456		671.623	571.852		296.109	464.626								620.92	318.992						557.712			614.9
Q64133	AOFA_MOUSE	Maoa	Amine oxidase [flavin-containing] A	4	1480.01	795.612		488.895	430.063	711.355	884.902	624.324	748.957		1501.81	384.918		1987.37	470.243	671.548	446.752	493.188		1823.06	570.073	823.967	434.731	1032.86	993.984		639.986		702.994		579.316	540.917			552.947		941.795	518.141	711.456	756.442		572.404	540.08	561.157
Q64152;Q64152-2	BTF3-2_MOUSE;BTF3_MOUSE	Btf3	Transcription factor BTF3	1						551.5									445.256		631.549									671.689					499.467				636.937	814.491			920.802				722.67
Q64213;Q64213-2;Q64213-3	SF01-2_MOUSE;SF01-3_MOUSE;SF01_MOUSE	Sf1	Splicing factor 1	3	860.282	721.51	873.339	727.337	645.711	648.702	823.194	736.177	901.33	650.475		845.174	641.066	610.486	924.405	637.951	742.699	517.503	606.53	613.274	809.788	567.018	711.142	647.655	433.455		474.908	708.471		612.795	664.053	591.349			741.059	778.482	520.717	442.074		491.951		612.802	759.397	584.744	494.951
Q64282	IFIT1_MOUSE	Ifit1	Interferon-induced protein with tetratricopeptide repeats 1	4																																			383.544
Q64310	SURF4_MOUSE	Surf4	Surfeit locus protein 4	1																																													1194.09
Q64324	STXB2_MOUSE	Stxbp2	Syntaxin-binding protein 2	2		1380.14	1049.68	1229.32	1383.68	1142.31	1379.56	1230.46	969.312	807.964		1555.71	1416.27	1015.99			927.492	1178.25		1378.47	1433.73	1233.28		1425.77	1625.83		1378.18						850.145			1657.1	828.398	1510.97	1308.45				1023.65	845.726	682.006
Q64337;Q64337-2	SQSTM-2_MOUSE;SQSTM_MOUSE	Sqstm1	Sequestosome-1	1																											177.308
Q64339	ISG15_MOUSE	Isg15	Ubiquitin-like protein ISG15	2																									2021.83		958.354								1364.49			1751.86			1689.54
Q64343	ABCG1_MOUSE	Abcg1	ATP-binding cassette sub-family G member 1	5	5561.85	1938.87	1409.31	975.226	3419.31	3189.77	1481.88	2648.48	2330.54	1558.45	2901.92	790.283		2358.94	3613.67	2638.76	2351.36	2158.62	1784.31	1727.22	2630.44		2559.05	825.172	763.309	919.659		1872.93	2473.15	2791.5	2107.23	3850.23		2120.84	1133.14	2027.02	2925.53	1737.89	1400.45	4070.33		3018.85	4774.34	1617.87	545.164
Q64345	IFIT3_MOUSE	Ifit3	Interferon-induced protein with tetratricopeptide repeats 3	3														237.745
Q64373;Q64373-2;Q64373-3;Q64373-4	B2CL1-2_MOUSE;B2CL1-3_MOUSE;B2CL1-4_MOUSE;B2CL1_MOUSE	Bcl2l1	Bcl-2-like protein 1	1
Q64378	FKBP5_MOUSE	Fkbp5	Peptidyl-prolyl cis-trans isomerase FKBP5	2		612.985	304.588						757.786			658.304	1176.87		726.127		419.099		432.516	557.777	399.486			474.101		788.871	778.01				643.102	351.261			368.757		330.13						448.011	845.822	896.549
Q64433	CH10_MOUSE	Hspe1	10 kDa heat shock protein, mitochondrial	6	2434.6	3865.22	4020.53	4754.24	3368.11	5381.68	4340.93	3791.72	4577.17	3097.82	2239.04	4259.12	4408.98	4930.57	3293.01	5544.3	5425.74	5573.83	4235.15	3539.71	3350.47	2820.14	4198.54	4675.23	4946.03	3459.21	3622.89	2975.69	6528.74	5250.23	3181.28	3855.35	5439.08	4613.83	3929.37	3459.34	3576.09	4116.81	4607.44	6944.23		1711.46	4355.04	3491.21	489.816
Q64442	DHSO_MOUSE	Sord	Sorbitol dehydrogenase	2		911.299	686.908	622.291	688.54	893.453	726.055	379.572	819.664			600.727			556.246		863.349				1302.66	371.184		401.745	728.614		1021.98			804.176	370.179		610.411		449.89			779.505		1341.54					585.222
Q64444	CAH4_MOUSE	Ca4	Carbonic anhydrase 4	2		1093.24		200.089		496.675	780.336		458.569	1055.75		1131.87	1740.96	1680.08	2021.2	1321.1			1191.67			629.05			1267.25		1232.21		1565.1				1835.55		661.831	1068.13	427.065		623.039
Q64455	PTPRJ_MOUSE	Ptprj	Receptor-type tyrosine-protein phosphatase eta	1
Q64462	CP4B1_MOUSE	Cyp4b1	Cytochrome P450 4B1	1						1093		752.662																								1179.89						674.867
Q64511	TOP2B_MOUSE	Top2b	DNA topoisomerase 2-beta	2	1074.34	615.351	224.457	383.577	403.086	721.78	608.786	540.291			1115.31		954.033	670.289	821.309	463.695					613.102	680.982	503.812	315.728		773.14	590.104	253.99	456.33		552.087	675.581		1206.02	953.992	517.097	477.799	317.834	597.178			859.347			755.743
Q64514-2;Q64514	TPP2-2_MOUSE;TPP2_MOUSE	Tpp2	Tripeptidyl-peptidase 2	7		840.856	809.72	764.842	1026.11			709.394	562.904	866.347		806.619	668.768	889.115	1165.91	1141.46		1354.39	1399.53	810.71	1325.61	841.661	1014.98	630.489	588.726	646.888	1045.9	805.4		665.715	760.976					799.923	852.727	818.1	897.363	628.458				1011.07	1251.05
Q64518;Q64518-2;Q64518-3	AT2A3-2_MOUSE;AT2A3-3_MOUSE;AT2A3_MOUSE	Atp2a3	Sarcoplasmic/endoplasmic reticulum calcium ATPase 3	2																			394.353
Q64521	GPDM_MOUSE	Gpd2	Glycerol-3-phosphate dehydrogenase, mitochondrial	7	815.698	790.389	690.758	1104.26	618.817	1193.53	1065.75	1126.6	771.87	627.948	843.682	958.736		1039.83	812.226	958.812	1259.67	705.845	826.613		675.599	802.793	652.092	735.317	746.409	647.527	819.548	533.784	1076.73	975.299	701.093	967.329	712.322	865.661	729.113	598.98	799.325	647.913	916.948	518.284			722.327
Q64522	H2A2B_MOUSE	H2ac21	Histone H2A type 2-B	3	399058	505509	499676	520350	525489	527964	611231	496034	590190	620495	1339610	489052	675197	564132	548279	763617	393372	535410	648604	813221	536321	821459	356620	943993	603974	626112	464535	581231	586681	543817	791515	837550	711477	770843	527607	518857	586792	592238	678228	584632	684689	397294	594985	579007	742468
Q64523;Q6GSS7	H2A2A_MOUSE;H2A2C_MOUSE	H2ac20;Hist2h2aa1	Histone H2A type 2-C	1	2885.95																																												4124.02
Q64524;Q8CGP0;Q9D2U9	H2B2E_MOUSE;H2B3A_MOUSE;H2B3B_MOUSE	H2bc21;H2bu1;Hist3h2ba	Histone H2B type 2-E	1	3851.29	2240.46	1773.43	2640.7	3510.16	5009.76	7358.04	3287.66	4197.6	3321.09											819.456																								1901.13
Q64674	SPEE_MOUSE	Srm	Spermidine synthase	3	635.288	1572.6	1390.26	1023.12	1712.95	1193.93	1410.71	1030.36	948.085	1184.08			1707.23	631.263	1068.82		995.644	1563.74	834.33		1112.51	1203.64	1004.95	1038.75		953.251	1153.64	658.74		790.353	918.231	1185.3	1142.14		876.583	1390.89	1056.21	926.995	1313.4	1252.66		1227.68	939.895	1041.59	1331.56
Q64727	VINC_MOUSE	Vcl	Vinculin	6	581.724		541.282			587.558							784.598				656.338		585.961															787.077
Q64737	PUR2_MOUSE	Gart	Trifunctional purine biosynthetic protein adenosine-3	2		1143.28	1092.64	1159.89		1012.31	988.68	1238.31		987.413					921.518							2152.75	782.548	1627.48	1793.73	1121.77								1488.88	1324.39	870.348	1496.18								2012.87
Q68FD5	CLH1_MOUSE	Cltc	Clathrin heavy chain 1	29	10601.7	10076.2	9217.41	9193.46	9080	8181.17	8150.47	10686.1	10236.2	10054.5	8238.53	11526.7	9511.21	11205.5	9898.91	10594.2	9261.31	9937.99	8658.19	11887.4	8470.07	9564.28	9423.82	8463.3	8958.46	9643.94	8806.07	10093.6	6555.69	10979.4	10067.3	9726.06	10482.1	7111.03	11723	9838.99	10562	10653.1	9599.25	9802.5		9694.3	10720.4	10329.5	8370
Q68FF6	GIT1_MOUSE	Git1	ARF GTPase-activating protein GIT1	2														471.424			498.997								305.398		277.06												339.75
Q68FH4	GALK2_MOUSE	Galk2	N-acetylgalactosamine kinase	2		1332.46	889.898	1334.05	1331.01		739.793	2012.87	1274.21			730.273					838.554	941.453	1158.62		1022.35	1800.47		699.888	924.543	1443.02	1001.24	751.493			743.565				1127.31	983.046	1179.3	1033.38	1072.68	575.36			790.785	1715.04	1238.65
Q68FL4	SAHH3_MOUSE	Ahcyl2	Putative adenosylhomocysteinase 3	3			491.44									556.917	508.564							740.823					771.288		707.112	887.831			624.243												596.302	716.269
Q68FL6	SYMC_MOUSE	Mars1	Methionine--tRNA ligase, cytoplasmic	5		630.255					479.382			548.01				392.374		326.821	692.776		538.02	393.894		433.129	489.112	566.883		437.888									434.279				370.983					590.171	708.681
Q69Z37	SAM9L_MOUSE	Samd9l	Sterile alpha motif domain-containing protein 9-like	1
Q69Z38	PEAK1_MOUSE	Peak1	Inactive tyrosine-protein kinase PEAK1	2																						429.713
Q69ZK0	PREX1_MOUSE	Prex1	Phosphatidylinositol 3,4,5-trisphosphate-dependent Rac exchanger 1 protein	4	485.996	1313.03	606.108	1169.06	1508.89	1432.92		1461.71	554.077	1045.28		1228.02	838.569	1021.43	1328.68	1461.27	1506.52	871.054	946.174		1662.95	810.873	1209.89				620.132			1673.35		1068.51			482.652	1028.67	384.096							1093.11	956.658
Q69ZN7	MYOF_MOUSE	Myof	Myoferlin	37	12159.9	7194.44	5793.88	6520.69	6092.01	4411.27	5886.41	8124.9	10049.8	6129.98	8976.18	7994.4	5936.44	10839.7	8000.03	8134.19	7958.94	5288.62	5862.06	7133.62	6317.66	5965.05	5121.04	7154.3	6320.91	5555.98	6191.28	7526.89	5322.26	6662.38	5730.66	7331.72	6267.02	5733.21	9202.18	8252.65	7444.15	8467.54	5913.15	6435.38	3229.87	8165.48	9003.36	5282.57	5010.14
Q69ZS7;Q69ZS7-2	HBS1L-2_MOUSE;HBS1L_MOUSE	Hbs1l	HBS1-like protein	1
Q6A026	PDS5A_MOUSE	Pds5a	Sister chromatid cohesion protein PDS5 homolog A	4	933.259	618.516	598.867	333.778	565.742	454.404				519.864		469.12	376.445	357.394	364.786	754.704	446.288					615.462		606.137	538.806		495.564				482.829			519.83	739.442		360.284								506.646
Q6A028	SWP70_MOUSE	Swap70	Switch-associated protein 70	3		832.537		831.775								748.161								615.42														1017.07				811.473							733.756
Q6A068	CDC5L_MOUSE	Cdc5l	Cell division cycle 5-like protein	3	1030.77		493.261	413.467	547.051	544.292	536.85	653.49	759.038	620.314						738.379		847.433		489.558	612.671			1144.59							850.012		743.233	599.739		667.817	726.687		626.221				502.611		740.327
Q6A0A2;Q6A0A2-2	LAR4B-2_MOUSE;LAR4B_MOUSE	Larp4b	La-related protein 4B	2			757.481	930.456																																								801.494
Q6A0A9	F120A_MOUSE	FAM120A	Constitutive coactivator of PPAR-gamma-like protein 1	5		602.277		384.384		478.024				504.648		571.047					512.751	421.375		400.156	559.387	569.836		449.086		283.169									379.717	315.501		179.077		580.211			301.771		780.33
Q6A4J8;Q6A4J8-2;Q6A4J8-3	UBP7-2_MOUSE;UBP7-3_MOUSE;UBP7_MOUSE	Usp7	Ubiquitin carboxyl-terminal hydrolase 7	5	323.277		405.625	459.72		584.717	1120.78	278.671				634.456	984.842								1187.35		853.202			1057.07						1280.69
Q6DFW4	NOP58_MOUSE	Nop58	Nucleolar protein 58	2	944.163	801.713	734.827		861.555		1048.96	1027.76	954.096	912.022	1160.98	856.717	829.815				769.969		1168.42	738.23	711.487	564.157		963.793		740.228		1114.77			1001.56	572.227	498.093	1252.02	830.898	436.773		660.993	870.524	857.302		859.584			588.438
Q6DTY7;Q6DTY7-3;Q6DTY7-5;Q6DTY7-6	F264-3_MOUSE;F264-5_MOUSE;F264-6_MOUSE;F264_MOUSE	Pfkfb4	6-phosphofructo-2-kinase/fructose-2,6-bisphosphatase 4	1														982.477	629.209						312.044						616.906							1304.15	811.075	180.359									606.236
Q6GQT9	NOMO1_MOUSE	Nomo1	Nodal modulator 1	5	364.331		355.462			343.325	509.78				542.786	387.448	282.763	457.23	368.762	286.87	410.471		479.304			310.876					285.269						219.938		266.092			348.954		500.081					365.061
Q6IFX2	K1C42_MOUSE	Krt42	Keratin, type I cytoskeletal 42	3	1855.33	2170.68	2614.58	30049.2	1416.12	1516.43	33752.8	1164.95	1696.64	1654.99	602.922	949.315		1276.47																														917.841	888.031
Q6IFZ6	K2C1B_MOUSE	Krt77	Keratin, type II cytoskeletal 1b	2							16411.1
Q6IRU2	TPM4_MOUSE	Tpm4	Tropomyosin alpha-4 chain	6	912.074	2733.31	2630.21	5076.22	3798.38	4229.07	3148.35	2888.18	4395.56	3147.12	1760.62	4077.7	5134.56	5754.4	3256.6	3178.34	4249.58	5372.77	4808.75	4478.57	3580.38	5597.21	3123.44	5491.67	3822.76	2340.47	2863.13	3819.28	1786.98	4644.08	5027.01	3916.35	4740.53	3912.77	3823.57	4908.71	3996.33	3796.69	4071.13	4191.45		2446.66	3339.32	3922.53	2605.38
Q6IRU5;Q6IRU5-2;Q6IRU5-3	CLCB-2_MOUSE;CLCB-3_MOUSE;CLCB_MOUSE	Cltb	Clathrin light chain B	2									518.812								787.563					1013.44								1318.68															657.986
Q6KAR6	EXOC3_MOUSE	Exoc3	Exocyst complex component 3	1				561.805	1099.52			631.957				740.406			530.491
Q6NS46	RRP5_MOUSE	Pdcd11	Protein RRP5 homolog	3																								223.385												150.771
Q6NSR8	PEPL1_MOUSE	Npepl1	Probable aminopeptidase NPEPL1	3			481.185			441.574											315.757			694.58													467.723												316.939
Q6NV83;Q6NV83-2;Q6NV83-3	SR140-2_MOUSE;SR140-3_MOUSE;SR140_MOUSE	U2surp	U2 snRNP-associated SURP motif-containing protein	2																				973.647	497.54										756.73					785.401
Q6NVF9	CPSF6_MOUSE	Cpsf6	Cleavage and polyadenylation specificity factor subunit 6	2	1247.63	552.585																																	1341.37										560.843
Q6NWW9	FND3B_MOUSE	Fndc3b	Fibronectin type III domain-containing protein 3B	1		1267.56									2702.38		1840.33					1366.92	998.947				4161.18																					2583.56	5954.49
Q6NZB0	DNJC8_MOUSE	Dnajc8	DnaJ homolog subfamily C member 8	3	2921.14	3062.61	3720.16	1957.06		4810.57	2252.36	3076.95	2720.16	1717.74		3730.49					1988.79						2347.69	4158.6		860.708		3121.11				3020.71		3630.18	3714.02		3774.13		2646.65	2528.26			3807.18		2962.03
Q6NZJ6	IF4G1_MOUSE	Eif4g1	Eukaryotic translation initiation factor 4 gamma 1	5		665.336	683.039	1241.85		796.587		702.986		788.293		1226.08	952.922	1384.76	806.35	1341.84	1104.97	892.919	1064.19		1063.26	902.451	1168.99	1092.99	774.203	812.286	1351.42	1866.66			909.869		774.042		1022.73	664.465	1148.75		1550.27				669.629		1549.1
Q6P069;Q6P069-2	SORCN-2_MOUSE;SORCN_MOUSE	Sri	Sorcin	4		1000.31	2797.77	1614.45	1496.45	1367.8	1395.51	1367.81	1388.34	1095.64		1338.68	1112.26	1119.25	2061.03			1159.6	1214.53		1681.65	2244.74	776.397	1405.29	896.949	1895.13	1326.49	1500.81		1366.2	1743.56	1232.08	1102.67	1155.98	1223.05	2426.93	2742.7	1635.54		1165.74		2199.36	784.202	839.307	3145.01
Q6P1B1	XPP1_MOUSE	Xpnpep1	Xaa-Pro aminopeptidase 1	6		588.807	466.575	657.502	971.104	892.881		498.157	768.805	717.366		693.423	1006.34		845.059		682.268	709.78			536.447	800.228	813.404	921.702	803.964		634.764			1057.28				662.993	738.473	726.844	910.946	627.206	740.162			695.712	626.726	737.831
Q6P1F6	2ABA_MOUSE	Ppp2r2a	Serine/threonine-protein phosphatase 2A 55 kDa regulatory subunit B alpha isoform	4		1229.14	1548.62	1000.68	1169.19	1008.73	980.583	793.067	1238.02	651.32		1135.9	788.241		732.551	848.143	1171.22	1241.51	1079.44		963.617	710.338	1248.24	886.741	996.483	989.988	908.8			1253	918.556		972.503		829.227	669.931	590.618	618.898					834.472		1098.31
Q6P3A9	ARL11_MOUSE	Arl11	ADP-ribosylation factor-like protein 11	2		776.491	677.583		946.044	638.536	708.051	848.042	644.69	466.478		603.593		604.607	501.584		699.433	533.693			1052.86	902.247		562.632		1028.91	546.671	731.523		660.285	1367.11				564.577	658.132	587.027	775.593	905.263			800.629	1013.69	882.387	1094.96
Q6P3D0	NUD16_MOUSE	Nudt16	U8 snoRNA-decapping enzyme	1		327.513			347.581																		313.618																452.724
Q6P4T2	U520_MOUSE	Snrnp200	U5 small nuclear ribonucleoprotein 200 kDa helicase	12	975.74	490.066	662.68	604.362	621.736	588.667	430.006	602.861	693.4	509.932		487.037	439.208	606.809	501.956	879.286	494.648	435.22	520.396	568.082	340.32	924.953	767.495	694.918		803.804	559.849			583.514	532.398	369.833	647.277	547.281	376.088	508.362	492.271		462.191			427.507	344.124	469.988	837.705
Q6P542	ABCF1_MOUSE	Abcf1	ATP-binding cassette sub-family F member 1	5	330.118	568.818	483.231	868.873	726.724	872.308	329.265	541.133	486.247	883.797		571.557	478.167	856	644.412	949.295	707.484	748.507	578.602	656.541	517.878	858.675	554.275	487.984	508.058		841.733	640.087		497.365	466.203			490.957	449.905	905.367	404.124	426.658		374.788		381.844	392.92		525.883
Q6P5D8	SMHD1_MOUSE	Smchd1	Structural maintenance of chromosomes flexible hinge domain-containing protein 1	1	287.367													303.491																	995.06
Q6P5E4	UGGG1_MOUSE	Uggt1	UDP-glucose:glycoprotein glucosyltransferase 1	10	1581.79	1876.73	1750.03	1724.82	2106	1971.13	1533.93	1778.17	1314.3	1863.09	1107.57	1984.2	1607.28	2278.49	1771.3	1745.44	1410.73	2370.27	1662.88	1666.96	1762.09	1454.05	1811.73	1685.43	2114.59	1430.85	1608.8	1706.74	2390.4	2026.25	1661.43	2068.73	1119.56	1884.78	1671.89	1668.17	1476.22	1437.62	1182.77	1279.91		1105.23	1339.11	1588.64	927.534
Q6P5F9	XPO1_MOUSE	Xpo1	Exportin-1	5		777.636	715.534	734.551	698.975	716.057	433.191	864.568	741.81	733.721		723.444	445.658	595.526		569.148	678.21	385.064	356.878	694.651	663.731	489.178	847.68	612.158	549.601	426.041					1127.57		622.872		451.852			384.531	408.254	1166.34			501.081	627.09	1176.89
Q6P5H2;Q6P5H2-2	NEST-2_MOUSE;NEST_MOUSE	Nes	Nestin	3
Q6P7W5	SEN2_MOUSE	Tsen2	tRNA-splicing endonuclease subunit Sen2	1
Q6P8I4	PCNP_MOUSE	Pcnp	PEST proteolytic signal-containing nuclear protein	2		1120.06	1115.55			826.912	950.763	992.098	936.884	1477.3		858.933							641.481		1445.18	958.777	930.034					1423.83		636.749	1042.27			917.792		752.236	681.025	739.17		763.994			770.409	974.158	1400.12
Q6P8X1	SNX6_MOUSE	Snx6	Sorting nexin-6	6		992.208	816.885	747.845	1021.51	662.044	727.272	1046.68	839.676	851.443		706.095	535.651	1153.97	1070.28	329.673	1213.33	971.783	720.893	909.177	1148.36	810.219	838.183	1112.96	971.732	770.024	803.174	984.909		773.187	945.589	611.227	680.518	577.829	937.651	1019.46	801.997	1063.49	790.995	787.768		947.461	1149.99	1093.65	945.066
Q6P9J9	ANO6_MOUSE	Ano6	Anoctamin-6	1			344.85			501.155								503.121	982.264
Q6P9Q6;Q6P9Q6-2	FKB15-2_MOUSE;FKB15_MOUSE	Fkbp15	FK506-binding protein 15	1																293.018									390.008
Q6P9R2	OXSR1_MOUSE	Oxsr1	Serine/threonine-protein kinase OSR1	1		901.612	1082.46	732.235	1060.99	992.23		662.107	714.705	1249.37		640.118	1609.78	735.628	929.603		912.14	766.541			799.111	954.449	1033.15	1179.25	561.613	1130.58	980.762	693.876		853.768				1299.13		942.296	987.416	723.428	1096.73	939.2			653.376	377.591	1231.95
Q6PAM1	TXLNA_MOUSE	Txlna	Alpha-taxilin	1
Q6PAQ4	REXO4_MOUSE	Rexo4	RNA exonuclease 4	1
Q6PB44;Q6PB44-2	PTN23-2_MOUSE;PTN23_MOUSE	Ptpn23	Tyrosine-protein phosphatase non-receptor type 23	1
Q6PB66	LPPRC_MOUSE	Lrpprc	Leucine-rich PPR motif-containing protein, mitochondrial	8	1333.19	786.782	564.134	717.839	544.642	778.519	672.936	1147.39	516.16	1013.41			1167.49	905.885	689.862		821.455	1095.14	445.388	722.661	772.632	914.706	762.702	617.769	805.127	907.472	927.245		1329.35	1114.96	960.549	897.373	916.093	569.551	839.637		386.788	960.37		578.005			744.075	850.867	597.653
Q6PD26	PIGS_MOUSE	Pigs	GPI transamidase component PIG-S	1	813.216																1393.56								1405.63
Q6PDG5;Q6PDG5-2	SMRC2-2_MOUSE;SMRC2_MOUSE	Smarcc2	SWI/SNF complex subunit SMARCC2	4	1088.73	1097.13	898.63	905.029	1134.12	691.615	968.367	913.61	822.49	1140.67		776.901	652.688	1010.96	688.766	1019.98		975.694	1090.14	769.94	901.168	1442.72	1209.14	1245.69	1153.21	839.921	1137.27	1075.56		632.375	2078.19	1414.38	1469.54	983.464	783.682	608.876	768.885	894.742				1009.02	830.959	1496.76	1126.74
Q6PDI5;Q6PDI5-2	ECM29-2_MOUSE;ECM29_MOUSE	Ecpas	Proteasome adapter and scaffold protein ECM29	3		443.94	273.708	516.545	415.797	310.986		325.745	399.101	495.681		427.807		295.941		523.153	574.687	445.251		256.516		490.676		341.162	697.266		467.269	702.094		321.998			423.722		358.721		388.044		736.866	518.755			342.25		305.054
Q6PDL0	DC1L2_MOUSE	Dync1li2	Cytoplasmic dynein 1 light intermediate chain 2	2		658.121	776.531	520.634	628.16			199.944	691.527	405.239		425.342			480.814	662.679	558.245		481.779		833.737	693.751	748.685	669.004		476.146					536.649	984.284	806.89				826.24						637.935
Q6PDM2	SRSF1_MOUSE	Srsf1	Serine/arginine-rich splicing factor 1	4	10129	5670.95	5386.45	5249.11	4909.06	4389.43	6566.17	5616.01	6145.37	5292.87		5378.68	5523.14	4313.79	4813.26	7549.74	4827.36	6283.19	5793.81	6674.9	4388.75	6300.1	5883.26	7016.17	5352.95	4362.58	4942.71	5827.18		5219.25	6291.01	3336.17	4824.22	5789.64	5511.53	4650.7	3800.33	5576.65	6096.97	5758.83		5070.39	6545.05	5129.7	5798.15
Q6PDN3;Q6PDN3-3;Q6PDN3-2	MYLK-2_MOUSE;MYLK-3_MOUSE;MYLK_MOUSE	Mylk	Myosin light chain kinase, smooth muscle	1		1542.71	1241.74	1797.8		793.388	1021.22		1951.38					902.718			1644.81	1884.03	1896.26		1378.76		1189.11		2093.86	1535.08	1528.63	1669.09		1792.97	1327.68	728.738		1611.31		1525.99		1325.71	1609.99	993.69		1606.63			1044.95
Q6PDQ2	CHD4_MOUSE	Chd4	Chromodomain-helicase-DNA-binding protein 4	4	956.846			499.683	374.235		370.083		630.221			632.784	651.45	561.082	474.273	969.63	511.491		498.425	518.335		1070.8	543.801	824.731			522.539				856.935	454.103	469.969	505.672	512.667	293.785							450.568		542.072
Q6PE01	SNR40_MOUSE	Snrnp40	U5 small nuclear ribonucleoprotein 40 kDa protein	1																																													273.919
Q6PE54	DHX40_MOUSE	Dhx40	Probable ATP-dependent RNA helicase DHX40	1																220.262								405.515														263.829
Q6PF93;Q6PF93-2	PK3C3-2_MOUSE;PK3C3_MOUSE	Pik3c3	Phosphatidylinositol 3-kinase catalytic subunit type 3	1																											474.266
Q6PFD9	NUP98_MOUSE	Nup98	Nuclear pore complex protein Nup98-Nup96	2	713.455	270.192					699.041		397.537													370.069		483.278
Q6PFR5	TRA2A_MOUSE	Tra2a	Transformer-2 protein homolog alpha	1	1656.85	617.253	786.248	495.427		727.695	923.431	874.193	896.499			907.787			669.625	883.229	1082.24				1254.42		596.219			1028.52				552.393	1236.63					446.687							954.711		665.725
Q6PGB6;Q6PGB6-2;Q6PGB6-4;Q6PGB6-3	NAA50-2_MOUSE;NAA50-3_MOUSE;NAA50-4_MOUSE;NAA50_MOUSE	Naa50	N-alpha-acetyltransferase 50	2						722.242	673.739					683.618		426.485					577.548								407.233	790.005			940.26				550.789	582.516								974.945
Q6PGC1	DHX29_MOUSE	Dhx29	ATP-dependent RNA helicase DHX29	1																							163.845
Q6PGF7	EXOC8_MOUSE	Exoc8	Exocyst complex component 8	1		321.06	430.916	387.74					572.898			483.324			600.807		669.251																					686.69				494.214			538.284
Q6PGG2;Q6PGG2-2	GMIP-2_MOUSE;GMIP_MOUSE	Gmip	GEM-interacting protein	3		896.408	1026.54	366.948	873.616	280.416	494.912		731.997	651.658		352.184		734.671	324.319	809.711					598.173	641.515	433.927	217.605		719.072	611.087			404.594					805.986	608.772	1002.36								658.122
Q6PGH1	BUD31_MOUSE	Bud31	Protein BUD31 homolog	1		729.355		436.761	702.757		845.854	494.529				459.29	1077.93	897.173								614.24					347.347	964.194			695.878
Q6PGH2	JUPI2_MOUSE	Jpt2	Jupiter microtubule associated homolog 2	2			497.548	372.593																		283.23		658.534																					459.687
Q6PGL7;Q6PGL7-2	WASC2-2_MOUSE;WASC2_MOUSE	Washc2	WASH complex subunit 2	1	2325.88																						1037.25	1257.16	1200.85	870.151									956.643	1152.93	1643.19			1715.53		1071.89
Q6PHN9	RAB35_MOUSE	Rab35	Ras-related protein Rab-35	2	1887.2	2273.49	2774.39	2473.55	2840.48	3442.97	2244.74	2445.26	2766.58	2539.71	2777.99	1882.14	2668.58	2482.02	3744.47	3134.54	2138.8	2755.96	3684.14	2410.61	2324.32	3245.63	2403.48	2576.31	3724.22	3042.7	2841.51	3103.58	3352.73	2481.57	2526.12	3338.43	2900.92		2955.07	2722.64	2716.98	4540.72	2927.03	2744.58		3652.05	2331.17	1832.83	2550.44
Q6PHU5;Q6PHU5-2	SORT-2_MOUSE;SORT_MOUSE	Sort1	Sortilin	4	3150.73	1381.93	2364.73	1286.49	5080.54	1466.18	3907.65	3144.51	1683.83	3118.39	2420.95	6702.15	1495.2		1386.22	4335.33	3913.91	2506.05	2714.46	2904.4	1557.76	1753.78	4411.04	2623.08	5110.18	3555.13	3069.83	1759.51	4348.91	3283.08	2067.45	1771.79	2769.83	2383.68	3429.56	3781.92	4339.81	3388.36	5736.12	2638.78	1257	3242.28	3821.13	5413.29
Q6PHZ2;Q6PHZ2-2;Q6PHZ2-4;Q6PHZ2-5	KCC2D-2_MOUSE;KCC2D-4_MOUSE;KCC2D-5_MOUSE;KCC2D_MOUSE	Camk2d	Calcium/calmodulin-dependent protein kinase type II subunit delta	3		1727.34	1514.53	1696.42	2295.57	1877.74	1668.05	2004.03	1459.74	1623.48		2439.8	1878.36	1484.36	2012.71	2482.28	1749.81	1581.52	1952.59	1789.57	2191.68	1774.65	2552.18	1494.69	1977.47	2098.25	1757.4	1429.55		2175.56	1641.46	1976.48	1802.83	1874.82	2459.51	2073.05	1702.06	2673.54	1819.59	1778		2594.39	1871.61	2117.94	1913.97
Q6PIE5	AT1A2_MOUSE	Atp1a2	Sodium/potassium-transporting ATPase subunit alpha-2	1
Q6Q899	DDX58_MOUSE	Ddx58	Antiviral innate immune response receptor RIG-I	4												406.807	502.187			517.905	503.239																		569.828										608.383
Q6SKR2	N6MT1_MOUSE	N6amt1	Methyltransferase N6AMT1	1								120.614										234.314
Q6URW6;Q6URW6-2;Q6URW6-3	MYH14-2_MOUSE;MYH14-3_MOUSE;MYH14_MOUSE	Myh14	Myosin-14	1	34927.2
Q6WVG3	KCD12_MOUSE	Kctd12	BTB/POZ domain-containing protein KCTD12	6	660.327	3589.71	3646.29	2639.2	5770.24	3733.11	2619.88	3620.85	3736.86	3436.19		3567.92	3627.95	2422.19	3683.34	4406.13	2929.26	4327.1	5201.9	3483.89	3761.78	3442.28	4447.57	3315.77	3169.78	3611.19	4069.04	3372.88		4380.72	3549.68	1689.71	2248.11	2164.73	3632.15	3842.14	2279.64	4657.2	4551.01	4518		3312.62	1843.87	3407.65	2793.96
Q6Y7W8	GGYF2_MOUSE	Gigyf2	GRB10-interacting GYF protein 2	2				435.356			640.797								292.147
Q6ZPR5;Q6ZPR5-2;Q6ZPR5-3;Q6ZPR5-4;Q6ZPR5-5	NSMA3-2_MOUSE;NSMA3-3_MOUSE;NSMA3-4_MOUSE;NSMA3-5_MOUSE;NSMA3_MOUSE	Smpd4	Sphingomyelin phosphodiesterase 4	2						290.076										359.963
Q6ZQ08;Q6ZQ08-4;Q6ZQ08-2	CNOT1-2_MOUSE;CNOT1-4_MOUSE;CNOT1_MOUSE	Cnot1	CCR4-NOT transcription complex subunit 1	3									804.655							834.481								423.207		631.825				441.657			593.514				151.778
Q6ZQ38	CAND1_MOUSE	Cand1	Cullin-associated NEDD8-dissociated protein 1	11	588.237	998.811	1088.62	1079.59	1126.76	1000.69	1146.83	1209.44	1101.07	1214.38		1652.06	1011.63	1028.46	1027.22	895.69	1027.08	883.658	1070	628.579	909.456	1243.13	1128.5	1136.73	1245.04	1422.76	1134.64	971.183		1437.46	1278.32	665.095	762.164	1139.41	1161.03	1242	724.264	1256.38	1176.82	632.962		747.56	714.092	1013.18	1135.28
Q6ZQ58	LARP1_MOUSE	Larp1	La-related protein 1	2		439.786				471.659		710.206					661.524										668.536	439.982	563.073						644.901				366.594		433.553								627.179
Q6ZQ88	KDM1A_MOUSE	Kdm1a	Lysine-specific histone demethylase 1A	1
Q6ZQH8	NU188_MOUSE	Nup188	Nucleoporin NUP188 homolog	1
Q6ZQI3	MLEC_MOUSE	Mlec	Malectin	2		670.156	1073.47	1746.85	1406.77	866.371		1563.75	1187.63	1304.28		1344.35		1488.51	1031.37	2296.4	1799.93	1453.13	1587.7		1463.75	1695.93		1044.86	1711.78		1195.61		2142.07	866.882	1449.07	2969.7	1479.12	1065.63	1652.65	1274.12	1081.64	933.958	639.479				863.603	1909.26	369.525
Q6ZQK5;Q6ZQK5-2	ACAP2-2_MOUSE;ACAP2_MOUSE	Acap2	Arf-GAP with coiled-coil, ANK repeat and PH domain-containing protein 2	3		355.731																227.313			406.846				268.694											416.986			296.778	521.235		305.215
Q6ZQL4	WDR43_MOUSE	Wdr43	WD repeat-containing protein 43	2						141.132																							508.305
Q6ZQM8	UD17_MOUSE	Ugt1a7	UDP-glucuronosyltransferase 1A7	5	1261	1901.14	2741.98	3305.31	1799.56	2611.59	1371.42	3420.97	1914.81	2250.24	3126.77	1076.67	2114.65	2770.09	3366.07	4284.12	4017.69	3490.36	1054.63	5458.13	2493.14	2266.16	3290.35	2955.76	2315.4	2263.94	2690.25	2423.72	2743.61	2204.92	3393.82	2622.52	3017.28	2126.01	2067.52	2807.45	2544.76	3251.31	2079.25	2719.37		2799.4	4681.51	1481.86	2681.98
Q6ZWM4	LSM8_MOUSE	Lsm8	U6 snRNA-associated Sm-like protein LSm8	1		545.156		463.956	765.352	559.834	1033.58	495.942	524.869	351.7		573.198			321.858	592.351	755.992		648.473	497.011	741.907	509.839	500.698	893.047		534.019					664.671		1006.37		771.397	330.206								658.189
Q6ZWN5	RS9_MOUSE	Rps9	40S ribosomal protein S9	13	8027.88	12194.5	10435.3	11507.1	10461.3	12200.9	10969.5	9907.12	10967	11187.5	5494.77	11147.6	12130.1	11394.5	10717.5	14196.8	11916	11651.1	11007.6	11884.7	12132.4	11820.2	10713.4	13353	10999	9152.42	13024.5	11572.8	2672.17	9486.17	10930.9	9896.73	11903.3	10957.4	10233.6	10237	10390.8	10408.5	10219.2	11975.7	3332.21	9328.22	11991.1	12944.7	11961.8
Q6ZWQ7	SPCS3_MOUSE	Spcs3	Signal peptidase complex subunit 3	3	3562.86	1709.95	1469.08	1553.65	1310.52	2033.52	1747.65	2012.48	1277.09	1465.6	3358.14	1948.46	1584.22	2040.7	1833.07	1775.49	1427.82	2487.18	1733.05	2230.77	2064.44	2322.27	1149.57	1679.82	1932.41	1681.62	1935.62	2159.97	2119.55	1647.92	1514.32	2188.04	1684.43	2149.06	1975.89	1617.27	1626.33	1342.1	1723.69	1744.48			1393.13	1193.32	2066.45
Q6ZWU9	RS27_MOUSE	Rps27	40S ribosomal protein S27	3	568.685	1200.9	892.305	798.091	1034.12	859.315	607.597	914.01	1257.92	884.111					460.008		769.452				749.179	562.744		1011.57			773.317			1093.26	227.697			1003.25		695.644			663.799			551.115	1005.52		1464.6
Q6ZWV3	RL10_MOUSE	Rpl10	60S ribosomal protein L10	2	6950.29	6177.94	4721.58	6893.06	5296.74	7110.05	6534.11	5465.79	7283.24	6313.02	5923.81	6591.91	6673.29	5602.38	6056.63	8073.22	7367.75	7797.73	7121.9	7636.78	7018.33	5941.24	5107.02	6402.73	7058.88		6575.13			5843.49	6559.75	4597.36	6766.05	5084.94	5093.11	5185.67	2268.13		5492.72	8727.5		5711.18	5943.05	4381.11	5763.66
Q6ZWV7	RL35_MOUSE	Rpl35	60S ribosomal protein L35	3	6861.54	9056.92	8686.08	11035.2	8296.79	10066.4	8375.99	7481.95	8154.87	8873.14	4327.4	7496.15	7577.74	8528.46	8803.83	10300	8784.23	7668.38	8718.63	8759.54	8899.2	8118.3	7228.98	8179.89	8864.9	6916.47	8561.7	8311.07	3300.15	7279.98	8655.98	7794.33	6632.93	8459.98	8723.09	7749.43	7646.31	6257.81	7281.02	8944		7334.71	8185.72	7422.56	11261.9
Q6ZWX6	IF2A_MOUSE	Eif2s1	Eukaryotic translation initiation factor 2 subunit 1	5	1513.55	2406.99	2212.51	2950.66	2574.62	2067.53	2561.9	1709.48	2625.9	2336.26		2367.18	1898.29	1270.68	1771.51	2497.48	2449.36	1917.11	1622.89	1396.59	2027.14	2142.93	1562.93	2134.21	1425.12	934.358	1900.76	1744.1		1596.32	1470.67	1063.31	2210.93	2223.84	1892.49	1337.21	1926.86	2111.43	1772.18	1355.41		1944.11	2338.9	1966.11	2948.5
Q6ZWY3	RS27L_MOUSE	Rps27l	40S ribosomal protein S27-like	1	1287.73	1437.85	1593.09	1045		1218.51	1332.71	927.529	1257.56	1857.04		865.676		843.407	1172.34	1371.1	1469.33	2887.53	1161.4	923.16	1519.71	1094.97		1663.34	1576.3	937.054	1536.87				1655.85		1441.61		1666.37	1487.26	1651.92	1522.48						1365.21	2782.56
[truncated: 1,341 more rows]
[truncated: 330 more columns]

## Sheet: S6B
Precursors - in vivo Macrophages in 1536wp. Comparison between tumor macrophaages (MacT) and control macrphages (MacPBS) originating in murine lungs metastasis model
[truncated: 10,611 more rows]
[truncated: 335 more columns]

[truncated: 1 more sheets: S6C]
