# Supplementary material for: High-Throughput Single-Cell Proteomics of In Vivo Cells
Source: Mol Cell Proteomics. 2025 Jun 20;24(7):101018. doi: 10.1016/j.mcpro.2025.101018 (PMC12301781; doi:10.1016/j.mcpro.2025.101018)
Supplement: Supplemental Data 1 [file mmc9.zip]

Archive with 1 entries (1 files):
- mcpro_101018_mmc8.txt
