# Supplementary material for: High-Throughput Single-Cell Proteomics of In Vivo Cells
Source: Mol Cell Proteomics. 2025 Jun 20;24(7):101018. doi: 10.1016/j.mcpro.2025.101018 (PMC12301781; doi:10.1016/j.mcpro.2025.101018)
Supplement: Supplemental Data 1 [file mmc9.zip › mcpro_101018_mmc8.txt]

###--------------Single hit protein identification----------------------------------

# Load necessary libraries
library(readr)
library(dplyr)
library(openxlsx)
library(ggplot2)
library(scales)

# Define file paths
input_file <- "/file/path/to/your/.pr_matrix.tsv"
output_location <- "/file/path/to/your/_peptide_count/"

# Create output directory if it doesn't exist
if (!dir.exists(output_location)) {
  dir.create(output_location, recursive = TRUE)
}

# User-defined threshold
threshold <- 1  # Adjust this value as needed

# Define output files with threshold in names
output_file <- paste0(output_location, "peptide_counts.xlsx")
data_with_counts_file <- paste0(output_location, "original_data_with_peptide_counts.xlsx")
filtered_output_file <- paste0(output_location, "filtered_peptide_counts_", threshold, ".xlsx")
summary_file <- paste0(output_location, "protein_group_counts_summary_", threshold, ".xlsx")
filter_tracking_file <- paste0(output_location, "filter_tracking_details_", threshold, ".xlsx")
filter_tracking_plot_file <- paste0(output_location, "filter_tracking_plot_", threshold, ".png")
filtered_data_file <- paste0(output_location, "filtered_input_data_", threshold, ".tsv")
histogram_file <- paste0(output_location, "peptide_distribution_histogram.png")
filtered_histogram_file <- paste0(output_location, "filtered_peptide_distribution_histogram_", threshold, ".png")
barplot_file <- paste0(output_location, "peptide_counts_barplot.png")
filtered_barplot_file <- paste0(output_location, "filtered_peptide_counts_barplot_", threshold, ".png")

# Read the input TSV file
data <- read_tsv(input_file)

# Check if required columns exist in the input data
if (!all(c("Protein.Group", "Stripped.Sequence") %in% colnames(data))) {
  stop("Input data must contain 'Protein.Group' and 'Stripped.Sequence' columns.")
}

# Count peptides per protein group and add to original data
peptides_per_protein <- data %>%
  group_by(Protein.Group) %>%
  summarise(num_peptide_per_protein = n_distinct(Stripped.Sequence), .groups = 'drop')

# Add peptide counts to original data
data_with_counts <- data %>%
  left_join(peptides_per_protein, by = "Protein.Group")

# Save files with peptide counts
write.xlsx(peptides_per_protein, output_file)
write.xlsx(data_with_counts, data_with_counts_file)

# Create and save histogram (all data)
hist_plot <- ggplot(peptides_per_protein, aes(x = num_peptide_per_protein)) +
  geom_histogram(binwidth = 1, fill = "steelblue", color = "black") +
  labs(title = "Distribution of Peptide Counts per Protein Group",
       x = "Number of Peptides",
       y = "Number of Protein Groups") +
  theme_minimal() +
  scale_x_continuous(breaks = scales::pretty_breaks()) +
  scale_y_continuous(labels = comma)

ggsave(histogram_file, hist_plot, width = 10, height = 6)

# Create and save barplot (all data)
bar_plot <- ggplot(peptides_per_protein,
                   aes(x = reorder(Protein.Group, -num_peptide_per_protein), y = num_peptide_per_protein)) +
  geom_bar(stat = "identity", fill = "steelblue") +
  theme(axis.text.x = element_text(angle = 90, hjust = 1, vjust = 0.5)) +
  labs(title = "Peptides per Protein Group",
       x = "Protein Group",
       y = "Peptide Count") +
  theme_minimal()

ggsave(barplot_file, bar_plot, width = 12, height = 8)

# Filter protein groups using threshold
filtered_peptides_above <- peptides_per_protein %>%
  filter(num_peptide_per_protein > threshold)

filtered_peptides_below <- peptides_per_protein %>%
  filter(num_peptide_per_protein <= threshold)

# Create detailed filter tracking
filter_tracking <- peptides_per_protein %>%
  group_by(num_peptide_per_protein) %>%
  summarise(`Protein Groups` = n(), .groups = 'drop') %>%
  arrange(num_peptide_per_protein) %>%
  mutate(Status = ifelse(num_peptide_per_protein <= threshold,
                         paste("Filtered (≤", threshold, ")"),
                         "Retained"))

# Calculate total filtered protein groups
total_filtered <- sum(filter_tracking$`Protein Groups`[filter_tracking$Status == paste("Filtered (≤", threshold, ")")])

# Create initial count entry
initial_count <- data.frame(
  num_peptide_per_protein = "Initial Count",
  `Protein Groups` = nrow(peptides_per_protein),
  Status = "Initial Count"
)

# Combine initial count with tracking data
plot_data <- bind_rows(
  initial_count %>% mutate(num_peptide_per_protein = as.character(num_peptide_per_protein)),
  filter_tracking %>% mutate(num_peptide_per_protein = as.character(num_peptide_per_protein))
) %>%
  mutate(num_peptide_per_protein = factor(num_peptide_per_protein,
                                          levels = c("Initial Count", sort(as.numeric(unique(filter_tracking$num_peptide_per_protein))))))

# Create and save enhanced filter tracking plot (dynamic fill mapping)
filter_status_filtered <- paste("Filtered (≤", threshold, ")")
filter_tracking_plot <- ggplot(plot_data,
                               aes(x = num_peptide_per_protein, y = `Protein Groups`, fill = Status)) +
  geom_bar(stat = "identity", color = "black") +
  geom_text(aes(label = comma(`Protein Groups`)), vjust = -0.5, size = 4) +
  geom_label(data = data.frame(x = "Initial Count", y = max(plot_data$`Protein Groups`)*0.95),
             aes(x = x, y = y, label = paste(comma(total_filtered))),
             inherit.aes = FALSE, fill = "white", alpha = 0.8, size = 6,
             color = "firebrick", fontface = "bold") +
  scale_fill_manual(values = setNames(
    c("gray50", "firebrick", "steelblue"),
    c("Initial Count", filter_status_filtered, "Retained")
  )) +
  labs(title = paste("Protein Group Filtering Overview (Threshold ≤", threshold, "Peptides)"),
       subtitle = paste("Initial count:", comma(nrow(peptides_per_protein)), 
                        "| Filtered out:", comma(total_filtered)),
       x = "Peptide Count",
       y = "Number of Protein Groups") +
  theme_minimal() +
  theme(axis.text.x = element_text(angle = 45, hjust = 1),
        panel.grid.major.x = element_blank(),
        legend.position = "bottom") +
  scale_x_discrete(
    breaks = levels(plot_data$num_peptide_per_protein)[-1],  # Exclude "Initial Count"
    expand = expansion(mult = c(0.02, 0.02))
  ) +
  scale_y_continuous(expand = expansion(mult = c(0, 0.1)), labels = comma)

ggsave(filter_tracking_plot_file, filter_tracking_plot, width = 12, height = 8)

# Create summary table
summary_counts <- data.frame(
  Category = c("Total Protein Groups", 
               paste("Protein Groups >", threshold, "Peptides"),
               paste("Protein Groups ≤", threshold, "Peptides")),
  Count = c(nrow(peptides_per_protein),
            nrow(filtered_peptides_above),
            nrow(filtered_peptides_below))
)

# Filter original input data
filtered_data_above <- data %>%
  filter(Protein.Group %in% filtered_peptides_above$Protein.Group)

# Save filtered results and summary
write.xlsx(list(
  "Above_Threshold" = filtered_peptides_above,
  "Below_Threshold" = filtered_peptides_below,
  "Summary" = summary_counts
), summary_file)

write.xlsx(filter_tracking, filter_tracking_file)
write.xlsx(filtered_peptides_above, filtered_output_file)
write_tsv(filtered_data_above, filtered_data_file)

# Create and save histogram (filtered data)
filtered_hist_plot_above <- ggplot(filtered_peptides_above, aes(x = num_peptide_per_protein)) +
  geom_histogram(binwidth = 1, fill = "darkorange", color = "black") +
  labs(title = paste("Distribution of Peptide Counts (>", threshold, " Peptides)"),
       x = "Number of Peptides",
       y = "Number of Protein Groups") +
  theme_minimal() +
  scale_x_continuous(breaks = scales::pretty_breaks()) +
  scale_y_continuous(labels = comma)

ggsave(filtered_histogram_file, filtered_hist_plot_above, width = 10, height = 6)

# Create and save filtered barplot
filtered_barplot_above <- ggplot(filtered_peptides_above, 
                                 aes(x = reorder(Protein.Group, -num_peptide_per_protein), y = num_peptide_per_protein)) +
  geom_bar(stat = "identity", fill = "darkorange") +
  theme(axis.text.x = element_text(angle = 90, hjust = 1, vjust = 0.5)) +
  labs(title = paste("Protein Groups with >", threshold, "Peptides"),
       x = "Protein Group",
       y = "Peptide Count") +
  theme_minimal()

ggsave(filtered_barplot_file, filtered_barplot_above, width = 12, height = 8)

# ---- Add num_peptide_per_protein to protein group matrix and save ----

# Derive the protein group matrix file name from the precursor matrix file name
protein_group_matrix_file <- sub("\\.pr_matrix\\.tsv$", ".pg_matrix.tsv", input_file)

if (file.exists(protein_group_matrix_file)) {
  # Read the protein group matrix
  pg_matrix <- read_tsv(protein_group_matrix_file)
  
  # Add the num_peptide_per_protein column
  pg_matrix_with_counts <- pg_matrix %>%
    left_join(peptides_per_protein, by = "Protein.Group")
  
  # Save the updated matrix as xlsx and tsv
  pg_matrix_xlsx_file <- paste0(output_location, tools::file_path_sans_ext(basename(protein_group_matrix_file)), "_with_peptide_count.xlsx")
  pg_matrix_tsv_file  <- paste0(output_location, tools::file_path_sans_ext(basename(protein_group_matrix_file)), "_with_peptide_count.tsv")
  
  write.xlsx(pg_matrix_with_counts, pg_matrix_xlsx_file)
  write_tsv(pg_matrix_with_counts, pg_matrix_tsv_file)
  
  cat("Protein group matrix with num_peptide_per_protein saved to:\n", pg_matrix_xlsx_file, "\n", pg_matrix_tsv_file, "\n")
} else {
  cat("Protein group matrix file does not exist at:", protein_group_matrix_file, "\n")
}

cat("All analysis completed successfully. Files saved in:", output_location, "\n")


###--------------Filtration_main_report_single_hit_protein_peptides----------------------------------

# Load necessary libraries
library(readr)
library(dplyr)
library(openxlsx)

# Define file paths
report_file <- "/file/path/to/your/main/report/.tsv"
pg_matrix_file <- "/file/path/to/your/original_data_with_peptide_counts.xlsx"
output_file <- "/file/path/to/your/filtered_report_single_hit.tsv"

# Read the report.tsv file
report_data <- read_tsv(report_file)

# Read the pg_matrix file from excel file
pg_matrix_data <- read.xlsx(pg_matrix_file)

# Check if required columns exist in pg_matrix_data
if (!"num_peptide_per_protein" %in% colnames(pg_matrix_data)) {
  stop("pg_matrix data must contain 'num_peptide_per_protein' column.")
}

# Filter pg_matrix data to identify single-hit proteins
single_hit_proteins <- pg_matrix_data %>%
  filter(num_peptide_per_protein == 1) %>%
  distinct(`Protein.Group`) # ensures only unique Protein.Group values are retained

# Check if 'Protein.Group' column exists in report_data
if (!"Protein.Group" %in% colnames(report_data)) {
  stop("report_data must contain 'Protein.Group' column.")
}

# Filter the report.tsv data to include only single-hit proteins
filtered_report_data <- report_data %>%
  filter(`Protein.Group` %in% single_hit_proteins$`Protein.Group`)

# Write the filtered data to a new file
write_tsv(filtered_report_data, output_file)

cat("Filtered report data saved to:", output_file, "\n")


/file/path/to/your/main/report/.tsv


###--------------Main_report_fragment_info_extraction----------------------------------

library(readr)
library(dplyr)
library(stringr)
library(tidyr)
library(purrr)

# 1. Load the DIA-NN main output
main <- read_tsv("/file/path/to/your/filtered_report_single_hit.tsv", show_col_types = FALSE)

# 2. Function to Parse Fragment Info and Intensity
parse_fragment_row <- function(row, frag_info, frag_quant) {
  # Split fragment info and intensities
  fragments <- strsplit(frag_info, ";")[[1]]
  intensities <- strsplit(frag_quant, ";")[[1]]
  
  # Ensure lengths match; if not, fill with NA
  n <- max(length(fragments), length(intensities))
  if (length(fragments) < n) fragments <- c(fragments, rep(NA, n - length(fragments)))
  if (length(intensities) < n) intensities <- c(intensities, rep(NA, n - length(intensities)))
  
  # Prepare storage
  fragment_type <- vector("character", n)
  fragment_charge <- vector("character", n)
  fragment_mz <- vector("character", n)
  
  for (i in seq_len(n)) {
    fragment <- fragments[i]
    if (is.na(fragment) || fragment == "") {
      fragment_type[i] <- NA
      fragment_charge[i] <- NA
      fragment_mz[i] <- NA
      next
    }
    parts <- strsplit(fragment, "/")[[1]]
    if (length(parts) == 2) {
      type_charge <- strsplit(parts[1], "\\^")[[1]]
      if (length(type_charge) == 2) {
        fragment_type[i] <- gsub("-unknown.*", "", type_charge[1])
        fragment_charge[i] <- as.character(type_charge[2])
      } else {
        fragment_type[i] <- NA
        fragment_charge[i] <- NA
      }
      fragment_mz[i] <- as.character(parts[2])
    } else {
      fragment_type[i] <- NA
      fragment_charge[i] <- NA
      fragment_mz[i] <- NA
    }
  }
  
  # Build data frame for this row
  df <- data.frame(
    as.list(row),
    Fragment.Type = fragment_type,
    Fragment.Charge = fragment_charge,
    Fragment.Mz = fragment_mz,
    Fragment.Intensity = intensities,
    stringsAsFactors = FALSE
  )
  df
}

# 3. Expand the main table, parsing both fragment info and intensities
expanded <- pmap_dfr(
  list(
    split(main, seq_len(nrow(main))),
    main$Fragment.Info,
    main$Fragment.Quant.Raw
  ),
  function(row, frag_info, frag_quant) parse_fragment_row(row, frag_info, frag_quant)
)

# 4. Save the expanded data frame
output_path <- "/file/path/to/your/main_output_with_frag_info.tsv"
write_tsv(expanded, file = output_path)


###--------------Fragment_information_matching_speclib----------------------------------


library(readr)
library(arrow)
library(ggplot2)
library(dplyr)
library(stringr)
library(purrr)
library(cowplot)
library(tidyr)

# --- File paths ---
lib_file <- "/file/path/to/your/..._output_frag-lib.parquet"
main_file <- "/file/path/to/your/main_output_with_frag_info.tsv"
output_folder <- "/file/path/to/your/...annotated_spetra_single_hit_proteins/"

# Create output directories if they don't exist
dir.create(output_folder, showWarnings = FALSE, recursive = TRUE)
color_output_folder <- file.path(output_folder, "color_spectra")
dir.create(color_output_folder, showWarnings = FALSE, recursive = TRUE)
asterisk_output_folder <- file.path(output_folder, "asterisk_spectra")
dir.create(asterisk_output_folder, showWarnings = FALSE, recursive = TRUE)

# --- Read input data ---
cat("Reading library data...\n")
lib <- read_parquet(lib_file)
cat("Reading main data...\n")
main <- read_tsv(main_file, show_col_types = FALSE)

cat("Library data rows:", nrow(lib), "\n")
cat("Main data rows:", nrow(main), "\n")

# --- Parameters ---
mz_tolerance <- 0.02  # Adjust if needed

# --- Find shared precursor IDs ---
shared_precursors <- intersect(unique(lib$Precursor.Id), unique(main$Precursor.Id))
cat("Number of shared Precursor.Ids:", length(shared_precursors), "\n")

if(length(shared_precursors) == 0) {
  stop("No shared Precursor.Ids found between library and main data. Please check your input files.")
}

# --- Define fragment colors ---
fragment_colors <- c("b" = "maroon", "y" = "steelblue", "no match" = "grey50")

# --- Process each shared precursor ---
for (precursor_id in shared_precursors) {
  cat("Processing Precursor.Id:", precursor_id, "\n")
  
  # Filter data for this precursor
  spectrum_lib <- lib %>% filter(Precursor.Id == precursor_id)
  main_data <- main %>% filter(Precursor.Id == precursor_id)
  
  if (nrow(spectrum_lib) == 0 || nrow(main_data) == 0) {
    cat("Skipping", precursor_id, "- no data in one of the datasets.\n")
    next
  }
  
  # Prepare library data columns
  spectrum_lib <- spectrum_lib %>%
    mutate(
      Fragment.Type = as.character(Fragment.Type),
      Fragment.Series.Number = as.character(Fragment.Series.Number),
      Product.Mz = as.numeric(Product.Mz),
      Fragment.Name = paste0(Fragment.Type, Fragment.Series.Number)
    )
  
  # Prepare main data columns for matching
  main_data <- main_data %>%
    mutate(
      Fragment.Series.Number = str_extract(Fragment.Type, "\\d+"),
      Fragment.Type = str_extract(Fragment.Type, "^[a-z]+")
    )
  
  # Mark overlapping fragments (present in both lib and main)
  spectrum_lib <- spectrum_lib %>%
    mutate(
      Overlap = pmap_lgl(
        list(Fragment.Type, Fragment.Series.Number, Product.Mz),
        function(ftype, fnum, pmz) {
          any(
            main_data$Fragment.Type == ftype &
              main_data$Fragment.Series.Number == fnum &
              abs(as.numeric(main_data$Fragment.Mz) - pmz) < mz_tolerance
          )
        }
      ),
      Color = ifelse(Overlap, Fragment.Type, "no match"),
      Label_Color = Fragment.Name,
      Label_Asterisk = ifelse(Overlap, paste0(Fragment.Name, "*"), Fragment.Name),
      b_y = ifelse(Fragment.Type %in% c("b", "y"), Fragment.Type, NA)
    )
  
  # --- Extract amino acid sequence from Precursor.Id ---
  precursor_nocharge <- str_remove(precursor_id, "\\d+$")  # Remove trailing charge digits
  stripped_sequence <- str_replace_all(precursor_nocharge, "\\([^)]*\\)", "")  # Remove modifications
  stripped_sequence <- str_replace_all(stripped_sequence, "[^A-Z]", "")  # Keep only uppercase letters
  
  if (is.na(stripped_sequence) || stripped_sequence == "" || nchar(stripped_sequence) < 2) {
    cat("Warning: Could not extract valid sequence from Precursor.Id:", precursor_id, "\n")
    next
  }
  
  sequence_visualization <- strsplit(stripped_sequence, "")[[1]]
  n_aa <- length(sequence_visualization)
  sequence_df <- data.frame(position = 1:n_aa, amino_acid = sequence_visualization)
  
  # --- Fragmentation bond visualization ---
  cleavage_sites <- tibble(cleavage_pos = 1.5:(n_aa - 0.5))
  
  b_cleavage <- spectrum_lib %>%
    filter(Overlap & Fragment.Type == "b") %>%
    mutate(cleavage_pos = as.numeric(Fragment.Series.Number) + 0.5) %>%
    distinct(cleavage_pos)
  
  y_cleavage <- spectrum_lib %>%
    filter(Overlap & Fragment.Type == "y") %>%
    mutate(cleavage_pos = n_aa - as.numeric(Fragment.Series.Number) + 0.5) %>%
    distinct(cleavage_pos)
  
  cleavage_sites <- cleavage_sites %>%
    mutate(
      b = cleavage_pos %in% b_cleavage$cleavage_pos,
      y = cleavage_pos %in% y_cleavage$cleavage_pos
    )
  
  cleavage_plot_df <- cleavage_sites %>%
    pivot_longer(cols = c(b, y), names_to = "ion_type", values_to = "present") %>%
    filter(present) %>%
    mutate(
      x = cleavage_pos,
      frag_num = ifelse(ion_type == "b", cleavage_pos - 0.5, n_aa - (cleavage_pos - 0.5))
    )
  
  TICK_LENGTH <- 0.1
  cleavage_plot_df <- cleavage_plot_df %>%
    mutate(
      y_offset = ifelse(ion_type == "b", -0.07, 0.07),
      y_start = 1 - TICK_LENGTH/2,
      y_end = 1 + TICK_LENGTH/2,
      label_y = ifelse(ion_type == "y", 1.18, 0.82)
    )
  
  # --- Sequence plot ---
  base_sequence_plot <- function() {
    ggplot(sequence_df, aes(x = position, y = 1, label = amino_acid)) +
      geom_text(size = 5) +
      xlim(0.5, n_aa + 0.5) +
      ylim(0.7, 1.4) +
      theme_void() +
      ggtitle(paste("Fragment Visualization for Precursor", precursor_id))
  }
  
  p_sequence <- base_sequence_plot() +
    geom_segment(
      data = cleavage_plot_df,
      aes(x = x, xend = x, y = y_start + y_offset, yend = y_end + y_offset,
          color = ifelse(ion_type == "b", "maroon", "steelblue")),
      linewidth = 2,
      inherit.aes = FALSE
    ) +
    geom_text(
      data = cleavage_plot_df,
      aes(x = x, y = label_y, label = paste0(ion_type, round(frag_num)),
          color = ifelse(ion_type == "b", "maroon", "steelblue")),
      size = 3.5,
      fontface = "bold",
      inherit.aes = FALSE
    ) +
    scale_color_identity()
  
  # --- Precursor info and annotation ---
  precursor_mz <- unique(spectrum_lib$Precursor.Mz)
  precursor_charge <- unique(spectrum_lib$Precursor.Charge)
  matching_b_count <- sum(spectrum_lib$Overlap & spectrum_lib$Fragment.Type == "b")
  matching_y_count <- sum(spectrum_lib$Overlap & spectrum_lib$Fragment.Type == "y")
  
  annotation_text <- paste(
    "Precursor m/z:", sprintf("%.4f", precursor_mz), "\n",
    "Precursor charge:", precursor_charge, "\n",
    "Matching b fragments:", matching_b_count, "\n",
    "Matching y fragments:", matching_y_count
  )
  
  # --- Color annotated spectrum plot ---
  p_color <- ggplot(spectrum_lib, aes(x = Product.Mz, y = Relative.Intensity, color = Color)) +
    geom_segment(aes(xend = Product.Mz, yend = 0), linewidth = 1.1, alpha = 0.7) +
    geom_text(aes(label = Label_Color), vjust = -0.7, size = 3, fontface = "italic") +
    labs(title = paste("Color Annotated Spectrum for Precursor.Id", precursor_id),
         x = "m/z", y = "Relative Intensity") +
    theme_minimal() +
    annotate("text", x = Inf, y = Inf, label = annotation_text,
             hjust = 1, vjust = 1, size = 3) +
    scale_color_manual(values = fragment_colors,
                       breaks = c("b", "y", "no match"),
                       labels = c("b", "y", "no match"),
                       name = "Fragment Type") +
    guides(color = guide_legend(override.aes = list(label = ""))) +
    theme(legend.position = "bottom")
  
  # --- Asterisk annotated spectrum plot ---
  p_asterisk <- ggplot(spectrum_lib, aes(x = Product.Mz, y = Relative.Intensity, color = b_y)) +
    geom_segment(aes(xend = Product.Mz, yend = 0), linewidth = 1.1, alpha = 0.7) +
    geom_text(aes(label = Label_Asterisk), vjust = -0.7, size = 3, fontface = "italic") +
    labs(title = paste("Asterisk Annotated Spectrum for Precursor.Id", precursor_id),
         x = "m/z", y = "Relative Intensity") +
    theme_minimal() +
    annotate("text", x = Inf, y = Inf, label = annotation_text,
             hjust = 1, vjust = 1, size = 3) +
    scale_color_manual(values = fragment_colors,
                       breaks = c("b", "y"),
                       labels = c("b", "y"),
                       name = "Fragment Type") +
    guides(color = guide_legend(override.aes = list(label = ""))) +
    theme(legend.position = "bottom")
  
  # --- Combine plots ---
  combined_plot_color <- plot_grid(p_color, p_sequence, ncol = 1, rel_heights = c(2, 1))
  combined_plot_asterisk <- plot_grid(p_asterisk, p_sequence, ncol = 1, rel_heights = c(2, 1))
  
  # --- Save plots ---
  safe_name <- gsub("[^A-Za-z0-9]", "_", precursor_id)
  
  output_file_color <- file.path(color_output_folder, paste0("annotated_spectrum_color_", safe_name, ".png"))
  ggsave(output_file_color, plot = combined_plot_color, width = 10, height = 8, dpi = 150)
  cat("Saved color plot to:", output_file_color, "\n")
  
  output_file_asterisk <- file.path(asterisk_output_folder, paste0("annotated_spectrum_asterisk_", safe_name, ".png"))
  ggsave(output_file_asterisk, plot = combined_plot_asterisk, width = 10, height = 8, dpi = 150)
  cat("Saved asterisk plot to:", output_file_asterisk, "\n")
  
  # Optional: print plot to console (comment out if not needed)
  # print(combined_plot_color)
}


###--------------PDF_file_generation----------------------------------


library(grid)
library(gridExtra)
library(png)

# Define input and output directories
input_dir <- "/file/path/to/your/color_spectra"
output_pdf <- "/file/path/to/your/...slice_single_hit_proteins_peptides_annotated_spectra.pdf"

# List all PNG files in the input directory
png_files <- list.files(input_dir, pattern = "\\.png$", full.names = TRUE)
# No limit: process all files

# Function to create a rasterGrob from a PNG file
read_png_grob <- function(file) {
  img <- readPNG(file)
  rasterGrob(img, interpolate = TRUE)
}

# Create list of grobs
grobs <- lapply(png_files, read_png_grob)

# Open PDF device (standard letter size)
pdf(output_pdf, width = 8.5, height = 11, bg = "white")

n_per_page <- 3
n <- length(grobs)
page_count <- 0

for (i in seq(1, n, by = n_per_page)) {
  idx <- i:min(i + n_per_page - 1, n)
  n_on_page <- length(idx)
  page_count <- page_count + 1
  
  # Heights for images and lines
  heights <- rep(1, 2 * n_on_page - 1)
  heights[seq(2, length(heights), by = 2)] <- 0.03 # lines are thinner
  
  # Add extra space at the bottom for the page number
  heights <- c(heights, 0.15) # 0.15 is for the page number row (adjust as needed)
  heights <- heights / sum(heights)
  
  # Make a list for grobs and lines
  page_grobs <- list()
  for (j in seq_along(idx)) {
    page_grobs[[2 * j - 1]] <- grobs[[idx[j]]]
    if (j < n_on_page) {
      # Option 1: Light grey, thin, centered, 70% width
      page_grobs[[2 * j]] <- segmentsGrob(
        x0 = unit(0.15, "npc"), y0 = unit(0.5, "npc"),
        x1 = unit(0.85, "npc"), y1 = unit(0.5, "npc"),
        gp = gpar(col = "grey80", lwd = 2)
      )
    }
  }
  # Add an empty grob for the reserved page number space
  page_grobs[[length(heights)]] <- nullGrob()
  
  # Arrange images, lines, and extra space in a single column
  grid.arrange(grobs = page_grobs, ncol = 1, heights = heights)
  
  # Add page number at the bottom center, in the reserved space
  pushViewport(viewport(x = 0.5, y = heights[length(heights)] / 2, 
                        width = unit(1, "npc"), height = unit(heights[length(heights)], "npc"),
                        just = c("center", "bottom")))
  grid.text(
    label = paste("Page", page_count),
    x = 0.5, y = 0.5,
    gp = gpar(col = "grey40", fontsize = 10)
  )
  popViewport()
}

dev.off()
